# Supplementary material for: CRISPR screens identify gene targets at breast cancer risk loci
Source: Genome Biol. 2023 Mar 29;24:59. doi: 10.1186/s13059-023-02898-w (PMC10053147; doi:10.1186/s13059-023-02898-w)
Supplement: Supplementary file 3 — Additional file 3: Table S2. sgRNA sequences. Sequences of sgRNAs used in various CRISPR screens in this study. [file 13059_2023_2898_MOESM3_ESM.xlsx]

## Sheet: Info
Supplementary Table 2: sgRNA sequences
CRISPRko: sgRNA sequences in CRISPRko sgRNA pool
CRISPRi: sgRNA sequences in CRISPRi sgRNA pool
CRISPRa: sgRNA sequences in CRISPRa sgRNA pool
CRISPRqtl: sgRNA sequences in CRISPRqtl sgRNA pool

## Sheet: CRISPRko
sgRNA_Name	Gene	Type	sgRNA Sequence
AQR_ACGATTGCAAAAGAGTCTAG	AQR	CORE_ESSETIAL	ACGATTGCAAAAGAGTCTAG
AQR_AGGTCCAAAAAACTTGACCA	AQR	CORE_ESSETIAL	AGGTCCAAAAAACTTGACCA
AQR_ATGGCACTAAGTTTGACCGG	AQR	CORE_ESSETIAL	ATGGCACTAAGTTTGACCGG
AQR_CTGGATGAATTATTCTCCTG	AQR	CORE_ESSETIAL	CTGGATGAATTATTCTCCTG
AQR_TTACTTTAACATTATGACCA	AQR	CORE_ESSETIAL	TTACTTTAACATTATGACCA
ARCN1_AATGACCCGAACTCGGATTG	ARCN1	CORE_ESSETIAL	AATGACCCGAACTCGGATTG
ARCN1_AGTACGCTTGCCCATACTAG	ARCN1	CORE_ESSETIAL	AGTACGCTTGCCCATACTAG
ARCN1_ATTCTAGACCCATCCAAATG	ARCN1	CORE_ESSETIAL	ATTCTAGACCCATCCAAATG
ARCN1_GATCCTATTTACCTCTCTGA	ARCN1	CORE_ESSETIAL	GATCCTATTTACCTCTCTGA
ARCN1_TTTGATGAAATTGTCGCACT	ARCN1	CORE_ESSETIAL	TTTGATGAAATTGTCGCACT
BRIX1_AAAAACAGGATCTCTATATG	BRIX1	CORE_ESSETIAL	AAAAACAGGATCTCTATATG
BRIX1_ACTAGATCTTTAGTACACCA	BRIX1	CORE_ESSETIAL	ACTAGATCTTTAGTACACCA
BRIX1_CCCCTCCTACCTTGCAAACG	BRIX1	CORE_ESSETIAL	CCCCTCCTACCTTGCAAACG
BRIX1_GTGGCGTGCCGCTTAGCTGG	BRIX1	CORE_ESSETIAL	GTGGCGTGCCGCTTAGCTGG
BRIX1_TAAGCTATTTGTGATTAACG	BRIX1	CORE_ESSETIAL	TAAGCTATTTGTGATTAACG
CCT3_ATGTGACCCATCCACGTATG	CCT3	CORE_ESSETIAL	ATGTGACCCATCCACGTATG
CCT3_CCGGATAGTCAGCCGACCAG	CCT3	CORE_ESSETIAL	CCGGATAGTCAGCCGACCAG
CCT3_CTACCAAAGCCATCAGTCGG	CCT3	CORE_ESSETIAL	CTACCAAAGCCATCAGTCGG
CCT3_GGTGATCAGTGCTTACCGCA	CCT3	CORE_ESSETIAL	GGTGATCAGTGCTTACCGCA
CCT3_TGACATTGAGATTACACGAG	CCT3	CORE_ESSETIAL	TGACATTGAGATTACACGAG
CCT4_AATATCTCTAAGATCTACAC	CCT4	CORE_ESSETIAL	AATATCTCTAAGATCTACAC
CCT4_ACAGATGGATAATCAAATAG	CCT4	CORE_ESSETIAL	ACAGATGGATAATCAAATAG
CCT4_AGCAATGATGACTACTGATG	CCT4	CORE_ESSETIAL	AGCAATGATGACTACTGATG
CCT4_GACTGACATGTCTCGACCTG	CCT4	CORE_ESSETIAL	GACTGACATGTCTCGACCTG
CCT4_GAGAGTGATACCTTTGGCGG	CCT4	CORE_ESSETIAL	GAGAGTGATACCTTTGGCGG
CCT6A_CAGGGAAACACTTATAGATG	CCT6A	CORE_ESSETIAL	CAGGGAAACACTTATAGATG
CCT6A_CATCCTAGAATAATCACTGA	CCT6A	CORE_ESSETIAL	CATCCTAGAATAATCACTGA
CCT6A_CTAATGACACGTTACAAGTG	CCT6A	CORE_ESSETIAL	CTAATGACACGTTACAAGTG
CCT6A_GACATCAAACTTACTAAAGA	CCT6A	CORE_ESSETIAL	GACATCAAACTTACTAAAGA
CCT6A_GTCAACATCAGCGCAGCGCG	CCT6A	CORE_ESSETIAL	GTCAACATCAGCGCAGCGCG
CCT7_ATAAGCTTGTCCATGCCACG	CCT7	CORE_ESSETIAL	ATAAGCTTGTCCATGCCACG
CCT7_CTTGTCCAAACTCCCCATTG	CCT7	CORE_ESSETIAL	CTTGTCCAAACTCCCCATTG
CCT7_GATAAGAGTCCACACAGTTG	CCT7	CORE_ESSETIAL	GATAAGAGTCCACACAGTTG
CCT7_GCAGGTGAAACCCTATGTGG	CCT7	CORE_ESSETIAL	GCAGGTGAAACCCTATGTGG
CCT7_TGCTGACAGAGCATTCACAC	CCT7	CORE_ESSETIAL	TGCTGACAGAGCATTCACAC
CCT8_AAGCTTATTGCTCAGGCATG	CCT8	CORE_ESSETIAL	AAGCTTATTGCTCAGGCATG
CCT8_AATATAATATCATGTTAGTG	CCT8	CORE_ESSETIAL	AATATAATATCATGTTAGTG
CCT8_AGACTTCATCAATATCTCGA	CCT8	CORE_ESSETIAL	AGACTTCATCAATATCTCGA
CCT8_CTTTGACTTGTGCATCCATG	CCT8	CORE_ESSETIAL	CTTTGACTTGTGCATCCATG
CCT8_GACAGATGTTACATCACCTT	CCT8	CORE_ESSETIAL	GACAGATGTTACATCACCTT
CDC40_AAATGTATGACTATCAAGGC	CDC40	CORE_ESSETIAL	AAATGTATGACTATCAAGGC
CDC40_CCAAAAAACAAATTCATGTG	CDC40	CORE_ESSETIAL	CCAAAAAACAAATTCATGTG
CDC40_GCAAACATGGTCTCATAGGT	CDC40	CORE_ESSETIAL	GCAAACATGGTCTCATAGGT
CDC40_TCCACCTTTAGGTCACAGTA	CDC40	CORE_ESSETIAL	TCCACCTTTAGGTCACAGTA
CDC40_TGGATGAAATCACAGCAAAG	CDC40	CORE_ESSETIAL	TGGATGAAATCACAGCAAAG
CDC5L_AATTGCACGTCAAACTGCCG	CDC5L	CORE_ESSETIAL	AATTGCACGTCAAACTGCCG
CDC5L_AGTTGATGCCAACTCAGTGG	CDC5L	CORE_ESSETIAL	AGTTGATGCCAACTCAGTGG
CDC5L_CAAGTTAAACATTAATCCCG	CDC5L	CORE_ESSETIAL	CAAGTTAAACATTAATCCCG
CDC5L_GAAGTCACTCTCATGCAATG	CDC5L	CORE_ESSETIAL	GAAGTCACTCTCATGCAATG
CDC5L_GCCCGCTTGGCTAATACTCA	CDC5L	CORE_ESSETIAL	GCCCGCTTGGCTAATACTCA
CHD4_CAAGATGCTAGACCTGCTAG	CHD4	CORE_ESSETIAL	CAAGATGCTAGACCTGCTAG
CHD4_CAGTCACTCACCGTACAACG	CHD4	CORE_ESSETIAL	CAGTCACTCACCGTACAACG
CHD4_GAGTACCTGGATGCTACAGG	CHD4	CORE_ESSETIAL	GAGTACCTGGATGCTACAGG
CHD4_GCGGATAGGCACCTCCACAG	CHD4	CORE_ESSETIAL	GCGGATAGGCACCTCCACAG
CHD4_TACTTACTGGAACCTCTCGG	CHD4	CORE_ESSETIAL	TACTTACTGGAACCTCTCGG
CHMP2A_ACTCAAGTCCAACAACTCGA	CHMP2A	CORE_ESSETIAL	ACTCAAGTCCAACAACTCGA
CHMP2A_CAAACTTGCGCACATAGCGC	CHMP2A	CORE_ESSETIAL	CAAACTTGCGCACATAGCGC
CHMP2A_CATGGGCACCATGAACAGAC	CHMP2A	CORE_ESSETIAL	CATGGGCACCATGAACAGAC
CHMP2A_GATGGCCAAGCAAGGCCAGA	CHMP2A	CORE_ESSETIAL	GATGGCCAAGCAAGGCCAGA
CHMP2A_GGGCCCTGAACCGTGCCATG	CHMP2A	CORE_ESSETIAL	GGGCCCTGAACCGTGCCATG
CLTC_ATGCGAATCAGTCCAGATCA	CLTC	CORE_ESSETIAL	ATGCGAATCAGTCCAGATCA
CLTC_GTACTCCAGACACTATCCGT	CLTC	CORE_ESSETIAL	GTACTCCAGACACTATCCGT
CLTC_GTCCTGGCTAAAGTTAACAA	CLTC	CORE_ESSETIAL	GTCCTGGCTAAAGTTAACAA
CLTC_TAATAAGTTCCAGATCACAT	CLTC	CORE_ESSETIAL	TAATAAGTTCCAGATCACAT
CLTC_TATACTCCATAACACGTGTA	CLTC	CORE_ESSETIAL	TATACTCCATAACACGTGTA
COPA_ATGATCAGACCATCCGAGTG	COPA	CORE_ESSETIAL	ATGATCAGACCATCCGAGTG
COPA_CAATATGCTACACTATGTCA	COPA	CORE_ESSETIAL	CAATATGCTACACTATGTCA
COPA_CCAGAGTTCGAATGATCCCG	COPA	CORE_ESSETIAL	CCAGAGTTCGAATGATCCCG
COPA_GCAGGGGAACCACCAGATTG	COPA	CORE_ESSETIAL	GCAGGGGAACCACCAGATTG
COPA_TCTGCCCCAGATACAATAAG	COPA	CORE_ESSETIAL	TCTGCCCCAGATACAATAAG
COPB1_AACATTCAGACAAGACCTTG	COPB1	CORE_ESSETIAL	AACATTCAGACAAGACCTTG
COPB1_AGAAGGAATCCTCTCAAGGG	COPB1	CORE_ESSETIAL	AGAAGGAATCCTCTCAAGGG
COPB1_AGGAATGCAATGTTCGCACT	COPB1	CORE_ESSETIAL	AGGAATGCAATGTTCGCACT
COPB1_TGGTACTACAGTATTCTCCC	COPB1	CORE_ESSETIAL	TGGTACTACAGTATTCTCCC
COPB1_TTCTGTATGCATCACATACA	COPB1	CORE_ESSETIAL	TTCTGTATGCATCACATACA
COPS2_CCAGTTACATCAGTCGTGCC	COPS2	CORE_ESSETIAL	CCAGTTACATCAGTCGTGCC
COPS2_GATTAAGATTAACTTCAAGT	COPS2	CORE_ESSETIAL	GATTAAGATTAACTTCAAGT
COPS2_GTGGTGGTAAAATGCACTTG	COPS2	CORE_ESSETIAL	GTGGTGGTAAAATGCACTTG
COPS2_GTGGTTTAAGACAAACACAA	COPS2	CORE_ESSETIAL	GTGGTTTAAGACAAACACAA
COPS2_TAGTAACTCCGAGCCAAATG	COPS2	CORE_ESSETIAL	TAGTAACTCCGAGCCAAATG
COPS4_ATGTCAGTCTCGTGATCTCG	COPS4	CORE_ESSETIAL	ATGTCAGTCTCGTGATCTCG
COPS4_CCACGAAAGTGAAAGACTAG	COPS4	CORE_ESSETIAL	CCACGAAAGTGAAAGACTAG
COPS4_GATTGCTAGGCTATATCTGG	COPS4	CORE_ESSETIAL	GATTGCTAGGCTATATCTGG
COPS4_TCCTCAAATGAAATGACTCT	COPS4	CORE_ESSETIAL	TCCTCAAATGAAATGACTCT
COPS4_TTGTAGGTATCGTCAGATCC	COPS4	CORE_ESSETIAL	TTGTAGGTATCGTCAGATCC
COPS6_CAAGGAATATTATTACACCA	COPS6	CORE_ESSETIAL	CAAGGAATATTATTACACCA
COPS6_CTTAGTAGTCCCCAGCGTGA	COPS6	CORE_ESSETIAL	CTTAGTAGTCCCCAGCGTGA
COPS6_GCAGGAGGGCCGAAATATCG	COPS6	CORE_ESSETIAL	GCAGGAGGGCCGAAATATCG
COPS6_TGCTGAGCTGACCTACACTC	COPS6	CORE_ESSETIAL	TGCTGAGCTGACCTACACTC
COPS6_TGGGTTGGTATACCACAGGG	COPS6	CORE_ESSETIAL	TGGGTTGGTATACCACAGGG
COPS8_AGTATACGCTTGAGAGACCA	COPS8	CORE_ESSETIAL	AGTATACGCTTGAGAGACCA
COPS8_CAACCATCAACGCTCACCAG	COPS8	CORE_ESSETIAL	CAACCATCAACGCTCACCAG
COPS8_CCAATTATGGAAGCACTTAG	COPS8	CORE_ESSETIAL	CCAATTATGGAAGCACTTAG
COPS8_GCAGGCAAATTCTGAACTTG	COPS8	CORE_ESSETIAL	GCAGGCAAATTCTGAACTTG
COPS8_TAGAAGCTGACCATACACTG	COPS8	CORE_ESSETIAL	TAGAAGCTGACCATACACTG
COPZ1_ATGACCTACTGTCAGTCCGA	COPZ1	CORE_ESSETIAL	ATGACCTACTGTCAGTCCGA
COPZ1_CCTCTTGGAAGGCCTGACAG	COPZ1	CORE_ESSETIAL	CCTCTTGGAAGGCCTGACAG
COPZ1_GCTTTGACAGTATACAGGGA	COPZ1	CORE_ESSETIAL	GCTTTGACAGTATACAGGGA
COPZ1_GGTAGGTGTCGTCATAGTAC	COPZ1	CORE_ESSETIAL	GGTAGGTGTCGTCATAGTAC
COPZ1_TGGCAGCTCCTATGAAAATG	COPZ1	CORE_ESSETIAL	TGGCAGCTCCTATGAAAATG
CSE1L_AACGGCTCTTTACTATGCGA	CSE1L	CORE_ESSETIAL	AACGGCTCTTTACTATGCGA
CSE1L_AATTTGTGAAGCCGATCGAG	CSE1L	CORE_ESSETIAL	AATTTGTGAAGCCGATCGAG
CSE1L_AGATATTGATACTAGACGCA	CSE1L	CORE_ESSETIAL	AGATATTGATACTAGACGCA
CSE1L_CAGATGGCTGTAACAAAACG	CSE1L	CORE_ESSETIAL	CAGATGGCTGTAACAAAACG
CSE1L_CGTTTGACTTAAATTCATGA	CSE1L	CORE_ESSETIAL	CGTTTGACTTAAATTCATGA
CTDNEP1_CCCCACCACCACACACCTTG	CTDNEP1	CORE_ESSETIAL	CCCCACCACCACACACCTTG
CTDNEP1_CCTGTGTCCCGGAATCGGCT	CTDNEP1	CORE_ESSETIAL	CCTGTGTCCCGGAATCGGCT
CTDNEP1_GGTGGTGTTTACAGCAAGCA	CTDNEP1	CORE_ESSETIAL	GGTGGTGTTTACAGCAAGCA
CTDNEP1_TCTGCGGAGGCAGATCCGCA	CTDNEP1	CORE_ESSETIAL	TCTGCGGAGGCAGATCCGCA
CTDNEP1_TGTACATAAGAGGCCCCATG	CTDNEP1	CORE_ESSETIAL	TGTACATAAGAGGCCCCATG
DDB1_CATTAGGGTCCACTCGATTG	DDB1	CORE_ESSETIAL	CATTAGGGTCCACTCGATTG
DDB1_CATTGTCGATATGTGCGTGG	DDB1	CORE_ESSETIAL	CATTGTCGATATGTGCGTGG
DDB1_GCGGCACGTAAAAACCTATG	DDB1	CORE_ESSETIAL	GCGGCACGTAAAAACCTATG
DDB1_GGATAGCCATCTGAATTGAG	DDB1	CORE_ESSETIAL	GGATAGCCATCTGAATTGAG
DDB1_GTAATGGCTACTCTCAAAGG	DDB1	CORE_ESSETIAL	GTAATGGCTACTCTCAAAGG
DDX18_ACGTTACCTGTCAGTCCCAG	DDX18	CORE_ESSETIAL	ACGTTACCTGTCAGTCCCAG
DDX18_CTGATCGTATCTTGGATGTG	DDX18	CORE_ESSETIAL	CTGATCGTATCTTGGATGTG
DDX18_GCCACCCATTATCAAGCCAT	DDX18	CORE_ESSETIAL	GCCACCCATTATCAAGCCAT
DDX18_TGATAAAGCGAATGCAACAG	DDX18	CORE_ESSETIAL	TGATAAAGCGAATGCAACAG
DDX18_TTATCAGAAACTCAAAATGG	DDX18	CORE_ESSETIAL	TTATCAGAAACTCAAAATGG
DDX46_ATTAAATCCTGGGTCCAGTG	DDX46	CORE_ESSETIAL	ATTAAATCCTGGGTCCAGTG
DDX46_CCAAAGCCTCCATAGCTCTG	DDX46	CORE_ESSETIAL	CCAAAGCCTCCATAGCTCTG
DDX46_GACATGTTAGCCGCTAACAG	DDX46	CORE_ESSETIAL	GACATGTTAGCCGCTAACAG
DDX46_TGGAGTTTAGAGGACGATGA	DDX46	CORE_ESSETIAL	TGGAGTTTAGAGGACGATGA
DDX46_TTAGACACATCATGGATCAG	DDX46	CORE_ESSETIAL	TTAGACACATCATGGATCAG
DDX49_ACGTGGTCATCGCCACGCCG	DDX49	CORE_ESSETIAL	ACGTGGTCATCGCCACGCCG
DDX49_AGCCCAAGCAGTCTCGACCT	DDX49	CORE_ESSETIAL	AGCCCAAGCAGTCTCGACCT
DDX49_ATGCAGTCTTTCAGCCCTAG	DDX49	CORE_ESSETIAL	ATGCAGTCTTTCAGCCCTAG
DDX49_CCGGAGTGTGTCGGTCAGCG	DDX49	CORE_ESSETIAL	CCGGAGTGTGTCGGTCAGCG
DDX49_GATCCTGATCGCAACAGACG	DDX49	CORE_ESSETIAL	GATCCTGATCGCAACAGACG
DDX51_ATCCTGGGGTCTGGTCGATG	DDX51	CORE_ESSETIAL	ATCCTGGGGTCTGGTCGATG
DDX51_CGAAGACCTGGTTCCTATCG	DDX51	CORE_ESSETIAL	CGAAGACCTGGTTCCTATCG
DDX51_CTGCCTCGCAGAAAGCAACG	DDX51	CORE_ESSETIAL	CTGCCTCGCAGAAAGCAACG
DDX51_GCAGACCACTCTCGAAAGCA	DDX51	CORE_ESSETIAL	GCAGACCACTCTCGAAAGCA
DDX51_GTAACCAGGGAGACTCTCAG	DDX51	CORE_ESSETIAL	GTAACCAGGGAGACTCTCAG
DNM2_CTACATCAACACGAACCATG	DNM2	CORE_ESSETIAL	CTACATCAACACGAACCATG
DNM2_CTTCGAGTCTACTCGCCACA	DNM2	CORE_ESSETIAL	CTTCGAGTCTACTCGCCACA
DNM2_GCAGATGTGGCGTGCCCATG	DNM2	CORE_ESSETIAL	GCAGATGTGGCGTGCCCATG
DNM2_GTGACGATTCCTGAACCGCG	DNM2	CORE_ESSETIAL	GTGACGATTCCTGAACCGCG
DNM2_TTGACGAGAAGGACTTACGA	DNM2	CORE_ESSETIAL	TTGACGAGAAGGACTTACGA
DYNC1H1_AAATGCGCCCCGAGACACCG	DYNC1H1	CORE_ESSETIAL	AAATGCGCCCCGAGACACCG
DYNC1H1_AAGGCATTGGAGAGACTCGA	DYNC1H1	CORE_ESSETIAL	AAGGCATTGGAGAGACTCGA
DYNC1H1_CATGTGCCCAAATCCGAATG	DYNC1H1	CORE_ESSETIAL	CATGTGCCCAAATCCGAATG
DYNC1H1_GGACGCATACTGTCGCAACC	DYNC1H1	CORE_ESSETIAL	GGACGCATACTGTCGCAACC
DYNC1H1_GTGTCATTGTCAAATAGCAG	DYNC1H1	CORE_ESSETIAL	GTGTCATTGTCAAATAGCAG
EEF2_AGACACGCTTCACTGATACC	EEF2	CORE_ESSETIAL	AGACACGCTTCACTGATACC
EEF2_GGAGAAGTCGACATGCCCGG	EEF2	CORE_ESSETIAL	GGAGAAGTCGACATGCCCGG
EEF2_GTAGAACCGACCTTTGTCGG	EEF2	CORE_ESSETIAL	GTAGAACCGACCTTTGTCGG
EEF2_GTCGGGAGAGCATATCATCG	EEF2	CORE_ESSETIAL	GTCGGGAGAGCATATCATCG
EEF2_GTTGTGCGCGTGCTCGAAGG	EEF2	CORE_ESSETIAL	GTTGTGCGCGTGCTCGAAGG
EFTUD2_AGAGCGGCTGATCAAGCATG	EFTUD2	CORE_ESSETIAL	AGAGCGGCTGATCAAGCATG
EFTUD2_AGCCACATGCCCTTACATCA	EFTUD2	CORE_ESSETIAL	AGCCACATGCCCTTACATCA
EFTUD2_GAAGTACTACCCAACAGCCG	EFTUD2	CORE_ESSETIAL	GAAGTACTACCCAACAGCCG
EFTUD2_GCAACCATAACCGAACCCCG	EFTUD2	CORE_ESSETIAL	GCAACCATAACCGAACCCCG
EFTUD2_GCAGACGTTACCCAGGAGTG	EFTUD2	CORE_ESSETIAL	GCAGACGTTACCCAGGAGTG
EIF2B4_AGAAGTAGGTCATCAACCTG	EIF2B4	CORE_ESSETIAL	AGAAGTAGGTCATCAACCTG
EIF2B4_ATAAACTAAAACCCTACATG	EIF2B4	CORE_ESSETIAL	ATAAACTAAAACCCTACATG
EIF2B4_CTGCAGGCCGAGTCGCACCA	EIF2B4	CORE_ESSETIAL	CTGCAGGCCGAGTCGCACCA
EIF2B4_TAACAAGGAAATCACCAGTG	EIF2B4	CORE_ESSETIAL	TAACAAGGAAATCACCAGTG
EIF2B4_TGAGCGTCGAGCCAAGCAGG	EIF2B4	CORE_ESSETIAL	TGAGCGTCGAGCCAAGCAGG
EIF3A_GGCAGCGTAAAGAAGAACGC	EIF3A	CORE_ESSETIAL	GGCAGCGTAAAGAAGAACGC
EIF3A_TCAATGGAGGACTCTCGTTG	EIF3A	CORE_ESSETIAL	TCAATGGAGGACTCTCGTTG
EIF3A_TCCCACAGGAATTTAACCCA	EIF3A	CORE_ESSETIAL	TCCCACAGGAATTTAACCCA
EIF3A_TTAATAAGGCCAATTCGTGT	EIF3A	CORE_ESSETIAL	TTAATAAGGCCAATTCGTGT
EIF3A_TTTGATAAAGAGCGCTTACG	EIF3A	CORE_ESSETIAL	TTTGATAAAGAGCGCTTACG
EIF3B_AAGAGGCATTGCTCTATGGG	EIF3B	CORE_ESSETIAL	AAGAGGCATTGCTCTATGGG
EIF3B_AAGGCGATTATGTTACCACC	EIF3B	CORE_ESSETIAL	AAGGCGATTATGTTACCACC
EIF3B_ATATGACGATCAGTGACGAG	EIF3B	CORE_ESSETIAL	ATATGACGATCAGTGACGAG
EIF3B_GTGGACGACGTGAGCGAGGA	EIF3B	CORE_ESSETIAL	GTGGACGACGTGAGCGAGGA
EIF3B_TCATCTGGGACATCCTTACG	EIF3B	CORE_ESSETIAL	TCATCTGGGACATCCTTACG
EIF3D_CCTTTGACCGCATCACCACG	EIF3D	CORE_ESSETIAL	CCTTTGACCGCATCACCACG
EIF3D_GACCTACCGGTACGCAACAG	EIF3D	CORE_ESSETIAL	GACCTACCGGTACGCAACAG
EIF3D_TAGCGCATCTTCATCAACTG	EIF3D	CORE_ESSETIAL	TAGCGCATCTTCATCAACTG
EIF3D_TCCGCAGAGACAAAGATCGT	EIF3D	CORE_ESSETIAL	TCCGCAGAGACAAAGATCGT
EIF3D_TTCAGCAAAGGAGATCGGCT	EIF3D	CORE_ESSETIAL	TTCAGCAAAGGAGATCGGCT
EIF3F_CACGCCAACCCCAGTCCCGG	EIF3F	CORE_ESSETIAL	CACGCCAACCCCAGTCCCGG
EIF3F_CCACGAGTACTACAGCCGAG	EIF3F	CORE_ESSETIAL	CCACGAGTACTACAGCCGAG
EIF3F_CTCTGACCACTCACCCAACA	EIF3F	CORE_ESSETIAL	CTCTGACCACTCACCCAACA
EIF3F_CTTTAATGGGAGTCCCTGGG	EIF3F	CORE_ESSETIAL	CTTTAATGGGAGTCCCTGGG
EIF3F_TCATCTTCTGACTCATTGTG	EIF3F	CORE_ESSETIAL	TCATCTTCTGACTCATTGTG
EIF3G_CTTCAAAGGCTGTCGCAAGG	EIF3G	CORE_ESSETIAL	CTTCAAAGGCTGTCGCAAGG
EIF3G_GACAGAGTACAAGATAGATG	EIF3G	CORE_ESSETIAL	GACAGAGTACAAGATAGATG
EIF3G_GCCCCTACAAGGATACGCTG	EIF3G	CORE_ESSETIAL	GCCCCTACAAGGATACGCTG
EIF3G_GGACCCTATGAACAAACTCA	EIF3G	CORE_ESSETIAL	GGACCCTATGAACAAACTCA
EIF3G_TGACCCCCCCGGACCCAATG	EIF3G	CORE_ESSETIAL	TGACCCCCCCGGACCCAATG
EIF3I_AATTCGGCTGTCCGGACCTG	EIF3I	CORE_ESSETIAL	AATTCGGCTGTCCGGACCTG
EIF3I_ATTGCAAGGGATCTTCATGT	EIF3I	CORE_ESSETIAL	ATTGCAAGGGATCTTCATGT
EIF3I_CAACGACATCCAGTTATCCA	EIF3I	CORE_ESSETIAL	CAACGACATCCAGTTATCCA
EIF3I_CAGATTAAGTATAACCGCGA	EIF3I	CORE_ESSETIAL	CAGATTAAGTATAACCGCGA
EIF3I_TGGGCCATACCGGAGCTGTG	EIF3I	CORE_ESSETIAL	TGGGCCATACCGGAGCTGTG
EIF4A3_ACTGATGAGAACCACCTGTG	EIF4A3	CORE_ESSETIAL	ACTGATGAGAACCACCTGTG
EIF4A3_CCGCATCTTGGTGAAACGGT	EIF4A3	CORE_ESSETIAL	CCGCATCTTGGTGAAACGGT
EIF4A3_GGAATTCGAGACCAGCGAGG	EIF4A3	CORE_ESSETIAL	GGAATTCGAGACCAGCGAGG
EIF4A3_TCCTTGAATAGGTCTCAGTC	EIF4A3	CORE_ESSETIAL	TCCTTGAATAGGTCTCAGTC
EIF4A3_TTACGGACAGCATGTTGTCG	EIF4A3	CORE_ESSETIAL	TTACGGACAGCATGTTGTCG
ERH_ACTGATGTCATATGTGATAG	ERH	CORE_ESSETIAL	ACTGATGTCATATGTGATAG
ERH_ATACTTACACCAGGCAGCTG	ERH	CORE_ESSETIAL	ATACTTACACCAGGCAGCTG
ERH_CGAATCTGTGAATGAATGCA	ERH	CORE_ESSETIAL	CGAATCTGTGAATGAATGCA
ERH_GTTTGATTTCATCGATGATC	ERH	CORE_ESSETIAL	GTTTGATTTCATCGATGATC
ERH_TGCTGGTACAGCCTACCAAG	ERH	CORE_ESSETIAL	TGCTGGTACAGCCTACCAAG
ETF1_CAAAGACCAGATTTCACGAG	ETF1	CORE_ESSETIAL	CAAAGACCAGATTTCACGAG
ETF1_GAATGAATTTCACGTTGGAG	ETF1	CORE_ESSETIAL	GAATGAATTTCACGTTGGAG
ETF1_TATACAACCAGACCATTTGG	ETF1	CORE_ESSETIAL	TATACAACCAGACCATTTGG
ETF1_TCTTAAACGGGCAAAACGCA	ETF1	CORE_ESSETIAL	TCTTAAACGGGCAAAACGCA
ETF1_TGACAACAAATTCCATACAG	ETF1	CORE_ESSETIAL	TGACAACAAATTCCATACAG
EXOSC10_AGTATGCACTATTTACCTTG	EXOSC10	CORE_ESSETIAL	AGTATGCACTATTTACCTTG
EXOSC10_AGTGTCCAGCTGGAACCGTA	EXOSC10	CORE_ESSETIAL	AGTGTCCAGCTGGAACCGTA
EXOSC10_CAGCAAGCTATGATGCCCTG	EXOSC10	CORE_ESSETIAL	CAGCAAGCTATGATGCCCTG
EXOSC10_CATGTCACTTCGAAGCTCGA	EXOSC10	CORE_ESSETIAL	CATGTCACTTCGAAGCTCGA
EXOSC10_TCATACTCATCGCCAAACTG	EXOSC10	CORE_ESSETIAL	TCATACTCATCGCCAAACTG
FTSJ3_ACAGCATCCAGCTACCACTG	FTSJ3	CORE_ESSETIAL	ACAGCATCCAGCTACCACTG
FTSJ3_AGTGTTACGAACCATCCCCC	FTSJ3	CORE_ESSETIAL	AGTGTTACGAACCATCCCCC
FTSJ3_GGAACAACTGAACCAGACCT	FTSJ3	CORE_ESSETIAL	GGAACAACTGAACCAGACCT
FTSJ3_TACCTTGTGAGTAAGCATCA	FTSJ3	CORE_ESSETIAL	TACCTTGTGAGTAAGCATCA
FTSJ3_TTATTAGAGGAAGTAACACA	FTSJ3	CORE_ESSETIAL	TTATTAGAGGAAGTAACACA
GAR1_AGCAGCAACCACTTCCGAGG	GAR1	CORE_ESSETIAL	AGCAGCAACCACTTCCGAGG
GAR1_ATACAGACTACACGTTCTGG	GAR1	CORE_ESSETIAL	ATACAGACTACACGTTCTGG
GAR1_GGCCTTTGTTAAAGCCTCCG	GAR1	CORE_ESSETIAL	GGCCTTTGTTAAAGCCTCCG
GAR1_GGCGGCGGCAATTTCAGAGG	GAR1	CORE_ESSETIAL	GGCGGCGGCAATTTCAGAGG
GAR1_GGTCGTGGAGGCTTTAATCG	GAR1	CORE_ESSETIAL	GGTCGTGGAGGCTTTAATCG
GNL3_ACTTCGCAGAGCAAGCGCAG	GNL3	CORE_ESSETIAL	ACTTCGCAGAGCAAGCGCAG
GNL3_CAACACCTCTAGGACAACAT	GNL3	CORE_ESSETIAL	CAACACCTCTAGGACAACAT
GNL3_CCAGAGTGGACAGAAAAAGC	GNL3	CORE_ESSETIAL	CCAGAGTGGACAGAAAAAGC
GNL3_GAAGAAAGAATTGCCAACAG	GNL3	CORE_ESSETIAL	GAAGAAAGAATTGCCAACAG
GNL3_GTAATGTTGGTGTATCCATG	GNL3	CORE_ESSETIAL	GTAATGTTGGTGTATCCATG
GTF3C4_AACAACGAATGCCGGGACGT	GTF3C4	CORE_ESSETIAL	AACAACGAATGCCGGGACGT
GTF3C4_ATCTGCGACGTGCACAACCC	GTF3C4	CORE_ESSETIAL	ATCTGCGACGTGCACAACCC
GTF3C4_CCCTGTTAACAAAAACTACC	GTF3C4	CORE_ESSETIAL	CCCTGTTAACAAAAACTACC
GTF3C4_GGATAGGGTGTTCAACCCTG	GTF3C4	CORE_ESSETIAL	GGATAGGGTGTTCAACCCTG
GTF3C4_TCCCACCAAAACAATACACT	GTF3C4	CORE_ESSETIAL	TCCCACCAAAACAATACACT
HEATR1_ACAACAAAGGAACTTTACGC	HEATR1	CORE_ESSETIAL	ACAACAAAGGAACTTTACGC
HEATR1_ATACAACATCTAATGTTCTG	HEATR1	CORE_ESSETIAL	ATACAACATCTAATGTTCTG
HEATR1_ATTGAACTGATGTTAGACAG	HEATR1	CORE_ESSETIAL	ATTGAACTGATGTTAGACAG
HEATR1_CAGGAACATTACATAAGTGA	HEATR1	CORE_ESSETIAL	CAGGAACATTACATAAGTGA
HEATR1_GCCCCGTAAAAGAAGTTCGT	HEATR1	CORE_ESSETIAL	GCCCCGTAAAAGAAGTTCGT
HNRNPC_AAATTCACTTACCTAAAACC	HNRNPC	CORE_ESSETIAL	AAATTCACTTACCTAAAACC
HNRNPC_AGGTGTGAAACGATCTGCAG	HNRNPC	CORE_ESSETIAL	AGGTGTGAAACGATCTGCAG
HNRNPC_CTCATTAACATACTGAACGA	HNRNPC	CORE_ESSETIAL	CTCATTAACATACTGAACGA
HNRNPC_GAGATTCCCAATGAATACAC	HNRNPC	CORE_ESSETIAL	GAGATTCCCAATGAATACAC
HNRNPC_TATCAGGAAACACTTCACGA	HNRNPC	CORE_ESSETIAL	TATCAGGAAACACTTCACGA
HNRNPK_ATGATGTTTGATGACCGTCG	HNRNPK	CORE_ESSETIAL	ATGATGTTTGATGACCGTCG
HNRNPK_CTGTTGGGACATACCGCTCG	HNRNPK	CORE_ESSETIAL	CTGTTGGGACATACCGCTCG
HNRNPK_GATGATATGAGCCCTCGTCG	HNRNPK	CORE_ESSETIAL	GATGATATGAGCCCTCGTCG
HNRNPK_GTACCTCAGATATAAGATCA	HNRNPK	CORE_ESSETIAL	GTACCTCAGATATAAGATCA
HNRNPK_TAAAATCAAAGAACTTCGAG	HNRNPK	CORE_ESSETIAL	TAAAATCAAAGAACTTCGAG
HNRNPM_ACCCCATGCCAATACCACCA	HNRNPM	CORE_ESSETIAL	ACCCCATGCCAATACCACCA
HNRNPM_AGGTGATGGCTACGACTGGT	HNRNPM	CORE_ESSETIAL	AGGTGATGGCTACGACTGGT
HNRNPM_GAAGCGTCCCTGGGATCGAG	HNRNPM	CORE_ESSETIAL	GAAGCGTCCCTGGGATCGAG
HNRNPM_GGCTCCGAGATCGAGCGCAT	HNRNPM	CORE_ESSETIAL	GGCTCCGAGATCGAGCGCAT
HNRNPM_GGTGGTGGTATGGAAAACAT	HNRNPM	CORE_ESSETIAL	GGTGGTGGTATGGAAAACAT
HNRNPU_AAAGGCGGAGATAAAAAGAG	HNRNPU	CORE_ESSETIAL	AAAGGCGGAGATAAAAAGAG
HNRNPU_ATCGAGTTAGAGGACCAAAG	HNRNPU	CORE_ESSETIAL	ATCGAGTTAGAGGACCAAAG
HNRNPU_GAAGGAATCTCCGCTCTGGA	HNRNPU	CORE_ESSETIAL	GAAGGAATCTCCGCTCTGGA
HNRNPU_GGGCGACGAGAACGGGCACG	HNRNPU	CORE_ESSETIAL	GGGCGACGAGAACGGGCACG
HNRNPU_TACATGAAGTTCGTATTGGC	HNRNPU	CORE_ESSETIAL	TACATGAAGTTCGTATTGGC
HSPA9_AATCCCTTCAAATTGAGCAC	HSPA9	CORE_ESSETIAL	AATCCCTTCAAATTGAGCAC
HSPA9_ACAAATGCTCCAATCTGACT	HSPA9	CORE_ESSETIAL	ACAAATGCTCCAATCTGACT
HSPA9_TGAGCGACTTGTTGGAATGC	HSPA9	CORE_ESSETIAL	TGAGCGACTTGTTGGAATGC
HSPA9_TGGCATGACTAGGATGCCCA	HSPA9	CORE_ESSETIAL	TGGCATGACTAGGATGCCCA
HSPA9_TGGGGATACCTTCTTAGGTG	HSPA9	CORE_ESSETIAL	TGGGGATACCTTCTTAGGTG
HSPE1_CAAAGTAGTTCTAGATGACA	HSPE1	CORE_ESSETIAL	CAAAGTAGTTCTAGATGACA
HSPE1_CAACCAGTTAGCGTGAAAGT	HSPE1	CORE_ESSETIAL	CAACCAGTTAGCGTGAAAGT
HSPE1_GATTATTTCCTATTTAGAGA	HSPE1	CORE_ESSETIAL	GATTATTTCCTATTTAGAGA
HSPE1_GTTCTTCTCCCAGAATATGG	HSPE1	CORE_ESSETIAL	GTTCTTCTCCCAGAATATGG
HSPE1_TGGATCGGGTTCTAAAGGAA	HSPE1	CORE_ESSETIAL	TGGATCGGGTTCTAAAGGAA
INTS9_AAGATGCTATACAATGCAAG	INTS9	CORE_ESSETIAL	AAGATGCTATACAATGCAAG
INTS9_ACTGATATAGGCACTCCAGG	INTS9	CORE_ESSETIAL	ACTGATATAGGCACTCCAGG
INTS9_AGAGAATTTGGAATTACCTG	INTS9	CORE_ESSETIAL	AGAGAATTTGGAATTACCTG
INTS9_CACAGGCACAGTGTATGCCA	INTS9	CORE_ESSETIAL	CACAGGCACAGTGTATGCCA
INTS9_GCCGGAATTCTGTTTACCAG	INTS9	CORE_ESSETIAL	GCCGGAATTCTGTTTACCAG
KARS_AGGACCCACACCATTATCAG	KARS	CORE_ESSETIAL	AGGACCCACACCATTATCAG
KARS_ATGATGAACATCATCCCAGG	KARS	CORE_ESSETIAL	ATGATGAACATCATCCCAGG
KARS_ATTAATAACAAACTGCGTCG	KARS	CORE_ESSETIAL	ATTAATAACAAACTGCGTCG
KARS_GGCCATGTAGAACTCACAGG	KARS	CORE_ESSETIAL	GGCCATGTAGAACTCACAGG
KARS_TGTCTACATGGAACTTGTGT	KARS	CORE_ESSETIAL	TGTCTACATGGAACTTGTGT
KPNB1_AGCTCCTAGAGACTACAGAC	KPNB1	CORE_ESSETIAL	AGCTCCTAGAGACTACAGAC
KPNB1_ATCTTGGCAAATATAACCGA	KPNB1	CORE_ESSETIAL	ATCTTGGCAAATATAACCGA
KPNB1_CACACAGTGTCCAGATACGA	KPNB1	CORE_ESSETIAL	CACACAGTGTCCAGATACGA
KPNB1_TATCTCGAACAACTACACTG	KPNB1	CORE_ESSETIAL	TATCTCGAACAACTACACTG
KPNB1_TCAAGGCACAATATCAGCAG	KPNB1	CORE_ESSETIAL	TCAAGGCACAATATCAGCAG
LSM6_AATCATCGGACGACCAGTTG	LSM6	CORE_ESSETIAL	AATCATCGGACGACCAGTTG
LSM6_AATTCTGGAGTGGATTATCG	LSM6	CORE_ESSETIAL	AATTCTGGAGTGGATTATCG
LSM6_ATATTCTTCTGTCTGCTCCA	LSM6	CORE_ESSETIAL	ATATTCTTCTGTCTGCTCCA
LSM6_GACTTCTTAAAGCAAATCAT	LSM6	CORE_ESSETIAL	GACTTCTTAAAGCAAATCAT
LSM6_TTGCTTTAAGAAGTCACTAG	LSM6	CORE_ESSETIAL	TTGCTTTAAGAAGTCACTAG
MRPS31_AAAAGTTTGGAAGCTACACT	MRPS31	CORE_ESSETIAL	AAAAGTTTGGAAGCTACACT
MRPS31_CTTCGGATTCAGTTTGATGA	MRPS31	CORE_ESSETIAL	CTTCGGATTCAGTTTGATGA
MRPS31_GGGCCAACAGCGCTGAACTG	MRPS31	CORE_ESSETIAL	GGGCCAACAGCGCTGAACTG
MRPS31_TAAGCAGTCTGTTCGAACTG	MRPS31	CORE_ESSETIAL	TAAGCAGTCTGTTCGAACTG
MRPS31_TTAGGAAAAATATATTCACA	MRPS31	CORE_ESSETIAL	TTAGGAAAAATATATTCACA
NACA_AACCACACAACAAGCCCAGG	NACA	CORE_ESSETIAL	AACCACACAACAAGCCCAGG
NACA_AGCCCCAGGCTGAGACAGGT	NACA	CORE_ESSETIAL	AGCCCCAGGCTGAGACAGGT
NACA_AGCTGCTAGTTGTGCTTGCT	NACA	CORE_ESSETIAL	AGCTGCTAGTTGTGCTTGCT
NACA_CTATGTAAGTATCTGAAGCA	NACA	CORE_ESSETIAL	CTATGTAAGTATCTGAAGCA
NACA_GAGTGAAAAGAAGGCACGGA	NACA	CORE_ESSETIAL	GAGTGAAAAGAAGGCACGGA
NAPA_CAGAGGCTCATCCAAAATAG	NAPA	CORE_ESSETIAL	CAGAGGCTCATCCAAAATAG
NAPA_CCAGGGCCGATTCACGATTG	NAPA	CORE_ESSETIAL	CCAGGGCCGATTCACGATTG
NAPA_TGAGATCTATGAGACAGAGT	NAPA	CORE_ESSETIAL	TGAGATCTATGAGACAGAGT
NAPA_TGCAGACTACTACAAAGGCG	NAPA	CORE_ESSETIAL	TGCAGACTACTACAAAGGCG
NAPA_TTGACATCTACGAACAGGTG	NAPA	CORE_ESSETIAL	TTGACATCTACGAACAGGTG
NAPG_AAGAATACCTTATAACAAGT	NAPG	CORE_ESSETIAL	AAGAATACCTTATAACAAGT
NAPG_GAATGAAGAACGCTTACGAC	NAPG	CORE_ESSETIAL	GAATGAAGAACGCTTACGAC
NAPG_GACTACTAGTACGAGGACGT	NAPG	CORE_ESSETIAL	GACTACTAGTACGAGGACGT
NAPG_GGAGATGCAGAAACTACCAG	NAPG	CORE_ESSETIAL	GGAGATGCAGAAACTACCAG
NAPG_TTTCATTCTAGCCTGAAAAC	NAPG	CORE_ESSETIAL	TTTCATTCTAGCCTGAAAAC
NEDD8_ATGCTAATTAAAGTGAAGGT	NEDD8	CORE_ESSETIAL	ATGCTAATTAAAGTGAAGGT
NEDD8_CAGCAGAGGCTCATCTACAG	NEDD8	CORE_ESSETIAL	CAGCAGAGGCTCATCTACAG
NEDD8_GAATCCCCCCACAACAGCAG	NEDD8	CORE_ESSETIAL	GAATCCCCCCACAACAGCAG
NEDD8_GGAGCGAATCAAGGAGCGTG	NEDD8	CORE_ESSETIAL	GGAGCGAATCAAGGAGCGTG
NEDD8_TGACATTGAACCTACAGACA	NEDD8	CORE_ESSETIAL	TGACATTGAACCTACAGACA
NUDT21_ACTAAAACGCTTAATGACAG	NUDT21	CORE_ESSETIAL	ACTAAAACGCTTAATGACAG
NUDT21_AGCCAGATTTCAGCGCATGA	NUDT21	CORE_ESSETIAL	AGCCAGATTTCAGCGCATGA
NUDT21_AGCTGCAGCAGTAACACATG	NUDT21	CORE_ESSETIAL	AGCTGCAGCAGTAACACATG
NUDT21_CAGAGCTGTCCTTCTCGTAG	NUDT21	CORE_ESSETIAL	CAGAGCTGTCCTTCTCGTAG
NUDT21_CCTGGTGGTGAACTTAACCC	NUDT21	CORE_ESSETIAL	CCTGGTGGTGAACTTAACCC
NUP133_AGAGAGTAATAGATGAGACA	NUP133	CORE_ESSETIAL	AGAGAGTAATAGATGAGACA
NUP133_AGTTGCTGGACCAAACAGTG	NUP133	CORE_ESSETIAL	AGTTGCTGGACCAAACAGTG
NUP133_CTCACAGAGCAACAGTCGAG	NUP133	CORE_ESSETIAL	CTCACAGAGCAACAGTCGAG
NUP133_TCACAGACTCAGTTATGGAG	NUP133	CORE_ESSETIAL	TCACAGACTCAGTTATGGAG
NUP133_TTCTGATTCTGAACTAGACA	NUP133	CORE_ESSETIAL	TTCTGATTCTGAACTAGACA
NUP205_ATACCACTACAGATTCCATG	NUP205	CORE_ESSETIAL	ATACCACTACAGATTCCATG
NUP205_CAGTGAAAAACATCGCAAAG	NUP205	CORE_ESSETIAL	CAGTGAAAAACATCGCAAAG
NUP205_GTGTTCGTGGTAAAGCATCA	NUP205	CORE_ESSETIAL	GTGTTCGTGGTAAAGCATCA
NUP205_TGGCGTGAAGGCATGTCCGA	NUP205	CORE_ESSETIAL	TGGCGTGAAGGCATGTCCGA
NUP205_TGTGAACACAAGAATTTACG	NUP205	CORE_ESSETIAL	TGTGAACACAAGAATTTACG
NUP54_AAAACACAATTGCAGCAACT	NUP54	CORE_ESSETIAL	AAAACACAATTGCAGCAACT
NUP54_AGTTCCTTAAAACCCACCAT	NUP54	CORE_ESSETIAL	AGTTCCTTAAAACCCACCAT
NUP54_ATTTATCAGCTGGTTGGACT	NUP54	CORE_ESSETIAL	ATTTATCAGCTGGTTGGACT
NUP54_CAACAATAATATTCCGCCAG	NUP54	CORE_ESSETIAL	CAACAATAATATTCCGCCAG
NUP54_TTTGGTGGTACTCAGAACAA	NUP54	CORE_ESSETIAL	TTTGGTGGTACTCAGAACAA
NUP93_ACAATACAGATCCCTACAAG	NUP93	CORE_ESSETIAL	ACAATACAGATCCCTACAAG
NUP93_AGGCTCAAGAGGCTCAAAGG	NUP93	CORE_ESSETIAL	AGGCTCAAGAGGCTCAAAGG
NUP93_CGTGTTGTTGACACCGGCAA	NUP93	CORE_ESSETIAL	CGTGTTGTTGACACCGGCAA
NUP93_GAGAGTGAGCCTGTCTTGTG	NUP93	CORE_ESSETIAL	GAGAGTGAGCCTGTCTTGTG
NUP93_TAGTAAATTAGCGCCCACAC	NUP93	CORE_ESSETIAL	TAGTAAATTAGCGCCCACAC
NUP98_ACAACCAACCTAAGATTGGA	NUP98	CORE_ESSETIAL	ACAACCAACCTAAGATTGGA
NUP98_ATATGAAAGCAAGTCACTAG	NUP98	CORE_ESSETIAL	ATATGAAAGCAAGTCACTAG
NUP98_ATGATATTGTGCATATCCGG	NUP98	CORE_ESSETIAL	ATGATATTGTGCATATCCGG
NUP98_TATTAGCAAGAGTCCAGTTG	NUP98	CORE_ESSETIAL	TATTAGCAAGAGTCCAGTTG
NUP98_TCGTCGAAAACTCGTTCACT	NUP98	CORE_ESSETIAL	TCGTCGAAAACTCGTTCACT
NXF1_ACCACCCGACCTAACCGTCG	NXF1	CORE_ESSETIAL	ACCACCCGACCTAACCGTCG
NXF1_ACGACTCTGGAGACCGACAA	NXF1	CORE_ESSETIAL	ACGACTCTGGAGACCGACAA
NXF1_ATCATGAGCAAACGATACGA	NXF1	CORE_ESSETIAL	ATCATGAGCAAACGATACGA
NXF1_GCTGTATGGCAGCTACCCTG	NXF1	CORE_ESSETIAL	GCTGTATGGCAGCTACCCTG
NXF1_GGCTACAACTGACCTGATGT	NXF1	CORE_ESSETIAL	GGCTACAACTGACCTGATGT
PABPN1_GCCGGAGCCCGAGCCCGAAG	PABPN1	CORE_ESSETIAL	GCCGGAGCCCGAGCCCGAAG
PABPN1_GCGGCGCCATCTTGTGCCCG	PABPN1	CORE_ESSETIAL	GCGGCGCCATCTTGTGCCCG
PABPN1_GGACGGCGCCATTGAGGACC	PABPN1	CORE_ESSETIAL	GGACGGCGCCATTGAGGACC
PABPN1_GGCGCAGGGGACTACGGGAA	PABPN1	CORE_ESSETIAL	GGCGCAGGGGACTACGGGAA
PABPN1_GGGAGCCCCCGGCAGCCAAG	PABPN1	CORE_ESSETIAL	GGGAGCCCCCGGCAGCCAAG
PFDN2_AACTCGTAAGTGCTACCGCA	PFDN2	CORE_ESSETIAL	AACTCGTAAGTGCTACCGCA
PFDN2_AGTGATCGATACACTGAAGG	PFDN2	CORE_ESSETIAL	AGTGATCGATACACTGAAGG
PFDN2_GCCCGCTTTGGAGAACAACA	PFDN2	CORE_ESSETIAL	GCCCGCTTTGGAGAACAACA
PFDN2_GGTGGAGCGAACTGTCAAAG	PFDN2	CORE_ESSETIAL	GGTGGAGCGAACTGTCAAAG
PFDN2_TTGCTGGCTTCAACCGCCTT	PFDN2	CORE_ESSETIAL	TTGCTGGCTTCAACCGCCTT
PHB_CCACAATGTCCTGCACTCCA	PHB	CORE_ESSETIAL	CCACAATGTCCTGCACTCCA
PHB_CCAGTCATCACTGGTAGCAA	PHB	CORE_ESSETIAL	CCAGTCATCACTGGTAGCAA
PHB_CTCTGCCTTATATAATGGTG	PHB	CORE_ESSETIAL	CTCTGCCTTATATAATGGTG
PHB_CTTGAGGATCTCAGTTGTGA	PHB	CORE_ESSETIAL	CTTGAGGATCTCAGTTGTGA
PHB_TAATTGGTTTCTGTACCCAC	PHB	CORE_ESSETIAL	TAATTGGTTTCTGTACCCAC
PHB2_CAACGAGGTGCTCAAGAGTG	PHB2	CORE_ESSETIAL	CAACGAGGTGCTCAAGAGTG
PHB2_CAGGACACTATCCTGGCCGA	PHB2	CORE_ESSETIAL	CAGGACACTATCCTGGCCGA
PHB2_CTAGCATGTACCAGCGCCTA	PHB2	CORE_ESSETIAL	CTAGCATGTACCAGCGCCTA
PHB2_GGGAGATATTCACCATCTGT	PHB2	CORE_ESSETIAL	GGGAGATATTCACCATCTGT
PHB2_GTGCGCGAATCTGTGTTCAC	PHB2	CORE_ESSETIAL	GTGCGCGAATCTGTGTTCAC
PHF5A_ATATGTGATGAGTGTAACTA	PHF5A	CORE_ESSETIAL	ATATGTGATGAGTGTAACTA
PHF5A_CACCAACACCAGCCTGCTTG	PHF5A	CORE_ESSETIAL	CACCAACACCAGCCTGCTTG
PHF5A_CAGAGTGCAGGGACGCACAT	PHF5A	CORE_ESSETIAL	CAGAGTGCAGGGACGCACAT
PHF5A_CAGGGGCGCTGTGTGATCTG	PHF5A	CORE_ESSETIAL	CAGGGGCGCTGTGTGATCTG
PHF5A_TTGCGGCAAAAGATCAAATC	PHF5A	CORE_ESSETIAL	TTGCGGCAAAAGATCAAATC
POLR2D_CAGCCCCGAGCCCAACCTTT	POLR2D	CORE_ESSETIAL	CAGCCCCGAGCCCAACCTTT
POLR2D_GCAGCAGAATGAGAGTGCAG	POLR2D	CORE_ESSETIAL	GCAGCAGAATGAGAGTGCAG
POLR2D_TAGCACTCACCTACGAACAC	POLR2D	CORE_ESSETIAL	TAGCACTCACCTACGAACAC
POLR2D_TCCGCGGGCTGGCGACGTAG	POLR2D	CORE_ESSETIAL	TCCGCGGGCTGGCGACGTAG
POLR2D_TTCAGAAGTTCATATGCTTC	POLR2D	CORE_ESSETIAL	TTCAGAAGTTCATATGCTTC
POLR2I_CAACAAGATCACGCACGAAG	POLR2I	CORE_ESSETIAL	CAACAAGATCACGCACGAAG
POLR2I_CCGGAACTGTGATTACCAGC	POLR2I	CORE_ESSETIAL	CCGGAACTGTGATTACCAGC
POLR2I_CCTCGGTCCGCGGCAACGTG	POLR2I	CORE_ESSETIAL	CCTCGGTCCGCGGCAACGTG
POLR2I_GAACCGCATTCTGCTCTACG	POLR2I	CORE_ESSETIAL	GAACCGCATTCTGCTCTACG
POLR2I_TAACAACATGCTGTACCCCA	POLR2I	CORE_ESSETIAL	TAACAACATGCTGTACCCCA
PPP2R1A_CCTCTCCCTAGGACTCGGTG	PPP2R1A	CORE_ESSETIAL	CCTCTCCCTAGGACTCGGTG
PPP2R1A_CTGGCGCGTCCGCTACATGG	PPP2R1A	CORE_ESSETIAL	CTGGCGCGTCCGCTACATGG
PPP2R1A_GAACCTGATGAAAGACTGTG	PPP2R1A	CORE_ESSETIAL	GAACCTGATGAAAGACTGTG
PPP2R1A_GCTGGGAACCTTCACTACCC	PPP2R1A	CORE_ESSETIAL	GCTGGGAACCTTCACTACCC
PPP2R1A_TCACAGCACTGGACACTCGG	PPP2R1A	CORE_ESSETIAL	TCACAGCACTGGACACTCGG
PRPF19_AAATCCTGATAGTGGCATCG	PRPF19	CORE_ESSETIAL	AAATCCTGATAGTGGCATCG
PRPF19_ATCCTGCAAAGCTTTCAGAA	PRPF19	CORE_ESSETIAL	ATCCTGCAAAGCTTTCAGAA
PRPF19_CAAAGCCACTGTGCTAACCA	PRPF19	CORE_ESSETIAL	CAAAGCCACTGTGCTAACCA
PRPF19_CTAATCATGTTTATGAGCGG	PRPF19	CORE_ESSETIAL	CTAATCATGTTTATGAGCGG
PRPF19_GCTCCTCCGATGATCAGGTG	PRPF19	CORE_ESSETIAL	GCTCCTCCGATGATCAGGTG
PRPF3_AATGACACACCAGTTACTCT	PRPF3	CORE_ESSETIAL	AATGACACACCAGTTACTCT
PRPF3_CAGGCATCCATACTTCGACT	PRPF3	CORE_ESSETIAL	CAGGCATCCATACTTCGACT
PRPF3_GGCAGCAACACGACAAATCG	PRPF3	CORE_ESSETIAL	GGCAGCAACACGACAAATCG
PRPF3_TCTTCCACCTCCTCAAAACG	PRPF3	CORE_ESSETIAL	TCTTCCACCTCCTCAAAACG
PRPF3_TGGCTTTCAGAGTAGGCATG	PRPF3	CORE_ESSETIAL	TGGCTTTCAGAGTAGGCATG
PRPF31_ACCTCAGTGCTGCCCCACAC	PRPF31	CORE_ESSETIAL	ACCTCAGTGCTGCCCCACAC
PRPF31_ACTCCACATACTCGTAGATG	PRPF31	CORE_ESSETIAL	ACTCCACATACTCGTAGATG
PRPF31_GACACAGCTGGATCTTTCCG	PRPF31	CORE_ESSETIAL	GACACAGCTGGATCTTTCCG
PRPF31_GCCTGAATACCGCGTCATCG	PRPF31	CORE_ESSETIAL	GCCTGAATACCGCGTCATCG
PRPF31_GGTGGCCGCCAAGTGCACAC	PRPF31	CORE_ESSETIAL	GGTGGCCGCCAAGTGCACAC
PRPF38A_AAGAGCCAGAACCGAAATGG	PRPF38A	CORE_ESSETIAL	AAGAGCCAGAACCGAAATGG
PRPF38A_ACTTGTAGTCGATAAAGCCA	PRPF38A	CORE_ESSETIAL	ACTTGTAGTCGATAAAGCCA
PRPF38A_GAATCTATGAGTCCAAGTAC	PRPF38A	CORE_ESSETIAL	GAATCTATGAGTCCAAGTAC
PRPF38A_TCTTCCAGAGCACTAACTCG	PRPF38A	CORE_ESSETIAL	TCTTCCAGAGCACTAACTCG
PRPF38A_TTATTTCTTACCTGTAGTCG	PRPF38A	CORE_ESSETIAL	TTATTTCTTACCTGTAGTCG
PRPF8_CATAGAACCAGTCCAACACA	PRPF8	CORE_ESSETIAL	CATAGAACCAGTCCAACACA
PRPF8_CCATGAGAATCTGACGCACG	PRPF8	CORE_ESSETIAL	CCATGAGAATCTGACGCACG
PRPF8_GGACGGGCCTTACATCACAG	PRPF8	CORE_ESSETIAL	GGACGGGCCTTACATCACAG
PRPF8_TGATCAACCCAATCTCCCAT	PRPF8	CORE_ESSETIAL	TGATCAACCCAATCTCCCAT
PRPF8_TTCCAGGTCGACACTCAAAG	PRPF8	CORE_ESSETIAL	TTCCAGGTCGACACTCAAAG
PSMA1_AAGTACGAGCTGATTGGGAA	PSMA1	CORE_ESSETIAL	AAGTACGAGCTGATTGGGAA
PSMA1_ATATTGGTATCTCAATTGCG	PSMA1	CORE_ESSETIAL	ATATTGGTATCTCAATTGCG
PSMA1_CAGATACCAACACAACGATA	PSMA1	CORE_ESSETIAL	CAGATACCAACACAACGATA
PSMA1_CAGTCAAAATAGTTAGCAGA	PSMA1	CORE_ESSETIAL	CAGTCAAAATAGTTAGCAGA
PSMA1_TCATCAAATTGAATATGCAA	PSMA1	CORE_ESSETIAL	TCATCAAATTGAATATGCAA
PSMA2_ACCTTTAATTCCCACGGACG	PSMA2	CORE_ESSETIAL	ACCTTTAATTCCCACGGACG
PSMA2_ACTTCGCTCATCATACAGAA	PSMA2	CORE_ESSETIAL	ACTTCGCTCATCATACAGAA
PSMA2_GTATAAAGTACCTGTAATCG	PSMA2	CORE_ESSETIAL	GTATAAAGTACCTGTAATCG
PSMA2_TCTGGACAAGTTTACCAGAC	PSMA2	CORE_ESSETIAL	TCTGGACAAGTTTACCAGAC
PSMA2_TGCAAGAATATACTCAGTCA	PSMA2	CORE_ESSETIAL	TGCAAGAATATACTCAGTCA
PSMA3_ATAGCATCTTGCAGACAGAG	PSMA3	CORE_ESSETIAL	ATAGCATCTTGCAGACAGAG
PSMA3_TCACGTATGAAACACCTGAT	PSMA3	CORE_ESSETIAL	TCACGTATGAAACACCTGAT
PSMA3_TCCGTCAGGAGAGAATGTAG	PSMA3	CORE_ESSETIAL	TCCGTCAGGAGAGAATGTAG
PSMA3_TGAATATGCTATGAAGGCTG	PSMA3	CORE_ESSETIAL	TGAATATGCTATGAAGGCTG
PSMA3_TTTAATGTTGATCGGCATGT	PSMA3	CORE_ESSETIAL	TTTAATGTTGATCGGCATGT
PSMA6_AACATTGGTTGTGTGATGAC	PSMA6	CORE_ESSETIAL	AACATTGGTTGTGTGATGAC
PSMA6_GAGGGTCGGCTCTACCAAGT	PSMA6	CORE_ESSETIAL	GAGGGTCGGCTCTACCAAGT
PSMA6_GATCACACTTATATACCTGA	PSMA6	CORE_ESSETIAL	GATCACACTTATATACCTGA
PSMA6_GCATACTTACAACAACCAAG	PSMA6	CORE_ESSETIAL	GCATACTTACAACAACCAAG
PSMA6_GTATGGCTATGAGATTCCTG	PSMA6	CORE_ESSETIAL	GTATGGCTATGAGATTCCTG
PSMB2_AAGATATTACTCCTGTGTGT	PSMB2	CORE_ESSETIAL	AAGATATTACTCCTGTGTGT
PSMB2_GAGGAGGTTCACATGATATG	PSMB2	CORE_ESSETIAL	GAGGAGGTTCACATGATATG
PSMB2_TAACTTCACACGCCGAAACC	PSMB2	CORE_ESSETIAL	TAACTTCACACGCCGAAACC
PSMB2_TAGTCCATGTAATACAGCGC	PSMB2	CORE_ESSETIAL	TAGTCCATGTAATACAGCGC
PSMB2_TTTATAAGATGCGAAATGGT	PSMB2	CORE_ESSETIAL	TTTATAAGATGCGAAATGGT
PSMB3_CTATAACGGAGGGGCCGTCA	PSMB3	CORE_ESSETIAL	CTATAACGGAGGGGCCGTCA
PSMB3_CTCACCGTTTCTCATACAAG	PSMB3	CORE_ESSETIAL	CTCACCGTTTCTCATACAAG
PSMB3_GAGGTCTAGAGAGCAAATGA	PSMB3	CORE_ESSETIAL	GAGGTCTAGAGAGCAAATGA
PSMB3_GATGTACAGCCGGTCACCCA	PSMB3	CORE_ESSETIAL	GATGTACAGCCGGTCACCCA
PSMB3_TGTATGAGTTGAAGGAAGGT	PSMB3	CORE_ESSETIAL	TGTATGAGTTGAAGGAAGGT
PSMC1_AATTTCATCAATAAACACGA	PSMC1	CORE_ESSETIAL	AATTTCATCAATAAACACGA
PSMC1_AGACCTATGCAGATATTGGG	PSMC1	CORE_ESSETIAL	AGACCTATGCAGATATTGGG
PSMC1_CAGAGCATACCTGTGCCAGG	PSMC1	CORE_ESSETIAL	CAGAGCATACCTGTGCCAGG
PSMC1_GCTGCCAGCAAACTGCCACT	PSMC1	CORE_ESSETIAL	GCTGCCAGCAAACTGCCACT
PSMC1_TTAGGTGCATGCCGTGATAG	PSMC1	CORE_ESSETIAL	TTAGGTGCATGCCGTGATAG
PSMC2_AAGGACGACAAGCCCATCCG	PSMC2	CORE_ESSETIAL	AAGGACGACAAGCCCATCCG
PSMC2_ACTGTTGGGTCAATCTTAGG	PSMC2	CORE_ESSETIAL	ACTGTTGGGTCAATCTTAGG
PSMC2_CAGGCAAGACACTCTGTGCG	PSMC2	CORE_ESSETIAL	CAGGCAAGACACTCTGTGCG
PSMC2_GATAATCAATGCTGATTCGG	PSMC2	CORE_ESSETIAL	GATAATCAATGCTGATTCGG
PSMC2_TGTACAGAAATACGTCGGTG	PSMC2	CORE_ESSETIAL	TGTACAGAAATACGTCGGTG
PSMC4_GCATTTCGAGCTCTACAAGC	PSMC4	CORE_ESSETIAL	GCATTTCGAGCTCTACAAGC
PSMC4_GGATCAGAATACAGCCATCG	PSMC4	CORE_ESSETIAL	GGATCAGAATACAGCCATCG
PSMC4_GGGTCGAATGTACCTTGTAG	PSMC4	CORE_ESSETIAL	GGGTCGAATGTACCTTGTAG
PSMC4_GTGATGTACGCGGACATCGG	PSMC4	CORE_ESSETIAL	GTGATGTACGCGGACATCGG
PSMC4_TGGCTGTGGGAAGACCATGT	PSMC4	CORE_ESSETIAL	TGGCTGTGGGAAGACCATGT
PSMD1_AGGCTGCAAACTGCCGACTC	PSMD1	CORE_ESSETIAL	AGGCTGCAAACTGCCGACTC
PSMD1_GTACCCGTATTAGTGGATCC	PSMD1	CORE_ESSETIAL	GTACCCGTATTAGTGGATCC
PSMD1_TCACTACACCAAACAATGTG	PSMD1	CORE_ESSETIAL	TCACTACACCAAACAATGTG
PSMD1_TGAATCTCTCTGTCGTGACA	PSMD1	CORE_ESSETIAL	TGAATCTCTCTGTCGTGACA
PSMD1_TTTCCTTAGATCGTTAGACA	PSMD1	CORE_ESSETIAL	TTTCCTTAGATCGTTAGACA
PSMD11_CTTTGATACCAAGAGGTACC	PSMD11	CORE_ESSETIAL	CTTTGATACCAAGAGGTACC
PSMD11_GGCGACCTTTACCGATGGAG	PSMD11	CORE_ESSETIAL	GGCGACCTTTACCGATGGAG
PSMD11_GTTACCCGACTGCATGTCCA	PSMD11	CORE_ESSETIAL	GTTACCCGACTGCATGTCCA
PSMD11_TGCGTACTCATACTTCTATG	PSMD11	CORE_ESSETIAL	TGCGTACTCATACTTCTATG
PSMD11_TGTGTTTAGAGTGCATCGAA	PSMD11	CORE_ESSETIAL	TGTGTTTAGAGTGCATCGAA
PSMD7_CATCAATGATGACCAATACC	PSMD7	CORE_ESSETIAL	CATCAATGATGACCAATACC
PSMD7_CCAGGGAAAGAATAGTTGGC	PSMD7	CORE_ESSETIAL	CCAGGGAAAGAATAGTTGGC
PSMD7_GATATCAAAGACACGACGGT	PSMD7	CORE_ESSETIAL	GATATCAAAGACACGACGGT
PSMD7_GGAAACCAGAAGCGTGTTGT	PSMD7	CORE_ESSETIAL	GGAAACCAGAAGCGTGTTGT
PSMD7_TACAGAAGCGTACATTTCAG	PSMD7	CORE_ESSETIAL	TACAGAAGCGTACATTTCAG
QARS_ACTTGACTCGATAGGCTACA	QARS	CORE_ESSETIAL	ACTTGACTCGATAGGCTACA
QARS_AGCACCTGGAGATTACTGGT	QARS	CORE_ESSETIAL	AGCACCTGGAGATTACTGGT
QARS_GATCCCGGTAGCTTTGTCAA	QARS	CORE_ESSETIAL	GATCCCGGTAGCTTTGTCAA
QARS_GGCTAGAAGAAACAGACCGG	QARS	CORE_ESSETIAL	GGCTAGAAGAAACAGACCGG
QARS_GTGACTCCGCACATACTCAA	QARS	CORE_ESSETIAL	GTGACTCCGCACATACTCAA
RAN_AAACATTATGATGGCACACT	RAN	CORE_ESSETIAL	AAACATTATGATGGCACACT
RAN_AGTCAAATGACGTTTCACGA	RAN	CORE_ESSETIAL	AGTCAAATGACGTTTCACGA
RAN_CTAGTGTTCCACACCAACAG	RAN	CORE_ESSETIAL	CTAGTGTTCCACACCAACAG
RAN_GCCGGCCAGGAGAAATTCGG	RAN	CORE_ESSETIAL	GCCGGCCAGGAGAAATTCGG
RAN_TGTTGCCACACAACACAATG	RAN	CORE_ESSETIAL	TGTTGCCACACAACACAATG
RPA1_ACAACAGAGAAGTTGCCAAG	RPA1	CORE_ESSETIAL	ACAACAGAGAAGTTGCCAAG
RPA1_ACAGTTGAACCCTCTCGTGG	RPA1	CORE_ESSETIAL	ACAGTTGAACCCTCTCGTGG
RPA1_ACATCCGTCCCATTACTACG	RPA1	CORE_ESSETIAL	ACATCCGTCCCATTACTACG
RPA1_GCTCCTTTGATAGCCAACAC	RPA1	CORE_ESSETIAL	GCTCCTTTGATAGCCAACAC
RPA1_GGACGACCATCATTTACCTA	RPA1	CORE_ESSETIAL	GGACGACCATCATTTACCTA
RPA2_ACCCATGGACGTTCGCCAGT	RPA2	CORE_ESSETIAL	ACCCATGGACGTTCGCCAGT
RPA2_GATCACTTCCAGAATATGTG	RPA2	CORE_ESSETIAL	GATCACTTCCAGAATATGTG
RPA2_GCCAGCAAATGGCCTCACTG	RPA2	CORE_ESSETIAL	GCCAGCAAATGGCCTCACTG
RPA2_GTGAAGCAGGGAACTTTGGT	RPA2	CORE_ESSETIAL	GTGAAGCAGGGAACTTTGGT
RPA2_TCTTAATTCAGCCCTCAGCA	RPA2	CORE_ESSETIAL	TCTTAATTCAGCCCTCAGCA
RPL10A_AAAAAACTGGTCAAGAAGCT	RPL10A	CORE_ESSETIAL	AAAAAACTGGTCAAGAAGCT
RPL10A_CACACACAGAGAACTTAGGG	RPL10A	CORE_ESSETIAL	CACACACAGAGAACTTAGGG
RPL10A_GAAGAACTATGATCCCCAGA	RPL10A	CORE_ESSETIAL	GAAGAACTATGATCCCCAGA
RPL10A_GGCCCAGGTTTAAATAAGGC	RPL10A	CORE_ESSETIAL	GGCCCAGGTTTAAATAAGGC
RPL10A_TCGCGACACCCTGTACGAGG	RPL10A	CORE_ESSETIAL	TCGCGACACCCTGTACGAGG
RPL11_AACTCATACTCCCGCACCTG	RPL11	CORE_ESSETIAL	AACTCATACTCCCGCACCTG
RPL11_CTCACCTTTGGAAAACACAG	RPL11	CORE_ESSETIAL	CTCACCTTTGGAAAACACAG
RPL11_GGATGCGAAGTTCCCGCATG	RPL11	CORE_ESSETIAL	GGATGCGAAGTTCCCGCATG
RPL11_TGTCCACTGCACAGTTCGAG	RPL11	CORE_ESSETIAL	TGTCCACTGCACAGTTCGAG
RPL11_TTCATTTCTCCGGATGCCAA	RPL11	CORE_ESSETIAL	TTCATTTCTCCGGATGCCAA
RPL12_ATCTCTTCTGCAGATTGAGG	RPL12	CORE_ESSETIAL	ATCTCTTCTGCAGATTGAGG
RPL12_GACCCCAACGAGATCAAAGT	RPL12	CORE_ESSETIAL	GACCCCAACGAGATCAAAGT
RPL12_GGATAACGTACCAGACCCAG	RPL12	CORE_ESSETIAL	GGATAACGTACCAGACCCAG
RPL12_GGGATAACGTACCAGACCCA	RPL12	CORE_ESSETIAL	GGGATAACGTACCAGACCCA
RPL12_TCTTCTGCAGTTAAACACAG	RPL12	CORE_ESSETIAL	TCTTCTGCAGTTAAACACAG
RPL13_CACCTGCGGATCTTACGGGC	RPL13	CORE_ESSETIAL	CACCTGCGGATCTTACGGGC
RPL13_CGGATCCACAGAAATGCCGA	RPL13	CORE_ESSETIAL	CGGATCCACAGAAATGCCGA
RPL13_GCCGGATGGGACCCGACGCG	RPL13	CORE_ESSETIAL	GCCGGATGGGACCCGACGCG
RPL13_GTTGGCCTGCAGGGACTCCG	RPL13	CORE_ESSETIAL	GTTGGCCTGCAGGGACTCCG
RPL13_TACCACACGAAGGTGCGCGC	RPL13	CORE_ESSETIAL	TACCACACGAAGGTGCGCGC
RPL14_AGAAGTATGTCCGACAAGCC	RPL14	CORE_ESSETIAL	AGAAGTATGTCCGACAAGCC
RPL14_ATGAGGTCCAAAGGAGACAT	RPL14	CORE_ESSETIAL	ATGAGGTCCAAAGGAGACAT
RPL14_GAAGATTGAAGCCAGAGAAA	RPL14	CORE_ESSETIAL	GAAGATTGAAGCCAGAGAAA
RPL14_GTGTTCTAGGCTTTGGTCGA	RPL14	CORE_ESSETIAL	GTGTTCTAGGCTTTGGTCGA
RPL14_GTTACCTGTGCGGAAACTTG	RPL14	CORE_ESSETIAL	GTTACCTGTGCGGAAACTTG
RPL18_ACAACCTCTTCAACACAACC	RPL18	CORE_ESSETIAL	ACAACCTCTTCAACACAACC
RPL18_AGCCACTCACCATCCGGGAA	RPL18	CORE_ESSETIAL	AGCCACTCACCATCCGGGAA
RPL18_CCGCCATAACAAGGACCGAA	RPL18	CORE_ESSETIAL	CCGCCATAACAAGGACCGAA
RPL18_GGACCATAACTGATGATGTG	RPL18	CORE_ESSETIAL	GGACCATAACTGATGATGTG
RPL18_TCCTGGCCGGGAAAACAAGA	RPL18	CORE_ESSETIAL	TCCTGGCCGGGAAAACAAGA
RPL18A_CTGCGCTATGACTCCCGGAG	RPL18A	CORE_ESSETIAL	CTGCGCTATGACTCCCGGAG
RPL18A_CTTTCAGCTACGAGAGTACA	RPL18A	CORE_ESSETIAL	CTTTCAGCTACGAGAGTACA
RPL18A_CTTTCCACAGACCGAGACAT	RPL18A	CORE_ESSETIAL	CTTTCCACAGACCGAGACAT
RPL18A_GAAGTTCTTCACCCGCAGGG	RPL18A	CORE_ESSETIAL	GAAGTTCTTCACCCGCAGGG
RPL18A_TGCGGTAGAGGGGCGGCGTG	RPL18A	CORE_ESSETIAL	TGCGGTAGAGGGGCGGCGTG
RPL19_AATGGACCGTCACAGGCTTG	RPL19	CORE_ESSETIAL	AATGGACCGTCACAGGCTTG
RPL19_CCTTCTTCTTGCCACAGCGG	RPL19	CORE_ESSETIAL	CCTTCTTCTTGCCACAGCGG
RPL19_GAATGCCAGAGAAGGTCACA	RPL19	CORE_ESSETIAL	GAATGCCAGAGAAGGTCACA
RPL19_GCTTCCGGATCTGCTGACCT	RPL19	CORE_ESSETIAL	GCTTCCGGATCTGCTGACCT
RPL19_TGTACCCTTCCGCTTACCTG	RPL19	CORE_ESSETIAL	TGTACCCTTCCGCTTACCTG
RPL23A_AGTACTGACTTGTTTCTCCT	RPL23A	CORE_ESSETIAL	AGTACTGACTTGTTTCTCCT
RPL23A_ATAGCATAGTGGTCAAGCCT	RPL23A	CORE_ESSETIAL	ATAGCATAGTGGTCAAGCCT
RPL23A_CAGTGTCTTCGGCCGCCGGA	RPL23A	CORE_ESSETIAL	CAGTGTCTTCGGCCGCCGGA
RPL23A_CTTTAGGAGGGGCAGGAGCT	RPL23A	CORE_ESSETIAL	CTTTAGGAGGGGCAGGAGCT
RPL23A_GATAGCATAGTGGTCAAGCC	RPL23A	CORE_ESSETIAL	GATAGCATAGTGGTCAAGCC
RPL24_AGGCGCTACGCCAGGACCGA	RPL24	CORE_ESSETIAL	AGGCGCTACGCCAGGACCGA
RPL24_AGTCGGCTTTCCTTTCCAAG	RPL24	CORE_ESSETIAL	AGTCGGCTTTCCTTTCCAAG
RPL24_GAAGCACAAAAAGGGACAGT	RPL24	CORE_ESSETIAL	GAAGCACAAAAAGGGACAGT
RPL24_GCCGAGCAGTCAAATTCCAG	RPL24	CORE_ESSETIAL	GCCGAGCAGTCAAATTCCAG
RPL24_TCAGAAACCTGAAGTTAGAA	RPL24	CORE_ESSETIAL	TCAGAAACCTGAAGTTAGAA
RPL26_ACATAATCTTCCTTCGAATG	RPL26	CORE_ESSETIAL	ACATAATCTTCCTTCGAATG
RPL26_ATATGTTATCTACATTGAAC	RPL26	CORE_ESSETIAL	ATATGTTATCTACATTGAAC
RPL26_ATTTGCTCTTAGGTTGTACG	RPL26	CORE_ESSETIAL	ATTTGCTCTTAGGTTGTACG
RPL26_CATAATCTTCCTTCGAATGT	RPL26	CORE_ESSETIAL	CATAATCTTCCTTCGAATGT
RPL26_CTACATTGAACGGGTGCAGC	RPL26	CORE_ESSETIAL	CTACATTGAACGGGTGCAGC
RPL3_ATGGAGATCCAGGTGAACGG	RPL3	CORE_ESSETIAL	ATGGAGATCCAGGTGAACGG
RPL3_CCACCGAGGCCTGCGCAAGG	RPL3	CORE_ESSETIAL	CCACCGAGGCCTGCGCAAGG
RPL3_CCTGGGTGTGGGCAATGACA	RPL3	CORE_ESSETIAL	CCTGGGTGTGGGCAATGACA
RPL3_GGCTACGTGGAAACCCCTCG	RPL3	CORE_ESSETIAL	GGCTACGTGGAAACCCCTCG
RPL3_TGAGATGATCGACGTCATCG	RPL3	CORE_ESSETIAL	TGAGATGATCGACGTCATCG
RPL31_ACTTTAGCACCTTATTCCTT	RPL31	CORE_ESSETIAL	ACTTTAGCACCTTATTCCTT
RPL31_AGAGGGATACTCACACTCCA	RPL31	CORE_ESSETIAL	AGAGGGATACTCACACTCCA
RPL31_CTTCAAGAAGCGTGCACCTC	RPL31	CORE_ESSETIAL	CTTCAAGAAGCGTGCACCTC
RPL31_GCTTCAAGAAGCGTGCACCT	RPL31	CORE_ESSETIAL	GCTTCAAGAAGCGTGCACCT
RPL31_TCGGGTTACCACTTCGTTGA	RPL31	CORE_ESSETIAL	TCGGGTTACCACTTCGTTGA
RPL32_ATTATTTCCTTCAGCGTAAC	RPL32	CORE_ESSETIAL	ATTATTTCCTTCAGCGTAAC
RPL32_ATTTCCTTCAGCGTAACTGG	RPL32	CORE_ESSETIAL	ATTTCCTTCAGCGTAACTGG
RPL32_CATATCGGTCTGACTGGTGC	RPL32	CORE_ESSETIAL	CATATCGGTCTGACTGGTGC
RPL32_GTTGCTTCCATAACCAATGT	RPL32	CORE_ESSETIAL	GTTGCTTCCATAACCAATGT
RPL32_TTGCTTCCATAACCAATGTT	RPL32	CORE_ESSETIAL	TTGCTTCCATAACCAATGTT
RPL34_AGCGTTTGACATACCGACGT	RPL34	CORE_ESSETIAL	AGCGTTTGACATACCGACGT
RPL34_CTTTCTAGGTCCCGAACCCC	RPL34	CORE_ESSETIAL	CTTTCTAGGTCCCGAACCCC
RPL34_GTGCCCAGGCAGACTTCGAG	RPL34	CORE_ESSETIAL	GTGCCCAGGCAGACTTCGAG
RPL34_TATTGTAGGAAAGCCTACGT	RPL34	CORE_ESSETIAL	TATTGTAGGAAAGCCTACGT
RPL34_TTACCCCTCGAAGTCTGCCT	RPL34	CORE_ESSETIAL	TTACCCCTCGAAGTCTGCCT
RPL35_CAATGGATTTCCGGACGACT	RPL35	CORE_ESSETIAL	CAATGGATTTCCGGACGACT
RPL35_GGGCAAGAAGTACAAGCCCC	RPL35	CORE_ESSETIAL	GGGCAAGAAGTACAAGCCCC
RPL35_GTTAATAACTGTGAGAACAC	RPL35	CORE_ESSETIAL	GTTAATAACTGTGAGAACAC
RPL35_TCTTCGCGGGAAGAAGAAGG	RPL35	CORE_ESSETIAL	TCTTCGCGGGAAGAAGAAGG
RPL35_TTACATCTTAGAGAGCTTGG	RPL35	CORE_ESSETIAL	TTACATCTTAGAGAGCTTGG
RPL36_CAGGCACAGCCGACGCCGCG	RPL36	CORE_ESSETIAL	CAGGCACAGCCGACGCCGCG
RPL36_CCAAACACACCAAGTTCGTG	RPL36	CORE_ESSETIAL	CCAAACACACCAAGTTCGTG
RPL36_CGTGCGGGACATGATTCGGG	RPL36	CORE_ESSETIAL	CGTGCGGGACATGATTCGGG
RPL36_GCGCGCCATGGAGTTACTGA	RPL36	CORE_ESSETIAL	GCGCGCCATGGAGTTACTGA
RPL36_GTGGCTTTGCCCCGTACGAG	RPL36	CORE_ESSETIAL	GTGGCTTTGCCCCGTACGAG
RPL37_ACGAAGGGAACGTCATCGTT	RPL37	CORE_ESSETIAL	ACGAAGGGAACGTCATCGTT
RPL37_AGGCCTTAGAGCCACAGCGG	RPL37	CORE_ESSETIAL	AGGCCTTAGAGCCACAGCGG
RPL37_CCTCATTCGACCAGTTCCGG	RPL37	CORE_ESSETIAL	CCTCATTCGACCAGTTCCGG
RPL37_CTTACACTTTCTCTTGCGCT	RPL37	CORE_ESSETIAL	CTTACACTTTCTCTTGCGCT
RPL37_TTTAGATAACTGGAGTGCCA	RPL37	CORE_ESSETIAL	TTTAGATAACTGGAGTGCCA
RPL37A_AAGTACACTTGCTCTTTCTG	RPL37A	CORE_ESSETIAL	AAGTACACTTGCTCTTTCTG
RPL37A_AGCAAGTGTACTTGGCGTGC	RPL37A	CORE_ESSETIAL	AGCAAGTGTACTTGGCGTGC
RPL37A_GCCAAACGTACCAAGAAAGT	RPL37A	CORE_ESSETIAL	GCCAAACGTACCAAGAAAGT
RPL37A_GCTGTGGGGATCTGGCACTG	RPL37A	CORE_ESSETIAL	GCTGTGGGGATCTGGCACTG
RPL37A_TCGGGATCGTCGGTAAATAC	RPL37A	CORE_ESSETIAL	TCGGGATCGTCGGTAAATAC
RPL38_ACATTTGGCATCCTTTCGTC	RPL38	CORE_ESSETIAL	ACATTTGGCATCCTTTCGTC
RPL38_CAGCAGATACCTTTACACCC	RPL38	CORE_ESSETIAL	CAGCAGATACCTTTACACCC
RPL38_CCTGCTCACAGCCCGACGAA	RPL38	CORE_ESSETIAL	CCTGCTCACAGCCCGACGAA
RPL38_CCTTTCGTCGGGCTGTGAGC	RPL38	CORE_ESSETIAL	CCTTTCGTCGGGCTGTGAGC
RPL38_GTTGCAGCCTCGGAAAATTG	RPL38	CORE_ESSETIAL	GTTGCAGCCTCGGAAAATTG
RPL4_CAGACTAGTGCTGAGTCTTG	RPL4	CORE_ESSETIAL	CAGACTAGTGCTGAGTCTTG
RPL4_GAAAAATAGATGTGTCGTGG	RPL4	CORE_ESSETIAL	GAAAAATAGATGTGTCGTGG
RPL4_TAGATGAATTGTACGGCACT	RPL4	CORE_ESSETIAL	TAGATGAATTGTACGGCACT
RPL4_TCCTCATTATAGATGATGCA	RPL4	CORE_ESSETIAL	TCCTCATTATAGATGATGCA
RPL4_TTTGTTAGGTCATCGTATTG	RPL4	CORE_ESSETIAL	TTTGTTAGGTCATCGTATTG
RPL5_AAACAGAGATATCATTTGTC	RPL5	CORE_ESSETIAL	AAACAGAGATATCATTTGTC
RPL5_GAGGCTTGTCTATCCCTCAC	RPL5	CORE_ESSETIAL	GAGGCTTGTCTATCCCTCAC
RPL5_GTAAAACTGATTATTATGCT	RPL5	CORE_ESSETIAL	GTAAAACTGATTATTATGCT
RPL5_GTGAAATTTAGAAGACGACG	RPL5	CORE_ESSETIAL	GTGAAATTTAGAAGACGACG
RPL5_TCATCTTGTACATACCCTGC	RPL5	CORE_ESSETIAL	TCATCTTGTACATACCCTGC
RPL6_GAAGGTTGATGCTGGTGGCA	RPL6	CORE_ESSETIAL	GAAGGTTGATGCTGGTGGCA
RPL6_GTACTCTCACCTTGCCCCTG	RPL6	CORE_ESSETIAL	GTACTCTCACCTTGCCCCTG
RPL6_TCTGGAATACATGGCAGATC	RPL6	CORE_ESSETIAL	TCTGGAATACATGGCAGATC
RPL6_TGACAAGAACGGCGGTACCC	RPL6	CORE_ESSETIAL	TGACAAGAACGGCGGTACCC
RPL6_TTCCCTTACCTTGGATTTAG	RPL6	CORE_ESSETIAL	TTCCCTTACCTTGGATTTAG
RPL7_AAAGAAGTTTGCCCAAAAGA	RPL7	CORE_ESSETIAL	AAAGAAGTTTGCCCAAAAGA
RPL7_AGTGAGCCCAAAGGTTCGAA	RPL7	CORE_ESSETIAL	AGTGAGCCCAAAGGTTCGAA
RPL7_CGTTTGTCATCAGAATCAGA	RPL7	CORE_ESSETIAL	CGTTTGTCATCAGAATCAGA
RPL7_TATCAATGGAGTGAGCCCAA	RPL7	CORE_ESSETIAL	TATCAATGGAGTGAGCCCAA
RPL7_TTCAGCTTCGAAAGGCAAGG	RPL7	CORE_ESSETIAL	TTCAGCTTCGAAAGGCAAGG
RPL7A_ACACGACGTGGATCCCATCG	RPL7A	CORE_ESSETIAL	ACACGACGTGGATCCCATCG
RPL7A_ACAGAACCTCACCTGTTTGG	RPL7A	CORE_ESSETIAL	ACAGAACCTCACCTGTTTGG
RPL7A_CACCCTTTACTTCTCAGGAC	RPL7A	CORE_ESSETIAL	CACCCTTTACTTCTCAGGAC
RPL7A_CTGCTTCTTCACGACAGCTG	RPL7A	CORE_ESSETIAL	CTGCTTCTTCACGACAGCTG
RPL7A_GGGCCTACTCACCTGCTCGA	RPL7A	CORE_ESSETIAL	GGGCCTACTCACCTGCTCGA
RPN2_GACTCACCTCACATCCTGAG	RPN2	CORE_ESSETIAL	GACTCACCTCACATCCTGAG
RPN2_GATCAGGACTTACCCTACAG	RPN2	CORE_ESSETIAL	GATCAGGACTTACCCTACAG
RPN2_GCACAACCACAACTGGCACG	RPN2	CORE_ESSETIAL	GCACAACCACAACTGGCACG
RPN2_GTATATTGCAAATACCGTAG	RPN2	CORE_ESSETIAL	GTATATTGCAAATACCGTAG
RPN2_TGTGAAAGGGCGATCCAGCG	RPN2	CORE_ESSETIAL	TGTGAAAGGGCGATCCAGCG
RPS11_CCGATGTTCTTGTAGTACCG	RPS11	CORE_ESSETIAL	CCGATGTTCTTGTAGTACCG
RPS11_GGATGTAGTGCAGATAGTCT	RPS11	CORE_ESSETIAL	GGATGTAGTGCAGATAGTCT
RPS11_GGGCTTCAAGACACCCAAGG	RPS11	CORE_ESSETIAL	GGGCTTCAAGACACCCAAGG
RPS11_GTAATGTGTCCATTCGAGGG	RPS11	CORE_ESSETIAL	GTAATGTGTCCATTCGAGGG
RPS11_TGACCAAGATGAAGATGCAG	RPS11	CORE_ESSETIAL	TGACCAAGATGAAGATGCAG
RPS13_AAACACTCACCGATCTGTGA	RPS13	CORE_ESSETIAL	AAACACTCACCGATCTGTGA
RPS13_CCAGCGCGCTACTTACAGTG	RPS13	CORE_ESSETIAL	CCAGCGCGCTACTTACAGTG
RPS13_GTAATCCTGAGAGATTCACA	RPS13	CORE_ESSETIAL	GTAATCCTGAGAGATTCACA
RPS13_GTTGACATCTGACGACGTGA	RPS13	CORE_ESSETIAL	GTTGACATCTGACGACGTGA
RPS13_TCGATAGGGTAAAGCCGACT	RPS13	CORE_ESSETIAL	TCGATAGGGTAAAGCCGACT
RPS14_CAACATAGCAGCATATGGTG	RPS14	CORE_ESSETIAL	CAACATAGCAGCATATGGTG
RPS14_CACACGGCAGATGGTTTCCC	RPS14	CORE_ESSETIAL	CACACGGCAGATGGTTTCCC
RPS14_CCGGAGTTTGATGTGTAGGG	RPS14	CORE_ESSETIAL	CCGGAGTTTGATGTGTAGGG
RPS14_GAAGAACAGGTCATCAGCCT	RPS14	CORE_ESSETIAL	GAAGAACAGGTCATCAGCCT
RPS14_GACTGGTGGGATGAAGGTAA	RPS14	CORE_ESSETIAL	GACTGGTGGGATGAAGGTAA
RPS15_ATCATCCTACCCGAGATGGT	RPS15	CORE_ESSETIAL	ATCATCCTACCCGAGATGGT
RPS15_CTTGCGCAGGCGCTTCAGCA	RPS15	CORE_ESSETIAL	CTTGCGCAGGCGCTTCAGCA
RPS15_GCTGCATCAGCTGCTCGCTG	RPS15	CORE_ESSETIAL	GCTGCATCAGCTGCTCGCTG
RPS15_GCTGGTCGAGGTCCACGCCG	RPS15	CORE_ESSETIAL	GCTGGTCGAGGTCCACGCCG
RPS15_GTAGGATGATCATGTCCCGC	RPS15	CORE_ESSETIAL	GTAGGATGATCATGTCCCGC
RPS15A_ATCATTGATGACCACAGAGC	RPS15A	CORE_ESSETIAL	ATCATTGATGACCACAGAGC
RPS15A_CCTCACAGGCAGGCTAAACA	RPS15A	CORE_ESSETIAL	CCTCACAGGCAGGCTAAACA
RPS15A_GAGAAACCGGACGATGACTT	RPS15A	CORE_ESSETIAL	GAGAAACCGGACGATGACTT
RPS15A_TCATTGATGACCACAGAGCT	RPS15A	CORE_ESSETIAL	TCATTGATGACCACAGAGCT
RPS15A_TGACGTGCAACTCAAAGACC	RPS15A	CORE_ESSETIAL	TGACGTGCAACTCAAAGACC
RPS17_AGCTCCGCAACAAGATAGCA	RPS17	CORE_ESSETIAL	AGCTCCGCAACAAGATAGCA
RPS17_ATATCCAGAAAGTTTACCTC	RPS17	CORE_ESSETIAL	ATATCCAGAAAGTTTACCTC
RPS17_CACCAAAACCGTGAAGAAGG	RPS17	CORE_ESSETIAL	CACCAAAACCGTGAAGAAGG
RPS17_CTGATGAAGCGAATTCAGAG	RPS17	CORE_ESSETIAL	CTGATGAAGCGAATTCAGAG
RPS17_GAAAAGTACTACACGCGCCT	RPS17	CORE_ESSETIAL	GAAAAGTACTACACGCGCCT
RPS18_AAAGGATGGAAAATACAGCC	RPS18	CORE_ESSETIAL	AAAGGATGGAAAATACAGCC
RPS18_AGACATTGACCTCACCAAGA	RPS18	CORE_ESSETIAL	AGACATTGACCTCACCAAGA
RPS18_CCTCACTTCATTCAGGGTGT	RPS18	CORE_ESSETIAL	CCTCACTTCATTCAGGGTGT
RPS18_TCAACACCAACATCGATGGG	RPS18	CORE_ESSETIAL	TCAACACCAACATCGATGGG
RPS18_TGGTGATCACACGTTCCACC	RPS18	CORE_ESSETIAL	TGGTGATCACACGTTCCACC
RPS19_AACTGGTTCTACACGCGAGC	RPS19	CORE_ESSETIAL	AACTGGTTCTACACGCGAGC
RPS19_ATGCCCAGCCACTTCAGCCG	RPS19	CORE_ESSETIAL	ATGCCCAGCCACTTCAGCCG
RPS19_GCGCGGCACCTGTACCTCCG	RPS19	CORE_ESSETIAL	GCGCGGCACCTGTACCTCCG
RPS19_GTAGAACCAGTTCTCATCGT	RPS19	CORE_ESSETIAL	GTAGAACCAGTTCTCATCGT
RPS19_TGACGGTATCCACCCATTCG	RPS19	CORE_ESSETIAL	TGACGGTATCCACCCATTCG
RPS20_AAAAACACCCGTGGAGCCGG	RPS20	CORE_ESSETIAL	AAAAACACCCGTGGAGCCGG
RPS20_AACGTAAAATCCTTGGAAAA	RPS20	CORE_ESSETIAL	AACGTAAAATCCTTGGAAAA
RPS20_ACCAGTTCGAATGCCTACCA	RPS20	CORE_ESSETIAL	ACCAGTTCGAATGCCTACCA
RPS20_GTGGTGAAGGTTCTAAGACG	RPS20	CORE_ESSETIAL	GTGGTGAAGGTTCTAAGACG
RPS20_GTGTGTGCTGACTTGATAAG	RPS20	CORE_ESSETIAL	GTGTGTGCTGACTTGATAAG
RPS24_CTGTCGCCTTCCCGGGGTGA	RPS24	CORE_ESSETIAL	CTGTCGCCTTCCCGGGGTGA
RPS24_TACAAAGATGACATCCGGTG	RPS24	CORE_ESSETIAL	TACAAAGATGACATCCGGTG
RPS24_TAGGCACTGTCGCCTTCCCG	RPS24	CORE_ESSETIAL	TAGGCACTGTCGCCTTCCCG
RPS24_TTTCCTCTGAAGTAGTCGGT	RPS24	CORE_ESSETIAL	TTTCCTCTGAAGTAGTCGGT
RPS24_TTTGTTTCCTCTGAAGTAGT	RPS24	CORE_ESSETIAL	TTTGTTTCCTCTGAAGTAGT
RPS27A_ACACTCATAGGTTGAACCCT	RPS27A	CORE_ESSETIAL	ACACTCATAGGTTGAACCCT
RPS27A_ATCAGTCTCTGCTGATCAGG	RPS27A	CORE_ESSETIAL	ATCAGTCTCTGCTGATCAGG
RPS27A_CCACCCGGCCCGTACCTCGA	RPS27A	CORE_ESSETIAL	CCACCCGGCCCGTACCTCGA
RPS27A_GATCTTTGCTGGCAAGCAGC	RPS27A	CORE_ESSETIAL	GATCTTTGCTGGCAAGCAGC
RPS27A_GGTGATGGTCTTCCCCGTAA	RPS27A	CORE_ESSETIAL	GGTGATGGTCTTCCCCGTAA
RPS3_AGATGGCTACTCTGGAGTTG	RPS3	CORE_ESSETIAL	AGATGGCTACTCTGGAGTTG
RPS3_CAAGAACATTCTGTGTTCTG	RPS3	CORE_ESSETIAL	CAAGAACATTCTGTGTTCTG
RPS3_CTGCGTTACAAACTCCTAGG	RPS3	CORE_ESSETIAL	CTGCGTTACAAACTCCTAGG
RPS3_GAGTGGGGCCAAAGGCTGCG	RPS3	CORE_ESSETIAL	GAGTGGGGCCAAAGGCTGCG
RPS3_GCTGAAAAGGTGGCCACTAG	RPS3	CORE_ESSETIAL	GCTGAAAAGGTGGCCACTAG
RPS3A_CGTGAGCTTCAATCATTGTC	RPS3A	CORE_ESSETIAL	CGTGAGCTTCAATCATTGTC
RPS3A_CTTACTGGTTCCTTGGGTCC	RPS3A	CORE_ESSETIAL	CTTACTGGTTCCTTGGGTCC
RPS3A_CTTAGAAAATGGATCAACCC	RPS3A	CORE_ESSETIAL	CTTAGAAAATGGATCAACCC
RPS3A_TTCCATGGTCAAAAAATGGC	RPS3A	CORE_ESSETIAL	TTCCATGGTCAAAAAATGGC
RPS3A_TTTGTAGAAATTGCATCTGA	RPS3A	CORE_ESSETIAL	TTTGTAGAAATTGCATCTGA
RPS5_ACCTGCCTCACAGTGCAGGG	RPS5	CORE_ESSETIAL	ACCTGCCTCACAGTGCAGGG
RPS5_ATGATGCACGGCCGCAACAA	RPS5	CORE_ESSETIAL	ATGATGCACGGCCGCAACAA
RPS5_CCCGGCGCGCCCAATGCGTG	RPS5	CORE_ESSETIAL	CCCGGCGCGCCCAATGCGTG
RPS5_GAGCAGGTGTATGATCTCGA	RPS5	CORE_ESSETIAL	GAGCAGGTGTATGATCTCGA
RPS5_TTCACTGCAATGTAATCCTG	RPS5	CORE_ESSETIAL	TTCACTGCAATGTAATCCTG
RPS6_ACTGTAGTATCAGTCAGTCC	RPS6	CORE_ESSETIAL	ACTGTAGTATCAGTCAGTCC
RPS6_AGTGGTGGGAACGACAAACA	RPS6	CORE_ESSETIAL	AGTGGTGGGAACGACAAACA
RPS6_ATCAGTTCGTGGTTGCATTG	RPS6	CORE_ESSETIAL	ATCAGTTCGTGGTTGCATTG
RPS6_TACTTTCTATGAGAAGCGTA	RPS6	CORE_ESSETIAL	TACTTTCTATGAGAAGCGTA
RPS6_TAGCAGGCGGACACGGCCAT	RPS6	CORE_ESSETIAL	TAGCAGGCGGACACGGCCAT
RPS7_ATAAGCAAAAGCGTCCCAGG	RPS7	CORE_ESSETIAL	ATAAGCAAAAGCGTCCCAGG
RPS7_CCCTCTCACCTGGGAGATGC	RPS7	CORE_ESSETIAL	CCCTCTCACCTGGGAGATGC
RPS7_GCATGTCGTCTTTATCGCTC	RPS7	CORE_ESSETIAL	GCATGTCGTCTTTATCGCTC
RPS7_TACTAAAATACTCACCTCCT	RPS7	CORE_ESSETIAL	TACTAAAATACTCACCTCCT
RPS7_TTTCTTTAGGAAATTGAAGT	RPS7	CORE_ESSETIAL	TTTCTTTAGGAAATTGAAGT
RPS8_ACAAGAAATACCGTGCCCTG	RPS8	CORE_ESSETIAL	ACAAGAAATACCGTGCCCTG
RPS8_ACAGCACACCGTACCGACAG	RPS8	CORE_ESSETIAL	ACAGCACACCGTACCGACAG
RPS8_CCCAGCTGCCAACACCAAGG	RPS8	CORE_ESSETIAL	CCCAGCTGCCAACACCAAGG
RPS8_GCACAAGCGCCGCAAAACCG	RPS8	CORE_ESSETIAL	GCACAAGCGCCGCAAAACCG
RPS8_GGAAGTAACACGCACCAGCT	RPS8	CORE_ESSETIAL	GGAAGTAACACGCACCAGCT
RPS9_AAGCGTCAGCAGTTCCCGGG	RPS9	CORE_ESSETIAL	AAGCGTCAGCAGTTCCCGGG
RPS9_GCAAAACTTATGTGACCCCG	RPS9	CORE_ESSETIAL	GCAAAACTTATGTGACCCCG
RPS9_GGATCAGCACGCGAGCGTGG	RPS9	CORE_ESSETIAL	GGATCAGCACGCGAGCGTGG
RPS9_TCCCAGGCAACGCCCTGCTG	RPS9	CORE_ESSETIAL	TCCCAGGCAACGCCCTGCTG
RPS9_TGGGCTCCGGAACAAACGTG	RPS9	CORE_ESSETIAL	TGGGCTCCGGAACAAACGTG
RPSA_ATCCTCCAGGAATACTGGCC	RPSA	CORE_ESSETIAL	ATCCTCCAGGAATACTGGCC
RPSA_CATAAATCTCAAGAGGACCT	RPSA	CORE_ESSETIAL	CATAAATCTCAAGAGGACCT
RPSA_TCATTACCTTGTTGTTGCAT	RPSA	CORE_ESSETIAL	TCATTACCTTGTTGTTGCAT
RPSA_TCTATATCATAAATCTCAAG	RPSA	CORE_ESSETIAL	TCTATATCATAAATCTCAAG
RPSA_TTGGCAGGGAGCTCACTCAG	RPSA	CORE_ESSETIAL	TTGGCAGGGAGCTCACTCAG
RRM1_CCTACCTAGAAAGTTGTGGG	RRM1	CORE_ESSETIAL	CCTACCTAGAAAGTTGTGGG
RRM1_CTGCCAGGATAGCATAGTCA	RRM1	CORE_ESSETIAL	CTGCCAGGATAGCATAGTCA
RRM1_CTTGTACCCCAATTCCAATG	RRM1	CORE_ESSETIAL	CTTGTACCCCAATTCCAATG
RRM1_GGATCTCTTCATGAAACGAG	RRM1	CORE_ESSETIAL	GGATCTCTTCATGAAACGAG
RRM1_TAACAACACAGCTCGATATG	RRM1	CORE_ESSETIAL	TAACAACACAGCTCGATATG
RUVBL1_AATGTGACACTACTTACCAA	RUVBL1	CORE_ESSETIAL	AATGTGACACTACTTACCAA
RUVBL1_ACTTGGATGTGGCTAATGCG	RUVBL1	CORE_ESSETIAL	ACTTGGATGTGGCTAATGCG
RUVBL1_ATTTACATTGAAGCCAACAG	RUVBL1	CORE_ESSETIAL	ATTTACATTGAAGCCAACAG
RUVBL1_GAGACAGAGAATCCCATGGG	RUVBL1	CORE_ESSETIAL	GAGACAGAGAATCCCATGGG
RUVBL1_GTGAACAAGTACATCGACCA	RUVBL1	CORE_ESSETIAL	GTGAACAAGTACATCGACCA
RUVBL2_AGATTGATCGACCAGCAACA	RUVBL2	CORE_ESSETIAL	AGATTGATCGACCAGCAACA
RUVBL2_GATGATTGAGTCCCTGACCA	RUVBL2	CORE_ESSETIAL	GATGATTGAGTCCCTGACCA
RUVBL2_GGTGCCCACTCCCACATCCG	RUVBL2	CORE_ESSETIAL	GGTGCCCACTCCCACATCCG
RUVBL2_TGGCTGTGAATGGCGTGTCA	RUVBL2	CORE_ESSETIAL	TGGCTGTGAATGGCGTGTCA
RUVBL2_TTACTTGATGCGAACGCCGA	RUVBL2	CORE_ESSETIAL	TTACTTGATGCGAACGCCGA
SF3A1_AGGCATGGTAAGGGTCATTG	SF3A1	CORE_ESSETIAL	AGGCATGGTAAGGGTCATTG
SF3A1_ATGCAGGAACACATGCGCAT	SF3A1	CORE_ESSETIAL	ATGCAGGAACACATGCGCAT
SF3A1_CATTGGTAAGAAGATCGGTG	SF3A1	CORE_ESSETIAL	CATTGGTAAGAAGATCGGTG
SF3A1_GACTTCCAACCCAATGAGCA	SF3A1	CORE_ESSETIAL	GACTTCCAACCCAATGAGCA
SF3A1_TCTGCAGGTGTGTTACCGAG	SF3A1	CORE_ESSETIAL	TCTGCAGGTGTGTTACCGAG
SF3A2_GACTACCCTGAGATCGCCGA	SF3A2	CORE_ESSETIAL	GACTACCCTGAGATCGCCGA
SF3A2_GCCGAGCAGAGAGATCGACA	SF3A2	CORE_ESSETIAL	GCCGAGCAGAGAGATCGACA
SF3A2_GCTACCTGGCACATACGCAG	SF3A2	CORE_ESSETIAL	GCTACCTGGCACATACGCAG
SF3A2_TACTTCATGAAGAACCACCT	SF3A2	CORE_ESSETIAL	TACTTCATGAAGAACCACCT
SF3A2_TGCAGGGGGATGCACCACTG	SF3A2	CORE_ESSETIAL	TGCAGGGGGATGCACCACTG
SF3B1_CAGTAAAAGAAAATCACGGT	SF3B1	CORE_ESSETIAL	CAGTAAAAGAAAATCACGGT
SF3B1_CCTGGTGTATCACCTCGTCC	SF3B1	CORE_ESSETIAL	CCTGGTGTATCACCTCGTCC
SF3B1_GGAGAACTAAAAGTCGTCAA	SF3B1	CORE_ESSETIAL	GGAGAACTAAAAGTCGTCAA
SF3B1_TAATCTTCATCAATCAATAG	SF3B1	CORE_ESSETIAL	TAATCTTCATCAATCAATAG
SF3B1_TCCTGGCAAGCGAGACACAC	SF3B1	CORE_ESSETIAL	TCCTGGCAAGCGAGACACAC
SF3B2_CACAGGCACAGAGTTCCGAG	SF3B2	CORE_ESSETIAL	CACAGGCACAGAGTTCCGAG
SF3B2_GAAGAGATGAATTCTCAGCA	SF3B2	CORE_ESSETIAL	GAAGAGATGAATTCTCAGCA
SF3B2_GCAGGGAGATCATTCGCTGA	SF3B2	CORE_ESSETIAL	GCAGGGAGATCATTCGCTGA
SF3B2_TGGGCAAAACTGTAGGAGTG	SF3B2	CORE_ESSETIAL	TGGGCAAAACTGTAGGAGTG
SF3B2_TTGCCCTGCAGGTAATCGCG	SF3B2	CORE_ESSETIAL	TTGCCCTGCAGGTAATCGCG
SF3B3_AAGAATAGCTCAACCATGAG	SF3B3	CORE_ESSETIAL	AAGAATAGCTCAACCATGAG
SF3B3_AGCAGACAATGATCCAACAG	SF3B3	CORE_ESSETIAL	AGCAGACAATGATCCAACAG
SF3B3_CCACAGGCCACATACAACTG	SF3B3	CORE_ESSETIAL	CCACAGGCCACATACAACTG
SF3B3_TCTTAGCTGTGGATCCCAAA	SF3B3	CORE_ESSETIAL	TCTTAGCTGTGGATCCCAAA
SF3B3_TGCAGTGAACCAGCGACAAG	SF3B3	CORE_ESSETIAL	TGCAGTGAACCAGCGACAAG
SF3B4_AGAAACAGTTCCCACAGCAG	SF3B4	CORE_ESSETIAL	AGAAACAGTTCCCACAGCAG
SF3B4_ATTATGCGGGACCCTGACAC	SF3B4	CORE_ESSETIAL	ATTATGCGGGACCCTGACAC
SF3B4_CGGTGATAGGACGGTTACAG	SF3B4	CORE_ESSETIAL	CGGTGATAGGACGGTTACAG
SF3B4_CTTTGTGGAATTCTTGAGTG	SF3B4	CORE_ESSETIAL	CTTTGTGGAATTCTTGAGTG
SF3B4_TAACCAAAAGCTTTACCTGG	SF3B4	CORE_ESSETIAL	TAACCAAAAGCTTTACCTGG
SF3B5_AAGGTCGAAGTGGCCCATGT	SF3B5	CORE_ESSETIAL	AAGGTCGAAGTGGCCCATGT
SF3B5_CAATGGCGAAGTAGTTGAGA	SF3B5	CORE_ESSETIAL	CAATGGCGAAGTAGTTGAGA
SF3B5_CCACGCCGACACCACCAAGT	SF3B5	CORE_ESSETIAL	CCACGCCGACACCACCAAGT
SF3B5_GCAGTCCAAGTACATCGGCA	SF3B5	CORE_ESSETIAL	GCAGTCCAAGTACATCGGCA
SF3B5_TGTAGGAGCAGTACGAGTCG	SF3B5	CORE_ESSETIAL	TGTAGGAGCAGTACGAGTCG
SFPQ_AAACTTACACACAGCGATGT	SFPQ	CORE_ESSETIAL	AAACTTACACACAGCGATGT
SFPQ_ATGATCGTGGAAGATCTACA	SFPQ	CORE_ESSETIAL	ATGATCGTGGAAGATCTACA
SFPQ_ATGGGCCTCAATCAGAATCG	SFPQ	CORE_ESSETIAL	ATGGGCCTCAATCAGAATCG
SFPQ_CCGGGCCTAAGTACGCCTGG	SFPQ	CORE_ESSETIAL	CCGGGCCTAAGTACGCCTGG
SFPQ_GTGAAAGATTACGAACAGAA	SFPQ	CORE_ESSETIAL	GTGAAAGATTACGAACAGAA
SHFM1_AGATGAAGATGCACATGTCT	SEM1	CORE_ESSETIAL	AGATGAAGATGCACATGTCT
SHFM1_CCCAGCGGTTACCTTCGGCA	SEM1	CORE_ESSETIAL	CCCAGCGGTTACCTTCGGCA
SHFM1_GGTAGACTTAGGTCTGTTAG	SEM1	CORE_ESSETIAL	GGTAGACTTAGGTCTGTTAG
SHFM1_TCTAACAGACCTAAGTCTAC	SEM1	CORE_ESSETIAL	TCTAACAGACCTAAGTCTAC
SHFM1_TGAAGATGCACATGTCTGGG	SEM1	CORE_ESSETIAL	TGAAGATGCACATGTCTGGG
SMC3_CTGGGGGTTATTATGACACA	SMC3	CORE_ESSETIAL	CTGGGGGTTATTATGACACA
SMC3_TAGAGTGTATGACGAACGAA	SMC3	CORE_ESSETIAL	TAGAGTGTATGACGAACGAA
SMC3_TAGATTGGCTCAAGCTACCC	SMC3	CORE_ESSETIAL	TAGATTGGCTCAAGCTACCC
SMC3_TCTGCTAAGCGAGAGACTAG	SMC3	CORE_ESSETIAL	TCTGCTAAGCGAGAGACTAG
SMC3_TCTTAACAAGTTAGATGTCA	SMC3	CORE_ESSETIAL	TCTTAACAAGTTAGATGTCA
SNRNP200_AGGTGATGAAGACGTATACG	SNRNP200	CORE_ESSETIAL	AGGTGATGAAGACGTATACG
SNRNP200_CACTCGGATGAAGTACTGAG	SNRNP200	CORE_ESSETIAL	CACTCGGATGAAGTACTGAG
SNRNP200_GAAACCATGGATCTCGACCA	SNRNP200	CORE_ESSETIAL	GAAACCATGGATCTCGACCA
SNRNP200_GATGATGTCCCACTTCTCGG	SNRNP200	CORE_ESSETIAL	GATGATGTCCCACTTCTCGG
SNRNP200_GGTTGACCGAACACTCGTGG	SNRNP200	CORE_ESSETIAL	GGTTGACCGAACACTCGTGG
SNRNP27_CATCCCGGGAGAGAGAACGC	SNRNP27	CORE_ESSETIAL	CATCCCGGGAGAGAGAACGC
SNRNP27_GATGTGGATCTATGTCGTCT	SNRNP27	CORE_ESSETIAL	GATGTGGATCTATGTCGTCT
SNRNP27_GTGCGTTTGCATTAGAACGT	SNRNP27	CORE_ESSETIAL	GTGCGTTTGCATTAGAACGT
SNRNP27_TTCGGTGCGGGGATCGCGAG	SNRNP27	CORE_ESSETIAL	TTCGGTGCGGGGATCGCGAG
SNRNP27_TTCTTTCTTTCAGTCGAGAA	SNRNP27	CORE_ESSETIAL	TTCTTTCTTTCAGTCGAGAA
SNRPD1_ACTTGTGGATGTTGAACCTA	SNRPD1	CORE_ESSETIAL	ACTTGTGGATGTTGAACCTA
SNRPD1_CCGTACCTGTGATTGTTCCA	SNRPD1	CORE_ESSETIAL	CCGTACCTGTGATTGTTCCA
SNRPD1_GTATCCAGAGGTAAACTGTC	SNRPD1	CORE_ESSETIAL	GTATCCAGAGGTAAACTGTC
SNRPD1_TCCACAAGTAGTGTATCCAG	SNRPD1	CORE_ESSETIAL	TCCACAAGTAGTGTATCCAG
SNRPD1_TGAATTGAAGAACGGAACAC	SNRPD1	CORE_ESSETIAL	TGAATTGAAGAACGGAACAC
SNRPD2_ACCTATCGAAGGCCTTCACG	SNRPD2	CORE_ESSETIAL	ACCTATCGAAGGCCTTCACG
SNRPD2_CAAGAGTGAGATGACCCCAG	SNRPD2	CORE_ESSETIAL	CAAGAGTGAGATGACCCCAG
SNRPD2_GCGGCAGTTGATGAGCACTT	SNRPD2	CORE_ESSETIAL	GCGGCAGTTGATGAGCACTT
SNRPD2_TGGAGAACGTGAAGGAGATG	SNRPD2	CORE_ESSETIAL	TGGAGAACGTGAAGGAGATG
SNRPD2_TGTGAGCACAGAGAGTGGAC	SNRPD2	CORE_ESSETIAL	TGTGAGCACAGAGAGTGGAC
SRCAP_ACTGGATGAGTCTTAAGTCA	SRCAP	CORE_ESSETIAL	ACTGGATGAGTCTTAAGTCA
SRCAP_CCAGTGGCAATTCTCCCTCA	SRCAP	CORE_ESSETIAL	CCAGTGGCAATTCTCCCTCA
SRCAP_GCATATCGGGAGATAGAATG	SRCAP	CORE_ESSETIAL	GCATATCGGGAGATAGAATG
SRCAP_TCCAGGGTTGAACTCAACCG	SRCAP	CORE_ESSETIAL	TCCAGGGTTGAACTCAACCG
SRCAP_TGACTGCTACTATCCTCCTG	SRCAP	CORE_ESSETIAL	TGACTGCTACTATCCTCCTG
SRFBP1_CGAAAACTTGTCAGGAGTGT	SRFBP1	CORE_ESSETIAL	CGAAAACTTGTCAGGAGTGT
SRFBP1_GAAACCAATACATAATTCAA	SRFBP1	CORE_ESSETIAL	GAAACCAATACATAATTCAA
SRFBP1_GTCATCAAAGAATGCTTCAG	SRFBP1	CORE_ESSETIAL	GTCATCAAAGAATGCTTCAG
SRFBP1_TCACTCTCTGGTAACAGTGA	SRFBP1	CORE_ESSETIAL	TCACTCTCTGGTAACAGTGA
SRFBP1_TGAAGAAATCCATGCCATGA	SRFBP1	CORE_ESSETIAL	TGAAGAAATCCATGCCATGA
SRSF1_ACCTCCAGACATCCGAACCA	SRSF1	CORE_ESSETIAL	ACCTCCAGACATCCGAACCA
SRSF1_CGCGACGGCTATGATTACGA	SRSF1	CORE_ESSETIAL	CGCGACGGCTATGATTACGA
SRSF1_CGGGTCCTCGAACTCAACGA	SRSF1	CORE_ESSETIAL	CGGGTCCTCGAACTCAACGA
SRSF1_GATTCTTGAGGTCGATGTCG	SRSF1	CORE_ESSETIAL	GATTCTTGAGGTCGATGTCG
SRSF1_GCTATGGCCCCCCATCCAGG	SRSF1	CORE_ESSETIAL	GCTATGGCCCCCCATCCAGG
SRSF3_ATGTGGCTGCCGTGTAAGAG	SRSF3	CORE_ESSETIAL	ATGTGGCTGCCGTGTAAGAG
SRSF3_CAGTCCGAGAGCTAGATGGA	SRSF3	CORE_ESSETIAL	CAGTCCGAGAGCTAGATGGA
SRSF3_CTCCTACGATAATCATCTCG	SRSF3	CORE_ESSETIAL	CTCCTACGATAATCATCTCG
SRSF3_GAAAAAAGAAGTAGAAATCG	SRSF3	CORE_ESSETIAL	GAAAAAAGAAGTAGAAATCG
SRSF3_TGGACCACTCCGAAGTGTGT	SRSF3	CORE_ESSETIAL	TGGACCACTCCGAAGTGTGT
SUPT5H_AAATACGCCAAGTCATCTGT	SUPT5H	CORE_ESSETIAL	AAATACGCCAAGTCATCTGT
SUPT5H_CATCGACTACGATCGCATCA	SUPT5H	CORE_ESSETIAL	CATCGACTACGATCGCATCA
SUPT5H_CTGGGGGCTTAGATCACGGA	SUPT5H	CORE_ESSETIAL	CTGGGGGCTTAGATCACGGA
SUPT5H_GTGAAGTTGGTCACATCACG	SUPT5H	CORE_ESSETIAL	GTGAAGTTGGTCACATCACG
SUPT5H_TGTGAAGGGCTACATCTACG	SUPT5H	CORE_ESSETIAL	TGTGAAGGGCTACATCTACG
SUPT6H_ACCTGCGGGATAGCTACCAG	SUPT6H	CORE_ESSETIAL	ACCTGCGGGATAGCTACCAG
SUPT6H_GACTTTATGGACGAGAACCA	SUPT6H	CORE_ESSETIAL	GACTTTATGGACGAGAACCA
SUPT6H_GCTGTGATTACCTAGACCGA	SUPT6H	CORE_ESSETIAL	GCTGTGATTACCTAGACCGA
SUPT6H_GGAATACGATGAATCAGCCG	SUPT6H	CORE_ESSETIAL	GGAATACGATGAATCAGCCG
SUPT6H_TTCATCGGAACTGCACACCT	SUPT6H	CORE_ESSETIAL	TTCATCGGAACTGCACACCT
SUPV3L1_AGTCGGCAGATTGAAATTCG	SUPV3L1	CORE_ESSETIAL	AGTCGGCAGATTGAAATTCG
SUPV3L1_GATTGGACAGTGTTGCATCA	SUPV3L1	CORE_ESSETIAL	GATTGGACAGTGTTGCATCA
SUPV3L1_GCTACAGATGCAATTGGCAT	SUPV3L1	CORE_ESSETIAL	GCTACAGATGCAATTGGCAT
SUPV3L1_GGAGAAACTAACCAGTTAGG	SUPV3L1	CORE_ESSETIAL	GGAGAAACTAACCAGTTAGG
SUPV3L1_GGAGCTTATGTACACAACGG	SUPV3L1	CORE_ESSETIAL	GGAGCTTATGTACACAACGG
TFIP11_AAGGAACTGTGACCCGATGG	TFIP11	CORE_ESSETIAL	AAGGAACTGTGACCCGATGG
TFIP11_ACCGGCAGCTACAGTATGAG	TFIP11	CORE_ESSETIAL	ACCGGCAGCTACAGTATGAG
TFIP11_CAAATACTCTTACAAGACCG	TFIP11	CORE_ESSETIAL	CAAATACTCTTACAAGACCG
TFIP11_CAGTCAACTTCATCAGCGCA	TFIP11	CORE_ESSETIAL	CAGTCAACTTCATCAGCGCA
TFIP11_CATCGTCTATCCACTCATGA	TFIP11	CORE_ESSETIAL	CATCGTCTATCCACTCATGA
TIMM10_CAGGCACACAGACTCGCCCT	TIMM10	CORE_ESSETIAL	CAGGCACACAGACTCGCCCT
TIMM10_CCAGGTACTTAGAGACACAT	TIMM10	CORE_ESSETIAL	CCAGGTACTTAGAGACACAT
TIMM10_GAGGAGGCACACACTTCCGG	TIMM10	CORE_ESSETIAL	GAGGAGGCACACACTTCCGG
TIMM10_TCTGCTTCCTTGTAGTGAGG	TIMM10	CORE_ESSETIAL	TCTGCTTCCTTGTAGTGAGG
TIMM10_TGATGGCCGATATGTACAAC	TIMM10	CORE_ESSETIAL	TGATGGCCGATATGTACAAC
TSTA3_ATGCGGATTCTAGTGACAGG	TSTA3	CORE_ESSETIAL	ATGCGGATTCTAGTGACAGG
TSTA3_CCCTGTACCCCACACCGTCA	TSTA3	CORE_ESSETIAL	CCCTGTACCCCACACCGTCA
TSTA3_GAACGACAACGTCCTGCACT	TSTA3	CORE_ESSETIAL	GAACGACAACGTCCTGCACT
TSTA3_TCGATGTTGAAGTTGTCGTG	TSTA3	CORE_ESSETIAL	TCGATGTTGAAGTTGTCGTG
TSTA3_TCGGGTAGGTCGTCTTGTCA	TSTA3	CORE_ESSETIAL	TCGGGTAGGTCGTCTTGTCA
TUBA1B_AAGTCTACAAACACAGCCCG	TUBA1B	CORE_ESSETIAL	AAGTCTACAAACACAGCCCG
TUBA1B_ACACAATCTGGCTAATAAGG	TUBA1B	CORE_ESSETIAL	ACACAATCTGGCTAATAAGG
TUBA1B_CTGTGGAAACCTGGGGTGCT	TUBA1B	CORE_ESSETIAL	CTGTGGAAACCTGGGGTGCT
TUBA1B_TACAGAAAGCTGTTCATGGT	TUBA1B	CORE_ESSETIAL	TACAGAAAGCTGTTCATGGT
TUBA1B_TGCGAATTCGGTCCAACACA	TUBA1B	CORE_ESSETIAL	TGCGAATTCGGTCCAACACA
TUBGCP2_GCTATGCCTGTACCTAACCA	TUBGCP2	CORE_ESSETIAL	GCTATGCCTGTACCTAACCA
TUBGCP2_GTTCACCTGCCCGTACTCGA	TUBGCP2	CORE_ESSETIAL	GTTCACCTGCCCGTACTCGA
TUBGCP2_TCACGTACCTATCGGCAAAG	TUBGCP2	CORE_ESSETIAL	TCACGTACCTATCGGCAAAG
TUBGCP2_TCATCTACACGTTAAAAGAG	TUBGCP2	CORE_ESSETIAL	TCATCTACACGTTAAAAGAG
TUBGCP2_TTTGACAACAGGTACACCAG	TUBGCP2	CORE_ESSETIAL	TTTGACAACAGGTACACCAG
U2AF1_AAACAAACCTGGCTAAACGT	U2AF1	CORE_ESSETIAL	AAACAAACCTGGCTAAACGT
U2AF1_CGTGAGCGATGTGGAGATGC	U2AF1	CORE_ESSETIAL	CGTGAGCGATGTGGAGATGC
U2AF1_CTCACCCCATCTCATACTGA	U2AF1	CORE_ESSETIAL	CTCACCCCATCTCATACTGA
U2AF1_GGTGGGGAACGTGTACGTCA	U2AF1	CORE_ESSETIAL	GGTGGGGAACGTGTACGTCA
U2AF1_TGATTGACTTGAATAACCGT	U2AF1	CORE_ESSETIAL	TGATTGACTTGAATAACCGT
U2AF2_AGCCAACACTGGGTTGCCAG	U2AF2	CORE_ESSETIAL	AGCCAACACTGGGTTGCCAG
U2AF2_CAGACCGTCAGGGGTCATGG	U2AF2	CORE_ESSETIAL	CAGACCGTCAGGGGTCATGG
U2AF2_CCCAGCAAACCTTTGACCAG	U2AF2	CORE_ESSETIAL	CCCAGCAAACCTTTGACCAG
U2AF2_CTCACCAGGCACATAGACGG	U2AF2	CORE_ESSETIAL	CTCACCAGGCACATAGACGG
U2AF2_GGAGCCGGGACCGCAAACGC	U2AF2	CORE_ESSETIAL	GGAGCCGGGACCGCAAACGC
USP39_ACTCCCGCTTCACGCGCACA	USP39	CORE_ESSETIAL	ACTCCCGCTTCACGCGCACA
USP39_ACTGCCTGAAGCATCTCATG	USP39	CORE_ESSETIAL	ACTGCCTGAAGCATCTCATG
USP39_AGGCGTGAGACTTCAAACCC	USP39	CORE_ESSETIAL	AGGCGTGAGACTTCAAACCC
USP39_GAACATCAAACGTCCTCCAG	USP39	CORE_ESSETIAL	GAACATCAAACGTCCTCCAG
USP39_TCAGTCCCACAATACCCGGC	USP39	CORE_ESSETIAL	TCAGTCCCACAATACCCGGC
VCP_CACAGTGATCCACTGCGAAG	VCP	CORE_ESSETIAL	CACAGTGATCCACTGCGAAG
VCP_CCTCCTCAAAGGCTTTACGA	VCP	CORE_ESSETIAL	CCTCCTCAAAGGCTTTACGA
VCP_GGTAACCTGGGAAGACATCG	VCP	CORE_ESSETIAL	GGTAACCTGGGAAGACATCG
VCP_GTTTGCCGTACTTCACATCA	VCP	CORE_ESSETIAL	GTTTGCCGTACTTCACATCA
VCP_TAAAGCAGGATTCCTCTAGG	VCP	CORE_ESSETIAL	TAAAGCAGGATTCCTCTAGG
WDR12_AGTTGTGGAAATAGAATACG	WDR12	CORE_ESSETIAL	AGTTGTGGAAATAGAATACG
WDR12_ATGACCTCTACAGCAGTGTA	WDR12	CORE_ESSETIAL	ATGACCTCTACAGCAGTGTA
WDR12_CTGAGGAAACTGCCTCCATG	WDR12	CORE_ESSETIAL	CTGAGGAAACTGCCTCCATG
WDR12_GGCCTGGGTGAAAAAAGGTT	WDR12	CORE_ESSETIAL	GGCCTGGGTGAAAAAAGGTT
WDR12_TACTAAAGGACAAAAATGGT	WDR12	CORE_ESSETIAL	TACTAAAGGACAAAAATGGT
WDR61_AAGTCCATAGATGCAGGACC	WDR61	CORE_ESSETIAL	AAGTCCATAGATGCAGGACC
WDR61_CCTGTTGAAGGCGTGATGAG	WDR61	CORE_ESSETIAL	CCTGTTGAAGGCGTGATGAG
WDR61_CTGACCAAATGGCATCATCA	WDR61	CORE_ESSETIAL	CTGACCAAATGGCATCATCA
WDR61_CTGGCCACAGGAACTCATGT	WDR61	CORE_ESSETIAL	CTGGCCACAGGAACTCATGT
WDR61_GAATATTCTTTGGACACGAG	WDR61	CORE_ESSETIAL	GAATATTCTTTGGACACGAG
XAB2_CAGTAATCTAGCCACAGACG	XAB2	CORE_ESSETIAL	CAGTAATCTAGCCACAGACG
XAB2_CCGACACGAGAACTACGATG	XAB2	CORE_ESSETIAL	CCGACACGAGAACTACGATG
XAB2_GAAACGCTCGTCGTTCACCA	XAB2	CORE_ESSETIAL	GAAACGCTCGTCGTTCACCA
XAB2_GGCTCAATCAGCTATACGAG	XAB2	CORE_ESSETIAL	GGCTCAATCAGCTATACGAG
XAB2_TGGTAACAGGCGTACGAGCG	XAB2	CORE_ESSETIAL	TGGTAACAGGCGTACGAGCG
XPO1_AGTGAGCTCTCAAAAAACGT	XPO1	CORE_ESSETIAL	AGTGAGCTCTCAAAAAACGT
XPO1_CAGATGACGTCTTGATAATG	XPO1	CORE_ESSETIAL	CAGATGACGTCTTGATAATG
XPO1_TAGTCGAATGGCTAAACCAG	XPO1	CORE_ESSETIAL	TAGTCGAATGGCTAAACCAG
XPO1_TCACACCAGCAATCTCAGTG	XPO1	CORE_ESSETIAL	TCACACCAGCAATCTCAGTG
XPO1_TGTTACTCCCTAATCAAGTG	XPO1	CORE_ESSETIAL	TGTTACTCCCTAATCAAGTG
YY1_AGATATTGACCATGAGACAG	YY1	CORE_ESSETIAL	AGATATTGACCATGAGACAG
YY1_CGACCCGGGCAACAAGAAGT	YY1	CORE_ESSETIAL	CGACCCGGGCAACAAGAAGT
YY1_CGACTACATTGAACAAACGC	YY1	CORE_ESSETIAL	CGACTACATTGAACAAACGC
YY1_GGAGACCATCGAGACCACAG	YY1	CORE_ESSETIAL	GGAGACCATCGAGACCACAG
YY1_GGTCACCGACGACCCGACCC	YY1	CORE_ESSETIAL	GGTCACCGACGACCCGACCC
ZNF207_AAAAGAGGCTTAGTAACTGG	ZNF207	CORE_ESSETIAL	AAAAGAGGCTTAGTAACTGG
ZNF207_ATGCAATGAATAGCTAAGCC	ZNF207	CORE_ESSETIAL	ATGCAATGAATAGCTAAGCC
ZNF207_CTGTGGCTGAAATGAAGTTG	ZNF207	CORE_ESSETIAL	CTGTGGCTGAAATGAAGTTG
ZNF207_GGAACACCTGGCATTAATGG	ZNF207	CORE_ESSETIAL	GGAACACCTGGCATTAATGG
ZNF207_TGGAAGAACAGACATAGAGT	ZNF207	CORE_ESSETIAL	TGGAAGAACAGACATAGAGT
FOXA1_AACATGTCCTATGCCAACCC	FOXA1	DEP_MAP	AACATGTCCTATGCCAACCC
FOXA1_AGGCGCCAGAGGGGTCCTTG	FOXA1	DEP_MAP	AGGCGCCAGAGGGGTCCTTG
FOXA1_CCTGAGTTCATGTTGCTGAC	FOXA1	DEP_MAP	CCTGAGTTCATGTTGCTGAC
FOXA1_GTCCGGGTGCAGCGTCCAGT	FOXA1	DEP_MAP	GTCCGGGTGCAGCGTCCAGT
FOXA1_TGGACGGCGCGTACGCCATG	FOXA1	DEP_MAP	TGGACGGCGCGTACGCCATG
LMX1B_CAACGAGTCGTCCTGGCACG	LMX1B	DEP_MAP	CAACGAGTCGTCCTGGCACG
LMX1B_CACCGGAGTCGGACTCGTCG	LMX1B	DEP_MAP	CACCGGAGTCGGACTCGTCG
LMX1B_CGCCCGCATCACGAACTCGG	LMX1B	DEP_MAP	CGCCCGCATCACGAACTCGG
LMX1B_CTTCGACGAGACCTCGAAGG	LMX1B	DEP_MAP	CTTCGACGAGACCTCGAAGG
LMX1B_TGTGAACGGCAGCTACGCAA	LMX1B	DEP_MAP	TGTGAACGGCAGCTACGCAA
SART3_ACACGGAGCGAACTTTCTCA	SART3	DEP_MAP	ACACGGAGCGAACTTTCTCA
SART3_AGGCATACCTTGATTACCTG	SART3	DEP_MAP	AGGCATACCTTGATTACCTG
SART3_CTGCGACATACAAGACCATG	SART3	DEP_MAP	CTGCGACATACAAGACCATG
SART3_GACAAGGCAGTTCTCGACCA	SART3	DEP_MAP	GACAAGGCAGTTCTCGACCA
SART3_TGGGATAGCATCATGACCAG	SART3	DEP_MAP	TGGGATAGCATCATGACCAG
SDHB_ATGGCAAATTTCTTGATACG	SDHB	DEP_MAP	ATGGCAAATTTCTTGATACG
SDHB_CTGCAGGCAGGCTCCGCCAA	SDHB	DEP_MAP	CTGCAGGCAGGCTCCGCCAA
SDHB_TCCTTTATCACATACATGTG	SDHB	DEP_MAP	TCCTTTATCACATACATGTG
SDHB_TGTGCAATGAACATCAATGG	SDHB	DEP_MAP	TGTGCAATGAACATCAATGG
SDHB_TTAAAGCATCCAATACCATG	SDHB	DEP_MAP	TTAAAGCATCCAATACCATG
SPDEF_AAGCTGCTCAACATCACCGC	SPDEF	DEP_MAP	AAGCTGCTCAACATCACCGC
SPDEF_CAGTCGGGAGGAGCCACCTG	SPDEF	DEP_MAP	CAGTCGGGAGGAGCCACCTG
SPDEF_CCACCCGCCACGCCCGAGCA	SPDEF	DEP_MAP	CCACCCGCCACGCCCGAGCA
SPDEF_GTCCGCGACACCGTGTCGGG	SPDEF	DEP_MAP	GTCCGCGACACCGTGTCGGG
SPDEF_TGTGGACAGAGCACCAATAC	SPDEF	DEP_MAP	TGTGGACAGAGCACCAATAC
TFAP2A_ATCCTCGCAGGGACTACAGG	TFAP2A	DEP_MAP	ATCCTCGCAGGGACTACAGG
TFAP2A_CTGAACAGAAGACTTCGTTG	TFAP2A	DEP_MAP	CTGAACAGAAGACTTCGTTG
TFAP2A_CTTACCTCACGCCATCGAGG	TFAP2A	DEP_MAP	CTTACCTCACGCCATCGAGG
TFAP2A_GAGTAAGGATCTTGCGACTG	TFAP2A	DEP_MAP	GAGTAAGGATCTTGCGACTG
TFAP2A_GCACCAGCAACGGGACGGCA	TFAP2A	DEP_MAP	GCACCAGCAACGGGACGGCA
TFAP2C_GATCAGACAGTCATTCGCAA	TFAP2C	DEP_MAP	GATCAGACAGTCATTCGCAA
TFAP2C_GCAGCTGGCCTACTCCCAGT	TFAP2C	DEP_MAP	GCAGCTGGCCTACTCCCAGT
TFAP2C_GGTTGAATCTTCCGGCCGGG	TFAP2C	DEP_MAP	GGTTGAATCTTCCGGCCGGG
TFAP2C_TGAGGAGCGACAATCTTCCA	TFAP2C	DEP_MAP	TGAGGAGCGACAATCTTCCA
TFAP2C_TTAAATGCCTCGTTACTGGG	TFAP2C	DEP_MAP	TTAAATGCCTCGTTACTGGG
ZNF652_AGAAAGTCAGCGTTACACAA	ZNF652	DEP_MAP	AGAAAGTCAGCGTTACACAA
ZNF652_AGCACATGAACGTTACTCAT	ZNF652	DEP_MAP	AGCACATGAACGTTACTCAT
ZNF652_CAAACGCAGTATGTCACTCA	ZNF652	DEP_MAP	CAAACGCAGTATGTCACTCA
ZNF652_GATCTTGATATGTTCATGAA	ZNF652	DEP_MAP	GATCTTGATATGTTCATGAA
ZNF652_TGTTCTTAAGACAAGCAGTG	ZNF652	DEP_MAP	TGTTCTTAAGACAAGCAGTG
AAMP_AGGTGACCTCGCTATCGTCG	AAMP	GWAS_Target	AGGTGACCTCGCTATCGTCG
AAMP_CGTATGGCGGCTCAGCGATG	AAMP	GWAS_Target	CGTATGGCGGCTCAGCGATG
AAMP_GGAGGTCTGGTCCTTTGAAG	AAMP	GWAS_Target	GGAGGTCTGGTCCTTTGAAG
AAMP_GGGAGGTGCTCTCACCATCA	AAMP	GWAS_Target	GGGAGGTGCTCTCACCATCA
AAMP_TGGATGTGGAAAGTCCCGAA	AAMP	GWAS_Target	TGGATGTGGAAAGTCCCGAA
ABHD8_AGCCAGCGCATAGAAGGTGT	ABHD8	GWAS_Target	AGCCAGCGCATAGAAGGTGT
ABHD8_GATGAAAAAGAGCACCACGT	ABHD8	GWAS_Target	GATGAAAAAGAGCACCACGT
ABHD8_GCCGGGCTTGACCTCTACAA	ABHD8	GWAS_Target	GCCGGGCTTGACCTCTACAA
ABHD8_GTACCCAGACCTAGTGCACA	ABHD8	GWAS_Target	GTACCCAGACCTAGTGCACA
ABHD8_TCACCGTGTACCGCAATGGG	ABHD8	GWAS_Target	TCACCGTGTACCGCAATGGG
ABI3BP_CTACACCTAAACGACGCCCC	ABI3BP	GWAS_Target	CTACACCTAAACGACGCCCC
ABI3BP_GATGTTTCAGAAACAACACT	ABI3BP	GWAS_Target	GATGTTTCAGAAACAACACT
ABI3BP_TCCTCATAAACCATACCCTG	ABI3BP	GWAS_Target	TCCTCATAAACCATACCCTG
ABI3BP_TGCTGATAGAAATGTATCAG	ABI3BP	GWAS_Target	TGCTGATAGAAATGTATCAG
ABI3BP_TGGCACTCTGACACCGAGCT	ABI3BP	GWAS_Target	TGGCACTCTGACACCGAGCT
ABRAXAS1_AATGTATGCTTCATTACAAG	ABRAXAS1	GWAS_Target	AATGTATGCTTCATTACAAG
ABRAXAS1_CCTCAACACGGACTCGGACA	ABRAXAS1	GWAS_Target	CCTCAACACGGACTCGGACA
ABRAXAS1_CGAGAAATTGAGAAAAGGAG	ABRAXAS1	GWAS_Target	CGAGAAATTGAGAAAAGGAG
ABRAXAS1_GCCGAGCAGTACAAACACAC	ABRAXAS1	GWAS_Target	GCCGAGCAGTACAAACACAC
ABRAXAS1_GTGTTAATAGCAGAAAAACA	ABRAXAS1	GWAS_Target	GTGTTAATAGCAGAAAAACA
AC000032.2_ENST00000562538.1_CATGAAGGAGCAGCATTGAC	AC000032.2	GWAS_Target	CATGAAGGAGCAGCATTGAC
AC000032.2_ENST00000562538.1_CTGCTCCTTCATGCAACACG	AC000032.2	GWAS_Target	CTGCTCCTTCATGCAACACG
AC000032.2_ENST00000562538.1_GGCTGAGCTCCACAGGCGAG	AC000032.2	GWAS_Target	GGCTGAGCTCCACAGGCGAG
AC000032.2_ENST00000562538.1_GGGACCATGCTGCAGGAGCA	AC000032.2	GWAS_Target	GGGACCATGCTGCAGGAGCA
AC000032.2_ENST00000562538.1_TGCAACACGGGGACAGCTCG	AC000032.2	GWAS_Target	TGCAACACGGGGACAGCTCG
AC000120.7_ENST00000414227.1_CCTCCTGGCACTATGTGCAC	AC000120.7	GWAS_Target	CCTCCTGGCACTATGTGCAC
AC000120.7_ENST00000414227.1_GGCCCCTAGATAGTACATGT	AC000120.7	GWAS_Target	GGCCCCTAGATAGTACATGT
AC000120.7_ENST00000414227.1_GGCCCTTAGATGGCATGCTT	AC000120.7	GWAS_Target	GGCCCTTAGATGGCATGCTT
AC000120.7_ENST00000414227.1_TTGCCTGCATACACCATCAG	AC000120.7	GWAS_Target	TTGCCTGCATACACCATCAG
AC000120.7_ENST00000414227.1_TTGTTAATGAAGGCTGTAGT	AC000120.7	GWAS_Target	TTGTTAATGAAGGCTGTAGT
AC002306.1_ENST00000559614.2_GACCTTTGTGCTTCAACTGC	AC002306.1	GWAS_Target	GACCTTTGTGCTTCAACTGC
AC002306.1_ENST00000559614.2_GAGAACCCCATGCTCTGGAT	AC002306.1	GWAS_Target	GAGAACCCCATGCTCTGGAT
AC002306.1_ENST00000559614.2_GAGTTGATAATGAGATAGAC	AC002306.1	GWAS_Target	GAGTTGATAATGAGATAGAC
AC002306.1_ENST00000559614.2_GTGCCCAGAATCCTGACCCA	AC002306.1	GWAS_Target	GTGCCCAGAATCCTGACCCA
AC002306.1_ENST00000559614.2_TCCATCAACCATGCGACACT	AC002306.1	GWAS_Target	TCCATCAACCATGCGACACT
AC004009.3_ENST00000412413.1_CGCCCTGGGAACAGAAGCCA	AC004009.3	GWAS_Target	CGCCCTGGGAACAGAAGCCA
AC004009.3_ENST00000412413.1_GAACAGTGAGCTCCAAGGAG	AC004009.3	GWAS_Target	GAACAGTGAGCTCCAAGGAG
AC004009.3_ENST00000412413.1_TCAGCCTTCACACTCGCCCT	AC004009.3	GWAS_Target	TCAGCCTTCACACTCGCCCT
AC004009.3_ENST00000412413.1_TGGGAACAGAAGCCAAGGGC	AC004009.3	GWAS_Target	TGGGAACAGAAGCCAAGGGC
AC004009.3_ENST00000412413.1_TGTTCCCAGGGCGAGTGTGA	AC004009.3	GWAS_Target	TGTTCCCAGGGCGAGTGTGA
AC004012.1_ENST00000416593.1_ACTAGTAGTTGTGCACCCTT	AC004012.1	GWAS_Target	ACTAGTAGTTGTGCACCCTT
AC004012.1_ENST00000416593.1_CAAGTTATTTAACCTCTGTG	AC004012.1	GWAS_Target	CAAGTTATTTAACCTCTGTG
AC004012.1_ENST00000416593.1_GAAGAAACCGAGCCACACAG	AC004012.1	GWAS_Target	GAAGAAACCGAGCCACACAG
AC004012.1_ENST00000416593.1_TACTAGTAGTTGTGCACCCT	AC004012.1	GWAS_Target	TACTAGTAGTTGTGCACCCT
AC004012.1_ENST00000416593.1_TATTTAACCTCTGTGTGGCT	AC004012.1	GWAS_Target	TATTTAACCTCTGTGTGGCT
AC004069.2_ENST00000504082.1_AGTAGTGAATAAGAATGATT	AC004069.2	GWAS_Target	AGTAGTGAATAAGAATGATT
AC004069.2_ENST00000504082.1_AGTGAATAAGAATGATTAGG	AC004069.2	GWAS_Target	AGTGAATAAGAATGATTAGG
AC004069.2_ENST00000504082.1_GTAGTGAATAAGAATGATTA	AC004069.2	GWAS_Target	GTAGTGAATAAGAATGATTA
AC004069.2_ENST00000504082.1_TAGTGAATAAGAATGATTAG	AC004069.2	GWAS_Target	TAGTGAATAAGAATGATTAG
AC004069.2_ENST00000504082.1_TGTGATAGGTCAAAAAATTG	AC004069.2	GWAS_Target	TGTGATAGGTCAAAAAATTG
AC004549.6_ENST00000441955.1_AGAGGTTCGGCGGCTGATGG	AC004549.6	GWAS_Target	AGAGGTTCGGCGGCTGATGG
AC004549.6_ENST00000441955.1_AGTGACGCAAGGCCTACTGT	AC004549.6	GWAS_Target	AGTGACGCAAGGCCTACTGT
AC004549.6_ENST00000441955.1_ATCAAGGGAGAAAGTTACGC	AC004549.6	GWAS_Target	ATCAAGGGAGAAAGTTACGC
AC004549.6_ENST00000441955.1_TACCGCCTACCCCCAAAGAC	AC004549.6	GWAS_Target	TACCGCCTACCCCCAAAGAC
AC004549.6_ENST00000441955.1_TTACCCAGTGGAAAGACTCC	AC004549.6	GWAS_Target	TTACCCAGTGGAAAGACTCC
AC004593.3_ENST00000446246.1_AAGAGGGCAGCGCTAAGAGA	AC004593.3	GWAS_Target	AAGAGGGCAGCGCTAAGAGA
AC004593.3_ENST00000446246.1_ACAAGGCCCCCCGACCAAGA	AC004593.3	GWAS_Target	ACAAGGCCCCCCGACCAAGA
AC004593.3_ENST00000446246.1_CTGTAAAGACAGTGAGGCTG	AC004593.3	GWAS_Target	CTGTAAAGACAGTGAGGCTG
AC004593.3_ENST00000446246.1_GTTGTAGACACTGCAGTATC	AC004593.3	GWAS_Target	GTTGTAGACACTGCAGTATC
AC004593.3_ENST00000446246.1_TCAGCCTCACTGTCTTTACA	AC004593.3	GWAS_Target	TCAGCCTCACTGTCTTTACA
AC004812.1_ENST00000582675.1_CAGGCTGGTCTCAAACTCCT	AC004812.1	GWAS_Target	CAGGCTGGTCTCAAACTCCT
AC004812.1_ENST00000582675.1_CCAGGAGTTTGAGACCAGCC	AC004812.1	GWAS_Target	CCAGGAGTTTGAGACCAGCC
AC004812.1_ENST00000582675.1_CCAGGCTGGTCTCAAACTCC	AC004812.1	GWAS_Target	CCAGGCTGGTCTCAAACTCC
AC004812.1_ENST00000582675.1_TGGGAGGATTGCTTGAGCCC	AC004812.1	GWAS_Target	TGGGAGGATTGCTTGAGCCC
AC005013.5_ENST00000436594.1_AGACCTTCGAGAAGCTCTCG	AC005013.5	GWAS_Target	AGACCTTCGAGAAGCTCTCG
AC005013.5_ENST00000436594.1_CCGGGGCGAGCGCCTGCAAG	AC005013.5	GWAS_Target	CCGGGGCGAGCGCCTGCAAG
AC005013.5_ENST00000436594.1_CTCTTGCAGGCGCTCGCCCC	AC005013.5	GWAS_Target	CTCTTGCAGGCGCTCGCCCC
AC005013.5_ENST00000436594.1_GGCTGGAAGAGCTGTACCTG	AC005013.5	GWAS_Target	GGCTGGAAGAGCTGTACCTG
AC005013.5_ENST00000436594.1_TGGGGTGCAGAGAGCGGATC	AC005013.5	GWAS_Target	TGGGGTGCAGAGAGCGGATC
AC005037.2_ENST00000408603.1_ACATCTTTATTAATCAAAAT	AC005037.2	GWAS_Target	ACATCTTTATTAATCAAAAT
AC005037.2_ENST00000408603.1_GTTATAATGATTTAAAATTC	AC005037.2	GWAS_Target	GTTATAATGATTTAAAATTC
AC005037.2_ENST00000408603.1_TTATAATGATTTAAAATTCA	AC005037.2	GWAS_Target	TTATAATGATTTAAAATTCA
AC005037.3_ENST00000413848.1_CGCATCTCAGGACTTTCCCT	AC005037.3	GWAS_Target	CGCATCTCAGGACTTTCCCT
AC005037.3_ENST00000413848.1_CGGTGAGTAGTGGGGTGTCG	AC005037.3	GWAS_Target	CGGTGAGTAGTGGGGTGTCG
AC005037.3_ENST00000413848.1_GGCGCCAGACGGAAACCTAG	AC005037.3	GWAS_Target	GGCGCCAGACGGAAACCTAG
AC005037.3_ENST00000413848.1_GGCTCGAGAACCCTTACTGG	AC005037.3	GWAS_Target	GGCTCGAGAACCCTTACTGG
AC005037.3_ENST00000413848.1_TGCGCGACTTGGGACGCTAG	AC005037.3	GWAS_Target	TGCGCGACTTGGGACGCTAG
AC005088.1_ENST00000580604.1_AGGGCCACCAGAGGACTCCT	AC005088.1	GWAS_Target	AGGGCCACCAGAGGACTCCT
AC005088.1_ENST00000580604.1_CAGAGGACTCCTTGGTCTAG	AC005088.1	GWAS_Target	CAGAGGACTCCTTGGTCTAG
AC005088.1_ENST00000580604.1_CCTTCTGTTATGCCCAGACA	AC005088.1	GWAS_Target	CCTTCTGTTATGCCCAGACA
AC005088.1_ENST00000580604.1_CTCTAGACCAAGGAGTCCTC	AC005088.1	GWAS_Target	CTCTAGACCAAGGAGTCCTC
AC005088.1_ENST00000580604.1_TAGACCAAGGAGTCCTCTGG	AC005088.1	GWAS_Target	TAGACCAAGGAGTCCTCTGG
AC005162.4_ENST00000416513.1_ATCTGTAATCTCAGCACTTT	AC005162.4	GWAS_Target	ATCTGTAATCTCAGCACTTT
AC005162.4_ENST00000416513.1_CTCCCCTTTCCTTTGCACTG	AC005162.4	GWAS_Target	CTCCCCTTTCCTTTGCACTG
AC005162.4_ENST00000416513.1_GCCCTCAGTGCAAAGGAAAG	AC005162.4	GWAS_Target	GCCCTCAGTGCAAAGGAAAG
AC005162.4_ENST00000416513.1_TCTGGGCAGAAATGAAGAGG	AC005162.4	GWAS_Target	TCTGGGCAGAAATGAAGAGG
AC005162.4_ENST00000416513.1_TTTCTGCCCAGAACACCAAC	AC005162.4	GWAS_Target	TTTCTGCCCAGAACACCAAC
AC005162.5_ENST00000411479.1_AGTAAACAGACTTTGGCCAC	AC005162.5	GWAS_Target	AGTAAACAGACTTTGGCCAC
AC005162.5_ENST00000411479.1_CACTGGGTGAATATAAAAGA	AC005162.5	GWAS_Target	CACTGGGTGAATATAAAAGA
AC005162.5_ENST00000411479.1_GAAGAAGAGTAAACAGACTT	AC005162.5	GWAS_Target	GAAGAAGAGTAAACAGACTT
AC005162.5_ENST00000411479.1_GAGAAAAACGTTCCACTGAA	AC005162.5	GWAS_Target	GAGAAAAACGTTCCACTGAA
AC005162.5_ENST00000411479.1_TGGCAGAAAATTTGGAACCG	AC005162.5	GWAS_Target	TGGCAGAAAATTTGGAACCG
AC005195.1_ENST00000579330.1_ATATATATGGAATATATATA	AC005195.1	GWAS_Target	ATATATATGGAATATATATA
AC005195.1_ENST00000579330.1_ATATATGGAATATATATATA	AC005195.1	GWAS_Target	ATATATGGAATATATATATA
AC005195.1_ENST00000579330.1_ATATGGAATATATATATATA	AC005195.1	GWAS_Target	ATATGGAATATATATATATA
AC005253.4_ENST00000593791.1_CAACAGCATCTGTAAACATC	AC005253.4	GWAS_Target	CAACAGCATCTGTAAACATC
AC005253.4_ENST00000593791.1_CACCTCGGGAAAGAGTTTAA	AC005253.4	GWAS_Target	CACCTCGGGAAAGAGTTTAA
AC005253.4_ENST00000593791.1_GGGCCAGCAGGCCTCTCTGA	AC005253.4	GWAS_Target	GGGCCAGCAGGCCTCTCTGA
AC005253.4_ENST00000593791.1_TGGCTCCGTTTGCTCCATGG	AC005253.4	GWAS_Target	TGGCTCCGTTTGCTCCATGG
AC005253.4_ENST00000593791.1_TTCCATTAAACTCTTTCCCG	AC005253.4	GWAS_Target	TTCCATTAAACTCTTTCCCG
AC005387.2_ENST00000596596.1_AATTGATGGCGCAGAGCACA	AC005387.2	GWAS_Target	AATTGATGGCGCAGAGCACA
AC005387.2_ENST00000596596.1_ACTTTGCTAAGCCCAGAAAG	AC005387.2	GWAS_Target	ACTTTGCTAAGCCCAGAAAG
AC005387.2_ENST00000596596.1_CCATCAATTGGCTCCCTAGG	AC005387.2	GWAS_Target	CCATCAATTGGCTCCCTAGG
AC005387.2_ENST00000596596.1_GGAAGGAAGGCCAAGGACAC	AC005387.2	GWAS_Target	GGAAGGAAGGCCAAGGACAC
AC005387.2_ENST00000596596.1_TTCTGGGCTTAGCAAAGTCA	AC005387.2	GWAS_Target	TTCTGGGCTTAGCAAAGTCA
AC005387.3_ENST00000597837.2_GATGCATCACAGGCTGTCTC	AC005387.3	GWAS_Target	GATGCATCACAGGCTGTCTC
AC005387.3_ENST00000597837.2_GTGGATGTGGTTGAGCCAGC	AC005387.3	GWAS_Target	GTGGATGTGGTTGAGCCAGC
AC005387.3_ENST00000597837.2_TCTGGAGTCACACAGCATGG	AC005387.3	GWAS_Target	TCTGGAGTCACACAGCATGG
AC005387.3_ENST00000597837.2_TGAGTATGTTGTGCCCGGAG	AC005387.3	GWAS_Target	TGAGTATGTTGTGCCCGGAG
AC005387.3_ENST00000597837.2_TGTGACTCCAGATGCATCAC	AC005387.3	GWAS_Target	TGTGACTCCAGATGCATCAC
AC007096.1_ENST00000411120.1_AGTATATTCCATGCAATATT	AC007096.1	GWAS_Target	AGTATATTCCATGCAATATT
AC007096.1_ENST00000411120.1_AGTATGTCCCAAATATTGCA	AC007096.1	GWAS_Target	AGTATGTCCCAAATATTGCA
AC007096.1_ENST00000411120.1_CCTGAAATTCAAATTTAACT	AC007096.1	GWAS_Target	CCTGAAATTCAAATTTAACT
AC007096.1_ENST00000411120.1_GAATTTCAGATAACAAATAA	AC007096.1	GWAS_Target	GAATTTCAGATAACAAATAA
AC007096.1_ENST00000411120.1_GTATATTCCATGCAATATTT	AC007096.1	GWAS_Target	GTATATTCCATGCAATATTT
AC007163.6_ENST00000447972.3_CCCCGATGTACCGGCAACTG	AC007163.6	GWAS_Target	CCCCGATGTACCGGCAACTG
AC007163.6_ENST00000447972.3_CGACCGGAACTAACGCCAGG	AC007163.6	GWAS_Target	CGACCGGAACTAACGCCAGG
AC007163.6_ENST00000447972.3_GAAATCTCGCGATAGGAGAG	AC007163.6	GWAS_Target	GAAATCTCGCGATAGGAGAG
AC007163.6_ENST00000447972.3_TCACCGAATTTAAGGCGAAG	AC007163.6	GWAS_Target	TCACCGAATTTAAGGCGAAG
AC007163.6_ENST00000447972.3_TCCGCGCGCAATAGAAAAGG	AC007163.6	GWAS_Target	TCCGCGCGCAATAGAAAAGG
AC007283.5_ENST00000434645.1_ACCATGGCATCAAAATAACT	AC007283.5	GWAS_Target	ACCATGGCATCAAAATAACT
AC007283.5_ENST00000434645.1_ATCAAAATAACTTGGAAAGT	AC007283.5	GWAS_Target	ATCAAAATAACTTGGAAAGT
AC007283.5_ENST00000434645.1_TATTCTGACACACTGCCCAG	AC007283.5	GWAS_Target	TATTCTGACACACTGCCCAG
AC007283.5_ENST00000434645.1_TGCTGAACAGGGGTACCTCT	AC007283.5	GWAS_Target	TGCTGAACAGGGGTACCTCT
AC007283.5_ENST00000434645.1_TTGCTGAACAGGGGTACCTC	AC007283.5	GWAS_Target	TTGCTGAACAGGGGTACCTC
AC007563.5_ENST00000447289.1_CCGCTGCACGCCCTGCTGCA	AC007563.5	GWAS_Target	CCGCTGCACGCCCTGCTGCA
AC007563.5_ENST00000447289.1_GGCTTCTCCTCGTCCTGCCG	AC007563.5	GWAS_Target	GGCTTCTCCTCGTCCTGCCG
AC007563.5_ENST00000447289.1_TACACCGAGCGCTGCGCCCA	AC007563.5	GWAS_Target	TACACCGAGCGCTGCGCCCA
AC007563.5_ENST00000447289.1_TTGACCAGCTCGCAGCCCAG	AC007563.5	GWAS_Target	TTGACCAGCTCGCAGCCCAG
AC007566.10_ENST00000441539.1_AATCAAAATTCAATATGTAC	AC007566.10	GWAS_Target	AATCAAAATTCAATATGTAC
AC007566.10_ENST00000441539.1_ACAAGATACCAAATCAGAAG	AC007566.10	GWAS_Target	ACAAGATACCAAATCAGAAG
AC007566.10_ENST00000441539.1_AGTGGCTCTGACGATTCAGC	AC007566.10	GWAS_Target	AGTGGCTCTGACGATTCAGC
AC007566.10_ENST00000441539.1_GGACATCTCTAAAGAAACAA	AC007566.10	GWAS_Target	GGACATCTCTAAAGAAACAA
AC007566.10_ENST00000441539.1_TGATGGTGGTTCTATAACAC	AC007566.10	GWAS_Target	TGATGGTGGTTCTATAACAC
AC007787.2_ENST00000588095.1_ACCACTTGAGCAGATCAGTG	AC007787.2	GWAS_Target	ACCACTTGAGCAGATCAGTG
AC007787.2_ENST00000588095.1_AGGTGCCTGCGGCCCTATCG	AC007787.2	GWAS_Target	AGGTGCCTGCGGCCCTATCG
AC007787.2_ENST00000588095.1_GATGTGCCTTGGATAGATAG	AC007787.2	GWAS_Target	GATGTGCCTTGGATAGATAG
AC007787.2_ENST00000588095.1_GCCCACCAGAGGCACAACGT	AC007787.2	GWAS_Target	GCCCACCAGAGGCACAACGT
AC007787.2_ENST00000588095.1_TGGGATTTGGGACAGAAAGG	AC007787.2	GWAS_Target	TGGGATTTGGGACAGAAAGG
AC008073.9_ENST00000429717.1_AGTCCTGTCGTATCTAGCAG	AC008073.9	GWAS_Target	AGTCCTGTCGTATCTAGCAG
AC008073.9_ENST00000429717.1_CTATGAAACCACGGACCACA	AC008073.9	GWAS_Target	CTATGAAACCACGGACCACA
AC008073.9_ENST00000429717.1_TCATAGAGGTTGTCTGACTC	AC008073.9	GWAS_Target	TCATAGAGGTTGTCTGACTC
AC008073.9_ENST00000429717.1_TGTGCGTTCCTAGGCGTAAG	AC008073.9	GWAS_Target	TGTGCGTTCCTAGGCGTAAG
AC008073.9_ENST00000429717.1_TGTGGTCCGTGGTTTCATAG	AC008073.9	GWAS_Target	TGTGGTCCGTGGTTTCATAG
AC008391.1_ENST00000577951.1_AATCGCTTGAACCCAGGAGG	AC008391.1	GWAS_Target	AATCGCTTGAACCCAGGAGG
AC008391.1_ENST00000577951.1_CAGGAGAATCGCTTGAACCC	AC008391.1	GWAS_Target	CAGGAGAATCGCTTGAACCC
AC008391.1_ENST00000577951.1_GAGAATCGCTTGAACCCAGG	AC008391.1	GWAS_Target	GAGAATCGCTTGAACCCAGG
AC008391.1_ENST00000577951.1_GGAGTACAGTGGCACGATCT	AC008391.1	GWAS_Target	GGAGTACAGTGGCACGATCT
AC008391.1_ENST00000577951.1_TCACCTAGGCTGGAGTACAG	AC008391.1	GWAS_Target	TCACCTAGGCTGGAGTACAG
AC008397.1_ENST00000408240.1_CACGTGAGGCCAGCAATTTG	AC008397.1	GWAS_Target	CACGTGAGGCCAGCAATTTG
AC008397.1_ENST00000408240.1_CAGCAATTTGAGGCCAGCCT	AC008397.1	GWAS_Target	CAGCAATTTGAGGCCAGCCT
AC008397.1_ENST00000408240.1_CCAGCAATTTGAGGCCAGCC	AC008397.1	GWAS_Target	CCAGCAATTTGAGGCCAGCC
AC008397.1_ENST00000408240.1_CGAGGAGGGAGGATCACGTG	AC008397.1	GWAS_Target	CGAGGAGGGAGGATCACGTG
AC008397.1_ENST00000408240.1_CTCACGTGATCCTCCCTCCT	AC008397.1	GWAS_Target	CTCACGTGATCCTCCCTCCT
AC008937.2_ENST00000415589.1_CAGATTGGGCAGGGCTCAGC	AC008937.2	GWAS_Target	CAGATTGGGCAGGGCTCAGC
AC008937.2_ENST00000415589.1_CATCTTCAGAGAATGTCACA	AC008937.2	GWAS_Target	CATCTTCAGAGAATGTCACA
AC008937.2_ENST00000415589.1_GATTGGGCAGGGCTCAGCAG	AC008937.2	GWAS_Target	GATTGGGCAGGGCTCAGCAG
AC008937.2_ENST00000415589.1_TGACATTCTCTGAAGATGAA	AC008937.2	GWAS_Target	TGACATTCTCTGAAGATGAA
AC008937.2_ENST00000415589.1_TGGGCAGGGCTCAGCAGGGG	AC008937.2	GWAS_Target	TGGGCAGGGCTCAGCAGGGG
AC008937.3_ENST00000453721.1_AGCACCTAATTAACCCCTGG	AC008937.3	GWAS_Target	AGCACCTAATTAACCCCTGG
AC008937.3_ENST00000453721.1_GTCGGACACTGACTTCAGGG	AC008937.3	GWAS_Target	GTCGGACACTGACTTCAGGG
AC008937.3_ENST00000453721.1_GTTCATACAAGTACTTCACG	AC008937.3	GWAS_Target	GTTCATACAAGTACTTCACG
AC008937.3_ENST00000453721.1_TGAACTATGAAAATAAACCC	AC008937.3	GWAS_Target	TGAACTATGAAAATAAACCC
AC008937.3_ENST00000453721.1_TGGTGCGCCCTTAATAACGC	AC008937.3	GWAS_Target	TGGTGCGCCCTTAATAACGC
AC008940.1_ENST00000438117.2_AAGTCTCAGGACTTTAGTAG	AC008940.1	GWAS_Target	AAGTCTCAGGACTTTAGTAG
AC008940.1_ENST00000438117.2_CAAAGAGAAGCATCTATGAG	AC008940.1	GWAS_Target	CAAAGAGAAGCATCTATGAG
AC008940.1_ENST00000438117.2_CAGCAAGAAGGTTGGCATTA	AC008940.1	GWAS_Target	CAGCAAGAAGGTTGGCATTA
AC008940.1_ENST00000438117.2_GATACCCCAAAGCCTCCTAC	AC008940.1	GWAS_Target	GATACCCCAAAGCCTCCTAC
AC008940.1_ENST00000438117.2_TGCTTCTCTTTGATGTGGCA	AC008940.1	GWAS_Target	TGCTTCTCTTTGATGTGGCA
AC010136.2_ENST00000450996.1_AGGCCAAGGTAAGGGGCCGC	AC010136.2	GWAS_Target	AGGCCAAGGTAAGGGGCCGC
AC010136.2_ENST00000450996.1_CTCCTGTCATCGGAAATGCC	AC010136.2	GWAS_Target	CTCCTGTCATCGGAAATGCC
AC010136.2_ENST00000450996.1_GAAATGCCAGGCCAAGGTAA	AC010136.2	GWAS_Target	GAAATGCCAGGCCAAGGTAA
AC010136.2_ENST00000450996.1_TCTGCAGCTTCTCCTGTCAT	AC010136.2	GWAS_Target	TCTGCAGCTTCTCCTGTCAT
AC010136.2_ENST00000450996.1_TGGCGGGCCCGGGAGGACTT	AC010136.2	GWAS_Target	TGGCGGGCCCGGGAGGACTT
AC010646.3_ENST00000594059.1_AGTGGCGGACATAGCAGCGG	AC010646.3	GWAS_Target	AGTGGCGGACATAGCAGCGG
AC010646.3_ENST00000594059.1_CAGCGGAGGTGGCAGCAGCG	AC010646.3	GWAS_Target	CAGCGGAGGTGGCAGCAGCG
AC010646.3_ENST00000594059.1_GCAGCGGGGACGAGGAAGAG	AC010646.3	GWAS_Target	GCAGCGGGGACGAGGAAGAG
AC010646.3_ENST00000594059.1_GGACCCAGAGAAGTTAGCCC	AC010646.3	GWAS_Target	GGACCCAGAGAAGTTAGCCC
AC010646.3_ENST00000594059.1_GGCACCAGTGGCATTGATGG	AC010646.3	GWAS_Target	GGCACCAGTGGCATTGATGG
AC012363.13_ENST00000437837.1_AAACAGACCTGGCAAAACAA	AC012363.13	GWAS_Target	AAACAGACCTGGCAAAACAA
AC012363.13_ENST00000437837.1_AATATAATGGGAAGGGTGTG	AC012363.13	GWAS_Target	AATATAATGGGAAGGGTGTG
AC012363.13_ENST00000437837.1_AGGGTGTGTGGAAACAGACC	AC012363.13	GWAS_Target	AGGGTGTGTGGAAACAGACC
AC012363.13_ENST00000437837.1_CAAAGCTTCCCATCTTTGCT	AC012363.13	GWAS_Target	CAAAGCTTCCCATCTTTGCT
AC012363.13_ENST00000437837.1_GTTTCTGTTTGTGATACCAG	AC012363.13	GWAS_Target	GTTTCTGTTTGTGATACCAG
AC015933.2_ENST00000423367.1_ACGAAGACGACATATGGATC	AC015933.2	GWAS_Target	ACGAAGACGACATATGGATC
AC015933.2_ENST00000423367.1_AGATGGGAAGTTTATCTGCC	AC015933.2	GWAS_Target	AGATGGGAAGTTTATCTGCC
AC015933.2_ENST00000423367.1_ATAAACTTCCCATCTGGAGC	AC015933.2	GWAS_Target	ATAAACTTCCCATCTGGAGC
AC015933.2_ENST00000423367.1_CCTGAAACGAAGACGACATA	AC015933.2	GWAS_Target	CCTGAAACGAAGACGACATA
AC015933.2_ENST00000423367.1_TCGTCTTCGTTTCAGGATCC	AC015933.2	GWAS_Target	TCGTCTTCGTTTCAGGATCC
AC018816.3_ENST00000489771.1_AACCAGAACCTTAGCACTTG	AC018816.3	GWAS_Target	AACCAGAACCTTAGCACTTG
AC018816.3_ENST00000489771.1_ACTTGTGGTCAGCCTGCTTC	AC018816.3	GWAS_Target	ACTTGTGGTCAGCCTGCTTC
AC018816.3_ENST00000489771.1_CAGGCTGACCACAAGTGCTA	AC018816.3	GWAS_Target	CAGGCTGACCACAAGTGCTA
AC018816.3_ENST00000489771.1_CTGAAGCCACAGCCGGAAGC	AC018816.3	GWAS_Target	CTGAAGCCACAGCCGGAAGC
AC018816.3_ENST00000489771.1_GACCACAAGTGCTAAGGTTC	AC018816.3	GWAS_Target	GACCACAAGTGCTAAGGTTC
AC020934.1_ENST00000578125.1_GAGATGGGGTTTCACCATGT	AC020934.1	GWAS_Target	GAGATGGGGTTTCACCATGT
AC020934.1_ENST00000578125.1_GGGGTTTCACCATGTTGGTC	AC020934.1	GWAS_Target	GGGGTTTCACCATGTTGGTC
AC020934.1_ENST00000578125.1_GGTCTCAAACTCCTGACCTC	AC020934.1	GWAS_Target	GGTCTCAAACTCCTGACCTC
AC020934.1_ENST00000578125.1_TGAGACCAGCCTGACCAACA	AC020934.1	GWAS_Target	TGAGACCAGCCTGACCAACA
AC020934.1_ENST00000578125.1_TTTCACCATGTTGGTCAGGC	AC020934.1	GWAS_Target	TTTCACCATGTTGGTCAGGC
AC022431.3_ENST00000431789.1_AAGACTGTATTCAAGATGGC	AC022431.3	GWAS_Target	AAGACTGTATTCAAGATGGC
AC022431.3_ENST00000431789.1_ATCAAAGACTGTATTCAAGA	AC022431.3	GWAS_Target	ATCAAAGACTGTATTCAAGA
AC022431.3_ENST00000431789.1_GTCTTTGATCAACAGGTGAA	AC022431.3	GWAS_Target	GTCTTTGATCAACAGGTGAA
AC022431.3_ENST00000431789.1_TAGTTTATTGAGAAACTACT	AC022431.3	GWAS_Target	TAGTTTATTGAGAAACTACT
AC022431.3_ENST00000431789.1_TGTATTCAAGATGGCAGGCA	AC022431.3	GWAS_Target	TGTATTCAAGATGGCAGGCA
AC026202.1_ENST00000600805.1_CCCCACGGTCGCCCGCCCAG	AC026202.1	GWAS_Target	CCCCACGGTCGCCCGCCCAG
AC026202.1_ENST00000600805.1_CGAGCCACAATACTCCATGG	AC026202.1	GWAS_Target	CGAGCCACAATACTCCATGG
AC026202.1_ENST00000600805.1_CGGCCCGCCGGAGAGCCTGG	AC026202.1	GWAS_Target	CGGCCCGCCGGAGAGCCTGG
AC026202.1_ENST00000600805.1_GCGCTTTAAAATAATGCCCG	AC026202.1	GWAS_Target	GCGCTTTAAAATAATGCCCG
AC026202.1_ENST00000600805.1_GGGAAGCGAGCCGGGCTACG	AC026202.1	GWAS_Target	GGGAAGCGAGCCGGGCTACG
AC026202.3_ENST00000439325.1_CATGAGCGATTCTTCAAAGT	AC026202.3	GWAS_Target	CATGAGCGATTCTTCAAAGT
AC026202.3_ENST00000439325.1_GACCTATCGAACAACTCCAA	AC026202.3	GWAS_Target	GACCTATCGAACAACTCCAA
AC026202.3_ENST00000439325.1_TGTGCACTCCTTGAGCTAAA	AC026202.3	GWAS_Target	TGTGCACTCCTTGAGCTAAA
AC026202.3_ENST00000439325.1_TTAGGTGTCTGTTTATGGAG	AC026202.3	GWAS_Target	TTAGGTGTCTGTTTATGGAG
AC026202.3_ENST00000439325.1_TTGTTCGATAGGTCTAGGGA	AC026202.3	GWAS_Target	TTGTTCGATAGGTCTAGGGA
AC068499.10_ENST00000594805.3_AAGGGGCTGATGGACTCTCT	AC068499.10	GWAS_Target	AAGGGGCTGATGGACTCTCT
AC068499.10_ENST00000594805.3_CCCACCATTCCCAGAAAAGG	AC068499.10	GWAS_Target	CCCACCATTCCCAGAAAAGG
AC068499.10_ENST00000594805.3_CTTCTTGATGACGGGGCGCA	AC068499.10	GWAS_Target	CTTCTTGATGACGGGGCGCA
AC068499.10_ENST00000594805.3_GAAAAGGAGGAAGGGGCTGA	AC068499.10	GWAS_Target	GAAAAGGAGGAAGGGGCTGA
AC068499.10_ENST00000594805.3_GACGGGGCGCAGGGAGGGGA	AC068499.10	GWAS_Target	GACGGGGCGCAGGGAGGGGA
AC068580.1_ENST00000580120.1_CCGGACCGGTCACGTGGGCG	AC068580.1	GWAS_Target	CCGGACCGGTCACGTGGGCG
AC068580.1_ENST00000580120.1_CCGGTCCGGGTGCAAACACG	AC068580.1	GWAS_Target	CCGGTCCGGGTGCAAACACG
AC068580.1_ENST00000580120.1_CGCGCCCACGTGACCGGTCC	AC068580.1	GWAS_Target	CGCGCCCACGTGACCGGTCC
AC068580.1_ENST00000580120.1_CTGACCCGCGTGTTTGCACC	AC068580.1	GWAS_Target	CTGACCCGCGTGTTTGCACC
AC068580.1_ENST00000580120.1_TGCACCCGGACCGGTCACGT	AC068580.1	GWAS_Target	TGCACCCGGACCGGTCACGT
AC068580.5_ENST00000446489.1_CAGGGTGGCATATGGGGGAG	AC068580.5	GWAS_Target	CAGGGTGGCATATGGGGGAG
AC068580.5_ENST00000446489.1_CGTAGGCGGGTGGTCCGTGC	AC068580.5	GWAS_Target	CGTAGGCGGGTGGTCCGTGC
AC068580.5_ENST00000446489.1_GCACGGACCACCCGCCTACG	AC068580.5	GWAS_Target	GCACGGACCACCCGCCTACG
AC068580.5_ENST00000446489.1_GGCACAGGTGCATTCCAGCG	AC068580.5	GWAS_Target	GGCACAGGTGCATTCCAGCG
AC068580.5_ENST00000446489.1_GTGCAGGAGGCCGCGCAGGG	AC068580.5	GWAS_Target	GTGCAGGAGGCCGCGCAGGG
AC068831.10_ENST00000556904.1_AAGGGACATTTGAAAAACGG	AC068831.10	GWAS_Target	AAGGGACATTTGAAAAACGG
AC068831.10_ENST00000556904.1_CAGCGCTTCGCGTACCAGGA	AC068831.10	GWAS_Target	CAGCGCTTCGCGTACCAGGA
AC068831.10_ENST00000556904.1_GAAGGGGACGGCGTCCTGAA	AC068831.10	GWAS_Target	GAAGGGGACGGCGTCCTGAA
AC068831.10_ENST00000556904.1_GCGCTTCGCGTACCAGGAAG	AC068831.10	GWAS_Target	GCGCTTCGCGTACCAGGAAG
AC068831.10_ENST00000556904.1_TTCCTGGTACGCGAAGCGCT	AC068831.10	GWAS_Target	TTCCTGGTACGCGAAGCGCT
AC068831.6_ENST00000553321.1_AGCCCTCCTCGAACGTGCTG	AC068831.6	GWAS_Target	AGCCCTCCTCGAACGTGCTG
AC068831.6_ENST00000553321.1_CGCCCAGGCGACACTTTGGG	AC068831.6	GWAS_Target	CGCCCAGGCGACACTTTGGG
AC068831.6_ENST00000553321.1_GAGGCTCGTTGGCTCGACAG	AC068831.6	GWAS_Target	GAGGCTCGTTGGCTCGACAG
AC068831.6_ENST00000553321.1_GGCCTCCGCTGAGGGCGCTG	AC068831.6	GWAS_Target	GGCCTCCGCTGAGGGCGCTG
AC068831.6_ENST00000553321.1_GGTAGAGACTCCCATATGCT	AC068831.6	GWAS_Target	GGTAGAGACTCCCATATGCT
AC084262.3_ENST00000577225.1_ATATTACTTGTAATACACTA	AC084262.3	GWAS_Target	ATATTACTTGTAATACACTA
AC084262.3_ENST00000577225.1_ATTACAAGTAATATCACAGT	AC084262.3	GWAS_Target	ATTACAAGTAATATCACAGT
AC084262.3_ENST00000577225.1_ATTACTCCTAATATCACAGT	AC084262.3	GWAS_Target	ATTACTCCTAATATCACAGT
AC084262.3_ENST00000577225.1_GATATTACTTGTAATACACT	AC084262.3	GWAS_Target	GATATTACTTGTAATACACT
AC084262.3_ENST00000577225.1_TATTACAAGTAATATCACAG	AC084262.3	GWAS_Target	TATTACAAGTAATATCACAG
AC092069.1_ENST00000410560.3_CAGGAGAATCGCTTGAACCT	AC092069.1	GWAS_Target	CAGGAGAATCGCTTGAACCT
AC092069.1_ENST00000410560.3_CGCTTGAACCTGGGAGGTGG	AC092069.1	GWAS_Target	CGCTTGAACCTGGGAGGTGG
AC092069.1_ENST00000410560.3_GAGAATCGCTTGAACCTGGG	AC092069.1	GWAS_Target	GAGAATCGCTTGAACCTGGG
AC092069.1_ENST00000410560.3_TGTAATCCCAACTACTCAGG	AC092069.1	GWAS_Target	TGTAATCCCAACTACTCAGG
AC096645.1_ENST00000390128.2_TAAAATGCAGATGCTGATTC	AC096645.1	GWAS_Target	TAAAATGCAGATGCTGATTC
AC096645.1_ENST00000390128.2_TGCATTTCTATCAAGTTCTC	AC096645.1	GWAS_Target	TGCATTTCTATCAAGTTCTC
AC097724.3_ENST00000452212.1_AAGTCCACTGGGAAGCAGAC	AC097724.3	GWAS_Target	AAGTCCACTGGGAAGCAGAC
AC097724.3_ENST00000452212.1_AGAAAACGCAGGTATACCCT	AC097724.3	GWAS_Target	AGAAAACGCAGGTATACCCT
AC097724.3_ENST00000452212.1_GGAAATGGAAATAAGAGGGA	AC097724.3	GWAS_Target	GGAAATGGAAATAAGAGGGA
AC097724.3_ENST00000452212.1_GGGAAGCAGACTGGACAGAA	AC097724.3	GWAS_Target	GGGAAGCAGACTGGACAGAA
AC097724.3_ENST00000452212.1_GGGAAGGACAAAAGTCCACT	AC097724.3	GWAS_Target	GGGAAGGACAAAAGTCCACT
AC098680.1_ENST00000408568.1_GGTTGGTGCAAAAGTAATCA	AC098680.1	GWAS_Target	GGTTGGTGCAAAAGTAATCA
AC098680.1_ENST00000408568.1_TGTTGGTGCAAAAGTAATCG	AC098680.1	GWAS_Target	TGTTGGTGCAAAAGTAATCG
AC100791.2_ENST00000459144.1_CAGTGAACCTGATGCTGCAG	AC100791.2	GWAS_Target	CAGTGAACCTGATGCTGCAG
AC100791.2_ENST00000459144.1_GCAGTAGCCGCTGCAGCATC	AC100791.2	GWAS_Target	GCAGTAGCCGCTGCAGCATC
AC100791.2_ENST00000459144.1_TGATGCTGCAGCGGCTACTG	AC100791.2	GWAS_Target	TGATGCTGCAGCGGCTACTG
AC105914.1_ENST00000585179.1_TTAAACAGCATTACTTTCAA	AC105914.1	GWAS_Target	TTAAACAGCATTACTTTCAA
AC107993.1_ENST00000408093.1_GGTTGTTGCAAAAGTAATTG	AC107993.1	GWAS_Target	GGTTGTTGCAAAAGTAATTG
AC107993.1_ENST00000408093.1_GTTGTTGCAAAAGTAATTGT	AC107993.1	GWAS_Target	GTTGTTGCAAAAGTAATTGT
AC138430.4_ENST00000586064.2_CAGCGGCGGGATGTCCATAG	AC138430.4	GWAS_Target	CAGCGGCGGGATGTCCATAG
AC138430.4_ENST00000586064.2_GACGCGTTCTCCAGGGCGCT	AC138430.4	GWAS_Target	GACGCGTTCTCCAGGGCGCT
AC138430.4_ENST00000586064.2_GCCCGGACTCGCCGCCAACG	AC138430.4	GWAS_Target	GCCCGGACTCGCCGCCAACG
AC138430.4_ENST00000586064.2_GCGCCCTGGAGAACGCGTCG	AC138430.4	GWAS_Target	GCGCCCTGGAGAACGCGTCG
AC138430.4_ENST00000586064.2_TGAGCGCGTAGGACACCGGG	AC138430.4	GWAS_Target	TGAGCGCGTAGGACACCGGG
AC144573.1_ENST00000581217.1_GTTGGTGCAAAAGTAATTGC	AC144573.1	GWAS_Target	GTTGGTGCAAAAGTAATTGC
AC145110.1_ENST00000522158.1_AGGAGATTTGGTCACAGACA	AC145110.1	GWAS_Target	AGGAGATTTGGTCACAGACA
AC145110.1_ENST00000522158.1_AGGCAGCCATCTGCAAAACA	AC145110.1	GWAS_Target	AGGCAGCCATCTGCAAAACA
AC145110.1_ENST00000522158.1_TAAAATAAGCTCTTTAAAGT	AC145110.1	GWAS_Target	TAAAATAAGCTCTTTAAAGT
AC145110.1_ENST00000522158.1_TAACTCTTTAAAGACTGATA	AC145110.1	GWAS_Target	TAACTCTTTAAAGACTGATA
AC145110.1_ENST00000522158.1_TTAAAATAAGCTCTTTAAAG	AC145110.1	GWAS_Target	TTAAAATAAGCTCTTTAAAG
ACAT1_ACTTTGTTTATGGTGGTACA	ACAT1	GWAS_Target	ACTTTGTTTATGGTGGTACA
ACAT1_ATTACAGGAAATAAGATATG	ACAT1	GWAS_Target	ATTACAGGAAATAAGATATG
ACAT1_CTGCCTAAAAAAGATCCAAT	ACAT1	GWAS_Target	CTGCCTAAAAAAGATCCAAT
ACAT1_GAAGTGAAAGAAGCATACAT	ACAT1	GWAS_Target	GAAGTGAAAGAAGCATACAT
ACAT1_GAGGATCAACACCATATGGT	ACAT1	GWAS_Target	GAGGATCAACACCATATGGT
ACO2_AGCGAGGCAAGTCGTACCTG	ACO2	GWAS_Target	AGCGAGGCAAGTCGTACCTG
ACO2_ATGGCCTCTGGACATCCGAG	ACO2	GWAS_Target	ATGGCCTCTGGACATCCGAG
ACO2_CCCAAGGCCGCCACCATTGG	ACO2	GWAS_Target	CCCAAGGCCGCCACCATTGG
ACO2_GCAGATTGTCGCCATGCCTG	ACO2	GWAS_Target	GCAGATTGTCGCCATGCCTG
ACO2_GTCTCAATAGGACATCAACC	ACO2	GWAS_Target	GTCTCAATAGGACATCAACC
ACOT12_ACACTGGGATATCAGCAAGC	ACOT12	GWAS_Target	ACACTGGGATATCAGCAAGC
ACOT12_AGCATTCAGCACAAGCATGG	ACOT12	GWAS_Target	AGCATTCAGCACAAGCATGG
ACOT12_CCACCCCATGCAAACCATCA	ACOT12	GWAS_Target	CCACCCCATGCAAACCATCA
ACOT12_GATGATTTCAGACGCTATCG	ACOT12	GWAS_Target	GATGATTTCAGACGCTATCG
ACOT12_GTAGATATGTTTAAGTTCCG	ACOT12	GWAS_Target	GTAGATATGTTTAAGTTCCG
ACTN1_CAAGATCTCCAACGTCAACA	ACTN1	GWAS_Target	CAAGATCTCCAACGTCAACA
ACTN1_CAATCTTGGACACCTCATTG	ACTN1	GWAS_Target	CAATCTTGGACACCTCATTG
ACTN1_GCAGGGCCTTGATCTCCGAG	ACTN1	GWAS_Target	GCAGGGCCTTGATCTCCGAG
ACTN1_GGCCCTAACTCAGAAGCGAA	ACTN1	GWAS_Target	GGCCCTAACTCAGAAGCGAA
ACTN1_GTGCTTTGATCCACCGACAC	ACTN1	GWAS_Target	GTGCTTTGATCCACCGACAC
ADAM15_CTCCAGACAGCTAATACTCG	ADAM15	GWAS_Target	CTCCAGACAGCTAATACTCG
ADAM15_CTGTTGTCAAAATTGCCAGG	ADAM15	GWAS_Target	CTGTTGTCAAAATTGCCAGG
ADAM15_GCACCTGCTAAACCGCACAC	ADAM15	GWAS_Target	GCACCTGCTAAACCGCACAC
ADAM15_TAATTGGGAGATCGTCCTGA	ADAM15	GWAS_Target	TAATTGGGAGATCGTCCTGA
ADAM15_TGGATTCGCGAAATAATGGG	ADAM15	GWAS_Target	TGGATTCGCGAAATAATGGG
ADAM29_ACTGCAAGTTCCTACCATCA	ADAM29	GWAS_Target	ACTGCAAGTTCCTACCATCA
ADAM29_GAGGTGTCATGTTGCATCCG	ADAM29	GWAS_Target	GAGGTGTCATGTTGCATCCG
ADAM29_GTATACCAGATGTTCAAACG	ADAM29	GWAS_Target	GTATACCAGATGTTCAAACG
ADAM29_TCCTCCTACACTGTTCATTG	ADAM29	GWAS_Target	TCCTCCTACACTGTTCATTG
ADAM29_TTTGGGCATGAACCATGATG	ADAM29	GWAS_Target	TTTGGGCATGAACCATGATG
ADAMTS15_AGCAGCGAACGAGTCCGGCT	ADAMTS15	GWAS_Target	AGCAGCGAACGAGTCCGGCT
ADAMTS15_AGCGTTTCGTGTCTATCCCG	ADAMTS15	GWAS_Target	AGCGTTTCGTGTCTATCCCG
ADAMTS15_CAACCCCATCAACATCGTTG	ADAMTS15	GWAS_Target	CAACCCCATCAACATCGTTG
ADAMTS15_CACCACATGTGCGCGAGCAG	ADAMTS15	GWAS_Target	CACCACATGTGCGCGAGCAG
ADAMTS15_CAGACTTTCACATTGTCATG	ADAMTS15	GWAS_Target	CAGACTTTCACATTGTCATG
ADAMTS9_ACTGAAAGGTAACTCACACA	ADAMTS9	GWAS_Target	ACTGAAAGGTAACTCACACA
ADAMTS9_AGCCCGGAGAGATAAATGTG	ADAMTS9	GWAS_Target	AGCCCGGAGAGATAAATGTG
ADAMTS9_CTGCGCCTATAAATGATGTG	ADAMTS9	GWAS_Target	CTGCGCCTATAAATGATGTG
ADAMTS9_GTTCAAAATACCTGTCCCCA	ADAMTS9	GWAS_Target	GTTCAAAATACCTGTCCCCA
ADAMTS9_TGAAAGAATAGCGTACATCG	ADAMTS9	GWAS_Target	TGAAAGAATAGCGTACATCG
ADAP2_CCTCCTGAAGTACTTCACAA	ADAP2	GWAS_Target	CCTCCTGAAGTACTTCACAA
ADAP2_CTGGGACGACAGTATTGTGG	ADAP2	GWAS_Target	CTGGGACGACAGTATTGTGG
ADAP2_GGGGGATGTAGTAGAAAGCT	ADAP2	GWAS_Target	GGGGGATGTAGTAGAAAGCT
ADAP2_TGATGTCAGGGAAGTTACGG	ADAP2	GWAS_Target	TGATGTCAGGGAAGTTACGG
ADAP2_TGTTTGTGTATCATGAAAGT	ADAP2	GWAS_Target	TGTTTGTGTATCATGAAAGT
ADCY3_AGCCCTCTTTGACTGCTACG	ADCY3	GWAS_Target	AGCCCTCTTTGACTGCTACG
ADCY3_AGCTGTCTCCAGTACTACAC	ADCY3	GWAS_Target	AGCTGTCTCCAGTACTACAC
ADCY3_CCACGGAGATGATCACGATG	ADCY3	GWAS_Target	CCACGGAGATGATCACGATG
ADCY3_GCCAACAAGATGGAGGCCGG	ADCY3	GWAS_Target	GCCAACAAGATGGAGGCCGG
ADCY3_GTCGATGAGTATCTCGACCA	ADCY3	GWAS_Target	GTCGATGAGTATCTCGACCA
ADCY9_GACTAGCAAACGTCTTCACG	ADCY9	GWAS_Target	GACTAGCAAACGTCTTCACG
ADCY9_GATATCGGGTCAGAGAGCCA	ADCY9	GWAS_Target	GATATCGGGTCAGAGAGCCA
ADCY9_GCAGTAGTAACAGTCTCCCA	ADCY9	GWAS_Target	GCAGTAGTAACAGTCTCCCA
ADCY9_GCTACCACGTCACTGCATCG	ADCY9	GWAS_Target	GCTACCACGTCACTGCATCG
ADCY9_TGTACGCCCGGCATTACGCG	ADCY9	GWAS_Target	TGTACGCCCGGCATTACGCG
ADGRA2_AAGGGATGAGAATAGACTCG	ADGRA2	GWAS_Target	AAGGGATGAGAATAGACTCG
ADGRA2_GAGCTGACGCTGTCTCACAT	ADGRA2	GWAS_Target	GAGCTGACGCTGTCTCACAT
ADGRA2_GCCACGTTCCTCGCATTCTG	ADGRA2	GWAS_Target	GCCACGTTCCTCGCATTCTG
ADGRA2_GCCAGCCTTTCCGGGACACA	ADGRA2	GWAS_Target	GCCAGCCTTTCCGGGACACA
ADGRA2_TGAGCAATAACAAGATCACG	ADGRA2	GWAS_Target	TGAGCAATAACAAGATCACG
ADGRD2_ACCGGACAGAGCCCTATCGT	ADGRD2	GWAS_Target	ACCGGACAGAGCCCTATCGT
ADGRD2_CCACTGCACGTGAGTACACG	ADGRD2	GWAS_Target	CCACTGCACGTGAGTACACG
ADGRD2_CCCCCAAGCCCATATACAGG	ADGRD2	GWAS_Target	CCCCCAAGCCCATATACAGG
ADGRD2_GCGCTGCACACTCGCCACCA	ADGRD2	GWAS_Target	GCGCTGCACACTCGCCACCA
ADGRD2_GTGAAGCAAGAACCCCATCA	ADGRD2	GWAS_Target	GTGAAGCAAGAACCCCATCA
ADGRG7_AGACAGTGCACATCCAACGT	ADGRG7	GWAS_Target	AGACAGTGCACATCCAACGT
ADGRG7_ATTCCAATAGACACAGGCAT	ADGRG7	GWAS_Target	ATTCCAATAGACACAGGCAT
ADGRG7_CATCACTAGTGCTACGCGAG	ADGRG7	GWAS_Target	CATCACTAGTGCTACGCGAG
ADGRG7_TGTGGCAAGGATACTCCAAA	ADGRG7	GWAS_Target	TGTGGCAAGGATACTCCAAA
ADGRG7_TTTGGGTAATCAATCAGTGG	ADGRG7	GWAS_Target	TTTGGGTAATCAATCAGTGG
ADIPOR1_AAATCACTCACCAAGCAGAT	ADIPOR1	GWAS_Target	AAATCACTCACCAAGCAGAT
ADIPOR1_ACGGTGGAACTGGCTGAACT	ADIPOR1	GWAS_Target	ACGGTGGAACTGGCTGAACT
ADIPOR1_CCAGGACACAGACGATGGAG	ADIPOR1	GWAS_Target	CCAGGACACAGACGATGGAG
ADIPOR1_GACAACGACTATCTGCTACA	ADIPOR1	GWAS_Target	GACAACGACTATCTGCTACA
ADIPOR1_GTATATGTTCTAGGTCTGGG	ADIPOR1	GWAS_Target	GTATATGTTCTAGGTCTGGG
ADRB3_ACCAGTGCGCCGTAACGCAG	ADRB3	GWAS_Target	ACCAGTGCGCCGTAACGCAG
ADRB3_CAGCGAAGTCACGAACACGT	ADRB3	GWAS_Target	CAGCGAAGTCACGAACACGT
ADRB3_CCAATACCGCCAACACCAGT	ADRB3	GWAS_Target	CCAATACCGCCAACACCAGT
ADRB3_GAGGAGGACAGCAGCACGTA	ADRB3	GWAS_Target	GAGGAGGACAGCAGCACGTA
ADRB3_GATGGGCGCAAACGACACCG	ADRB3	GWAS_Target	GATGGGCGCAAACGACACCG
ADSL_AAATGTGTGAAACCTAATGT	ADSL	GWAS_Target	AAATGTGTGAAACCTAATGT
ADSL_ACAGGTATAAATTCCGGACA	ADSL	GWAS_Target	ACAGGTATAAATTCCGGACA
ADSL_CAGCAACGTTCTGAACGCAT	ADSL	GWAS_Target	CAGCAACGTTCTGAACGCAT
ADSL_CAGTGGTACCCTTTACTCCC	ADSL	GWAS_Target	CAGTGGTACCCTTTACTCCC
ADSL_TTGCACCGACATACGCCTCC	ADSL	GWAS_Target	TTGCACCGACATACGCCTCC
ADSSL1_ACGTCACCTATGTTCTGCGG	ADSSL1	GWAS_Target	ACGTCACCTATGTTCTGCGG
ADSSL1_ACTCATCAAAATCTGACAGG	ADSSL1	GWAS_Target	ACTCATCAAAATCTGACAGG
ADSSL1_AGGCCAACTCAAAAGGCTCA	ADSSL1	GWAS_Target	AGGCCAACTCAAAAGGCTCA
ADSSL1_CAGTGGGAAACGTACCAAGG	ADSSL1	GWAS_Target	CAGTGGGAAACGTACCAAGG
ADSSL1_CCTCAAACAAGCCTGGCAAG	ADSSL1	GWAS_Target	CCTCAAACAAGCCTGGCAAG
AF127577.12_ENST00000449746.1_AAAGAATATAGAATAGGAAC	AF127577.12	GWAS_Target	AAAGAATATAGAATAGGAAC
AF127577.12_ENST00000449746.1_ATTATTGTAGTAGGTTGTAG	AF127577.12	GWAS_Target	ATTATTGTAGTAGGTTGTAG
AF127577.12_ENST00000449746.1_GTGTTAGGAATGCTCCCAGG	AF127577.12	GWAS_Target	GTGTTAGGAATGCTCCCAGG
AF127577.12_ENST00000449746.1_TAGGTGTTAGGAATGCTCCC	AF127577.12	GWAS_Target	TAGGTGTTAGGAATGCTCCC
AF127577.12_ENST00000449746.1_TCCTATTCTATATTCTTTCT	AF127577.12	GWAS_Target	TCCTATTCTATATTCTTTCT
AFF4_AAAGAAACAGAGCCGCCCAA	AFF4	GWAS_Target	AAAGAAACAGAGCCGCCCAA
AFF4_AATAGCTACACTGATACAAG	AFF4	GWAS_Target	AATAGCTACACTGATACAAG
AFF4_ATTGTGATAAGACAATGCCG	AFF4	GWAS_Target	ATTGTGATAAGACAATGCCG
AFF4_GGTGTATGAATAGCCGTTAG	AFF4	GWAS_Target	GGTGTATGAATAGCCGTTAG
AFF4_TGGGAATGATCACCATAGCA	AFF4	GWAS_Target	TGGGAATGATCACCATAGCA
AHI1_AGGTCTTGTGTAGTCAACTG	AHI1	GWAS_Target	AGGTCTTGTGTAGTCAACTG
AHI1_CCTGAAGAGCCATCATAGAG	AHI1	GWAS_Target	CCTGAAGAGCCATCATAGAG
AHI1_GAATGTAAACTCCCAAGACA	AHI1	GWAS_Target	GAATGTAAACTCCCAAGACA
AHI1_GATCATAAATGATATTGAGG	AHI1	GWAS_Target	GATCATAAATGATATTGAGG
AHI1_TGAAATTAAGAATAATTCTG	AHI1	GWAS_Target	TGAAATTAAGAATAATTCTG
AHRR_AGGAAGGCCGAGTACTCGGT	AHRR	GWAS_Target	AGGAAGGCCGAGTACTCGGT
AHRR_CATTTATGACTACATCCACG	AHRR	GWAS_Target	CATTTATGACTACATCCACG
AHRR_CCCGGAGGTAACTGACACTG	AHRR	GWAS_Target	CCCGGAGGTAACTGACACTG
AHRR_GGTCCCGGTGTCGCTTGGAG	AHRR	GWAS_Target	GGTCCCGGTGTCGCTTGGAG
AHRR_TTCCGATTCGCACAGACTGG	AHRR	GWAS_Target	TTCCGATTCGCACAGACTGG
AHSA2_AACGAAAGCTATGGCAACCC	AHSA2	GWAS_Target	AACGAAAGCTATGGCAACCC
AHSA2_ACTGTCAAAAGAAAACTGAG	AHSA2	GWAS_Target	ACTGTCAAAAGAAAACTGAG
AHSA2_GGGTGTAAGGATTCCCACTG	AHSA2	GWAS_Target	GGGTGTAAGGATTCCCACTG
AHSA2_TACCTGAAGGCACTTAAGAC	AHSA2	GWAS_Target	TACCTGAAGGCACTTAAGAC
AHSA2_TAGCATCTTCACTGTAAAGG	AHSA2	GWAS_Target	TAGCATCTTCACTGTAAAGG
AJ009632.3_ENST00000433588.1_ATGGATACACAGCTATGAGG	AJ009632.3	GWAS_Target	ATGGATACACAGCTATGAGG
AJ009632.3_ENST00000433588.1_ATTCCCATAAGGACTCTGGC	AJ009632.3	GWAS_Target	ATTCCCATAAGGACTCTGGC
AJ009632.3_ENST00000433588.1_GGCCACATCATCGCGAGCCA	AJ009632.3	GWAS_Target	GGCCACATCATCGCGAGCCA
AJ009632.3_ENST00000433588.1_TGCCTGGGCAAAGTAGTCTG	AJ009632.3	GWAS_Target	TGCCTGGGCAAAGTAGTCTG
AJ009632.3_ENST00000433588.1_TGTGTATCCATGAGACTCAG	AJ009632.3	GWAS_Target	TGTGTATCCATGAGACTCAG
AKAP1_GCTTCTCTGCGGGGACTACG	AKAP1	GWAS_Target	GCTTCTCTGCGGGGACTACG
AKAP1_GGTGTTAGGAAGAATGCCCG	AKAP1	GWAS_Target	GGTGTTAGGAAGAATGCCCG
AKAP1_GTCCGGCAACTCTTCACTGG	AKAP1	GWAS_Target	GTCCGGCAACTCTTCACTGG
AKAP1_TGCAACCTTGCCAACCGTGG	AKAP1	GWAS_Target	TGCAACCTTGCCAACCGTGG
AKAP1_TTGGAATTGGAGAACAGCAA	AKAP1	GWAS_Target	TTGGAATTGGAGAACAGCAA
AKAP12_AAGCTGGAAGCCCTACCGAA	AKAP12	GWAS_Target	AAGCTGGAAGCCCTACCGAA
AKAP12_AGAGATGGCTACTAAGTCAG	AKAP12	GWAS_Target	AGAGATGGCTACTAAGTCAG
AKAP12_GTGCTGTCCAAACCCCCCGA	AKAP12	GWAS_Target	GTGCTGTCCAAACCCCCCGA
AKAP12_TCATATTCAGCTGATAACCG	AKAP12	GWAS_Target	TCATATTCAGCTGATAACCG
AKAP12_TGAAGCCGCACTGTTAACTG	AKAP12	GWAS_Target	TGAAGCCGCACTGTTAACTG
AKAP7_AAAGTACCAATCCCTTGAAA	AKAP7	GWAS_Target	AAAGTACCAATCCCTTGAAA
AKAP7_AACTTCATGAAGGTCAAATG	AKAP7	GWAS_Target	AACTTCATGAAGGTCAAATG
AKAP7_CATTCCAATCACCAACAAAG	AKAP7	GWAS_Target	CATTCCAATCACCAACAAAG
AKAP7_GTAGATATTCAGGATGACTG	AKAP7	GWAS_Target	GTAGATATTCAGGATGACTG
AKAP7_TAATAATTGCATCACCAGCA	AKAP7	GWAS_Target	TAATAATTGCATCACCAGCA
AKAP9_AATCATTATTAACCACAACA	AKAP9	GWAS_Target	AATCATTATTAACCACAACA
AKAP9_ACATAAGTCCCTTAGTACAG	AKAP9	GWAS_Target	ACATAAGTCCCTTAGTACAG
AKAP9_ACTTCGAGAGCGCCTTCATG	AKAP9	GWAS_Target	ACTTCGAGAGCGCCTTCATG
AKAP9_CAACAGCAGTACGCAAACAC	AKAP9	GWAS_Target	CAACAGCAGTACGCAAACAC
AKAP9_TGAATACCTTGGCGGAACCG	AKAP9	GWAS_Target	TGAATACCTTGGCGGAACCG
AKR1C1_AATGAGCAGAATCAATATGG	AKR1C1	GWAS_Target	AATGAGCAGAATCAATATGG
AKR1C1_AGTGGATCTCTGTGCCACAT	AKR1C1	GWAS_Target	AGTGGATCTCTGTGCCACAT
AKR1C1_CTGGAAAATGAATAAGGTAG	AKR1C1	GWAS_Target	CTGGAAAATGAATAAGGTAG
AKR1C1_GGATCATCTCCAGCTGCCTG	AKR1C1	GWAS_Target	GGATCATCTCCAGCTGCCTG
AKR1C1_TCGGACCAACTCTGGTCGAT	AKR1C1	GWAS_Target	TCGGACCAACTCTGGTCGAT
AKR1C2_CATGTGCAGAATCAATATGG	AKR1C2	GWAS_Target	CATGTGCAGAATCAATATGG
AKR1C2_CCAAACACTCACCTCCCATG	AKR1C2	GWAS_Target	CCAAACACTCACCTCCCATG
AKR1C2_CTGGAAAATGAATAAGATAG	AKR1C2	GWAS_Target	CTGGAAAATGAATAAGATAG
AKR1C2_GGATCATCTCCAGCAGCCTG	AKR1C2	GWAS_Target	GGATCATCTCCAGCAGCCTG
AKR1C2_TGGCACCTATGCGCCTGCAG	AKR1C2	GWAS_Target	TGGCACCTATGCGCCTGCAG
AKR1C3_AATGAGCAGAATCTATATGG	AKR1C3	GWAS_Target	AATGAGCAGAATCTATATGG
AKR1C3_AATGTCATCCGTATTTCAAC	AKR1C3	GWAS_Target	AATGTCATCCGTATTTCAAC
AKR1C3_AGTGGATCTCTGTACCACCT	AKR1C3	GWAS_Target	AGTGGATCTCTGTACCACCT
AKR1C3_CAACTCTGGTCGATGAAAAG	AKR1C3	GWAS_Target	CAACTCTGGTCGATGAAAAG
AKR1C3_GGGTGTCAAACTTCAACCGC	AKR1C3	GWAS_Target	GGGTGTCAAACTTCAACCGC
AKR1C4_AATAAGCAGAATCAATATGG	AKR1C4	GWAS_Target	AATAAGCAGAATCAATATGG
AKR1C4_CACTTTCTTTCAACCACAGA	AKR1C4	GWAS_Target	CACTTTCTTTCAACCACAGA
AKR1C4_GGATCTCTCTGCCACATGGG	AKR1C4	GWAS_Target	GGATCTCTCTGCCACATGGG
AKR1C4_TCCCTACCTTGAGAGCCATT	AKR1C4	GWAS_Target	TCCCTACCTTGAGAGCCATT
AKR1C4_TGGTCACTTCATGCCCGTAT	AKR1C4	GWAS_Target	TGGTCACTTCATGCCCGTAT
AKR1C7P_ENST00000432689.2_AAAATGTCCTCTCTCTTCAC	AKR1C7P	GWAS_Target	AAAATGTCCTCTCTCTTCAC
AKR1C7P_ENST00000432689.2_AAATGTCCTCTCTCTTCACA	AKR1C7P	GWAS_Target	AAATGTCCTCTCTCTTCACA
AKR1C7P_ENST00000432689.2_ATCAGCAATCTTCTCTCGAA	AKR1C7P	GWAS_Target	ATCAGCAATCTTCTCTCGAA
AKR1C7P_ENST00000432689.2_ATTCGAGAGAAGATTGCTGA	AKR1C7P	GWAS_Target	ATTCGAGAGAAGATTGCTGA
AKR1C7P_ENST00000432689.2_TGATGGCCCTGTGAAGAGAG	AKR1C7P	GWAS_Target	TGATGGCCCTGTGAAGAGAG
AKR1C8P_AGGTTTAACCAGGTCCATTG	AKR1C8P	GWAS_Target	AGGTTTAACCAGGTCCATTG
AKR1C8P_GGAGTAAGAGTCATGCCTTG	AKR1C8P	GWAS_Target	GGAGTAAGAGTCATGCCTTG
AKR1C8P_TAGGACCTACAAACCTATAG	AKR1C8P	GWAS_Target	TAGGACCTACAAACCTATAG
AKR1C8P_TCCATTGCCAAGAAACACAG	AKR1C8P	GWAS_Target	TCCATTGCCAAGAAACACAG
AKR1C8P_TGAAGCAAAGCCATTCAGTG	AKR1C8P	GWAS_Target	TGAAGCAAAGCCATTCAGTG
AKTIP_CATCTTGTATAGCGATCTGA	AKTIP	GWAS_Target	CATCTTGTATAGCGATCTGA
AKTIP_CTTCACATCCAGCTCACCTG	AKTIP	GWAS_Target	CTTCACATCCAGCTCACCTG
AKTIP_GAACCATAATCATATTTGGC	AKTIP	GWAS_Target	GAACCATAATCATATTTGGC
AKTIP_GGAGTAATATTCATACGGCA	AKTIP	GWAS_Target	GGAGTAATATTCATACGGCA
AKTIP_GTTGTGAAGCAGAAGCTACC	AKTIP	GWAS_Target	GTTGTGAAGCAGAAGCTACC
AL021546.6_ENST00000551806.1_CCCGGGGAGCGCGACGAAGA	AL021546.6	GWAS_Target	CCCGGGGAGCGCGACGAAGA
AL021546.6_ENST00000551806.1_CGGGTCTCTCGTGCTCTCCG	AL021546.6	GWAS_Target	CGGGTCTCTCGTGCTCTCCG
AL021546.6_ENST00000551806.1_CTTCTTCGTCGCGCTCCCCG	AL021546.6	GWAS_Target	CTTCTTCGTCGCGCTCCCCG
AL031594.1_ENST00000516315.1_AGTATGAGATCACCAAGACC	AL031594.1	GWAS_Target	AGTATGAGATCACCAAGACC
AL031594.1_ENST00000516315.1_GATGATCTCAGAAGACAGGT	AL031594.1	GWAS_Target	GATGATCTCAGAAGACAGGT
AL031594.1_ENST00000516315.1_GTATGAGATCACCAAGACCA	AL031594.1	GWAS_Target	GTATGAGATCACCAAGACCA
AL031594.1_ENST00000516315.1_TAATGATGATCTCAGAAGAC	AL031594.1	GWAS_Target	TAATGATGATCTCAGAAGAC
AL121652.1_ENST00000408399.1_TTATATATATACACACATAT	AL121652.1	GWAS_Target	TTATATATATACACACATAT
AL121652.1_ENST00000408399.1_TTTATATATATACACACATA	AL121652.1	GWAS_Target	TTTATATATATACACACATA
AL157902.3_ENST00000425010.1_ATGGAGATGGGAAAAGCCTG	AL157902.3	GWAS_Target	ATGGAGATGGGAAAAGCCTG
AL157902.3_ENST00000425010.1_CAACGCGAAAATCCCCAGAG	AL157902.3	GWAS_Target	CAACGCGAAAATCCCCAGAG
AL157902.3_ENST00000425010.1_CTGCCTGCGAGAGAATAGGA	AL157902.3	GWAS_Target	CTGCCTGCGAGAGAATAGGA
AL157902.3_ENST00000425010.1_CTGGGGAAGAGAGAGTTATG	AL157902.3	GWAS_Target	CTGGGGAAGAGAGAGTTATG
AL157902.3_ENST00000425010.1_GTTACCCGCCTCACTCCTGG	AL157902.3	GWAS_Target	GTTACCCGCCTCACTCCTGG
AL359693.1_ENST00000597800.1_AGATAATGCCTCTCTTGATA	AL359693.1	GWAS_Target	AGATAATGCCTCTCTTGATA
AL359693.1_ENST00000597800.1_GATAAAACTTGTCTATTTCG	AL359693.1	GWAS_Target	GATAAAACTTGTCTATTTCG
AL359693.1_ENST00000597800.1_GCTGTGATCCTTATCAAGAG	AL359693.1	GWAS_Target	GCTGTGATCCTTATCAAGAG
AL359693.1_ENST00000597800.1_TATAAACAACAAGAAGAATA	AL359693.1	GWAS_Target	TATAAACAACAAGAAGAATA
AL359693.1_ENST00000597800.1_TCGTGGAAAAAAAATGCCTA	AL359693.1	GWAS_Target	TCGTGGAAAAAAAATGCCTA
AL441883.1_ENST00000600057.1_AAAAAAAACAAAATGCCAAG	AL441883.1	GWAS_Target	AAAAAAAACAAAATGCCAAG
AL441883.1_ENST00000600057.1_ACCAAGATCTGAGAGATTCA	AL441883.1	GWAS_Target	ACCAAGATCTGAGAGATTCA
AL441883.1_ENST00000600057.1_ATAAAAGCTACTTGGCCGTA	AL441883.1	GWAS_Target	ATAAAAGCTACTTGGCCGTA
AL441883.1_ENST00000600057.1_CCAAGAGGTTTAAAAGACGG	AL441883.1	GWAS_Target	CCAAGAGGTTTAAAAGACGG
AL441883.1_ENST00000600057.1_TCCTGTCTCTTGCCAACAAG	AL441883.1	GWAS_Target	TCCTGTCTCTTGCCAACAAG
AL450992.2_ENST00000434182.1_ATCACTGTATACTAAAAAAC	AL450992.2	GWAS_Target	ATCACTGTATACTAAAAAAC
AL450992.2_ENST00000434182.1_GTATACAGTGATTTAGACTC	AL450992.2	GWAS_Target	GTATACAGTGATTTAGACTC
AL450992.2_ENST00000434182.1_TATACAGTGATTTAGACTCT	AL450992.2	GWAS_Target	TATACAGTGATTTAGACTCT
AL450992.2_ENST00000434182.1_TTCATTCAAACACTCCCAGA	AL450992.2	GWAS_Target	TTCATTCAAACACTCCCAGA
AL450992.2_ENST00000434182.1_TTGCTCTTCATTCATGGTCA	AL450992.2	GWAS_Target	TTGCTCTTCATTCATGGTCA
AL512791.1_ENST00000458940.1_CCCTCTGTCCCAGGCAAACC	AL512791.1	GWAS_Target	CCCTCTGTCCCAGGCAAACC
AL512791.1_ENST00000458940.1_CCTGGTTTGCCTGGGACAGA	AL512791.1	GWAS_Target	CCTGGTTTGCCTGGGACAGA
AL512791.1_ENST00000458940.1_CTGGAAAACCCCTCTGTCCC	AL512791.1	GWAS_Target	CTGGAAAACCCCTCTGTCCC
AL512791.1_ENST00000458940.1_CTGGTTTGCCTGGGACAGAG	AL512791.1	GWAS_Target	CTGGTTTGCCTGGGACAGAG
AL512791.1_ENST00000458940.1_TCCTGGTTTGCCTGGGACAG	AL512791.1	GWAS_Target	TCCTGGTTTGCCTGGGACAG
AL590452.1_ENST00000596396.1_ATGAACATCAGACACATCTG	AL590452.1	GWAS_Target	ATGAACATCAGACACATCTG
AL590452.1_ENST00000596396.1_GAAGTGTCCTTCCAACGCTA	AL590452.1	GWAS_Target	GAAGTGTCCTTCCAACGCTA
AL590452.1_ENST00000596396.1_GGACATATGCCTACATGACT	AL590452.1	GWAS_Target	GGACATATGCCTACATGACT
AL590452.1_ENST00000596396.1_GTAGCAGTGCCTAGTCATGT	AL590452.1	GWAS_Target	GTAGCAGTGCCTAGTCATGT
AL590452.1_ENST00000596396.1_TGAACATCAGACACATCTGT	AL590452.1	GWAS_Target	TGAACATCAGACACATCTGT
AL713997.1_ENST00000582090.1_CAGACTGGTCTAGAACTCCT	AL713997.1	GWAS_Target	CAGACTGGTCTAGAACTCCT
AL713997.1_ENST00000582090.1_CAGGAGGATCGCTTGAGCCC	AL713997.1	GWAS_Target	CAGGAGGATCGCTTGAGCCC
AL713997.1_ENST00000582090.1_CAGGAGTTCTAGACCAGTCT	AL713997.1	GWAS_Target	CAGGAGTTCTAGACCAGTCT
AL713997.1_ENST00000582090.1_CCAGGAGTTCTAGACCAGTC	AL713997.1	GWAS_Target	CCAGGAGTTCTAGACCAGTC
AL713997.1_ENST00000582090.1_CTCAAGCGATCCTCCTGCCT	AL713997.1	GWAS_Target	CTCAAGCGATCCTCCTGCCT
ALK_ACCAGTTGGACAGTGCTCCA	ALK	GWAS_Target	ACCAGTTGGACAGTGCTCCA
ALK_CCATACCTTAAATACGTAGG	ALK	GWAS_Target	CCATACCTTAAATACGTAGG
ALK_CTGTAGCACTTTCAGAAGCG	ALK	GWAS_Target	CTGTAGCACTTTCAGAAGCG
ALK_CTGTCCAGGGTGCTGAAGGG	ALK	GWAS_Target	CTGTCCAGGGTGCTGAAGGG
ALK_GCTTAATATTCACTTCCCCG	ALK	GWAS_Target	GCTTAATATTCACTTCCCCG
ALS2CL_ACACGCAGCGAGTACTGGCG	ALS2CL	GWAS_Target	ACACGCAGCGAGTACTGGCG
ALS2CL_AGCACCGACGAGGTGTACAA	ALS2CL	GWAS_Target	AGCACCGACGAGGTGTACAA
ALS2CL_CCTTCAGCATCACCCAACCC	ALS2CL	GWAS_Target	CCTTCAGCATCACCCAACCC
ALS2CL_GGAAGGTATATTCTGCGCAG	ALS2CL	GWAS_Target	GGAAGGTATATTCTGCGCAG
ALS2CL_GGAGGGCTCGTTCGGCAGTG	ALS2CL	GWAS_Target	GGAGGGCTCGTTCGGCAGTG
ALS2CR11_CATGCACATTAAAGGGTCGG	C2CD6	GWAS_Target	CATGCACATTAAAGGGTCGG
ALS2CR11_CGCTTATCATCATAACGTCT	C2CD6	GWAS_Target	CGCTTATCATCATAACGTCT
ALS2CR11_GACTTAAAACACTTACGTCA	C2CD6	GWAS_Target	GACTTAAAACACTTACGTCA
ALS2CR11_TCAGCTTCCTCATTTACAAG	C2CD6	GWAS_Target	TCAGCTTCCTCATTTACAAG
ALS2CR11_TGAAGAACTGGAAATAACAC	C2CD6	GWAS_Target	TGAAGAACTGGAAATAACAC
ALS2CR12_ACAGCGGAGATCCATTTCAC	ALS2CR12	GWAS_Target	ACAGCGGAGATCCATTTCAC
ALS2CR12_AGAGAAGTGGTCAAAACAGA	ALS2CR12	GWAS_Target	AGAGAAGTGGTCAAAACAGA
ALS2CR12_GAAGTGATCAACGTGTCACC	ALS2CR12	GWAS_Target	GAAGTGATCAACGTGTCACC
ALS2CR12_GAATCGGAGATCCCGGACAA	ALS2CR12	GWAS_Target	GAATCGGAGATCCCGGACAA
ALS2CR12_GTTCTTGCGTGGTAGTTGAG	ALS2CR12	GWAS_Target	GTTCTTGCGTGGTAGTTGAG
ALX1_AGCATCACGTGCGCTTGGAG	ALX1	GWAS_Target	AGCATCACGTGCGCTTGGAG
ALX1_CAAAACTGATATATCATAGG	ALX1	GWAS_Target	CAAAACTGATATATCATAGG
ALX1_CTCCGAATGTCTCCCGTGAA	ALX1	GWAS_Target	CTCCGAATGTCTCCCGTGAA
ALX1_CTTCACCAGTTTGCAGCTAG	ALX1	GWAS_Target	CTTCACCAGTTTGCAGCTAG
ALX1_GTCTCCATAACGTGCTCCAG	ALX1	GWAS_Target	GTCTCCATAACGTGCTCCAG
AMDHD2_CCACCGCGACCCAGGCATCG	AMDHD2	GWAS_Target	CCACCGCGACCCAGGCATCG
AMDHD2_CCGGACACAGACGTCCATTG	AMDHD2	GWAS_Target	CCGGACACAGACGTCCATTG
AMDHD2_CTTGTGATAAACCTCCGGTG	AMDHD2	GWAS_Target	CTTGTGATAAACCTCCGGTG
AMDHD2_GGACGGTCTGACGGCCTACG	AMDHD2	GWAS_Target	GGACGGTCTGACGGCCTACG
AMDHD2_TGAATCCGGGAGCCAAGATG	AMDHD2	GWAS_Target	TGAATCCGGGAGCCAAGATG
AMFR_ACAGGGACAGGACTCGACCG	AMFR	GWAS_Target	ACAGGGACAGGACTCGACCG
AMFR_CCTCAACCACGAAGGGACGT	AMFR	GWAS_Target	CCTCAACCACGAAGGGACGT
AMFR_GCACAAGAACTATCTACGTG	AMFR	GWAS_Target	GCACAAGAACTATCTACGTG
AMFR_TGCCGACAATAATCGTGTCA	AMFR	GWAS_Target	TGCCGACAATAATCGTGTCA
AMFR_TGTCTCTCACTCACTCGAAG	AMFR	GWAS_Target	TGTCTCTCACTCACTCGAAG
ANKFN1_AGCAATGCACCTCAACACAC	ANKFN1	GWAS_Target	AGCAATGCACCTCAACACAC
ANKFN1_AGCACAAAATTACAAACCAC	ANKFN1	GWAS_Target	AGCACAAAATTACAAACCAC
ANKFN1_CCTCAACACACCTAACAGCG	ANKFN1	GWAS_Target	CCTCAACACACCTAACAGCG
ANKFN1_GGTTACCATGAGACAGACAT	ANKFN1	GWAS_Target	GGTTACCATGAGACAGACAT
ANKFN1_GTATGTGGGAAGATATAAGG	ANKFN1	GWAS_Target	GTATGTGGGAAGATATAAGG
ANKIB1_CAGTAAGACTAACGAAACAA	ANKIB1	GWAS_Target	CAGTAAGACTAACGAAACAA
ANKIB1_GGGAGTTAGTGAAGCCTACG	ANKIB1	GWAS_Target	GGGAGTTAGTGAAGCCTACG
ANKIB1_GTCCACAGGGCATATCCACA	ANKIB1	GWAS_Target	GTCCACAGGGCATATCCACA
ANKIB1_TGAAGTCATTCAACACGTGG	ANKIB1	GWAS_Target	TGAAGTCATTCAACACGTGG
ANKIB1_TGCTGCATTAGACAAACGAG	ANKIB1	GWAS_Target	TGCTGCATTAGACAAACGAG
ANKLE1_ACCTAGGTCTCAGGGCACGG	ANKLE1	GWAS_Target	ACCTAGGTCTCAGGGCACGG
ANKLE1_CTCAACCGCTGTGACGAAAG	ANKLE1	GWAS_Target	CTCAACCGCTGTGACGAAAG
ANKLE1_TAGGAAATCGACCGACCAGG	ANKLE1	GWAS_Target	TAGGAAATCGACCGACCAGG
ANKLE1_TCAGTGCCTCGACAGATCTG	ANKLE1	GWAS_Target	TCAGTGCCTCGACAGATCTG
ANKLE1_TCCTGCAGGATCTCGACACG	ANKLE1	GWAS_Target	TCCTGCAGGATCTCGACACG
ANKRD16_CAGTCAAGGTGCTTCTTAAG	ANKRD16	GWAS_Target	CAGTCAAGGTGCTTCTTAAG
ANKRD16_CCACCAACCGAGACTACAAG	ANKRD16	GWAS_Target	CCACCAACCGAGACTACAAG
ANKRD16_GCCTGCACAAGGAAGAACCT	ANKRD16	GWAS_Target	GCCTGCACAAGGAAGAACCT
ANKRD16_TGATGGACGCAATCCAGTGT	ANKRD16	GWAS_Target	TGATGGACGCAATCCAGTGT
ANKRD16_TTCCACATTGCCAGTCGAGA	ANKRD16	GWAS_Target	TTCCACATTGCCAGTCGAGA
ANKRD34A_ACGCATGGTACGCTACCTCC	ANKRD34A	GWAS_Target	ACGCATGGTACGCTACCTCC
ANKRD34A_CCCTCAGTCCGAGATCACGC	ANKRD34A	GWAS_Target	CCCTCAGTCCGAGATCACGC
ANKRD34A_CGCATCACCCTCATTCACGT	ANKRD34A	GWAS_Target	CGCATCACCCTCATTCACGT
ANKRD34A_CTGTGACGTCGGGAAAGACG	ANKRD34A	GWAS_Target	CTGTGACGTCGGGAAAGACG
ANKRD34A_GCTGTGTTTCGGCGAGAGAG	ANKRD34A	GWAS_Target	GCTGTGTTTCGGCGAGAGAG
ANKRD34B_CAATGCCGATCCCAACATAC	ANKRD34B	GWAS_Target	CAATGCCGATCCCAACATAC
ANKRD34B_CAGAGTGGCTTCATTGCAAG	ANKRD34B	GWAS_Target	CAGAGTGGCTTCATTGCAAG
ANKRD34B_TAATGAGAGCAACGACCGTG	ANKRD34B	GWAS_Target	TAATGAGAGCAACGACCGTG
ANKRD34B_TAGAATGGTCTTGCAAGCTG	ANKRD34B	GWAS_Target	TAGAATGGTCTTGCAAGCTG
ANKRD34B_TGACACCCATCTATATCCAC	ANKRD34B	GWAS_Target	TGACACCCATCTATATCCAC
ANKRD35_ACCCAGCGATGCGATCATCA	ANKRD35	GWAS_Target	ACCCAGCGATGCGATCATCA
ANKRD35_AGCAGAACCTTAACACACTG	ANKRD35	GWAS_Target	AGCAGAACCTTAACACACTG
ANKRD35_GGATGAAGACCCGTGCTCGG	ANKRD35	GWAS_Target	GGATGAAGACCCGTGCTCGG
ANKRD35_GGTCCCAACCAGAAGAACAG	ANKRD35	GWAS_Target	GGTCCCAACCAGAAGAACAG
ANKRD35_TTTGTCAAGACCGGTCATGG	ANKRD35	GWAS_Target	TTTGTCAAGACCGGTCATGG
ANKRD55_CACCACCTTTGATAGCATCG	ANKRD55	GWAS_Target	CACCACCTTTGATAGCATCG
ANKRD55_CAGTACAGGGCATAGGCCAA	ANKRD55	GWAS_Target	CAGTACAGGGCATAGGCCAA
ANKRD55_CCTCATATCGGGCTCAGCAG	ANKRD55	GWAS_Target	CCTCATATCGGGCTCAGCAG
ANKRD55_GGGAATGACACCACTCCACT	ANKRD55	GWAS_Target	GGGAATGACACCACTCCACT
ANKRD55_TGGCCAGGCATAAACTTGTG	ANKRD55	GWAS_Target	TGGCCAGGCATAAACTTGTG
ANO1_CTGCAGGTCTTGTCGCAAAG	ANO1	GWAS_Target	CTGCAGGTCTTGTCGCAAAG
ANO1_GAAGCGCCGGCATATTCCAG	ANO1	GWAS_Target	GAAGCGCCGGCATATTCCAG
ANO1_GCTGGCCAATGGTGTGTACG	ANO1	GWAS_Target	GCTGGCCAATGGTGTGTACG
ANO1_TACCACATTAATGAGACCCG	ANO1	GWAS_Target	TACCACATTAATGAGACCCG
ANO1_TCCTCGTGGTAGTCCATCGG	ANO1	GWAS_Target	TCCTCGTGGTAGTCCATCGG
ANO8_AGAGGAATGGAAGCGGAGAG	ANO8	GWAS_Target	AGAGGAATGGAAGCGGAGAG
ANO8_GACTCGCCTCTCATACGTGG	ANO8	GWAS_Target	GACTCGCCTCTCATACGTGG
ANO8_GGTTCAGAATACGCTGCTCG	ANO8	GWAS_Target	GGTTCAGAATACGCTGCTCG
ANO8_GTCTTGGATTGACCCGCCGG	ANO8	GWAS_Target	GTCTTGGATTGACCCGCCGG
ANO8_TGAGCAAGAAGACACAGACG	ANO8	GWAS_Target	TGAGCAAGAAGACACAGACG
ANP32E_AGTGATAATATAATTTCTGG	ANP32E	GWAS_Target	AGTGATAATATAATTTCTGG
ANP32E_CTTACCTACCTCAATCTGAG	ANP32E	GWAS_Target	CTTACCTACCTCAATCTGAG
ANP32E_CTTAGATGGATTTGATCAGG	ANP32E	GWAS_Target	CTTAGATGGATTTGATCAGG
ANP32E_TAATTGCCTGTGTGTCAATG	ANP32E	GWAS_Target	TAATTGCCTGTGTGTCAATG
ANP32E_TTTCGAAGTTTATTTAAGCT	ANP32E	GWAS_Target	TTTCGAAGTTTATTTAAGCT
ANXA11_ATAACGTGGCCACCTATGCG	ANXA11	GWAS_Target	ATAACGTGGCCACCTATGCG
ANXA11_CATGCCCAACCTGTACCCTG	ANXA11	GWAS_Target	CATGCCCAACCTGTACCCTG
ANXA11_CGAGCTACCCAGGATACCCG	ANXA11	GWAS_Target	CGAGCTACCCAGGATACCCG
ANXA11_GGTGGATACATCCCATAGGG	ANXA11	GWAS_Target	GGTGGATACATCCCATAGGG
ANXA11_TTATCTCATAAATGTCAAAG	ANXA11	GWAS_Target	TTATCTCATAAATGTCAAAG
ANXA13_AAACTTCGAGAAGACAGCGT	ANXA13	GWAS_Target	AAACTTCGAGAAGACAGCGT
ANXA13_AGCCTCGAATCAGATGTCAA	ANXA13	GWAS_Target	AGCCTCGAATCAGATGTCAA
ANXA13_CAAGCTCATCAGTGCCCCAG	ANXA13	GWAS_Target	CAAGCTCATCAGTGCCCCAG
ANXA13_GTACAAGGCAACGTACGGCA	ANXA13	GWAS_Target	GTACAAGGCAACGTACGGCA
ANXA13_TCGTGCACAGGACCTCAATG	ANXA13	GWAS_Target	TCGTGCACAGGACCTCAATG
AOX1_ACAGGTGAAATACATATGGG	AOX1	GWAS_Target	ACAGGTGAAATACATATGGG
AOX1_CAGTGAACATCCCCTACTCA	AOX1	GWAS_Target	CAGTGAACATCCCCTACTCA
AOX1_CATATATAACCTACCACCAA	AOX1	GWAS_Target	CATATATAACCTACCACCAA
AOX1_CTGGTGTGAAGCATGCCACG	AOX1	GWAS_Target	CTGGTGTGAAGCATGCCACG
AOX1_GGGGTTCTACATACCCACAG	AOX1	GWAS_Target	GGGGTTCTACATACCCACAG
AP000439.3_ENST00000542064.1_AGATGTGCACCTGCCGAGCT	AP000439.3	GWAS_Target	AGATGTGCACCTGCCGAGCT
AP000439.3_ENST00000542064.1_CAGCTCTTTCAGGAAGCCCC	AP000439.3	GWAS_Target	CAGCTCTTTCAGGAAGCCCC
AP000439.3_ENST00000542064.1_CCCAGTGGAGGACCCAGCAT	AP000439.3	GWAS_Target	CCCAGTGGAGGACCCAGCAT
AP000439.3_ENST00000542064.1_GAAAGAGCTGCCTTCTGAGC	AP000439.3	GWAS_Target	GAAAGAGCTGCCTTCTGAGC
AP000439.3_ENST00000542064.1_TGCACATCTTCCTAGCCTGG	AP000439.3	GWAS_Target	TGCACATCTTCCTAGCCTGG
AP001362.1_ENST00000597463.1_AGGGCGCCGGCGGCCCCTAG	AP001362.1	GWAS_Target	AGGGCGCCGGCGGCCCCTAG
AP001362.1_ENST00000597463.1_CCGGCGCCCTTCCCCGTACA	AP001362.1	GWAS_Target	CCGGCGCCCTTCCCCGTACA
AP001362.1_ENST00000597463.1_GCAGCGCAGGCCCGGGGCGG	AP001362.1	GWAS_Target	GCAGCGCAGGCCCGGGGCGG
AP001362.1_ENST00000597463.1_GGCCTGCGCTGCGGACGACC	AP001362.1	GWAS_Target	GGCCTGCGCTGCGGACGACC
AP001362.1_ENST00000597463.1_TGTACGGGGAAGGGCGCCGG	AP001362.1	GWAS_Target	TGTACGGGGAAGGGCGCCGG
AP005718.1_ENST00000408680.1_ACATACATAATTAAACATAA	AP005718.1	GWAS_Target	ACATACATAATTAAACATAA
AP005718.1_ENST00000408680.1_GGTTGATGCAAAAGTAATCG	AP005718.1	GWAS_Target	GGTTGATGCAAAAGTAATCG
AP006621.5_ENST00000530083.1_CGCCGCTCCGCGCGCCCGGG	AP006621.5	GWAS_Target	CGCCGCTCCGCGCGCCCGGG
AP006621.5_ENST00000530083.1_GACCGCCCGGGCGCGCGGAG	AP006621.5	GWAS_Target	GACCGCCCGGGCGCGCGGAG
AP006621.5_ENST00000530083.1_GCAGCCCAGCCGACCCGGAC	AP006621.5	GWAS_Target	GCAGCCCAGCCGACCCGGAC
AP006621.5_ENST00000530083.1_GGTCGCGCCTGCTTTGGCCC	AP006621.5	GWAS_Target	GGTCGCGCCTGCTTTGGCCC
AP006621.5_ENST00000530083.1_GTCGCAGGTCGCGCCTGCTT	AP006621.5	GWAS_Target	GTCGCAGGTCGCGCCTGCTT
AP006621.6_ENST00000533938.1_AAATATTTAACATCCTTGCT	AP006621.6	GWAS_Target	AAATATTTAACATCCTTGCT
AP006621.6_ENST00000533938.1_AGTCGGCCCTCAGGATCTAT	AP006621.6	GWAS_Target	AGTCGGCCCTCAGGATCTAT
AP006621.6_ENST00000533938.1_ATCTATGGGTTCCGCATCCG	AP006621.6	GWAS_Target	ATCTATGGGTTCCGCATCCG
AP006621.6_ENST00000533938.1_GCGGAACCCATAGATCCTGA	AP006621.6	GWAS_Target	GCGGAACCCATAGATCCTGA
AP006621.6_ENST00000533938.1_TGCGGAACCCATAGATCCTG	AP006621.6	GWAS_Target	TGCGGAACCCATAGATCCTG
AP006621.8_ENST00000528982.1_AGCTCCCGGCGCTAGCACCG	AP006621.8	GWAS_Target	AGCTCCCGGCGCTAGCACCG
AP006621.8_ENST00000528982.1_ATGCGCGCCAAGAGGAAGCT	AP006621.8	GWAS_Target	ATGCGCGCCAAGAGGAAGCT
AP006621.8_ENST00000528982.1_CCGGGTGGACGCGCGGTCGG	AP006621.8	GWAS_Target	CCGGGTGGACGCGCGGTCGG
AP006621.8_ENST00000528982.1_GCCGACCGCGCGTCCACCCG	AP006621.8	GWAS_Target	GCCGACCGCGCGTCCACCCG
AP006621.8_ENST00000528982.1_TGCGGGGCAGGGATGCGGCA	AP006621.8	GWAS_Target	TGCGGGGCAGGGATGCGGCA
AP2A2_ATCAACCGGGACGACGTGCA	AP2A2	GWAS_Target	ATCAACCGGGACGACGTGCA
AP2A2_CAGCTCTGAGTTCTCCCATG	AP2A2	GWAS_Target	CAGCTCTGAGTTCTCCCATG
AP2A2_GAGCACGGCATTCTTCGCGT	AP2A2	GWAS_Target	GAGCACGGCATTCTTCGCGT
AP2A2_GCTGAGTTCAAACAGATACA	AP2A2	GWAS_Target	GCTGAGTTCAAACAGATACA
AP2A2_GGGCGACTGGACATCCCGAG	AP2A2	GWAS_Target	GGGCGACTGGACATCCCGAG
AP4B1_AAGGTCCCTTGACCCGCACA	AP4B1	GWAS_Target	AAGGTCCCTTGACCCGCACA
AP4B1_ACGCTACCAACCCCGCAGTG	AP4B1	GWAS_Target	ACGCTACCAACCCCGCAGTG
AP4B1_GAACTGCTTGAGGTCTCTAG	AP4B1	GWAS_Target	GAACTGCTTGAGGTCTCTAG
AP4B1_GCCCTCGCACCATTGGATTG	AP4B1	GWAS_Target	GCCCTCGCACCATTGGATTG
AP4B1_TTGTTCAGGTACATGACTCA	AP4B1	GWAS_Target	TTGTTCAGGTACATGACTCA
AP5B1_CCTTGGTCCTCCTACCCCCG	AP5B1	GWAS_Target	CCTTGGTCCTCCTACCCCCG
AP5B1_CTGGGATTGGACACTAGTGG	AP5B1	GWAS_Target	CTGGGATTGGACACTAGTGG
AP5B1_TCCAAGAGGTCCACAAAGTG	AP5B1	GWAS_Target	TCCAAGAGGTCCACAAAGTG
AP5B1_TGGCCGCGGGTAGCGATCTG	AP5B1	GWAS_Target	TGGCCGCGGGTAGCGATCTG
AP5B1_TGTGAACAAGGCCTCACCAA	AP5B1	GWAS_Target	TGTGAACAAGGCCTCACCAA
APH1A_AAAGAACACAACTCCCCAAA	APH1A	GWAS_Target	AAAGAACACAACTCCCCAAA
APH1A_AGTGATCAAGAAAAGCGCGA	APH1A	GWAS_Target	AGTGATCAAGAAAAGCGCGA
APH1A_CCAGGATGATAACGCGAAGC	APH1A	GWAS_Target	CCAGGATGATAACGCGAAGC
APH1A_GACACCACTGATGATACCGA	APH1A	GWAS_Target	GACACCACTGATGATACCGA
APH1A_GGGGTTAGCATCGCTGAGTG	APH1A	GWAS_Target	GGGGTTAGCATCGCTGAGTG
APOBEC3A_CAGGGGCTTTCTACACAACC	APOBEC3A	GWAS_Target	CAGGGGCTTTCTACACAACC
APOBEC3A_CTCCACTTCGTAGCACAGGT	APOBEC3A	GWAS_Target	CTCCACTTCGTAGCACAGGT
APOBEC3A_GGACCCGGCCCAGATCTACA	APOBEC3A	GWAS_Target	GGACCCGGCCCAGATCTACA
APOBEC3A_GGGGTCGTAATCATAGATGC	APOBEC3A	GWAS_Target	GGGGTCGTAATCATAGATGC
APOBEC3A_GTGCTGGTCCATCTTGACCG	APOBEC3A	GWAS_Target	GTGCTGGTCCATCTTGACCG
APOBEC3B_ATAGTCCATGATCGTCACGC	APOBEC3B	GWAS_Target	ATAGTCCATGATCGTCACGC
APOBEC3B_CATGGGCTTTCTATGCAACG	APOBEC3B	GWAS_Target	CATGGGCTTTCTATGCAACG
APOBEC3B_CTCCACCTCATAGCACAAGT	APOBEC3B	GWAS_Target	CTCCACCTCATAGCACAAGT
APOBEC3B_CTGAGGCTTGAAATACACCT	APOBEC3B	GWAS_Target	CTGAGGCTTGAAATACACCT
APOBEC3B_TGAATGTGTCTGGATCCATC	APOBEC3B	GWAS_Target	TGAATGTGTCTGGATCCATC
APOBEC3B-AS1_ACAGTGTAGGGAAATCAACG	APOBEC3B-AS1	GWAS_Target	ACAGTGTAGGGAAATCAACG
APOBEC3B-AS1_ACCTGGTCCGATAATCATGT	APOBEC3B-AS1	GWAS_Target	ACCTGGTCCGATAATCATGT
APOBEC3B-AS1_CTTCTGCATCAGCAGCTGTG	APOBEC3B-AS1	GWAS_Target	CTTCTGCATCAGCAGCTGTG
APOBEC3B-AS1_GCTGTGCCCAGGAACAAGGT	APOBEC3B-AS1	GWAS_Target	GCTGTGCCCAGGAACAAGGT
APOBEC3B-AS1_TGCCCACAAGTGGATAGAGG	APOBEC3B-AS1	GWAS_Target	TGCCCACAAGTGGATAGAGG
APOBEC3D_ATAGTCCATGATCTTCACAC	APOBEC3D	GWAS_Target	ATAGTCCATGATCTTCACAC
APOBEC3D_CTCAAACCGGAAATACACCT	APOBEC3D	GWAS_Target	CTCAAACCGGAAATACACCT
APOBEC3D_TCTTCCGGAAGACAGCTGAG	APOBEC3D	GWAS_Target	TCTTCCGGAAGACAGCTGAG
APOBEC3D_TGCCCTCAGAAACCCGATGG	APOBEC3D	GWAS_Target	TGCCCTCAGAAACCCGATGG
APOBEC3D_TTGGTCACCTTCACCACACA	APOBEC3D	GWAS_Target	TTGGTCACCTTCACCACACA
APOBEC3F_AAGATCTTTGCGTCCAAACG	APOBEC3F	GWAS_Target	AAGATCTTTGCGTCCAAACG
APOBEC3F_ACCTACGCAAAGCCTATGGT	APOBEC3F	GWAS_Target	ACCTACGCAAAGCCTATGGT
APOBEC3F_ATCGTCCATAATCTTCACGC	APOBEC3F	GWAS_Target	ATCGTCCATAATCTTCACGC
APOBEC3F_ATGGGTCTCAGGATCCACCT	APOBEC3F	GWAS_Target	ATGGGTCTCAGGATCCACCT
APOBEC3F_TGCCTTCAGAAACCCGATGG	APOBEC3F	GWAS_Target	TGCCTTCAGAAACCCGATGG
APOC1_AAACTCCTTCAGCTTATCCA	APOC1	GWAS_Target	AAACTCCTTCAGCTTATCCA
APOC1_CGATCGACAGAACCACCACC	APOC1	GWAS_Target	CGATCGACAGAACCACCACC
APOC1_GTTCTGTCGATCGTCTTGGA	APOC1	GWAS_Target	GTTCTGTCGATCGTCTTGGA
APOC1_TGGAAACACACTGGAGGACA	APOC1	GWAS_Target	TGGAAACACACTGGAGGACA
APOC1_TTGGATAAGCTGAAGGAGTT	APOC1	GWAS_Target	TTGGATAAGCTGAAGGAGTT
AQP4_AAAGCCTTTACCGGTCGACA	AQP4	GWAS_Target	AAAGCCTTTACCGGTCGACA
AQP4_AACCAGGAGACCATGACCAG	AQP4	GWAS_Target	AACCAGGAGACCATGACCAG
AQP4_AGTCCGTTTGGAATCACAGC	AQP4	GWAS_Target	AGTCCGTTTGGAATCACAGC
AQP4_CAGTGCTTTGGCCATATCAG	AQP4	GWAS_Target	CAGTGCTTTGGCCATATCAG
AQP4_TGGGAGGTGTGACCAGATAG	AQP4	GWAS_Target	TGGGAGGTGTGACCAGATAG
AQP4-AS1_ACACTGCACAGAATAGCAGA	AQP4-AS1	GWAS_Target	ACACTGCACAGAATAGCAGA
AQP4-AS1_AGACTTGGGCCTCTTAAGAG	AQP4-AS1	GWAS_Target	AGACTTGGGCCTCTTAAGAG
AQP4-AS1_GCAATTAGGCCAGTGTTCTG	AQP4-AS1	GWAS_Target	GCAATTAGGCCAGTGTTCTG
AQP4-AS1_GCTGATGGCATAGTTATGAG	AQP4-AS1	GWAS_Target	GCTGATGGCATAGTTATGAG
AQP4-AS1_TCACTGAAGATAACCAGATG	AQP4-AS1	GWAS_Target	TCACTGAAGATAACCAGATG
ARHGAP18_AAGACAAAACGGGTACCACA	ARHGAP18	GWAS_Target	AAGACAAAACGGGTACCACA
ARHGAP18_AGATACTCCACACTGAGCAG	ARHGAP18	GWAS_Target	AGATACTCCACACTGAGCAG
ARHGAP18_CGCTATTAGAACAAGATCAG	ARHGAP18	GWAS_Target	CGCTATTAGAACAAGATCAG
ARHGAP18_GCTTCCGAAGGCTTACCTCG	ARHGAP18	GWAS_Target	GCTTCCGAAGGCTTACCTCG
ARHGAP18_TTCTATGTTTAGGCTCCAGG	ARHGAP18	GWAS_Target	TTCTATGTTTAGGCTCCAGG
ARHGAP27_AGACACGGGAGTTACCACCT	ARHGAP27	GWAS_Target	AGACACGGGAGTTACCACCT
ARHGAP27_CCCCCAAAGACAAATCCAGT	ARHGAP27	GWAS_Target	CCCCCAAAGACAAATCCAGT
ARHGAP27_CGGGAGAATAGTCCTCCTCG	ARHGAP27	GWAS_Target	CGGGAGAATAGTCCTCCTCG
ARHGAP27_GCTCACAAACCGGTAGTCGT	ARHGAP27	GWAS_Target	GCTCACAAACCGGTAGTCGT
ARHGAP27_GGGCAGCTCCCATCGAACAG	ARHGAP27	GWAS_Target	GGGCAGCTCCCATCGAACAG
ARHGAP32_AGTGTACCTCTTGATAACAT	ARHGAP32	GWAS_Target	AGTGTACCTCTTGATAACAT
ARHGAP32_CATTGAGAGATATGGCATCG	ARHGAP32	GWAS_Target	CATTGAGAGATATGGCATCG
ARHGAP32_CCAATGACTTCTGACACCCG	ARHGAP32	GWAS_Target	CCAATGACTTCTGACACCCG
ARHGAP32_GGATGGAGAGGATACCAGGA	ARHGAP32	GWAS_Target	GGATGGAGAGGATACCAGGA
ARHGAP32_TCTGTGCGTGCGCTGAAGTG	ARHGAP32	GWAS_Target	TCTGTGCGTGCGCTGAAGTG
ARHGDIB_AAGTACAAGAAAACGCTGCT	ARHGDIB	GWAS_Target	AAGTACAAGAAAACGCTGCT
ARHGDIB_CCGGGTGACAACGACATTGG	ARHGDIB	GWAS_Target	CCGGGTGACAACGACATTGG
ARHGDIB_GTGAACAGGGATATTGTGTC	ARHGDIB	GWAS_Target	GTGAACAGGGATATTGTGTC
ARHGDIB_TCAGCACACCTACAGGACTG	ARHGDIB	GWAS_Target	TCAGCACACCTACAGGACTG
ARHGDIB_TGCCCCGGGACCAATCACCA	ARHGDIB	GWAS_Target	TGCCCCGGGACCAATCACCA
ARHGEF19_CAGGATATCCCCGACGTACG	ARHGEF19	GWAS_Target	CAGGATATCCCCGACGTACG
ARHGEF19_CCTGCCCTATGTCACCAACC	ARHGEF19	GWAS_Target	CCTGCCCTATGTCACCAACC
ARHGEF19_GATACAGAGATCACCAGCGG	ARHGEF19	GWAS_Target	GATACAGAGATCACCAGCGG
ARHGEF19_GGAAAAGGTCCAGACACACT	ARHGEF19	GWAS_Target	GGAAAAGGTCCAGACACACT
ARHGEF19_GGTCCAGGAGCACCAACGAG	ARHGEF19	GWAS_Target	GGTCCAGGAGCACCAACGAG
ARHGEF34P_AGACTCTGTTGATCTAGCTG	ARHGEF34P	GWAS_Target	AGACTCTGTTGATCTAGCTG
ARHGEF34P_CATCTCACTGAGTCTCCGTG	ARHGEF34P	GWAS_Target	CATCTCACTGAGTCTCCGTG
ARHGEF34P_GATGGGTCATCCATTGAGAG	ARHGEF34P	GWAS_Target	GATGGGTCATCCATTGAGAG
ARHGEF34P_GCGCAGTCTAAACATAGCTG	ARHGEF34P	GWAS_Target	GCGCAGTCTAAACATAGCTG
ARHGEF34P_GGCAAAGGCTGGATTATGTG	ARHGEF34P	GWAS_Target	GGCAAAGGCTGGATTATGTG
ARL17A_ACTTCAAAATCAGACCTCTG	ARL17A	GWAS_Target	ACTTCAAAATCAGACCTCTG
ARL17A_AGCTCTTTAAAAGTCTACTT	ARL17A	GWAS_Target	AGCTCTTTAAAAGTCTACTT
ARL17A_CTTCAATTTATACAAGATGG	ARL17A	GWAS_Target	CTTCAATTTATACAAGATGG
ARL17A_GCCAACATCCCAGACAGCGA	ARL17A	GWAS_Target	GCCAACATCCCAGACAGCGA
ARL17A_TAACTTACCTACTGTAGGGA	ARL17A	GWAS_Target	TAACTTACCTACTGTAGGGA
ARL17B_AAAATAACACCTTCGCTGTC	ARL17B	GWAS_Target	AAAATAACACCTTCGCTGTC
ARL17B_AAATAACACCTTCGCTGTCT	ARL17B	GWAS_Target	AAATAACACCTTCGCTGTCT
ARL17B_ACCTTCGCTGTCTGGGATGT	ARL17B	GWAS_Target	ACCTTCGCTGTCTGGGATGT
ARL17B_CATCAAGGCTCACTTGCCAG	ARL17B	GWAS_Target	CATCAAGGCTCACTTGCCAG
ARL17B_TCAAGGCTCACTTGCCAGCG	ARL17B	GWAS_Target	TCAAGGCTCACTTGCCAGCG
ARL8B_AGATGGAGCTGACGCTCGTG	ARL8B	GWAS_Target	AGATGGAGCTGACGCTCGTG
ARL8B_AGTGGGCTTCAACATGAGGA	ARL8B	GWAS_Target	AGTGGGCTTCAACATGAGGA
ARL8B_ATGTGGGAGCGGTATTGCAG	ARL8B	GWAS_Target	ATGTGGGAGCGGTATTGCAG
ARL8B_CACCGCGATGACATTGACGA	ARL8B	GWAS_Target	CACCGCGATGACATTGACGA
ARL8B_GATTTAAAGATCTGGGACAT	ARL8B	GWAS_Target	GATTTAAAGATCTGGGACAT
ARMC3_GAACTTACTTTGCATTAGCA	ARMC3	GWAS_Target	GAACTTACTTTGCATTAGCA
ARMC3_GTGCAAATATTTGAACATGG	ARMC3	GWAS_Target	GTGCAAATATTTGAACATGG
ARMC3_GTGCAGATTCAGCAGACAGG	ARMC3	GWAS_Target	GTGCAGATTCAGCAGACAGG
ARMC3_TTCAAGAGATCTAAGATAGG	ARMC3	GWAS_Target	TTCAAGAGATCTAAGATAGG
ARMC3_TTTACGTGTGATGTCAGGTG	ARMC3	GWAS_Target	TTTACGTGTGATGTCAGGTG
ARMC6_ACTGCAATGACCACCAGATG	ARMC6	GWAS_Target	ACTGCAATGACCACCAGATG
ARMC6_ATCGAAGGTCATGACACGCA	ARMC6	GWAS_Target	ATCGAAGGTCATGACACGCA
ARMC6_GGCAAGCGTGACGCACACAG	ARMC6	GWAS_Target	GGCAAGCGTGACGCACACAG
ARMC6_TCCATCAGTCAGCACCGACA	ARMC6	GWAS_Target	TCCATCAGTCAGCACCGACA
ARMC6_TTGCGATTCAAACTGCTCCA	ARMC6	GWAS_Target	TTGCGATTCAAACTGCTCCA
ARMT1_AACCTCAGTAGCCAGTTCAG	ARMT1	GWAS_Target	AACCTCAGTAGCCAGTTCAG
ARMT1_AATACATCAAAGTAATCGAT	ARMT1	GWAS_Target	AATACATCAAAGTAATCGAT
ARMT1_AATACCACAGATCTTAACTA	ARMT1	GWAS_Target	AATACCACAGATCTTAACTA
ARMT1_CAACAAATTTCTCAACCAAG	ARMT1	GWAS_Target	CAACAAATTTCTCAACCAAG
ARMT1_CAAGATGGTTCTACTCACCG	ARMT1	GWAS_Target	CAAGATGGTTCTACTCACCG
ARPC2_ACAATGGAATCCTTGGATGC	ARPC2	GWAS_Target	ACAATGGAATCCTTGGATGC
ARPC2_AGTTATTAAAGAGGGTGTAC	ARPC2	GWAS_Target	AGTTATTAAAGAGGGTGTAC
ARPC2_CATTGGAAAGGTGTTCATGC	ARPC2	GWAS_Target	CATTGGAAAGGTGTTCATGC
ARPC2_TGGAGACAAAACAAAAGTGA	ARPC2	GWAS_Target	TGGAGACAAAACAAAAGTGA
ARPC2_TTTCCTCACAGATTTCGATG	ARPC2	GWAS_Target	TTTCCTCACAGATTTCGATG
ARRDC3_AGTGCCAAAATTGAAAGGAA	ARRDC3	GWAS_Target	AGTGCCAAAATTGAAAGGAA
ARRDC3_CCTTCGAATGAGGTAGCGAG	ARRDC3	GWAS_Target	CCTTCGAATGAGGTAGCGAG
ARRDC3_GAACTGCTCTTCCCGAATGG	ARRDC3	GWAS_Target	GAACTGCTCTTCCCGAATGG
ARRDC3_GCTTGTGGCTAACTTGCGTG	ARRDC3	GWAS_Target	GCTTGTGGCTAACTTGCGTG
ARRDC3_TTCTTACAGTCACCCCAAGC	ARRDC3	GWAS_Target	TTCTTACAGTCACCCCAAGC
ARRDC3-AS1_ACGTGTACAACAGCACATGT	ARRDC3-AS1	GWAS_Target	ACGTGTACAACAGCACATGT
ARRDC3-AS1_ATAAAGGAGTCGTGATCTGT	ARRDC3-AS1	GWAS_Target	ATAAAGGAGTCGTGATCTGT
ARRDC3-AS1_TCAGATGTATTAACGGGACA	ARRDC3-AS1	GWAS_Target	TCAGATGTATTAACGGGACA
ARRDC3-AS1_TCTGTAAAAGATTGAGCTAG	ARRDC3-AS1	GWAS_Target	TCTGTAAAAGATTGAGCTAG
ARRDC3-AS1_TTTGGACAAATTAGTCACAT	ARRDC3-AS1	GWAS_Target	TTTGGACAAATTAGTCACAT
ASB13_AAGCTTTGCCGCATTCACGT	ASB13	GWAS_Target	AAGCTTTGCCGCATTCACGT
ASB13_CTGCAACAGCTGATCGAGAG	ASB13	GWAS_Target	CTGCAACAGCTGATCGAGAG
ASB13_CTGGGCTGCCTCGTGCACAG	ASB13	GWAS_Target	CTGGGCTGCCTCGTGCACAG
ASB13_GAGGCTTCTTATTGACGTCG	ASB13	GWAS_Target	GAGGCTTCTTATTGACGTCG
ASB13_GTGGATGCTCGCAACATCGA	ASB13	GWAS_Target	GTGGATGCTCGCAACATCGA
ASB4_GAAGACCAACAACCAAGATG	ASB4	GWAS_Target	GAAGACCAACAACCAAGATG
ASB4_GATCTTAACACAATCCACAT	ASB4	GWAS_Target	GATCTTAACACAATCCACAT
ASB4_GCGCTAAAGTCCAATGACTT	ASB4	GWAS_Target	GCGCTAAAGTCCAATGACTT
ASB4_TACAGTTGATTGTAGCATTG	ASB4	GWAS_Target	TACAGTTGATTGTAGCATTG
ASB4_TTGGCACAGAGAATGGAACT	ASB4	GWAS_Target	TTGGCACAGAGAATGGAACT
ASCC2_AGTCTGCAATTAAGAAGAGG	ASCC2	GWAS_Target	AGTCTGCAATTAAGAAGAGG
ASCC2_GCCTAATGGGGAGCCTAACG	ASCC2	GWAS_Target	GCCTAATGGGGAGCCTAACG
ASCC2_GTCCCCCGCAAATTCGACGA	ASCC2	GWAS_Target	GTCCCCCGCAAATTCGACGA
ASCC2_GTGTGGTGCAGGTATCACAA	ASCC2	GWAS_Target	GTGTGGTGCAGGTATCACAA
ASCC2_TTCCAGGTACTCCTCCACTA	ASCC2	GWAS_Target	TTCCAGGTACTCCTCCACTA
ASCL2_CAGCGCGCGGATGTACTCCA	ASCL2	GWAS_Target	CAGCGCGCGGATGTACTCCA
ASCL2_CCTGCGCCCCCCGTCCCTGT	ASCL2	GWAS_Target	CCTGCGCCCCCCGTCCCTGT
ASCL2_CGGCAGCACGTGCCGCACGG	ASCL2	GWAS_Target	CGGCAGCACGTGCCGCACGG
ASCL2_GCGCTCATTGCGCCGCGCTA	ASCL2	GWAS_Target	GCGCTCATTGCGCCGCGCTA
ASCL2_GCTGCAGCGCAACAGTTCCG	ASCL2	GWAS_Target	GCTGCAGCGCAACAGTTCCG
ASNA1_GAGGACAACATGCTGAGCAT	ASNA1	GWAS_Target	GAGGACAACATGCTGAGCAT
ASNA1_GATCAGCCCTTTCATCTCAC	ASNA1	GWAS_Target	GATCAGCCCTTTCATCTCAC
ASNA1_GTATTTGACACGGCACCCAC	ASNA1	GWAS_Target	GTATTTGACACGGCACCCAC
ASNA1_GTTGTCATAGCCTTTGACCT	ASNA1	GWAS_Target	GTTGTCATAGCCTTTGACCT
ASNA1_TGGGCCTGACCTCATGACCT	ASNA1	GWAS_Target	TGGGCCTGACCTCATGACCT
ASTN2_CATCTCCGACTGGTTAAACC	ASTN2	GWAS_Target	CATCTCCGACTGGTTAAACC
ASTN2_CCCTACACGACACTTGAGAG	ASTN2	GWAS_Target	CCCTACACGACACTTGAGAG
ASTN2_GGACACTATTACCTTTGCTG	ASTN2	GWAS_Target	GGACACTATTACCTTTGCTG
ASTN2_GGAGCCCTCGGAGATTGTTG	ASTN2	GWAS_Target	GGAGCCCTCGGAGATTGTTG
ASTN2_GTGCTCGAAGTGGCATCGTA	ASTN2	GWAS_Target	GTGCTCGAAGTGGCATCGTA
ASTN2-AS1_ATCATAATGTTGACCATCTG	ASTN2-AS1	GWAS_Target	ATCATAATGTTGACCATCTG
ASTN2-AS1_ATGGAATAACACGTGAAGAG	ASTN2-AS1	GWAS_Target	ATGGAATAACACGTGAAGAG
ASTN2-AS1_CCTTCAGGGCTATGTACCTG	ASTN2-AS1	GWAS_Target	CCTTCAGGGCTATGTACCTG
ASTN2-AS1_GGTGGGACGATTGCTCGCCA	ASTN2-AS1	GWAS_Target	GGTGGGACGATTGCTCGCCA
ASTN2-AS1_TTCTCCTATAACTGCAGTCA	ASTN2-AS1	GWAS_Target	TTCTCCTATAACTGCAGTCA
ATAD2_AGATACCGATTATCTTCCGC	ATAD2	GWAS_Target	AGATACCGATTATCTTCCGC
ATAD2_CAACTATTTCCCACCACACG	ATAD2	GWAS_Target	CAACTATTTCCCACCACACG
ATAD2_CAGGAGTGGTTTCACAACGG	ATAD2	GWAS_Target	CAGGAGTGGTTTCACAACGG
ATAD2_CTATAGATCCTGCTTTACGA	ATAD2	GWAS_Target	CTATAGATCCTGCTTTACGA
ATAD2_TAGTTGCATTGGATCAACAT	ATAD2	GWAS_Target	TAGTTGCATTGGATCAACAT
ATAD5_ACCTTGTTTACTATGACACT	ATAD5	GWAS_Target	ACCTTGTTTACTATGACACT
ATAD5_ACGTTACAAGAAACAAGTAG	ATAD5	GWAS_Target	ACGTTACAAGAAACAAGTAG
ATAD5_GCAATACTGTCCTTATAACA	ATAD5	GWAS_Target	GCAATACTGTCCTTATAACA
ATAD5_GTCGACGAAATAGTCAAAAG	ATAD5	GWAS_Target	GTCGACGAAATAGTCAAAAG
ATAD5_TTTATTATTGTTACACAGAG	ATAD5	GWAS_Target	TTTATTATTGTTACACAGAG
ATE1_AAGGAGCCATAGCCACAATC	ATE1	GWAS_Target	AAGGAGCCATAGCCACAATC
ATE1_CTGGTAAGACTCCAGAAGTG	ATE1	GWAS_Target	CTGGTAAGACTCCAGAAGTG
ATE1_GGTTCCCAAAGGAAGTTGTG	ATE1	GWAS_Target	GGTTCCCAAAGGAAGTTGTG
ATE1_TATCAGGATCTCATAGACCG	ATE1	GWAS_Target	TATCAGGATCTCATAGACCG
ATE1_TGAACTTTAACTGAATGTGA	ATE1	GWAS_Target	TGAACTTTAACTGAATGTGA
ATF4_AGATGACCTTCTGACCACGT	ATF4	GWAS_Target	AGATGACCTTCTGACCACGT
ATF4_AGTCCCTCCAACAACAGCAA	ATF4	GWAS_Target	AGTCCCTCCAACAACAGCAA
ATF4_AGTGAAGTGGATATCACTGA	ATF4	GWAS_Target	AGTGAAGTGGATATCACTGA
ATF4_GGTAATCATCTAAGAGACCT	ATF4	GWAS_Target	GGTAATCATCTAAGAGACCT
ATF4_TAATAAGCAGCCCCCCCAGA	ATF4	GWAS_Target	TAATAAGCAGCCCCCCCAGA
ATF7IP_AAAAGATTGAATGTAACAAG	ATF7IP	GWAS_Target	AAAAGATTGAATGTAACAAG
ATF7IP_ACATTAACACTTAGGATACA	ATF7IP	GWAS_Target	ACATTAACACTTAGGATACA
ATF7IP_AGCAGTATGGAAATTGACCA	ATF7IP	GWAS_Target	AGCAGTATGGAAATTGACCA
ATF7IP_GCTACTACTCAGGTGCCTAG	ATF7IP	GWAS_Target	GCTACTACTCAGGTGCCTAG
ATF7IP_GGGATGGGATCACTAGAGGT	ATF7IP	GWAS_Target	GGGATGGGATCACTAGAGGT
ATG10_ACAGACATGTCTTCCCATGG	ATG10	GWAS_Target	ACAGACATGTCTTCCCATGG
ATG10_ACTCTGAAGGACATATGGGA	ATG10	GWAS_Target	ACTCTGAAGGACATATGGGA
ATG10_CTTGCCCTAAAGTAAAGTAC	ATG10	GWAS_Target	CTTGCCCTAAAGTAAAGTAC
ATG10_GAAACACAGGACTGTTCTGA	ATG10	GWAS_Target	GAAACACAGGACTGTTCTGA
ATG10_TGAATTCTGCACAATAACGT	ATG10	GWAS_Target	TGAATTCTGCACAATAACGT
ATP13A1_CCAGTGATGAGATCGTACCA	ATP13A1	GWAS_Target	CCAGTGATGAGATCGTACCA
ATP13A1_CGGCTGCACGTCATCTTCGG	ATP13A1	GWAS_Target	CGGCTGCACGTCATCTTCGG
ATP13A1_CTCTAGAGGGTCACCCACGA	ATP13A1	GWAS_Target	CTCTAGAGGGTCACCCACGA
ATP13A1_GAGCACCGTCCCATACCCGG	ATP13A1	GWAS_Target	GAGCACCGTCCCATACCCGG
ATP13A1_TCATACTATCAGAGCAACAG	ATP13A1	GWAS_Target	TCATACTATCAGAGCAACAG
ATP2B4_AGATCTGGAGAAACGTAGGC	ATP2B4	GWAS_Target	AGATCTGGAGAAACGTAGGC
ATP2B4_CCAGGAGGGAATCGACAATG	ATP2B4	GWAS_Target	CCAGGAGGGAATCGACAATG
ATP2B4_CGATACAGGTCAGTTCGGTG	ATP2B4	GWAS_Target	CGATACAGGTCAGTTCGGTG
ATP2B4_TGTGCGTAATGAAGTGCCCG	ATP2B4	GWAS_Target	TGTGCGTAATGAAGTGCCCG
ATP2B4_TGTGGTACAAGCTTATATTG	ATP2B4	GWAS_Target	TGTGGTACAAGCTTATATTG
ATP5A1_AAATTCGAGGAATGATACCG	ATP5A1	GWAS_Target	AAATTCGAGGAATGATACCG
ATP5A1_ACCAACTGGAACGTCCACAA	ATP5A1	GWAS_Target	ACCAACTGGAACGTCCACAA
ATP5A1_AGGATAGGCCTCACGACCAG	ATP5A1	GWAS_Target	AGGATAGGCCTCACGACCAG
ATP5A1_CATTCCTCAGCCCATGTACG	ATP5A1	GWAS_Target	CATTCCTCAGCCCATGTACG
ATP5A1_TTATTGGTGACCGACAGACT	ATP5A1	GWAS_Target	TTATTGGTGACCGACAGACT
ATP5I_AAACAGATTACCTAAAACCT	ATP5I	GWAS_Target	AAACAGATTACCTAAAACCT
ATP5I_ATGAGCGGAGAGACCTGCAC	ATP5I	GWAS_Target	ATGAGCGGAGAGACCTGCAC
ATP5I_CGGTCACTCACTGTAGCGCG	ATP5I	GWAS_Target	CGGTCACTCACTGTAGCGCG
ATP5I_GCCTGGATCACCTTGATGAG	ATP5I	GWAS_Target	GCCTGGATCACCTTGATGAG
ATP5I_GTAGGCCACACCGAGGAACA	ATP5I	GWAS_Target	GTAGGCCACACCGAGGAACA
ATP6AP1L_ACCTTATAGCAAGACTTCTG	ATP6AP1L	GWAS_Target	ACCTTATAGCAAGACTTCTG
ATP6AP1L_CAAACTAAACCAACTCTGGA	ATP6AP1L	GWAS_Target	CAAACTAAACCAACTCTGGA
ATP6AP1L_CAATAAAAGTGACCTCCCAC	ATP6AP1L	GWAS_Target	CAATAAAAGTGACCTCCCAC
ATP6AP1L_CGTGTCGCTGGGCAGCAAGA	ATP6AP1L	GWAS_Target	CGTGTCGCTGGGCAGCAAGA
ATP6AP1L_GCAGCGGTAGGAGTAACCAG	ATP6AP1L	GWAS_Target	GCAGCGGTAGGAGTAACCAG
ATP6V0A1_AAAGGTTCTGAATCAAACGG	ATP6V0A1	GWAS_Target	AAAGGTTCTGAATCAAACGG
ATP6V0A1_AACATTCCGATTATGGACAC	ATP6V0A1	GWAS_Target	AACATTCCGATTATGGACAC
ATP6V0A1_ATTGCATCATCAGCAGATGG	ATP6V0A1	GWAS_Target	ATTGCATCATCAGCAGATGG
ATP6V0A1_GTCCAATTATAAGTAAACAT	ATP6V0A1	GWAS_Target	GTCCAATTATAAGTAAACAT
ATP6V0A1_TGAAATCGAGAACCCCCTGG	ATP6V0A1	GWAS_Target	TGAAATCGAGAACCCCCTGG
ATXN1_ATAGGTTCCACTGTATTGGG	ATXN1	GWAS_Target	ATAGGTTCCACTGTATTGGG
ATXN1_CAGCAGTCGTGATCCTTCGG	ATXN1	GWAS_Target	CAGCAGTCGTGATCCTTCGG
ATXN1_GCGGTGGTGACGAACGTGTG	ATXN1	GWAS_Target	GCGGTGGTGACGAACGTGTG
ATXN1_GGCGTATTGCATGACGACCT	ATXN1	GWAS_Target	GGCGTATTGCATGACGACCT
ATXN1_TTGTAAACCAAGCTCCACCG	ATXN1	GWAS_Target	TTGTAAACCAAGCTCCACCG
ATXN10_CCCAGGAACTTGGATACGAT	ATXN10	GWAS_Target	CCCAGGAACTTGGATACGAT
ATXN10_CTGCAGAGATCCATCCCAAG	ATXN10	GWAS_Target	CTGCAGAGATCCATCCCAAG
ATXN10_CTGGGAATCTTCATTCCGTG	ATXN10	GWAS_Target	CTGGGAATCTTCATTCCGTG
ATXN10_TCAGCATGCCGCAAAAACAC	ATXN10	GWAS_Target	TCAGCATGCCGCAAAAACAC
ATXN10_TCTGTAATAATCAAGAACCT	ATXN10	GWAS_Target	TCTGTAATAATCAAGAACCT
ATXN7_CATACTCACATTCTACCATG	ATXN7	GWAS_Target	CATACTCACATTCTACCATG
ATXN7_GAGCCGCACCAAAACCCTCA	ATXN7	GWAS_Target	GAGCCGCACCAAAACCCTCA
ATXN7_GGAAAAACCGCGAAGTCATG	ATXN7	GWAS_Target	GGAAAAACCGCGAAGTCATG
ATXN7_TGGGTTAAGGAATGTGTCTG	ATXN7	GWAS_Target	TGGGTTAAGGAATGTGTCTG
ATXN7_TGTCCGGTGAGGAATACGTG	ATXN7	GWAS_Target	TGTCCGGTGAGGAATACGTG
AZGP1_CAGCCAACTTCAGAAGGCCA	AZGP1	GWAS_Target	CAGCCAACTTCAGAAGGCCA
AZGP1_GACAGGAAGTCTCAGCCCAT	AZGP1	GWAS_Target	GACAGGAAGTCTCAGCCCAT
AZGP1_GGTATTTCCGCAGAGTCGCA	AZGP1	GWAS_Target	GGTATTTCCGCAGAGTCGCA
AZGP1_TCAGGGTCTCACGTATTGCA	AZGP1	GWAS_Target	TCAGGGTCTCACGTATTGCA
AZGP1_TGAGCCAAGGGCCTGAAACG	AZGP1	GWAS_Target	TGAGCCAAGGGCCTGAAACG
AZI2_AAGTAGAACTCCTCCAGCTG	AZI2	GWAS_Target	AAGTAGAACTCCTCCAGCTG
AZI2_ACTACAGAAAGCCAAACAAA	AZI2	GWAS_Target	ACTACAGAAAGCCAAACAAA
AZI2_GTCTTCACTGCATCCTACAG	AZI2	GWAS_Target	GTCTTCACTGCATCCTACAG
AZI2_TAATATGCAGCATGCATACT	AZI2	GWAS_Target	TAATATGCAGCATGCATACT
AZI2_TTTGCCATTTGGTAAGAGAG	AZI2	GWAS_Target	TTTGCCATTTGGTAAGAGAG
AZIN1_AATGGCTTTAGTGCAAGAGT	AZIN1	GWAS_Target	AATGGCTTTAGTGCAAGAGT
AZIN1_ACGATGAACATGTTAGACAT	AZIN1	GWAS_Target	ACGATGAACATGTTAGACAT
AZIN1_ACTTGATGTCCAAATAATTG	AZIN1	GWAS_Target	ACTTGATGTCCAAATAATTG
AZIN1_CAGTCAATGGCAGAATGTAG	AZIN1	GWAS_Target	CAGTCAATGGCAGAATGTAG
AZIN1_CTATGTTTATGAACATACCC	AZIN1	GWAS_Target	CTATGTTTATGAACATACCC
B3GNT2_ACCTGACCTGAGGGTCACGT	B3GNT2	GWAS_Target	ACCTGACCTGAGGGTCACGT
B3GNT2_CAACGCAGGGAACCAAACGG	B3GNT2	GWAS_Target	CAACGCAGGGAACCAAACGG
B3GNT2_CAAGTAATTCAGGATGTGAT	B3GNT2	GWAS_Target	CAAGTAATTCAGGATGTGAT
B3GNT2_CTATAAGCAGTGAATAATTG	B3GNT2	GWAS_Target	CTATAAGCAGTGAATAATTG
B3GNT2_GCATGCTGACCAACCAGACG	B3GNT2	GWAS_Target	GCATGCTGACCAACCAGACG
B3GNT4_AGAATCTGACCTTTGGTAAA	B3GNT4	GWAS_Target	AGAATCTGACCTTTGGTAAA
B3GNT4_CAGCCTTCCGCAGCCCACCA	B3GNT4	GWAS_Target	CAGCCTTCCGCAGCCCACCA
B3GNT4_CCCACCAGGGAAGGGGCGGT	B3GNT4	GWAS_Target	CCCACCAGGGAAGGGGCGGT
B3GNT4_CCTACCGCCCCTTCCCTGGT	B3GNT4	GWAS_Target	CCTACCGCCCCTTCCCTGGT
B3GNT4_TTCCGCAGCCCACCAGGGAA	B3GNT4	GWAS_Target	TTCCGCAGCCCACCAGGGAA
BABAM1_CAAAAGCCACGAGTTTGCAC	BABAM1	GWAS_Target	CAAAAGCCACGAGTTTGCAC
BABAM1_GGCAGCTACAGAGCTCGCGG	BABAM1	GWAS_Target	GGCAGCTACAGAGCTCGCGG
BABAM1_GGTCCAAATTCGGACACCAA	BABAM1	GWAS_Target	GGTCCAAATTCGGACACCAA
BABAM1_GTGCGGACCACATATGGCGG	BABAM1	GWAS_Target	GTGCGGACCACATATGGCGG
BABAM1_TCAGGATTGGAGCGAGTGCG	BABAM1	GWAS_Target	TCAGGATTGGAGCGAGTGCG
BAG3_ACAACAGCCGCACCACTACG	BAG3	GWAS_Target	ACAACAGCCGCACCACTACG
BAG3_CTGGACAGATGACCTGAACG	BAG3	GWAS_Target	CTGGACAGATGACCTGAACG
BAG3_GATGCAGCGATTCCGAACTG	BAG3	GWAS_Target	GATGCAGCGATTCCGAACTG
BAG3_GGAATGGAGATGTACCCCCG	BAG3	GWAS_Target	GGAATGGAGATGTACCCCCG
BAG3_TACCTGAGGCCTGTCGACCA	BAG3	GWAS_Target	TACCTGAGGCCTGTCGACCA
BAIAP2L2_ACGGCACCGAGCCCGACGCG	BAIAP2L2	GWAS_Target	ACGGCACCGAGCCCGACGCG
BAIAP2L2_CCGCTGACTCTCAGACACGA	BAIAP2L2	GWAS_Target	CCGCTGACTCTCAGACACGA
BAIAP2L2_GCTCGAGTACCGCCACCGAG	BAIAP2L2	GWAS_Target	GCTCGAGTACCGCCACCGAG
BAIAP2L2_GTCCACAGCTCTGTCCGAGG	BAIAP2L2	GWAS_Target	GTCCACAGCTCTGTCCGAGG
BAIAP2L2_TGCAGATGTCTGACACCCAG	BAIAP2L2	GWAS_Target	TGCAGATGTCTGACACCCAG
BANF1_AGTCCTGGGCAAGAAGCTGG	BANF1	GWAS_Target	AGTCCTGGGCAAGAAGCTGG
BANF1_CCAAAAGCACCGAGACTTCG	BANF1	GWAS_Target	CCAAAAGCACCGAGACTTCG
BANF1_GCTGGGATTGGTGAAGTCCT	BANF1	GWAS_Target	GCTGGGATTGGTGAAGTCCT
BANF1_GGACTTCACCAATCCCAGCC	BANF1	GWAS_Target	GGACTTCACCAATCCCAGCC
BANF1_TTGCAGGCCTATGTTGTCCT	BANF1	GWAS_Target	TTGCAGGCCTATGTTGTCCT
BARX2_AGTATTTGTCAACCCCAGAC	BARX2	GWAS_Target	AGTATTTGTCAACCCCAGAC
BARX2_CGGTGAAGATGGTGCGACTC	BARX2	GWAS_Target	CGGTGAAGATGGTGCGACTC
BARX2_GAGGAGCGGATATGCCCGCA	BARX2	GWAS_Target	GAGGAGCGGATATGCCCGCA
BARX2_GATCGACGAGATCCTCTCCA	BARX2	GWAS_Target	GATCGACGAGATCCTCTCCA
BARX2_TTGGGTCGCACGACCAGCGA	BARX2	GWAS_Target	TTGGGTCGCACGACCAGCGA
BAZ1B_AATTCATCTTCTACGACCCA	BAZ1B	GWAS_Target	AATTCATCTTCTACGACCCA
BAZ1B_ATATTTGAAAAAGAAACGGG	BAZ1B	GWAS_Target	ATATTTGAAAAAGAAACGGG
BAZ1B_ATCATGACCAAATATGCTGT	BAZ1B	GWAS_Target	ATCATGACCAAATATGCTGT
BAZ1B_GCCTTGAGTGCAGATAAGGG	BAZ1B	GWAS_Target	GCCTTGAGTGCAGATAAGGG
BAZ1B_TGTACCCCCAGAATTCCGTG	BAZ1B	GWAS_Target	TGTACCCCCAGAATTCCGTG
BBS2_AGAGAAACATCAGATTCCAG	BBS2	GWAS_Target	AGAGAAACATCAGATTCCAG
BBS2_ATTGGCCAGTCCACTGAACG	BBS2	GWAS_Target	ATTGGCCAGTCCACTGAACG
BBS2_CTGCACTTGAAGGCATTCGT	BBS2	GWAS_Target	CTGCACTTGAAGGCATTCGT
BBS2_TGCTCGAAGTGACCGAACTG	BBS2	GWAS_Target	TGCTCGAAGTGACCGAACTG
BBS2_TTGCCACCAATAATCGCAAG	BBS2	GWAS_Target	TTGCCACCAATAATCGCAAG
BCKDHB_AATACCCCATTGTGTGAACA	BCKDHB	GWAS_Target	AATACCCCATTGTGTGAACA
BCKDHB_CAAGTATCGCTATCGCTCTG	BCKDHB	GWAS_Target	CAAGTATCGCTATCGCTCTG
BCKDHB_CAGGGCTCACCGTACTCCCG	BCKDHB	GWAS_Target	CAGGGCTCACCGTACTCCCG
BCKDHB_GGCCGCATCCTCGACAGTCG	BCKDHB	GWAS_Target	GGCCGCATCCTCGACAGTCG
BCKDHB_TTAGGTTCAAAAAATATACA	BCKDHB	GWAS_Target	TTAGGTTCAAAAAATATACA
BCL2L15_ACTGGTCACCCAACATCCGA	BCL2L15	GWAS_Target	ACTGGTCACCCAACATCCGA
BCL2L15_ATAGCCACATCAAAAGAACA	BCL2L15	GWAS_Target	ATAGCCACATCAAAAGAACA
BCL2L15_TACACAGCATAGGTTCCGGC	BCL2L15	GWAS_Target	TACACAGCATAGGTTCCGGC
BCL2L15_TCAGACAGGAGCTATACTCC	BCL2L15	GWAS_Target	TCAGACAGGAGCTATACTCC
BCL2L15_TGGAATCTCTCAGCAAGACC	BCL2L15	GWAS_Target	TGGAATCTCTCAGCAAGACC
BDH2_CAGCATGTACCTGATGATCA	BDH2	GWAS_Target	CAGCATGTACCTGATGATCA
BDH2_CAGGAACTGGAAAAGTACCC	BDH2	GWAS_Target	CAGGAACTGGAAAAGTACCC
BDH2_GATTGGCCTCACAAAATCTG	BDH2	GWAS_Target	GATTGGCCTCACAAAATCTG
BDH2_TGGAACTGTCCTGGATTGTG	BDH2	GWAS_Target	TGGAACTGTCCTGGATTGTG
BDH2_TGGCTTCCAGCGTCAAAGGT	BDH2	GWAS_Target	TGGCTTCCAGCGTCAAAGGT
BECN1_AAACTCGTGTCCAGTTTCAG	BECN1	GWAS_Target	AAACTCGTGTCCAGTTTCAG
BECN1_AGTGGCAGAAAATCTCGAGA	BECN1	GWAS_Target	AGTGGCAGAAAATCTCGAGA
BECN1_CAGGAGGAAGAGACTAACTC	BECN1	GWAS_Target	CAGGAGGAAGAGACTAACTC
BECN1_GAACCTCAGCCGAAGACTGA	BECN1	GWAS_Target	GAACCTCAGCCGAAGACTGA
BECN1_GAAGGTTGCATTAAAGACGT	BECN1	GWAS_Target	GAAGGTTGCATTAAAGACGT
BEST2_GCTCATCAACCCCTTCGGAG	BEST2	GWAS_Target	GCTCATCAACCCCTTCGGAG
BEST2_GGTTACCTGCGTGTACACGA	BEST2	GWAS_Target	GGTTACCTGCGTGTACACGA
BEST2_TCAGCGCCATGTAGAACCCA	BEST2	GWAS_Target	TCAGCGCCATGTAGAACCCA
BEST2_TCCTCGCGGGTCATAAACCC	BEST2	GWAS_Target	TCCTCGCGGGTCATAAACCC
BEST2_TTGGACCGCACCAAGCACGA	BEST2	GWAS_Target	TTGGACCGCACCAAGCACGA
BHLHE40_AGCTTGTAAACCACTCTGCA	BHLHE40	GWAS_Target	AGCTTGTAAACCACTCTGCA
BHLHE40_CAAGTGTACAAGTCAAGACG	BHLHE40	GWAS_Target	CAAGTGTACAAGTCAAGACG
BHLHE40_GACTTTCGCTCACTCGAGTG	BHLHE40	GWAS_Target	GACTTTCGCTCACTCGAGTG
BHLHE40_GGGTAGGAGATCCTTCAGCT	BHLHE40	GWAS_Target	GGGTAGGAGATCCTTCAGCT
BHLHE40_TCAAAAGTGACCACGGACGC	BHLHE40	GWAS_Target	TCAAAAGTGACCACGGACGC
BHLHE40-AS1_AAACAGACAAAATTAGTCAG	BHLHE40-AS1	GWAS_Target	AAACAGACAAAATTAGTCAG
BHLHE40-AS1_AAAGATCATATATAATCAGG	BHLHE40-AS1	GWAS_Target	AAAGATCATATATAATCAGG
BHLHE40-AS1_CACACAGACACCATACTCCA	BHLHE40-AS1	GWAS_Target	CACACAGACACCATACTCCA
BHLHE40-AS1_GTTTGATAACAACTGATGAG	BHLHE40-AS1	GWAS_Target	GTTTGATAACAACTGATGAG
BHLHE40-AS1_TGGCTAAGTAGGAAAGCCAT	BHLHE40-AS1	GWAS_Target	TGGCTAAGTAGGAAAGCCAT
BICDL1_AACTGTCGGAACAGAACCAA	BICDL1	GWAS_Target	AACTGTCGGAACAGAACCAA
BICDL1_CAGATAGCGAACCTGGCAGT	BICDL1	GWAS_Target	CAGATAGCGAACCTGGCAGT
BICDL1_GCAGTACGAGCAGATGCATA	BICDL1	GWAS_Target	GCAGTACGAGCAGATGCATA
BICDL1_GCTAGAACTGGCGTTAGAGG	BICDL1	GWAS_Target	GCTAGAACTGGCGTTAGAGG
BICDL1_GCTGTCGGTGATCCGACAGA	BICDL1	GWAS_Target	GCTGTCGGTGATCCGACAGA
BMI1_AATGGCTCTAATGAAGATAG	BMI1	GWAS_Target	AATGGCTCTAATGAAGATAG
BMI1_CTCCACAAAGCACACACATC	BMI1	GWAS_Target	CTCCACAAAGCACACACATC
BMI1_GATTGATGTCATGTATGAGG	BMI1	GWAS_Target	GATTGATGTCATGTATGAGG
BMI1_GTGGTCTGGTCTTGTGAACT	BMI1	GWAS_Target	GTGGTCTGGTCTTGTGAACT
BMI1_TTGTATACAAATTAGTTCCA	BMI1	GWAS_Target	TTGTATACAAATTAGTTCCA
BOLA1_CAGTGAGACTCACTTCCGCG	BOLA1	GWAS_Target	CAGTGAGACTCACTTCCGCG
BOLA1_CTCCAACTTCGTGCGAATGG	BOLA1	GWAS_Target	CTCCAACTTCGTGCGAATGG
BOLA1_GAGCTTCGCAACGAGAGCGG	BOLA1	GWAS_Target	GAGCTTCGCAACGAGAGCGG
BOLA1_TGAGCCCCCTACAACGACAC	BOLA1	GWAS_Target	TGAGCCCCCTACAACGACAC
BOLA1_TGCGAAGCTCTAGCACCTCG	BOLA1	GWAS_Target	TGCGAAGCTCTAGCACCTCG
BORCS8_AGCCGGAGATGCAGCTCAAG	BORCS8	GWAS_Target	AGCCGGAGATGCAGCTCAAG
BORCS8_CACTGAGAGCGTCTACGTCC	BORCS8	GWAS_Target	CACTGAGAGCGTCTACGTCC
BORCS8_CCAGGGAGCCATCTACACTG	BORCS8	GWAS_Target	CCAGGGAGCCATCTACACTG
BORCS8_CCTGGCCAACGAGCCATCCG	BORCS8	GWAS_Target	CCTGGCCAACGAGCCATCCG
BORCS8_GCGTCGCTCCCTCCCCGAGC	BORCS8	GWAS_Target	GCGTCGCTCCCTCCCCGAGC
BORCS8-MEF2B_GAGTCACTTACATACAGCCG	BORCS8-MEF2B	GWAS_Target	GAGTCACTTACATACAGCCG
BRD9_ACTCCAGTTACTATGATGAC	BRD9	GWAS_Target	ACTCCAGTTACTATGATGAC
BRD9_AGATACCGTGTACTACAAGT	BRD9	GWAS_Target	AGATACCGTGTACTACAAGT
BRD9_AGGGAGCACTGTGACACGGA	BRD9	GWAS_Target	AGGGAGCACTGTGACACGGA
BRD9_ATCAACCGGTTCCTCCCAGG	BRD9	GWAS_Target	ATCAACCGGTTCCTCCCAGG
BRD9_CGGTTTACCTCTGAAGCTGG	BRD9	GWAS_Target	CGGTTTACCTCTGAAGCTGG
BRF2_AACATATTCCCGAAGCACAG	BRF2	GWAS_Target	AACATATTCCCGAAGCACAG
BRF2_CAGATGGCCCCCATTGTTAG	BRF2	GWAS_Target	CAGATGGCCCCCATTGTTAG
BRF2_CTGTTGGTAGTAGGCAACCG	BRF2	GWAS_Target	CTGTTGGTAGTAGGCAACCG
BRF2_GCTGTCTCGAACAATGCAGT	BRF2	GWAS_Target	GCTGTCTCGAACAATGCAGT
BRF2_GGTAGTGGTAAGGACCCCCT	BRF2	GWAS_Target	GGTAGTGGTAAGGACCCCCT
BRMS1_AAGGGGCTCCGTGTATTCAG	BRMS1	GWAS_Target	AAGGGGCTCCGTGTATTCAG
BRMS1_AAGTACGAATGTGAGCTGCA	BRMS1	GWAS_Target	AAGTACGAATGTGAGCTGCA
BRMS1_CCACCTGAATGCGAATCTTG	BRMS1	GWAS_Target	CCACCTGAATGCGAATCTTG
BRMS1_GGGAACGACTGAGTCAGCTG	BRMS1	GWAS_Target	GGGAACGACTGAGTCAGCTG
BRMS1_TTCTGCTGCTGAGATGAATG	BRMS1	GWAS_Target	TTCTGCTGCTGAGATGAATG
BTN2A1_AATAACCACAATGATAGGCA	BTN2A1	GWAS_Target	AATAACCACAATGATAGGCA
BTN2A1_ACCTTTATACACAAACACTG	BTN2A1	GWAS_Target	ACCTTTATACACAAACACTG
BTN2A1_GTGGCCAAGATGGGATCAGT	BTN2A1	GWAS_Target	GTGGCCAAGATGGGATCAGT
BTN2A1_TGGAGTGCATATCTAGAGGG	BTN2A1	GWAS_Target	TGGAGTGCATATCTAGAGGG
BTN2A1_TTCTTGGAAGTAACAGCGGT	BTN2A1	GWAS_Target	TTCTTGGAAGTAACAGCGGT
BTN2A2_CAGTGTTTGTGTATAAGGGT	BTN2A2	GWAS_Target	CAGTGTTTGTGTATAAGGGT
BTN2A2_CGGGCACAACCTCACCGTAG	BTN2A2	GWAS_Target	CGGGCACAACCTCACCGTAG
BTN2A2_TCATCAGAGACAAGTATGTG	BTN2A2	GWAS_Target	TCATCAGAGACAAGTATGTG
BTN2A2_TGAGGCCATCCTACGCCTCG	BTN2A2	GWAS_Target	TGAGGCCATCCTACGCCTCG
BTN2A2_TGTGACGTTATGTATGACCA	BTN2A2	GWAS_Target	TGTGACGTTATGTATGACCA
BTN2A3P_ACGATGCTGTCTGTCACCCG	BTN2A3P	GWAS_Target	ACGATGCTGTCTGTCACCCG
BTN2A3P_AGGGAAATCTTGGGACACTG	BTN2A3P	GWAS_Target	AGGGAAATCTTGGGACACTG
BTN2A3P_CAGGGCAAACTCACTCATGG	BTN2A3P	GWAS_Target	CAGGGCAAACTCACTCATGG
BTN2A3P_CATTGAAATGAGAGACCACG	BTN2A3P	GWAS_Target	CATTGAAATGAGAGACCACG
BTN2A3P_TCACCTTAGTTGATCCAATG	BTN2A3P	GWAS_Target	TCACCTTAGTTGATCCAATG
BTN3A1_AAGCAAGAACAAAGCACAAG	BTN3A1	GWAS_Target	AAGCAAGAACAAAGCACAAG
BTN3A1_AATTGTTCCCTACCTGAGTG	BTN3A1	GWAS_Target	AATTGTTCCCTACCTGAGTG
BTN3A1_CCTTCTTCAGGAGCGCCCAG	BTN3A1	GWAS_Target	CCTTCTTCAGGAGCGCCCAG
BTN3A1_GATGTGAAGGGTTACAAGGA	BTN3A1	GWAS_Target	GATGTGAAGGGTTACAAGGA
BTN3A1_GGGAGAGAACATCCCGACTG	BTN3A1	GWAS_Target	GGGAGAGAACATCCCGACTG
BTN3A2_AATCTTCACGTCGAAGTGAA	BTN3A2	GWAS_Target	AATCTTCACGTCGAAGTGAA
BTN3A2_AGTGGGTAAGTTCCAGCCTA	BTN3A2	GWAS_Target	AGTGGGTAAGTTCCAGCCTA
BTN3A2_ATACAGTGGAGCAACGCCAA	BTN3A2	GWAS_Target	ATACAGTGGAGCAACGCCAA
BTN3A2_GAGCAGCTGGACCAAGAGGA	BTN3A2	GWAS_Target	GAGCAGCTGGACCAAGAGGA
BTN3A2_GCATCTGTGATCATGAGAGG	BTN3A2	GWAS_Target	GCATCTGTGATCATGAGAGG
BZW1_AATCAGGCGCTACAAATACC	BZW1	GWAS_Target	AATCAGGCGCTACAAATACC
BZW1_AGAGTGTTTCTGCATATCGA	BZW1	GWAS_Target	AGAGTGTTTCTGCATATCGA
BZW1_CAGCATGGATAACAGACTGA	BZW1	GWAS_Target	CAGCATGGATAACAGACTGA
BZW1_CATCCTTAAATGGATCACCA	BZW1	GWAS_Target	CATCCTTAAATGGATCACCA
BZW1_TCCCCCCAGATGAAAAAGAG	BZW1	GWAS_Target	TCCCCCCAGATGAAAAAGAG
C11orf44_AGAATGGAGAGGCCGCTGGT	C11orf44	GWAS_Target	AGAATGGAGAGGCCGCTGGT
C11orf44_AGCCAGACTCCAGAGTGATG	C11orf44	GWAS_Target	AGCCAGACTCCAGAGTGATG
C11orf44_AGTGACCCCAGCCCGAGGGG	C11orf44	GWAS_Target	AGTGACCCCAGCCCGAGGGG
C11orf44_GTCCACCTGAGCTCACAGGA	C11orf44	GWAS_Target	GTCCACCTGAGCTCACAGGA
C11orf44_TTCTCAGGAGACTACAACTC	C11orf44	GWAS_Target	TTCTCAGGAGACTACAACTC
C11orf45_AGCTCTGCCGTCTACACCCA	C11orf45	GWAS_Target	AGCTCTGCCGTCTACACCCA
C11orf45_ATGGCAGCGTGCGTCCAGGG	C11orf45	GWAS_Target	ATGGCAGCGTGCGTCCAGGG
C11orf45_GTTACCCTCACTCCTGACAG	C11orf45	GWAS_Target	GTTACCCTCACTCCTGACAG
C11orf45_TGAGAAATTCCAGAGTGAGG	C11orf45	GWAS_Target	TGAGAAATTCCAGAGTGAGG
C11orf45_TGATGCCTAGTCCCAGAATC	C11orf45	GWAS_Target	TGATGCCTAGTCCCAGAATC
C11orf65_CATGTGCGATTCAGATTAGG	C11orf65	GWAS_Target	CATGTGCGATTCAGATTAGG
C11orf65_GAAATATATTAATCCCAAAG	C11orf65	GWAS_Target	GAAATATATTAATCCCAAAG
C11orf65_GCTATCTACTGATGGTATGG	C11orf65	GWAS_Target	GCTATCTACTGATGGTATGG
C11orf65_TATCATCGTATAGAAAACAA	C11orf65	GWAS_Target	TATCATCGTATAGAAAACAA
C11orf65_TGCCTATTTAGGTACTACTC	C11orf65	GWAS_Target	TGCCTATTTAGGTACTACTC
C11orf68_ATCCCAAGTTACCCGCTATG	C11orf68	GWAS_Target	ATCCCAAGTTACCCGCTATG
C11orf68_CAGTGGGCGGCCCATCACAC	C11orf68	GWAS_Target	CAGTGGGCGGCCCATCACAC
C11orf68_CCCAACTCCGGGGACGTGCA	C11orf68	GWAS_Target	CCCAACTCCGGGGACGTGCA
[truncated: 8,679 more rows]

## Sheet: CRISPRi
sgRNA_Name	Gene	Type	sgRNA Sequence
AQR_AGCGGTCCTTTAGTTTCCAC	AQR	CORE_ESSETIAL	AGCGGTCCTTTAGTTTCCAC
AQR_CACTCTTCCCTCCACTCCAG	AQR	CORE_ESSETIAL	CACTCTTCCCTCCACTCCAG
AQR_GGAAACTAAAGGACCGCTCT	AQR	CORE_ESSETIAL	GGAAACTAAAGGACCGCTCT
AQR_TTAGTTTCCACTGGAGTGGA	AQR	CORE_ESSETIAL	TTAGTTTCCACTGGAGTGGA
AQR_TTTAGTTTCCACTGGAGTGG	AQR	CORE_ESSETIAL	TTTAGTTTCCACTGGAGTGG
ARCN1_AGCGGCAGCGGTTCCTGTCA	ARCN1	CORE_ESSETIAL	AGCGGCAGCGGTTCCTGTCA
ARCN1_CGGCAGCGGTTCCTGTCAAG	ARCN1	CORE_ESSETIAL	CGGCAGCGGTTCCTGTCAAG
ARCN1_GCGGCAGCGGTTCCTGTCAA	ARCN1	CORE_ESSETIAL	GCGGCAGCGGTTCCTGTCAA
ARCN1_GGCAGCGGTTCCTGTCAAGG	ARCN1	CORE_ESSETIAL	GGCAGCGGTTCCTGTCAAGG
ARCN1_GTTCCTGTCAAGGGGGCAGC	ARCN1	CORE_ESSETIAL	GTTCCTGTCAAGGGGGCAGC
BRIX1_ACCAAGAGGAAACGGCGTGG	BRIX1	CORE_ESSETIAL	ACCAAGAGGAAACGGCGTGG
BRIX1_GCAACCAAGAGGAAACGGCG	BRIX1	CORE_ESSETIAL	GCAACCAAGAGGAAACGGCG
BRIX1_GCAAGATGGCGGCAACCAAG	BRIX1	CORE_ESSETIAL	GCAAGATGGCGGCAACCAAG
BRIX1_GCGTGGAGGCTTTGCAGTTC	BRIX1	CORE_ESSETIAL	GCGTGGAGGCTTTGCAGTTC
BRIX1_TGGCGGCAACCAAGAGGAAA	BRIX1	CORE_ESSETIAL	TGGCGGCAACCAAGAGGAAA
CCT3_AGAGCCGGGTACCCAGAGCT	CCT3	CORE_ESSETIAL	AGAGCCGGGTACCCAGAGCT
CCT3_AGCCGGGTACCCAGAGCTGG	CCT3	CORE_ESSETIAL	AGCCGGGTACCCAGAGCTGG
CCT3_CTCTCTCCAGAAGGTTCTGC	CCT3	CORE_ESSETIAL	CTCTCTCCAGAAGGTTCTGC
CCT3_CTGCATCGCGTCGCCATGAT	CCT3	CORE_ESSETIAL	CTGCATCGCGTCGCCATGAT
CCT3_TCTGCATCGCGTCGCCATGA	CCT3	CORE_ESSETIAL	TCTGCATCGCGTCGCCATGA
CCT4_AACCTTCCAGAAAGCGGCGC	CCT4	CORE_ESSETIAL	AACCTTCCAGAAAGCGGCGC
CCT4_AAGGTTCGTGAAGGCAGTGA	CCT4	CORE_ESSETIAL	AAGGTTCGTGAAGGCAGTGA
CCT4_GAAGGTTCGTGAAGGCAGTG	CCT4	CORE_ESSETIAL	GAAGGTTCGTGAAGGCAGTG
CCT4_GCTTTCTGGAAGGTTCGTGA	CCT4	CORE_ESSETIAL	GCTTTCTGGAAGGTTCGTGA
CCT4_TTCACGAACCTTCCAGAAAG	CCT4	CORE_ESSETIAL	TTCACGAACCTTCCAGAAAG
CCT6A_AGCTGCTCCAGCGGAGGAAA	CCT6A	CORE_ESSETIAL	AGCTGCTCCAGCGGAGGAAA
CCT6A_CGATGCTGAGTGCCCAGAGC	CCT6A	CORE_ESSETIAL	CGATGCTGAGTGCCCAGAGC
CCT6A_CGCCATAGCTGCTCCAGCGG	CCT6A	CORE_ESSETIAL	CGCCATAGCTGCTCCAGCGG
CCT6A_CTGAGTGCCCAGAGCCGGCG	CCT6A	CORE_ESSETIAL	CTGAGTGCCCAGAGCCGGCG
CCT6A_TCCTCCCGGCCACGCCGCGC	CCT6A	CORE_ESSETIAL	TCCTCCCGGCCACGCCGCGC
CCT7_CGGAGAAGAGGGGAGAGTGG	CCT7	CORE_ESSETIAL	CGGAGAAGAGGGGAGAGTGG
CCT7_GACGCCACTCACCATCATTT	CCT7	CORE_ESSETIAL	GACGCCACTCACCATCATTT
CCT7_GCTTCCAAAATGATGGTGAG	CCT7	CORE_ESSETIAL	GCTTCCAAAATGATGGTGAG
CCT7_GGCCCGGTCTCGGAGAAGAG	CCT7	CORE_ESSETIAL	GGCCCGGTCTCGGAGAAGAG
CCT7_TGAATAAGCTTCCAAAATGA	CCT7	CORE_ESSETIAL	TGAATAAGCTTCCAAAATGA
CCT8_CATGGCGCTTCACGTTCCCA	CCT8	CORE_ESSETIAL	CATGGCGCTTCACGTTCCCA
CCT8_CTTCACGTTCCCAAGGCTCC	CCT8	CORE_ESSETIAL	CTTCACGTTCCCAAGGCTCC
CCT8_CTTGGGAACGTGAAGCGCCA	CCT8	CORE_ESSETIAL	CTTGGGAACGTGAAGCGCCA
CCT8_GTGAACTGCTTCCTGCAGGC	CCT8	CORE_ESSETIAL	GTGAACTGCTTCCTGCAGGC
CCT8_TCGCGTGAACTGCTTCCTGC	CCT8	CORE_ESSETIAL	TCGCGTGAACTGCTTCCTGC
CDC40_CTGGCCGCTTCCTATGGTTC	CDC40	CORE_ESSETIAL	CTGGCCGCTTCCTATGGTTC
CDC40_CTTCCTATGGTTCGGGTTCA	CDC40	CORE_ESSETIAL	CTTCCTATGGTTCGGGTTCA
CDC40_GGACCCTGAACCCGAACCAT	CDC40	CORE_ESSETIAL	GGACCCTGAACCCGAACCAT
CDC40_TGAACCCGAACCATAGGAAG	CDC40	CORE_ESSETIAL	TGAACCCGAACCATAGGAAG
CDC40_TTCGGGTTCAGGGTCCGAAT	CDC40	CORE_ESSETIAL	TTCGGGTTCAGGGTCCGAAT
CDC5L_AGAGAAGTAGTAACAGCGAT	CDC5L	CORE_ESSETIAL	AGAGAAGTAGTAACAGCGAT
CDC5L_AGTAACAGCGATTGGGCCAC	CDC5L	CORE_ESSETIAL	AGTAACAGCGATTGGGCCAC
CDC5L_AGTGGCGGCTTTGAGTCCGG	CDC5L	CORE_ESSETIAL	AGTGGCGGCTTTGAGTCCGG
CDC5L_GAGAAGTAGTAACAGCGATT	CDC5L	CORE_ESSETIAL	GAGAAGTAGTAACAGCGATT
CDC5L_GGAAGTGGCGGCTTTGAGTC	CDC5L	CORE_ESSETIAL	GGAAGTGGCGGCTTTGAGTC
CHD4_GAGCCGCCGCAGGTCGCGCT	CHD4	CORE_ESSETIAL	GAGCCGCCGCAGGTCGCGCT
CHD4_GAGCGGGAGTGACACCGAGC	CHD4	CORE_ESSETIAL	GAGCGGGAGTGACACCGAGC
CHD4_GCCGGACCCAGCGCGACCTG	CHD4	CORE_ESSETIAL	GCCGGACCCAGCGCGACCTG
CHD4_GCTCGGTGTCACTCCCGCTC	CHD4	CORE_ESSETIAL	GCTCGGTGTCACTCCCGCTC
CHD4_GGACCCAGCGCGACCTGCGG	CHD4	CORE_ESSETIAL	GGACCCAGCGCGACCTGCGG
CHMP2A_ACCGAGGGGCCTTAGTTGGT	CHMP2A	CORE_ESSETIAL	ACCGAGGGGCCTTAGTTGGT
CHMP2A_CCCGACTTGCCCACCAACTA	CHMP2A	CORE_ESSETIAL	CCCGACTTGCCCACCAACTA
CHMP2A_CTTAGTTGGTGGGCAAGTCG	CHMP2A	CORE_ESSETIAL	CTTAGTTGGTGGGCAAGTCG
CHMP2A_GCCCACCAACTAAGGCCCCT	CHMP2A	CORE_ESSETIAL	GCCCACCAACTAAGGCCCCT
CHMP2A_GCGGCGGCGACAGGACCGAG	CHMP2A	CORE_ESSETIAL	GCGGCGGCGACAGGACCGAG
CLTC_AGGGGCCAGGAGAGCCGCAA	CLTC	CORE_ESSETIAL	AGGGGCCAGGAGAGCCGCAA
CLTC_GGCCAGGAGAGCCGCAATGG	CLTC	CORE_ESSETIAL	GGCCAGGAGAGCCGCAATGG
CLTC_GGGCGGAGGCTCCAGGGGCC	CLTC	CORE_ESSETIAL	GGGCGGAGGCTCCAGGGGCC
CLTC_TGCGCCCGGTTCCGCCATTG	CLTC	CORE_ESSETIAL	TGCGCCCGGTTCCGCCATTG
CLTC_TTCCGCCATTGCGGCTCTCC	CLTC	CORE_ESSETIAL	TTCCGCCATTGCGGCTCTCC
COPA_AAGGGCAGCAGGGTGTGTCG	COPA	CORE_ESSETIAL	AAGGGCAGCAGGGTGTGTCG
COPA_CAGCAGGGTGTGTCGGGGCT	COPA	CORE_ESSETIAL	CAGCAGGGTGTGTCGGGGCT
COPA_CGAAGGGCAGCAGGGTGTGT	COPA	CORE_ESSETIAL	CGAAGGGCAGCAGGGTGTGT
COPA_GAAGGGCAGCAGGGTGTGTC	COPA	CORE_ESSETIAL	GAAGGGCAGCAGGGTGTGTC
COPA_GAGGCGTCCGAAGGGCAGCA	COPA	CORE_ESSETIAL	GAGGCGTCCGAAGGGCAGCA
COPB1_AGCCGCAGTAGACGGATCCG	COPB1	CORE_ESSETIAL	AGCCGCAGTAGACGGATCCG
COPB1_AGCCGCGGATCCGTCTACTG	COPB1	CORE_ESSETIAL	AGCCGCGGATCCGTCTACTG
COPB1_GCAGTGGTTTGGTGCAGCCG	COPB1	CORE_ESSETIAL	GCAGTGGTTTGGTGCAGCCG
COPB1_GTAGACGGAGCCGCAGTAGA	COPB1	CORE_ESSETIAL	GTAGACGGAGCCGCAGTAGA
COPB1_TACTGCGGCTCCGTCTACTC	COPB1	CORE_ESSETIAL	TACTGCGGCTCCGTCTACTC
COPS2_AGGAGGACTACGACCTGGTG	COPS2	CORE_ESSETIAL	AGGAGGACTACGACCTGGTG
COPS2_GGCCAAGATGTCTGACATGG	COPS2	CORE_ESSETIAL	GGCCAAGATGTCTGACATGG
COPS2_TGATGAGGAGGACTACGACC	COPS2	CORE_ESSETIAL	TGATGAGGAGGACTACGACC
COPS2_TGATTTCATGTGCGATGATG	COPS2	CORE_ESSETIAL	TGATTTCATGTGCGATGATG
COPS2_TTTCATGTGCGATGATGAGG	COPS2	CORE_ESSETIAL	TTTCATGTGCGATGATGAGG
COPS4_AGCCGCTCGAATTCATGAGC	COPS4	CORE_ESSETIAL	AGCCGCTCGAATTCATGAGC
COPS4_CTGGGCCAAATCCTGTCGCA	COPS4	CORE_ESSETIAL	CTGGGCCAAATCCTGTCGCA
COPS4_GCCCAGCTCATGAATTCGAG	COPS4	CORE_ESSETIAL	GCCCAGCTCATGAATTCGAG
COPS4_GCCGCTCGAATTCATGAGCT	COPS4	CORE_ESSETIAL	GCCGCTCGAATTCATGAGCT
COPS4_GGCAGCCGTGCGACAGGATT	COPS4	CORE_ESSETIAL	GGCAGCCGTGCGACAGGATT
COPS6_AACGGGACCGGAGGAAGCAG	COPS6	CORE_ESSETIAL	AACGGGACCGGAGGAAGCAG
COPS6_CGGCGGCTGCAGCTACGAAC	COPS6	CORE_ESSETIAL	CGGCGGCTGCAGCTACGAAC
COPS6_GCAGCTACGAACGGGACCGG	COPS6	CORE_ESSETIAL	GCAGCTACGAACGGGACCGG
COPS6_GCGGCGGCTGCAGCTACGAA	COPS6	CORE_ESSETIAL	GCGGCGGCTGCAGCTACGAA
COPS6_GCTGCAGCTACGAACGGGAC	COPS6	CORE_ESSETIAL	GCTGCAGCTACGAACGGGAC
COPS8_CACCGCCACTGGCATCTTCG	COPS8	CORE_ESSETIAL	CACCGCCACTGGCATCTTCG
COPS8_GATGCCAGTGGCGGTGATGG	COPS8	CORE_ESSETIAL	GATGCCAGTGGCGGTGATGG
COPS8_GCCGGCCGCGAAGATGCCAG	COPS8	CORE_ESSETIAL	GCCGGCCGCGAAGATGCCAG
COPS8_GGCCGCGAAGATGCCAGTGG	COPS8	CORE_ESSETIAL	GGCCGCGAAGATGCCAGTGG
COPS8_TGGCTGTCCGGACGGTGCAG	COPS8	CORE_ESSETIAL	TGGCTGTCCGGACGGTGCAG
COPZ1_CAAGATGGAGGCGCTGATTT	COPZ1	CORE_ESSETIAL	CAAGATGGAGGCGCTGATTT
COPZ1_CCACGTCGGCACCAGCTGCG	COPZ1	CORE_ESSETIAL	CCACGTCGGCACCAGCTGCG
COPZ1_CCAGCTGCGGGGCAAGATGG	COPZ1	CORE_ESSETIAL	CCAGCTGCGGGGCAAGATGG
COPZ1_GAGGGGCAGCAGAGATGCTG	COPZ1	CORE_ESSETIAL	GAGGGGCAGCAGAGATGCTG
COPZ1_TCGGGCTGAACCCTGACTCC	COPZ1	CORE_ESSETIAL	TCGGGCTGAACCCTGACTCC
CSE1L_ACCTCGTGGGGATACAGAAA	CSE1L	CORE_ESSETIAL	ACCTCGTGGGGATACAGAAA
CSE1L_GGAGCGGGTAGTGCCAGCTA	CSE1L	CORE_ESSETIAL	GGAGCGGGTAGTGCCAGCTA
CSE1L_GGGGATACAGAAACGGAGGA	CSE1L	CORE_ESSETIAL	GGGGATACAGAAACGGAGGA
CSE1L_GTAGTGCCAGCTACGGTCCG	CSE1L	CORE_ESSETIAL	GTAGTGCCAGCTACGGTCCG
CSE1L_TCGTGGGGATACAGAAACGG	CSE1L	CORE_ESSETIAL	TCGTGGGGATACAGAAACGG
CTDNEP1_AAAATGGCGCCTGTCAGAGT	CTDNEP1	CORE_ESSETIAL	AAAATGGCGCCTGTCAGAGT
CTDNEP1_AGTGGGAAACCCAGCTGCAG	CTDNEP1	CORE_ESSETIAL	AGTGGGAAACCCAGCTGCAG
CTDNEP1_CGGGGGTCCTTTAGCCGCTG	CTDNEP1	CORE_ESSETIAL	CGGGGGTCCTTTAGCCGCTG
CTDNEP1_GCTGGGTTTCCCACTCTGAC	CTDNEP1	CORE_ESSETIAL	GCTGGGTTTCCCACTCTGAC
CTDNEP1_TAAAATGGCGCCTGTCAGAG	CTDNEP1	CORE_ESSETIAL	TAAAATGGCGCCTGTCAGAG
DDB1_AGGGACACAAGCGAAAAGAC	DDB1	CORE_ESSETIAL	AGGGACACAAGCGAAAAGAC
DDB1_AGTTCGCTGCGCGCTGTTGG	DDB1	CORE_ESSETIAL	AGTTCGCTGCGCGCTGTTGG
DDB1_GACACAAGCGAAAAGACAGG	DDB1	CORE_ESSETIAL	GACACAAGCGAAAAGACAGG
DDB1_GAGTTCGCTGCGCGCTGTTG	DDB1	CORE_ESSETIAL	GAGTTCGCTGCGCGCTGTTG
DDB1_GGAGTTCGCTGCGCGCTGTT	DDB1	CORE_ESSETIAL	GGAGTTCGCTGCGCGCTGTT
DDX18_AACTGAGTAGCTGTACTGTG	DDX18	CORE_ESSETIAL	AACTGAGTAGCTGTACTGTG
DDX18_ACTGTGTGGCGCCTTATTCT	DDX18	CORE_ESSETIAL	ACTGTGTGGCGCCTTATTCT
DDX18_CCCAACAAGTGCCTAGAATA	DDX18	CORE_ESSETIAL	CCCAACAAGTGCCTAGAATA
DDX18_CCTTATTCTAGGCACTTGTT	DDX18	CORE_ESSETIAL	CCTTATTCTAGGCACTTGTT
DDX18_GCCTTATTCTAGGCACTTGT	DDX18	CORE_ESSETIAL	GCCTTATTCTAGGCACTTGT
DDX46_ACTAGCAGCACCTACAGCTG	DDX46	CORE_ESSETIAL	ACTAGCAGCACCTACAGCTG
DDX46_AGCAGCACCTACAGCTGTGG	DDX46	CORE_ESSETIAL	AGCAGCACCTACAGCTGTGG
DDX46_GTGCTGCTAGTGTTTAGCGC	DDX46	CORE_ESSETIAL	GTGCTGCTAGTGTTTAGCGC
DDX46_GTTTAGCGCTGGTCTTTGCC	DDX46	CORE_ESSETIAL	GTTTAGCGCTGGTCTTTGCC
DDX46_TGTTTAGCGCTGGTCTTTGC	DDX46	CORE_ESSETIAL	TGTTTAGCGCTGGTCTTTGC
DDX49_CAAGCGGCCACAAGGATGGC	DDX49	CORE_ESSETIAL	CAAGCGGCCACAAGGATGGC
DDX49_CCTACAAGCGGCCACAAGGA	DDX49	CORE_ESSETIAL	CCTACAAGCGGCCACAAGGA
DDX49_CGCGAAGCCTGCCATCCTTG	DDX49	CORE_ESSETIAL	CGCGAAGCCTGCCATCCTTG
DDX49_CGGAGCTCGGGCTGTCATCG	DDX49	CORE_ESSETIAL	CGGAGCTCGGGCTGTCATCG
DDX49_TGGCAGGCTTCGCGGAGCTC	DDX49	CORE_ESSETIAL	TGGCAGGCTTCGCGGAGCTC
DDX51_CCGCCGCAGCTGCCGCATCG	DDX51	CORE_ESSETIAL	CCGCCGCAGCTGCCGCATCG
DDX51_GCGGTACCCGGGCCCCGATG	DDX51	CORE_ESSETIAL	GCGGTACCCGGGCCCCGATG
DDX51_GTTCTACGTCGCGCGGTACC	DDX51	CORE_ESSETIAL	GTTCTACGTCGCGCGGTACC
DDX51_TGGCGCTGTTCTACGTCGCG	DDX51	CORE_ESSETIAL	TGGCGCTGTTCTACGTCGCG
DDX51_TTCTACGTCGCGCGGTACCC	DDX51	CORE_ESSETIAL	TTCTACGTCGCGCGGTACCC
DNM2_CAAGACGCCCGCTCCCGGCT	DNM2	CORE_ESSETIAL	CAAGACGCCCGCTCCCGGCT
DNM2_CCGCTCCCGGCTCGGCCTCA	DNM2	CORE_ESSETIAL	CCGCTCCCGGCTCGGCCTCA
DNM2_CGGCGACCGTGAGGCCGAGC	DNM2	CORE_ESSETIAL	CGGCGACCGTGAGGCCGAGC
DNM2_CGGGAGCGGGCGTCTTGCCG	DNM2	CORE_ESSETIAL	CGGGAGCGGGCGTCTTGCCG
DNM2_CTCGGCAAGACGCCCGCTCC	DNM2	CORE_ESSETIAL	CTCGGCAAGACGCCCGCTCC
DYNC1H1_CAAGAGACAGAAACGGCCGC	DYNC1H1	CORE_ESSETIAL	CAAGAGACAGAAACGGCCGC
DYNC1H1_CAGAAACGGCCGCCGGAAGC	DYNC1H1	CORE_ESSETIAL	CAGAAACGGCCGCCGGAAGC
DYNC1H1_CAGCCAGCAAGAGACAGAAA	DYNC1H1	CORE_ESSETIAL	CAGCCAGCAAGAGACAGAAA
DYNC1H1_CTGGCTGTCTCGCTGAGTCG	DYNC1H1	CORE_ESSETIAL	CTGGCTGTCTCGCTGAGTCG
DYNC1H1_GCGGACGGTCCGGCTTCCGG	DYNC1H1	CORE_ESSETIAL	GCGGACGGTCCGGCTTCCGG
EEF2_CTCACCATGGTGGCGGATGG	EEF2	CORE_ESSETIAL	CTCACCATGGTGGCGGATGG
EEF2_GAAAGAAGCGAGTCGCGCCG	EEF2	CORE_ESSETIAL	GAAAGAAGCGAGTCGCGCCG
EEF2_GAAGCGAGTCGCGCCGAGGA	EEF2	CORE_ESSETIAL	GAAGCGAGTCGCGCCGAGGA
EEF2_GGATGGCGGTGGATTCTCCC	EEF2	CORE_ESSETIAL	GGATGGCGGTGGATTCTCCC
EEF2_TCGGCGCGACTCGCTTCTTT	EEF2	CORE_ESSETIAL	TCGGCGCGACTCGCTTCTTT
EFTUD2_AGCGGGTCAGCGGCACGGAA	EFTUD2	CORE_ESSETIAL	AGCGGGTCAGCGGCACGGAA
EFTUD2_AGGCGAGAGGTAAGTTGAAG	EFTUD2	CORE_ESSETIAL	AGGCGAGAGGTAAGTTGAAG
EFTUD2_CTCTTAGCTGAGCAGGCGAG	EFTUD2	CORE_ESSETIAL	CTCTTAGCTGAGCAGGCGAG
EFTUD2_GGCGAGAGGTAAGTTGAAGC	EFTUD2	CORE_ESSETIAL	GGCGAGAGGTAAGTTGAAGC
EFTUD2_GTTGAAGCGGGTCAGCGGCA	EFTUD2	CORE_ESSETIAL	GTTGAAGCGGGTCAGCGGCA
EIF2B4_ACTGAGGGCGATGGCTGCTG	EIF2B4	CORE_ESSETIAL	ACTGAGGGCGATGGCTGCTG
EIF2B4_CGCGTACCAGTAGGCAGGCC	EIF2B4	CORE_ESSETIAL	CGCGTACCAGTAGGCAGGCC
EIF2B4_CTCACCCTCGCGAACAGCCA	EIF2B4	CORE_ESSETIAL	CTCACCCTCGCGAACAGCCA
EIF2B4_GTGGCCGTGGCTGTTCGCGA	EIF2B4	CORE_ESSETIAL	GTGGCCGTGGCTGTTCGCGA
EIF2B4_TGTGGCCGTGGCTGTTCGCG	EIF2B4	CORE_ESSETIAL	TGTGGCCGTGGCTGTTCGCG
EIF3A_AGGCGCGTGGGACCTTACGC	EIF3A	CORE_ESSETIAL	AGGCGCGTGGGACCTTACGC
EIF3A_CGACTGCTGGCGAGGCGCGT	EIF3A	CORE_ESSETIAL	CGACTGCTGGCGAGGCGCGT
EIF3A_GACGAAGGGGAACCAGCGTA	EIF3A	CORE_ESSETIAL	GACGAAGGGGAACCAGCGTA
EIF3A_GCGACTGCTGGCGAGGCGCG	EIF3A	CORE_ESSETIAL	GCGACTGCTGGCGAGGCGCG
EIF3A_GGCGCGGGCGACTGCTGGCG	EIF3A	CORE_ESSETIAL	GGCGCGGGCGACTGCTGGCG
EIF3B_ACGTTCTCCGCGTCCTGCAT	EIF3B	CORE_ESSETIAL	ACGTTCTCCGCGTCCTGCAT
EIF3B_AGGCAGCGTTGGGCCCATGC	EIF3B	CORE_ESSETIAL	AGGCAGCGTTGGGCCCATGC
EIF3B_CCCAACGCTGCCTACTCGCA	EIF3B	CORE_ESSETIAL	CCCAACGCTGCCTACTCGCA
EIF3B_GGCCGCGGAGCCCTGCGAGT	EIF3B	CORE_ESSETIAL	GGCCGCGGAGCCCTGCGAGT
EIF3B_TGCCTACTCGCAGGGCTCCG	EIF3B	CORE_ESSETIAL	TGCCTACTCGCAGGGCTCCG
EIF3D_CAAGAGTGCTGCTGCTAACG	EIF3D	CORE_ESSETIAL	CAAGAGTGCTGCTGCTAACG
EIF3D_CCGGCCGGGATGGCAACAGA	EIF3D	CORE_ESSETIAL	CCGGCCGGGATGGCAACAGA
EIF3D_GCAACAGATGGTGCGTGCCG	EIF3D	CORE_ESSETIAL	GCAACAGATGGTGCGTGCCG
EIF3D_GCTGCTGCTAACGCGGTCCC	EIF3D	CORE_ESSETIAL	GCTGCTGCTAACGCGGTCCC
EIF3D_TGGCAACAGATGGTGCGTGC	EIF3D	CORE_ESSETIAL	TGGCAACAGATGGTGCGTGC
EIF3F_ACTTACTGGTACCGCCGGTG	EIF3F	CORE_ESSETIAL	ACTTACTGGTACCGCCGGTG
EIF3F_CACGCCAACCCCAGTCCCGG	EIF3F	CORE_ESSETIAL	CACGCCAACCCCAGTCCCGG
EIF3F_GGAGCACTTACTGGTACCGC	EIF3F	CORE_ESSETIAL	GGAGCACTTACTGGTACCGC
EIF3F_GGCCACGCCAACCCCAGTCC	EIF3F	CORE_ESSETIAL	GGCCACGCCAACCCCAGTCC
EIF3F_GGTACCAGTAAGTGCTCCTC	EIF3F	CORE_ESSETIAL	GGTACCAGTAAGTGCTCCTC
EIF3G_ACTCACTCAAAGTCTCCAGT	EIF3G	CORE_ESSETIAL	ACTCACTCAAAGTCTCCAGT
EIF3G_ACTGGAGACTTTGAGTGAGT	EIF3G	CORE_ESSETIAL	ACTGGAGACTTTGAGTGAGT
EIF3G_GAGTCGGCGATCGCGGAAAG	EIF3G	CORE_ESSETIAL	GAGTCGGCGATCGCGGAAAG
EIF3G_GTGAGTCGGCGATCGCGGAA	EIF3G	CORE_ESSETIAL	GTGAGTCGGCGATCGCGGAA
EIF3G_TTTGAGTGAGTCGGCGATCG	EIF3G	CORE_ESSETIAL	TTTGAGTGAGTCGGCGATCG
EIF3I_AACTCTGAAACTCACCATCC	EIF3I	CORE_ESSETIAL	AACTCTGAAACTCACCATCC
EIF3I_ATGGTGAGTTTCAGAGTTAG	EIF3I	CORE_ESSETIAL	ATGGTGAGTTTCAGAGTTAG
EIF3I_CAGAGTTAGGGGTATTGCAG	EIF3I	CORE_ESSETIAL	CAGAGTTAGGGGTATTGCAG
EIF3I_GATGGTGAGTTTCAGAGTTA	EIF3I	CORE_ESSETIAL	GATGGTGAGTTTCAGAGTTA
EIF3I_GCCTTCCTCGCGTCACAGCC	EIF3I	CORE_ESSETIAL	GCCTTCCTCGCGTCACAGCC
EIF4A3_AAGGCGTCTGTTCTCGGCAG	EIF4A3	CORE_ESSETIAL	AAGGCGTCTGTTCTCGGCAG
EIF4A3_AGGTCGGCAGCGGCACAGCG	EIF4A3	CORE_ESSETIAL	AGGTCGGCAGCGGCACAGCG
EIF4A3_ATACTTAAGGCGTCTGTTCT	EIF4A3	CORE_ESSETIAL	ATACTTAAGGCGTCTGTTCT
EIF4A3_CGGCACAGCGAGGTCGGCAG	EIF4A3	CORE_ESSETIAL	CGGCACAGCGAGGTCGGCAG
EIF4A3_CGGCAGCGGCACAGCGAGGT	EIF4A3	CORE_ESSETIAL	CGGCAGCGGCACAGCGAGGT
ERH_CTGCTGTAGCGAAGAGAGTT	ERH	CORE_ESSETIAL	CTGCTGTAGCGAAGAGAGTT
ERH_GATGGTGAGAAAGGCCTCCG	ERH	CORE_ESSETIAL	GATGGTGAGAAAGGCCTCCG
ERH_GCGAAGAGAGTTTGGCGCGA	ERH	CORE_ESSETIAL	GCGAAGAGAGTTTGGCGCGA
ERH_GTTTGGCGCGATGGTGAGAA	ERH	CORE_ESSETIAL	GTTTGGCGCGATGGTGAGAA
ERH_TCGGACTCGGGTAGCCGCGG	ERH	CORE_ESSETIAL	TCGGACTCGGGTAGCCGCGG
ETF1_CAGCGGCTGCTCCTCCCCGG	ETF1	CORE_ESSETIAL	CAGCGGCTGCTCCTCCCCGG
ETF1_CCTCCCCGGCGGCGGCTCCG	ETF1	CORE_ESSETIAL	CCTCCCCGGCGGCGGCTCCG
ETF1_GCGGCTCTGACGTAGGACAC	ETF1	CORE_ESSETIAL	GCGGCTCTGACGTAGGACAC
ETF1_GCTGCCTGGAGAGAGGGAGC	ETF1	CORE_ESSETIAL	GCTGCCTGGAGAGAGGGAGC
ETF1_GGCGGCGGCGGCTCTGACGT	ETF1	CORE_ESSETIAL	GGCGGCGGCGGCTCTGACGT
EXOSC10_AAATGGCGCCACCCAGTACC	EXOSC10	CORE_ESSETIAL	AAATGGCGCCACCCAGTACC
EXOSC10_AATGGCGCCACCCAGTACCC	EXOSC10	CORE_ESSETIAL	AATGGCGCCACCCAGTACCC
EXOSC10_ACCCAGTACCCGGGAGCCCA	EXOSC10	CORE_ESSETIAL	ACCCAGTACCCGGGAGCCCA
EXOSC10_CGACAGGACCCTGGGCTCCC	EXOSC10	CORE_ESSETIAL	CGACAGGACCCTGGGCTCCC
EXOSC10_CTGGGCTCCCGGGTACTGGG	EXOSC10	CORE_ESSETIAL	CTGGGCTCCCGGGTACTGGG
FTSJ3_AGTGTGGAGAAAGCGGCTCT	FTSJ3	CORE_ESSETIAL	AGTGTGGAGAAAGCGGCTCT
FTSJ3_CTCTGGGTCTAGGTAGTGTG	FTSJ3	CORE_ESSETIAL	CTCTGGGTCTAGGTAGTGTG
FTSJ3_GGTCTAGGTAGTGTGCGGAG	FTSJ3	CORE_ESSETIAL	GGTCTAGGTAGTGTGCGGAG
FTSJ3_GGTTCCAAGTGTGGAGAAAG	FTSJ3	CORE_ESSETIAL	GGTTCCAAGTGTGGAGAAAG
FTSJ3_TCTAGGTAGTGTGCGGAGAG	FTSJ3	CORE_ESSETIAL	TCTAGGTAGTGTGCGGAGAG
GAR1_ACCACTAATTTACAACAGAG	GAR1	CORE_ESSETIAL	ACCACTAATTTACAACAGAG
GAR1_CGGCTCAGCGTCAGGCAAGT	GAR1	CORE_ESSETIAL	CGGCTCAGCGTCAGGCAAGT
GAR1_CTGTTGTAAATTAGTGGTTA	GAR1	CORE_ESSETIAL	CTGTTGTAAATTAGTGGTTA
GAR1_GCCTCTCTGTTGTAAATTAG	GAR1	CORE_ESSETIAL	GCCTCTCTGTTGTAAATTAG
GAR1_GCTGTTATACGTCACTTCCA	GAR1	CORE_ESSETIAL	GCTGTTATACGTCACTTCCA
GNL3_ACACATCAACCTGCCTCCGC	GNL3	CORE_ESSETIAL	ACACATCAACCTGCCTCCGC
GNL3_ATATGAAAAGGCCTAGTAAG	GNL3	CORE_ESSETIAL	ATATGAAAAGGCCTAGTAAG
GNL3_ATGAAAAGGCCTAGTAAGTG	GNL3	CORE_ESSETIAL	ATGAAAAGGCCTAGTAAGTG
GNL3_CAGTGGCTTCAGTTCACACG	GNL3	CORE_ESSETIAL	CAGTGGCTTCAGTTCACACG
GNL3_CTTCTACAGCCAATATGAAA	GNL3	CORE_ESSETIAL	CTTCTACAGCCAATATGAAA
GTF3C4_AAACCGCCGCGGAGGGCGCT	GTF3C4	CORE_ESSETIAL	AAACCGCCGCGGAGGGCGCT
GTF3C4_AACCGCCGCGGAGGGCGCTG	GTF3C4	CORE_ESSETIAL	AACCGCCGCGGAGGGCGCTG
GTF3C4_ACCGCCGCGGAGGGCGCTGG	GTF3C4	CORE_ESSETIAL	ACCGCCGCGGAGGGCGCTGG
GTF3C4_GCAGTCGCGCGACCACCTCC	GTF3C4	CORE_ESSETIAL	GCAGTCGCGCGACCACCTCC
GTF3C4_GGTGGCGGCGGCGGTCCGGG	GTF3C4	CORE_ESSETIAL	GGTGGCGGCGGCGGTCCGGG
HEATR1_AATTCCCAGTTCCAGGTAAG	HEATR1	CORE_ESSETIAL	AATTCCCAGTTCCAGGTAAG
HEATR1_CTGGGAATTTGGGTATATCT	HEATR1	CORE_ESSETIAL	CTGGGAATTTGGGTATATCT
HEATR1_GAATTTGGGTATATCTTGGA	HEATR1	CORE_ESSETIAL	GAATTTGGGTATATCTTGGA
HEATR1_TGTGCCGCTTACCTGGAACT	HEATR1	CORE_ESSETIAL	TGTGCCGCTTACCTGGAACT
HEATR1_TTACCTGGAACTGGGAATTT	HEATR1	CORE_ESSETIAL	TTACCTGGAACTGGGAATTT
HNRNPC_AGCCGACTGCTGCTGGAGGT	HNRNPC	CORE_ESSETIAL	AGCCGACTGCTGCTGGAGGT
HNRNPC_GAGAAGCCGACTGCTGCTGG	HNRNPC	CORE_ESSETIAL	GAGAAGCCGACTGCTGCTGG
HNRNPC_GCTGCTGGAGGTCGGCAACG	HNRNPC	CORE_ESSETIAL	GCTGCTGGAGGTCGGCAACG
HNRNPC_GTAGAGAAGCCGACTGCTGC	HNRNPC	CORE_ESSETIAL	GTAGAGAAGCCGACTGCTGC
HNRNPC_TGCCGACCTCCAGCAGCAGT	HNRNPC	CORE_ESSETIAL	TGCCGACCTCCAGCAGCAGT
HNRNPK_CACGAGCCGCTCCCCCAACC	HNRNPK	CORE_ESSETIAL	CACGAGCCGCTCCCCCAACC
HNRNPK_GACGGCAGTCTCGCGCGGTG	HNRNPK	CORE_ESSETIAL	GACGGCAGTCTCGCGCGGTG
HNRNPK_GCGCGGTGAGGAGCCGGGTT	HNRNPK	CORE_ESSETIAL	GCGCGGTGAGGAGCCGGGTT
HNRNPK_GCGGTGAGGAGCCGGGTTGG	HNRNPK	CORE_ESSETIAL	GCGGTGAGGAGCCGGGTTGG
HNRNPK_GGAGGGACGGCAGTCTCGCG	HNRNPK	CORE_ESSETIAL	GGAGGGACGGCAGTCTCGCG
HNRNPM_AATGGCGGCAGGGGTCGAAG	HNRNPM	CORE_ESSETIAL	AATGGCGGCAGGGGTCGAAG
HNRNPM_ACGCGGAGAAAATGGCGGCA	HNRNPM	CORE_ESSETIAL	ACGCGGAGAAAATGGCGGCA
HNRNPM_CCCAGACGCGGAGAAAATGG	HNRNPM	CORE_ESSETIAL	CCCAGACGCGGAGAAAATGG
HNRNPM_CGCGGAGAAAATGGCGGCAG	HNRNPM	CORE_ESSETIAL	CGCGGAGAAAATGGCGGCAG
HNRNPM_GGCGGCGACGGAGATCAAAA	HNRNPM	CORE_ESSETIAL	GGCGGCGACGGAGATCAAAA
HNRNPU_CTCGGCCCGGGCGGCGGCTG	HNRNPU	CORE_ESSETIAL	CTCGGCCCGGGCGGCGGCTG
HNRNPU_CTGCGGCTGCGGCTGGAGAT	HNRNPU	CORE_ESSETIAL	CTGCGGCTGCGGCTGGAGAT
HNRNPU_GATGGGTTCGTGCTGCAGAG	HNRNPU	CORE_ESSETIAL	GATGGGTTCGTGCTGCAGAG
HNRNPU_TGCTGCAGAGCGGATCCGCC	HNRNPU	CORE_ESSETIAL	TGCTGCAGAGCGGATCCGCC
HNRNPU_TGGCGCCGTTCGACACCAGG	HNRNPU	CORE_ESSETIAL	TGGCGCCGTTCGACACCAGG
HSPA9_ATCGCGCAGCTCTTTGCCGT	HSPA9	CORE_ESSETIAL	ATCGCGCAGCTCTTTGCCGT
HSPA9_CGGATAAATGGAGGAGTACG	HSPA9	CORE_ESSETIAL	CGGATAAATGGAGGAGTACG
HSPA9_GCAGCAAACAAGCGCTCCGA	HSPA9	CORE_ESSETIAL	GCAGCAAACAAGCGCTCCGA
HSPA9_TCGGCTGGCACTTATCATGG	HSPA9	CORE_ESSETIAL	TCGGCTGGCACTTATCATGG
HSPA9_TTATCATGGCGGATAAATGG	HSPA9	CORE_ESSETIAL	TTATCATGGCGGATAAATGG
HSPE1_AGCAGAGTACGAGTCTGAGG	HSPE1	CORE_ESSETIAL	AGCAGAGTACGAGTCTGAGG
HSPE1_CTGCAGGCCTCGGGGCCACG	HSPE1	CORE_ESSETIAL	CTGCAGGCCTCGGGGCCACG
HSPE1_GAGTAATGGTGAGTCCCGCG	HSPE1	CORE_ESSETIAL	GAGTAATGGTGAGTCCCGCG
HSPE1_GAGTACGAGTCTGAGGCGGA	HSPE1	CORE_ESSETIAL	GAGTACGAGTCTGAGGCGGA
HSPE1_GTCTGAGGCGGAGGGAGTAA	HSPE1	CORE_ESSETIAL	GTCTGAGGCGGAGGGAGTAA
INTS9_AAGACTCACCAGTTTCATAA	INTS9	CORE_ESSETIAL	AAGACTCACCAGTTTCATAA
INTS9_ACTGGTGAGTCTTCGCTCCT	INTS9	CORE_ESSETIAL	ACTGGTGAGTCTTCGCTCCT
INTS9_CCAAAAGTCCATTATGAAAC	INTS9	CORE_ESSETIAL	CCAAAAGTCCATTATGAAAC
INTS9_CCAGTTTCATAATGGACTTT	INTS9	CORE_ESSETIAL	CCAGTTTCATAATGGACTTT
INTS9_GTCTTCGCTCCTAGGTCAGA	INTS9	CORE_ESSETIAL	GTCTTCGCTCCTAGGTCAGA
KARS_CGGGCCCTCCGGGAAGATGG	KARS	CORE_ESSETIAL	CGGGCCCTCCGGGAAGATGG
KARS_GCAGGCGGCCGAGGTGAAAG	KARS	CORE_ESSETIAL	GCAGGCGGCCGAGGTGAAAG
KARS_GCGGCCGAGGTGAAAGTGGA	KARS	CORE_ESSETIAL	GCGGCCGAGGTGAAAGTGGA
KARS_GCTGCCATCCACTTTCACCT	KARS	CORE_ESSETIAL	GCTGCCATCCACTTTCACCT
KARS_TTTCACCTCGGCCGCCTGCA	KARS	CORE_ESSETIAL	TTTCACCTCGGCCGCCTGCA
KPNB1_CCCTCCAAATGGGCTGCTGG	KPNB1	CORE_ESSETIAL	CCCTCCAAATGGGCTGCTGG
KPNB1_CCTCCCTCCAAATGGGCTGC	KPNB1	CORE_ESSETIAL	CCTCCCTCCAAATGGGCTGC
KPNB1_CGCGCTCTGAGCTGCCCCCA	KPNB1	CORE_ESSETIAL	CGCGCTCTGAGCTGCCCCCA
KPNB1_CGGCGGGGGAGGGACCCTGG	KPNB1	CORE_ESSETIAL	CGGCGGGGGAGGGACCCTGG
KPNB1_GGGGGCAGCTCAGAGCGCGC	KPNB1	CORE_ESSETIAL	GGGGGCAGCTCAGAGCGCGC
LSM6_GGAACCAGAACCCTCACTCC	LSM6	CORE_ESSETIAL	GGAACCAGAACCCTCACTCC
LSM6_GGTGCGGCTCACCTCGCCGG	LSM6	CORE_ESSETIAL	GGTGCGGCTCACCTCGCCGG
LSM6_GGTTCTGGTTCCCGCCGGCG	LSM6	CORE_ESSETIAL	GGTTCTGGTTCCCGCCGGCG
LSM6_GTGAGGGTTCTGGTTCCCGC	LSM6	CORE_ESSETIAL	GTGAGGGTTCTGGTTCCCGC
LSM6_TCGTGGGGCGCCTGGAGTGA	LSM6	CORE_ESSETIAL	TCGTGGGGCGCCTGGAGTGA
MRPS31_ACAAAGGGTGGCGGGAAAGG	MRPS31	CORE_ESSETIAL	ACAAAGGGTGGCGGGAAAGG
MRPS31_GGACAAAGGGTGGCGGGAAA	MRPS31	CORE_ESSETIAL	GGACAAAGGGTGGCGGGAAA
MRPS31_GGGAAAGGGGGCGAAGAGGT	MRPS31	CORE_ESSETIAL	GGGAAAGGGGGCGAAGAGGT
MRPS31_GGTAGGAACGTCGAGACTCT	MRPS31	CORE_ESSETIAL	GGTAGGAACGTCGAGACTCT
MRPS31_TGGCGGGAAAGGGGGCGAAG	MRPS31	CORE_ESSETIAL	TGGCGGGAAAGGGGGCGAAG
NACA_ACAGAAAGTACTTACTGTGC	NACA	CORE_ESSETIAL	ACAGAAAGTACTTACTGTGC
NACA_CAGAAAGTACTTACTGTGCA	NACA	CORE_ESSETIAL	CAGAAAGTACTTACTGTGCA
NACA_GAAAGAAAGGCGGATGGCTG	NACA	CORE_ESSETIAL	GAAAGAAAGGCGGATGGCTG
NACA_TACTTACTGTGCAGGGAACG	NACA	CORE_ESSETIAL	TACTTACTGTGCAGGGAACG
NACA_TGGCTGCGGATAGACAGTAG	NACA	CORE_ESSETIAL	TGGCTGCGGATAGACAGTAG
NAPA_AAGCGCCTGACCCTGACCCT	NAPA	CORE_ESSETIAL	AAGCGCCTGACCCTGACCCT
NAPA_ACCCTGGGAAGACTCAGCCG	NAPA	CORE_ESSETIAL	ACCCTGGGAAGACTCAGCCG
NAPA_GCCGCGGCTGAGTCTTCCCA	NAPA	CORE_ESSETIAL	GCCGCGGCTGAGTCTTCCCA
NAPA_GCTGAGTCTTCCCAGGGTCA	NAPA	CORE_ESSETIAL	GCTGAGTCTTCCCAGGGTCA
NAPA_GTCTTCCCAGGGTCAGGGTC	NAPA	CORE_ESSETIAL	GTCTTCCCAGGGTCAGGGTC
NAPG_ACTATTTCTCTGCTTTGGCG	NAPG	CORE_ESSETIAL	ACTATTTCTCTGCTTTGGCG
NAPG_CGGCTCAGAAGATAAACGAG	NAPG	CORE_ESSETIAL	CGGCTCAGAAGATAAACGAG
NAPG_GCGGCTCAGAAGATAAACGA	NAPG	CORE_ESSETIAL	GCGGCTCAGAAGATAAACGA
NAPG_GGCGGCTCAGAAGATAAACG	NAPG	CORE_ESSETIAL	GGCGGCTCAGAAGATAAACG
NAPG_TCAGAAGATAAACGAGGGGC	NAPG	CORE_ESSETIAL	TCAGAAGATAAACGAGGGGC
NEDD8_AATTGCTGCTCCTACCGCTC	NEDD8	CORE_ESSETIAL	AATTGCTGCTCCTACCGCTC
NEDD8_CAGGCAAGAGTGCTGGAGGG	NEDD8	CORE_ESSETIAL	CAGGCAAGAGTGCTGGAGGG
NEDD8_CTTGCAGGCAAGAGTGCTGG	NEDD8	CORE_ESSETIAL	CTTGCAGGCAAGAGTGCTGG
NEDD8_GGCGGCAGCGGCGACCGGAG	NEDD8	CORE_ESSETIAL	GGCGGCAGCGGCGACCGGAG
NEDD8_TTGCAGGCAAGAGTGCTGGA	NEDD8	CORE_ESSETIAL	TTGCAGGCAAGAGTGCTGGA
NUDT21_AGATAACCGCTTCCCGCACG	NUDT21	CORE_ESSETIAL	AGATAACCGCTTCCCGCACG
NUDT21_ATGGCGGGCAGTAGCCGCTG	NUDT21	CORE_ESSETIAL	ATGGCGGGCAGTAGCCGCTG
NUDT21_GGCGGGCAGTAGCCGCTGAG	NUDT21	CORE_ESSETIAL	GGCGGGCAGTAGCCGCTGAG
NUDT21_GTTATCTGCAATCCCCTCAG	NUDT21	CORE_ESSETIAL	GTTATCTGCAATCCCCTCAG
NUDT21_TGGCGGGCAGTAGCCGCTGA	NUDT21	CORE_ESSETIAL	TGGCGGGCAGTAGCCGCTGA
NUP133_CAGCGAGGGATCTGGCCGTC	NUP133	CORE_ESSETIAL	CAGCGAGGGATCTGGCCGTC
NUP133_CAGGCCAGGCTGCAACCTGA	NUP133	CORE_ESSETIAL	CAGGCCAGGCTGCAACCTGA
NUP133_CGGCTGGGAACATGACTCCA	NUP133	CORE_ESSETIAL	CGGCTGGGAACATGACTCCA
NUP133_CTGGCCGTCAGGTTGCAGCC	NUP133	CORE_ESSETIAL	CTGGCCGTCAGGTTGCAGCC
NUP133_GACTAGGACAGCGAGGGATC	NUP133	CORE_ESSETIAL	GACTAGGACAGCGAGGGATC
NUP205_ACGCCTTTGGCGGTAAATTC	NUP205	CORE_ESSETIAL	ACGCCTTTGGCGGTAAATTC
NUP205_CTCTAAGATGGCGACGCCTT	NUP205	CORE_ESSETIAL	CTCTAAGATGGCGACGCCTT
NUP205_GACGCCTTTGGCGGTAAATT	NUP205	CORE_ESSETIAL	GACGCCTTTGGCGGTAAATT
NUP205_TAAGATGGCGACGCCTTTGG	NUP205	CORE_ESSETIAL	TAAGATGGCGACGCCTTTGG
NUP205_TTACCCGAATTTACCGCCAA	NUP205	CORE_ESSETIAL	TTACCCGAATTTACCGCCAA
NUP54_AGCGGTACCGGAGGTGCCCG	NUP54	CORE_ESSETIAL	AGCGGTACCGGAGGTGCCCG
NUP54_CGAGGGAGCCCCAAAATTGA	NUP54	CORE_ESSETIAL	CGAGGGAGCCCCAAAATTGA
NUP54_CGGTACCGCTGCAGCCACCG	NUP54	CORE_ESSETIAL	CGGTACCGCTGCAGCCACCG
NUP54_GCGGTACCGGAGGTGCCCGA	NUP54	CORE_ESSETIAL	GCGGTACCGGAGGTGCCCGA
NUP54_GGTGGCTGCAGCGGTACCGG	NUP54	CORE_ESSETIAL	GGTGGCTGCAGCGGTACCGG
NUP93_CGGCACCTGAGCGGCGGAGA	NUP93	CORE_ESSETIAL	CGGCACCTGAGCGGCGGAGA
NUP93_GACGGCTGTAGCACAAGGTA	NUP93	CORE_ESSETIAL	GACGGCTGTAGCACAAGGTA
NUP93_GCCGCTCAGGTGCCGGCTTG	NUP93	CORE_ESSETIAL	GCCGCTCAGGTGCCGGCTTG
NUP93_TCAAGCCGGCACCTGAGCGG	NUP93	CORE_ESSETIAL	TCAAGCCGGCACCTGAGCGG
NUP93_TCCTCAAGCCGGCACCTGAG	NUP93	CORE_ESSETIAL	TCCTCAAGCCGGCACCTGAG
NUP98_CCTGCCACCGACCGCCGCTT	NUP98	CORE_ESSETIAL	CCTGCCACCGACCGCCGCTT
NUP98_GCGGCGGCGACGGTTTCGTG	NUP98	CORE_ESSETIAL	GCGGCGGCGACGGTTTCGTG
NUP98_GCTGCGCCCGAAGCGGCGGT	NUP98	CORE_ESSETIAL	GCTGCGCCCGAAGCGGCGGT
NUP98_GGCGGCGGCGACGGTTTCGT	NUP98	CORE_ESSETIAL	GGCGGCGGCGACGGTTTCGT
NUP98_TCTGCGCGCTGCGCCCGAAG	NUP98	CORE_ESSETIAL	TCTGCGCGCTGCGCCCGAAG
NXF1_CGAAGATCAAGGGCGGGCTC	NXF1	CORE_ESSETIAL	CGAAGATCAAGGGCGGGCTC
NXF1_TAGGTTGTTTGCCGGCGTAG	NXF1	CORE_ESSETIAL	TAGGTTGTTTGCCGGCGTAG
NXF1_TCAAGGGCGGGCTCAGGCGC	NXF1	CORE_ESSETIAL	TCAAGGGCGGGCTCAGGCGC
NXF1_TCAGGCGCTGGCCGCTACGC	NXF1	CORE_ESSETIAL	TCAGGCGCTGGCCGCTACGC
NXF1_TTGGGAGTTAGGTTGTTTGC	NXF1	CORE_ESSETIAL	TTGGGAGTTAGGTTGTTTGC
PABPN1_ACAAGATGGCGCCGCCGCCC	PABPN1	CORE_ESSETIAL	ACAAGATGGCGCCGCCGCCC
PABPN1_CTGCGGGCGGTCGGGGCTCC	PABPN1	CORE_ESSETIAL	CTGCGGGCGGTCGGGGCTCC
PABPN1_GCAGCAGCAGCGGGGGCTGC	PABPN1	CORE_ESSETIAL	GCAGCAGCAGCGGGGGCTGC
PABPN1_GCAGCAGCGGGGGCTGCGGG	PABPN1	CORE_ESSETIAL	GCAGCAGCGGGGGCTGCGGG
PABPN1_GTCGGGGCTCCGGGCCGGGG	PABPN1	CORE_ESSETIAL	GTCGGGGCTCCGGGCCGGGG
PFDN2_CAAGAGCAGCGGGAGCGGCG	PFDN2	CORE_ESSETIAL	CAAGAGCAGCGGGAGCGGCG
PFDN2_GCCGGCAAGAGCAGCGGGAG	PFDN2	CORE_ESSETIAL	GCCGGCAAGAGCAGCGGGAG
PFDN2_GCGGAGAACAGCGGTCGCGC	PFDN2	CORE_ESSETIAL	GCGGAGAACAGCGGTCGCGC
PFDN2_GGTCGCGCCGGCAAGAGCAG	PFDN2	CORE_ESSETIAL	GGTCGCGCCGGCAAGAGCAG
PFDN2_GTCGCGCCGGCAAGAGCAGC	PFDN2	CORE_ESSETIAL	GTCGCGCCGGCAAGAGCAGC
PHB_AATTCATGTGGAGGTCAGAG	PHB	CORE_ESSETIAL	AATTCATGTGGAGGTCAGAG
PHB_GGAAGCAGGTGAGAATGGAG	PHB	CORE_ESSETIAL	GGAAGCAGGTGAGAATGGAG
PHB_GTGGAAGCAGGTGAGAATGG	PHB	CORE_ESSETIAL	GTGGAAGCAGGTGAGAATGG
PHB_TGGAAGCAGGTGAGAATGGA	PHB	CORE_ESSETIAL	TGGAAGCAGGTGAGAATGGA
PHB_TGGTTGGGGAATTCATGTGG	PHB	CORE_ESSETIAL	TGGTTGGGGAATTCATGTGG
PHB2_GAAGGGTGCAGTACCTAAGC	PHB2	CORE_ESSETIAL	GAAGGGTGCAGTACCTAAGC
PHB2_GGCCCGAACCCTCGTGTGAA	PHB2	CORE_ESSETIAL	GGCCCGAACCCTCGTGTGAA
PHB2_GGTACTGCACCCTTCACACG	PHB2	CORE_ESSETIAL	GGTACTGCACCCTTCACACG
PHB2_GTACTGCACCCTTCACACGA	PHB2	CORE_ESSETIAL	GTACTGCACCCTTCACACGA
PHB2_GTGCAGTACCTAAGCCGGAG	PHB2	CORE_ESSETIAL	GTGCAGTACCTAAGCCGGAG
PHF5A_CACCAACACCAGCCTGCTTG	PHF5A	CORE_ESSETIAL	CACCAACACCAGCCTGCTTG
PHF5A_CTCCTAACTAAGCCGGCCAC	PHF5A	CORE_ESSETIAL	CTCCTAACTAAGCCGGCCAC
PHF5A_GCCATAGCTCCTAACTAAGC	PHF5A	CORE_ESSETIAL	GCCATAGCTCCTAACTAAGC
PHF5A_TGCCGCAAGCAGGCTGGTGT	PHF5A	CORE_ESSETIAL	TGCCGCAAGCAGGCTGGTGT
PHF5A_TTGCGGCAAAAGATCAAATC	PHF5A	CORE_ESSETIAL	TTGCGGCAAAAGATCAAATC
POLR2D_CGCGCGGCGCGGCGCGGCGA	POLR2D	CORE_ESSETIAL	CGCGCGGCGCGGCGCGGCGA
POLR2D_GCGGCGCGGCGCGGCGATGG	POLR2D	CORE_ESSETIAL	GCGGCGCGGCGCGGCGATGG
POLR2D_GCGGGCTGGCGACGTAGAGG	POLR2D	CORE_ESSETIAL	GCGGGCTGGCGACGTAGAGG
POLR2D_TCCGCGGGCTGGCGACGTAG	POLR2D	CORE_ESSETIAL	TCCGCGGGCTGGCGACGTAG
POLR2D_TCCTCTACGTCGCCAGCCCG	POLR2D	CORE_ESSETIAL	TCCTCTACGTCGCCAGCCCG
POLR2I_AAGCGAATACCCACGAAGCC	POLR2I	CORE_ESSETIAL	AAGCGAATACCCACGAAGCC
POLR2I_ACTTACGAGCCGGGCTTCGT	POLR2I	CORE_ESSETIAL	ACTTACGAGCCGGGCTTCGT
POLR2I_CCCGACGGGACTTACGAGCC	POLR2I	CORE_ESSETIAL	CCCGACGGGACTTACGAGCC
POLR2I_CCCGGCTCGTAAGTCCCGTC	POLR2I	CORE_ESSETIAL	CCCGGCTCGTAAGTCCCGTC
POLR2I_GCCCGACGGGACTTACGAGC	POLR2I	CORE_ESSETIAL	GCCCGACGGGACTTACGAGC
PPP2R1A_AAGGGACGGAGCCAAGATGG	PPP2R1A	CORE_ESSETIAL	AAGGGACGGAGCCAAGATGG
PPP2R1A_GCAGTCTGACAGGAAAGGGA	PPP2R1A	CORE_ESSETIAL	GCAGTCTGACAGGAAAGGGA
PPP2R1A_GGCCGCAGTCTGACAGGAAA	PPP2R1A	CORE_ESSETIAL	GGCCGCAGTCTGACAGGAAA
PPP2R1A_GTACAGCGAGTCGTCGCCGT	PPP2R1A	CORE_ESSETIAL	GTACAGCGAGTCGTCGCCGT
PPP2R1A_TGGCCGCAGTCTGACAGGAA	PPP2R1A	CORE_ESSETIAL	TGGCCGCAGTCTGACAGGAA
PRPF19_AGCGCTACGCTAGCATCGCT	PRPF19	CORE_ESSETIAL	AGCGCTACGCTAGCATCGCT
PRPF19_CTACGCTAGCATCGCTCGGC	PRPF19	CORE_ESSETIAL	CTACGCTAGCATCGCTCGGC
PRPF19_GCTAGCGTAGCGCTTCACGT	PRPF19	CORE_ESSETIAL	GCTAGCGTAGCGCTTCACGT
PRPF19_TAGCGCTTCACGTGGGAATG	PRPF19	CORE_ESSETIAL	TAGCGCTTCACGTGGGAATG
PRPF19_TGCTAGCGTAGCGCTTCACG	PRPF19	CORE_ESSETIAL	TGCTAGCGTAGCGCTTCACG
PRPF3_AATTACCCTCTGTGGGCCCG	PRPF3	CORE_ESSETIAL	AATTACCCTCTGTGGGCCCG
PRPF3_AGTGGCCCCGGGCCCACAGA	PRPF3	CORE_ESSETIAL	AGTGGCCCCGGGCCCACAGA
PRPF3_CTCAGGGGCTGAAGTTTGTG	PRPF3	CORE_ESSETIAL	CTCAGGGGCTGAAGTTTGTG
PRPF3_GAAGTTTGTGAGGTGAGTAG	PRPF3	CORE_ESSETIAL	GAAGTTTGTGAGGTGAGTAG
PRPF3_TAGTGGCCCCGGGCCCACAG	PRPF3	CORE_ESSETIAL	TAGTGGCCCCGGGCCCACAG
PRPF31_AGAGGAGAGGTGAGTGTGAT	PRPF31	CORE_ESSETIAL	AGAGGAGAGGTGAGTGTGAT
PRPF31_GAGGAGAGGTGAGTGTGATG	PRPF31	CORE_ESSETIAL	GAGGAGAGGTGAGTGTGATG
PRPF31_GGTGAGTGTGATGGGGACCA	PRPF31	CORE_ESSETIAL	GGTGAGTGTGATGGGGACCA
PRPF31_GTGAGTGTGATGGGGACCAC	PRPF31	CORE_ESSETIAL	GTGAGTGTGATGGGGACCAC
PRPF31_TGAGTGTGATGGGGACCACG	PRPF31	CORE_ESSETIAL	TGAGTGTGATGGGGACCACG
PRPF38A_AGAAAAAGCACCTAGAGGAA	PRPF38A	CORE_ESSETIAL	AGAAAAAGCACCTAGAGGAA
PRPF38A_CCACCTTTCTCCATTCCTCT	PRPF38A	CORE_ESSETIAL	CCACCTTTCTCCATTCCTCT
PRPF38A_CCTAGAGGAATGGAGAAAGG	PRPF38A	CORE_ESSETIAL	CCTAGAGGAATGGAGAAAGG
PRPF38A_GAAGTTTCACTAAACAGCTT	PRPF38A	CORE_ESSETIAL	GAAGTTTCACTAAACAGCTT
PRPF38A_GCACCTAGAGGAATGGAGAA	PRPF38A	CORE_ESSETIAL	GCACCTAGAGGAATGGAGAA
PRPF8_ACGCCTGCCACGCACCCCAC	PRPF8	CORE_ESSETIAL	ACGCCTGCCACGCACCCCAC
PRPF8_CCCACAGGCCCTCACACAAG	PRPF8	CORE_ESSETIAL	CCCACAGGCCCTCACACAAG
PRPF8_CCTCTTGTGTGAGGGCCTGT	PRPF8	CORE_ESSETIAL	CCTCTTGTGTGAGGGCCTGT
PRPF8_GAAAGCGGCCTCTTGTGTGA	PRPF8	CORE_ESSETIAL	GAAAGCGGCCTCTTGTGTGA
PRPF8_GGAAAGCGGCCTCTTGTGTG	PRPF8	CORE_ESSETIAL	GGAAAGCGGCCTCTTGTGTG
PSMA1_AGCAAAACTGAGAATCAAGG	PSMA1	CORE_ESSETIAL	AGCAAAACTGAGAATCAAGG
PSMA1_CCATGGTGGCGGCGCGGGCC	PSMA1	CORE_ESSETIAL	CCATGGTGGCGGCGCGGGCC
PSMA1_CGGGATTCAACGTACCATGG	PSMA1	CORE_ESSETIAL	CGGGATTCAACGTACCATGG
PSMA1_TCCAGCAAAACTGAGAATCA	PSMA1	CORE_ESSETIAL	TCCAGCAAAACTGAGAATCA
PSMA1_TGGCGGCGCGGGCCTGGTTG	PSMA1	CORE_ESSETIAL	TGGCGGCGCGGGCCTGGTTG
PSMA2_ACTACATTCAGGTATGGAAG	PSMA2	CORE_ESSETIAL	ACTACATTCAGGTATGGAAG
PSMA2_AGGTATGGAAGGGGCCCTCG	PSMA2	CORE_ESSETIAL	AGGTATGGAAGGGGCCCTCG
PSMA2_GACTACATTCAGGTATGGAA	PSMA2	CORE_ESSETIAL	GACTACATTCAGGTATGGAA
PSMA2_GACTACGCTGAAGACCTCGA	PSMA2	CORE_ESSETIAL	GACTACGCTGAAGACCTCGA
PSMA2_TGACTACATTCAGGTATGGA	PSMA2	CORE_ESSETIAL	TGACTACATTCAGGTATGGA
PSMA3_ACGCGTAGGGATTCCAGGCC	PSMA3	CORE_ESSETIAL	ACGCGTAGGGATTCCAGGCC
PSMA3_CTAAACCCAAAGGGACGCGT	PSMA3	CORE_ESSETIAL	CTAAACCCAAAGGGACGCGT
PSMA3_CTCATCGTGCTAAACCCAAA	PSMA3	CORE_ESSETIAL	CTCATCGTGCTAAACCCAAA
PSMA3_TAAACCCAAAGGGACGCGTA	PSMA3	CORE_ESSETIAL	TAAACCCAAAGGGACGCGTA
PSMA3_TAGGGGAAGCGCTCCGGGCC	PSMA3	CORE_ESSETIAL	TAGGGGAAGCGCTCCGGGCC
PSMA6_AGGTGCTTGTGTGCCTGGTG	PSMA6	CORE_ESSETIAL	AGGTGCTTGTGTGCCTGGTG
PSMA6_CTACTTTAAACACAATCCCT	PSMA6	CORE_ESSETIAL	CTACTTTAAACACAATCCCT
PSMA6_GGCCCCGTAGCTCCCGCACC	PSMA6	CORE_ESSETIAL	GGCCCCGTAGCTCCCGCACC
PSMA6_TGCCTGGTGCGGGAGCTACG	PSMA6	CORE_ESSETIAL	TGCCTGGTGCGGGAGCTACG
PSMA6_TGCGGGAGCTACGGGGCCCA	PSMA6	CORE_ESSETIAL	TGCGGGAGCTACGGGGCCCA
PSMB2_CACCGGTGAGACCTGGAAGC	PSMB2	CORE_ESSETIAL	CACCGGTGAGACCTGGAAGC
PSMB2_CACGAGACTCGCCCGCTTCC	PSMB2	CORE_ESSETIAL	CACGAGACTCGCCCGCTTCC
PSMB2_GCTGTCTCACCGGTGAGACC	PSMB2	CORE_ESSETIAL	GCTGTCTCACCGGTGAGACC
PSMB2_GGGCGAGTCTCGTGCTGTGT	PSMB2	CORE_ESSETIAL	GGGCGAGTCTCGTGCTGTGT
PSMB2_TCACCGGTGAGACCTGGAAG	PSMB2	CORE_ESSETIAL	TCACCGGTGAGACCTGGAAG
PSMB3_ACACCGCAATCATGGTGAGA	PSMB3	CORE_ESSETIAL	ACACCGCAATCATGGTGAGA
PSMB3_ACCGCAATCATGGTGAGATG	PSMB3	CORE_ESSETIAL	ACCGCAATCATGGTGAGATG
PSMB3_ATCCTAGTACACCGCAATCA	PSMB3	CORE_ESSETIAL	ATCCTAGTACACCGCAATCA
PSMB3_GGAATTGCTCTGGCGATCGA	PSMB3	CORE_ESSETIAL	GGAATTGCTCTGGCGATCGA
PSMB3_TCCCCATCTCACCATGATTG	PSMB3	CORE_ESSETIAL	TCCCCATCTCACCATGATTG
PSMC1_AGTCACTCACCATCTTGCCT	PSMC1	CORE_ESSETIAL	AGTCACTCACCATCTTGCCT
PSMC1_GACTAAGGGTTTCTTTCCGC	PSMC1	CORE_ESSETIAL	GACTAAGGGTTTCTTTCCGC
PSMC1_GCAAGATGGTGAGTGACTAA	PSMC1	CORE_ESSETIAL	GCAAGATGGTGAGTGACTAA
PSMC1_GGCAAGATGGTGAGTGACTA	PSMC1	CORE_ESSETIAL	GGCAAGATGGTGAGTGACTA
PSMC1_TCCGGCAGCGGCAGCTCAAG	PSMC1	CORE_ESSETIAL	TCCGGCAGCGGCAGCTCAAG
PSMC2_AAGGTGCTGTGTAATCATTA	PSMC2	CORE_ESSETIAL	AAGGTGCTGTGTAATCATTA
PSMC2_CATTAAGGAGCGGAGGCTTT	PSMC2	CORE_ESSETIAL	CATTAAGGAGCGGAGGCTTT
PSMC2_GCTGTGTAATCATTAAGGAG	PSMC2	CORE_ESSETIAL	GCTGTGTAATCATTAAGGAG
PSMC2_GTGTAATCATTAAGGAGCGG	PSMC2	CORE_ESSETIAL	GTGTAATCATTAAGGAGCGG
PSMC2_TCTTCCGCTGATCGGCACCG	PSMC2	CORE_ESSETIAL	TCTTCCGCTGATCGGCACCG
PSMC4_CTCCTCCATAGTGACCAAGC	PSMC4	CORE_ESSETIAL	CTCCTCCATAGTGACCAAGC
PSMC4_GATAGGCATCTTGGTGGAGA	PSMC4	CORE_ESSETIAL	GATAGGCATCTTGGTGGAGA
PSMC4_GGAGGAGATAGGCATCTTGG	PSMC4	CORE_ESSETIAL	GGAGGAGATAGGCATCTTGG
PSMC4_GGCCGGCTTGGTCACTATGG	PSMC4	CORE_ESSETIAL	GGCCGGCTTGGTCACTATGG
PSMC4_TTGGTCACTATGGAGGAGAT	PSMC4	CORE_ESSETIAL	TTGGTCACTATGGAGGAGAT
PSMD1_ACTGACTGAGCAGCGCACCC	PSMD1	CORE_ESSETIAL	ACTGACTGAGCAGCGCACCC
PSMD1_AGCAGCGCACCCGGGGAGCA	PSMD1	CORE_ESSETIAL	AGCAGCGCACCCGGGGAGCA
PSMD1_AGGAGGCGCGGTGAACTGAG	PSMD1	CORE_ESSETIAL	AGGAGGCGCGGTGAACTGAG
PSMD1_CTGACTGAGCAGCGCACCCG	PSMD1	CORE_ESSETIAL	CTGACTGAGCAGCGCACCCG
PSMD1_GACTGACTGAGCAGCGCACC	PSMD1	CORE_ESSETIAL	GACTGACTGAGCAGCGCACC
PSMD11_AGTCTCTACTCAGCACCGAC	PSMD11	CORE_ESSETIAL	AGTCTCTACTCAGCACCGAC
PSMD11_GTCGGTGCTGAGTAGAGACT	PSMD11	CORE_ESSETIAL	GTCGGTGCTGAGTAGAGACT
PSMD11_GTCTCTACTCAGCACCGACC	PSMD11	CORE_ESSETIAL	GTCTCTACTCAGCACCGACC
PSMD11_TCTACTCAGCACCGACCGGG	PSMD11	CORE_ESSETIAL	TCTACTCAGCACCGACCGGG
PSMD11_TGAGTAGAGACTGGGCTCTC	PSMD11	CORE_ESSETIAL	TGAGTAGAGACTGGGCTCTC
PSMD7_AACTGGGCCTGAAAGGGTAC	PSMD7	CORE_ESSETIAL	AACTGGGCCTGAAAGGGTAC
PSMD7_CCGGTGACCGCTACTGCTGC	PSMD7	CORE_ESSETIAL	CCGGTGACCGCTACTGCTGC
PSMD7_CTGCTGCCGGTGTTTGCGTG	PSMD7	CORE_ESSETIAL	CTGCTGCCGGTGTTTGCGTG
PSMD7_GCCGGTGTTTGCGTGTGGCA	PSMD7	CORE_ESSETIAL	GCCGGTGTTTGCGTGTGGCA
PSMD7_TCCCTGCCACACGCAAACAC	PSMD7	CORE_ESSETIAL	TCCCTGCCACACGCAAACAC
QARS_CCTCGGCCTGAGCGAGCAGA	QARS	CORE_ESSETIAL	CCTCGGCCTGAGCGAGCAGA
QARS_CGAGGCTAGTGAAGAGCGAC	QARS	CORE_ESSETIAL	CGAGGCTAGTGAAGAGCGAC
QARS_CGCGGGCCTTCTGCTCGCTC	QARS	CORE_ESSETIAL	CGCGGGCCTTCTGCTCGCTC
QARS_CTGTCGCTCTTCACTAGCCT	QARS	CORE_ESSETIAL	CTGTCGCTCTTCACTAGCCT
QARS_GAGGCTAGTGAAGAGCGACA	QARS	CORE_ESSETIAL	GAGGCTAGTGAAGAGCGACA
RAN_CAGCCTCAGTCGGACGGGCG	RAN	CORE_ESSETIAL	CAGCCTCAGTCGGACGGGCG
RAN_CTTTCCAGCCTCAGTCGGAC	RAN	CORE_ESSETIAL	CTTTCCAGCCTCAGTCGGAC
RAN_GCCATCTTTCCAGCCTCAGT	RAN	CORE_ESSETIAL	GCCATCTTTCCAGCCTCAGT
RAN_TCTTTCCAGCCTCAGTCGGA	RAN	CORE_ESSETIAL	TCTTTCCAGCCTCAGTCGGA
RAN_TGGAAGGTATCGCGACCCGG	RAN	CORE_ESSETIAL	TGGAAGGTATCGCGACCCGG
RPA1_CAGCTCCAGCTTCCCCACCC	RPA1	CORE_ESSETIAL	CAGCTCCAGCTTCCCCACCC
RPA1_CCACCGCCAAGACTTCCCCG	RPA1	CORE_ESSETIAL	CCACCGCCAAGACTTCCCCG
RPA1_GAGCTGTTGCGGGGTCCGCG	RPA1	CORE_ESSETIAL	GAGCTGTTGCGGGGTCCGCG
RPA1_GGGAAGCTGGAGCTGTTGCG	RPA1	CORE_ESSETIAL	GGGAAGCTGGAGCTGTTGCG
RPA1_TGGAGCTGTTGCGGGGTCCG	RPA1	CORE_ESSETIAL	TGGAGCTGTTGCGGGGTCCG
RPA2_AAGTAGCCAGAGCGGCGCAG	RPA2	CORE_ESSETIAL	AAGTAGCCAGAGCGGCGCAG
RPA2_CCAGAGAAAAGTAGCCAGAG	RPA2	CORE_ESSETIAL	CCAGAGAAAAGTAGCCAGAG
RPA2_GCAGTGGCGGCCGCGTTCTG	RPA2	CORE_ESSETIAL	GCAGTGGCGGCCGCGTTCTG
RPA2_TAGCCAGAGCGGCGCAGTGG	RPA2	CORE_ESSETIAL	TAGCCAGAGCGGCGCAGTGG
RPA2_TAGCGGAAAACCACAGAACG	RPA2	CORE_ESSETIAL	TAGCGGAAAACCACAGAACG
RPL10A_AGGCGCGGATGAACGCGGAT	RPL10A	CORE_ESSETIAL	AGGCGCGGATGAACGCGGAT
RPL10A_CCTGAAGGCGCGGATGAACG	RPL10A	CORE_ESSETIAL	CCTGAAGGCGCGGATGAACG
RPL10A_GCGCGGCGTGAGAAGCCATG	RPL10A	CORE_ESSETIAL	GCGCGGCGTGAGAAGCCATG
RPL10A_GGCGCGGATGAACGCGGATA	RPL10A	CORE_ESSETIAL	GGCGCGGATGAACGCGGATA
RPL10A_TTCAGGACCAACTCACCTCA	RPL10A	CORE_ESSETIAL	TTCAGGACCAACTCACCTCA
RPL11_CATCATGGCGGTGAGTAGCT	RPL11	CORE_ESSETIAL	CATCATGGCGGTGAGTAGCT
RPL11_CCATCATGGCGGTGAGTAGC	RPL11	CORE_ESSETIAL	CCATCATGGCGGTGAGTAGC
RPL11_CCATGGATGGCGACGGATAA	RPL11	CORE_ESSETIAL	CCATGGATGGCGACGGATAA
RPL11_GGATAAAGGAAAGCAAATCC	RPL11	CORE_ESSETIAL	GGATAAAGGAAAGCAAATCC
RPL11_GGCGGTGAGTAGCTGGGACC	RPL11	CORE_ESSETIAL	GGCGGTGAGTAGCTGGGACC
RPL12_CCCGGATTCGGGACGACCGA	RPL12	CORE_ESSETIAL	CCCGGATTCGGGACGACCGA
RPL12_CCTTCGGTCGTCCCGAATCC	RPL12	CORE_ESSETIAL	CCTTCGGTCGTCCCGAATCC
RPL12_CGGCTGGTGTCGGATGAACC	RPL12	CORE_ESSETIAL	CGGCTGGTGTCGGATGAACC
RPL12_GACCGAAGGAAGTTGCACCT	RPL12	CORE_ESSETIAL	GACCGAAGGAAGTTGCACCT
RPL12_GGCCAAGGTGCAACTTCCTT	RPL12	CORE_ESSETIAL	GGCCAAGGTGCAACTTCCTT
RPL13_CGCAGGAGGTGAGGGAGACT	RPL13	CORE_ESSETIAL	CGCAGGAGGTGAGGGAGACT
RPL13_CTGGATGATGCCCAAAGGCC	RPL13	CORE_ESSETIAL	CTGGATGATGCCCAAAGGCC
RPL13_GAGACTGGGTCCTGGCCTTT	RPL13	CORE_ESSETIAL	GAGACTGGGTCCTGGCCTTT
RPL13_GTCTCCCTCACCTCCTGCGC	RPL13	CORE_ESSETIAL	GTCTCCCTCACCTCCTGCGC
RPL13_TGGCGCTGGATGATGCCCAA	RPL13	CORE_ESSETIAL	TGGCGCTGGATGATGCCCAA
RPL14_AGTCTTACTGTTGCGGGCTC	RPL14	CORE_ESSETIAL	AGTCTTACTGTTGCGGGCTC
RPL14_ATGGTGAGTCTTACTGTTGC	RPL14	CORE_ESSETIAL	ATGGTGAGTCTTACTGTTGC
RPL14_CATGGTGAGTCTTACTGTTG	RPL14	CORE_ESSETIAL	CATGGTGAGTCTTACTGTTG
RPL14_GTCTTACTGTTGCGGGCTCC	RPL14	CORE_ESSETIAL	GTCTTACTGTTGCGGGCTCC
RPL14_TCTTACTGTTGCGGGCTCCG	RPL14	CORE_ESSETIAL	TCTTACTGTTGCGGGCTCCG
RPL18_AGCTCGCTTTGCGGCGTTCG	RPL18	CORE_ESSETIAL	AGCTCGCTTTGCGGCGTTCG
RPL18_ATCATGGTGAGCTCGCTTTG	RPL18	CORE_ESSETIAL	ATCATGGTGAGCTCGCTTTG
RPL18_CCGAGCAGGAGGCGCCATCA	RPL18	CORE_ESSETIAL	CCGAGCAGGAGGCGCCATCA
RPL18_GCAAAGCGAGCTCACCATGA	RPL18	CORE_ESSETIAL	GCAAAGCGAGCTCACCATGA
RPL18_TGAGCTCGCTTTGCGGCGTT	RPL18	CORE_ESSETIAL	TGAGCTCGCTTTGCGGCGTT
RPL18A_AGGCCTCGGGCACGGTAAGG	RPL18A	CORE_ESSETIAL	AGGCCTCGGGCACGGTAAGG
RPL18A_CGCCATGAAGGCCTCGGGCA	RPL18A	CORE_ESSETIAL	CGCCATGAAGGCCTCGGGCA
RPL18A_CGCCCGCCTTACCGTGCCCG	RPL18A	CORE_ESSETIAL	CGCCCGCCTTACCGTGCCCG
RPL18A_GGCCTCGGGCACGGTAAGGC	RPL18A	CORE_ESSETIAL	GGCCTCGGGCACGGTAAGGC
RPL18A_TGAAGGCCTCGGGCACGGTA	RPL18A	CORE_ESSETIAL	TGAAGGCCTCGGGCACGGTA
RPL19_AGGGCGAGCTGGTCTCCATC	RPL19	CORE_ESSETIAL	AGGGCGAGCTGGTCTCCATC
RPL19_CGACACGCGTCAGCGCCTGA	RPL19	CORE_ESSETIAL	CGACACGCGTCAGCGCCTGA
RPL19_CGGCCGCAGCCATGAGGTGA	RPL19	CORE_ESSETIAL	CGGCCGCAGCCATGAGGTGA
RPL19_GCGGCCGCAGCCATGAGGTG	RPL19	CORE_ESSETIAL	GCGGCCGCAGCCATGAGGTG
RPL19_TCGCCCTCACCTCATGGCTG	RPL19	CORE_ESSETIAL	TCGCCCTCACCTCATGGCTG
RPL23A_AATCCCCGGTAAACCAGCTG	RPL23A	CORE_ESSETIAL	AATCCCCGGTAAACCAGCTG
RPL23A_CGAAGAAGGAAGGTGTGTGT	RPL23A	CORE_ESSETIAL	CGAAGAAGGAAGGTGTGTGT
RPL23A_GAAGGTGTGTGTTGGTGATG	RPL23A	CORE_ESSETIAL	GAAGGTGTGTGTTGGTGATG
RPL23A_GCGCCGAAAGCGAAGAAGGA	RPL23A	CORE_ESSETIAL	GCGCCGAAAGCGAAGAAGGA
RPL23A_GGAAGGTGTGTGTTGGTGAT	RPL23A	CORE_ESSETIAL	GGAAGGTGTGTGTTGGTGAT
RPL24_ACTTCATGGCGACAGCTCCA	RPL24	CORE_ESSETIAL	ACTTCATGGCGACAGCTCCA
RPL24_CATGAAGTAAGCACGACCCG	RPL24	CORE_ESSETIAL	CATGAAGTAAGCACGACCCG
RPL24_GCCCGAGGATGTAAGCGGAT	RPL24	CORE_ESSETIAL	GCCCGAGGATGTAAGCGGAT
RPL24_GTAAGCGGATTGGGAACCAC	RPL24	CORE_ESSETIAL	GTAAGCGGATTGGGAACCAC
RPL24_TGTAAGCGGATTGGGAACCA	RPL24	CORE_ESSETIAL	TGTAAGCGGATTGGGAACCA
RPL26_ATCCTTACCCGCTCCCGCTT	RPL26	CORE_ESSETIAL	ATCCTTACCCGCTCCCGCTT
RPL26_GCCATCACCGAAGCGGGAGC	RPL26	CORE_ESSETIAL	GCCATCACCGAAGCGGGAGC
RPL26_GGAGCGGGTAAGGATTCGGC	RPL26	CORE_ESSETIAL	GGAGCGGGTAAGGATTCGGC
RPL26_GGCCATCACCGAAGCGGGAG	RPL26	CORE_ESSETIAL	GGCCATCACCGAAGCGGGAG
RPL26_TTTGCGGCCATCACCGAAGC	RPL26	CORE_ESSETIAL	TTTGCGGCCATCACCGAAGC
RPL3_CATTGTCACCGGCGTCGGCA	RPL3	CORE_ESSETIAL	CATTGTCACCGGCGTCGGCA
RPL3_CGTGATGGTATGTGTTGTAA	RPL3	CORE_ESSETIAL	CGTGATGGTATGTGTTGTAA
RPL3_CGTTTCATTGTCACCGGCGT	RPL3	CORE_ESSETIAL	CGTTTCATTGTCACCGGCGT
RPL3_GATGGTATGTGTTGTAATGG	RPL3	CORE_ESSETIAL	GATGGTATGTGTTGTAATGG
RPL3_GGATTCAGCCGTGCCGACGC	RPL3	CORE_ESSETIAL	GGATTCAGCCGTGCCGACGC
RPL31_CGCTGCAGAGTGAGTATGGG	RPL31	CORE_ESSETIAL	CGCTGCAGAGTGAGTATGGG
RPL31_GAGTATGGGTGGCGGAGTCT	RPL31	CORE_ESSETIAL	GAGTATGGGTGGCGGAGTCT
RPL31_GGACGCTGCAGAGTGAGTAT	RPL31	CORE_ESSETIAL	GGACGCTGCAGAGTGAGTAT
RPL31_TGAGTATGGGTGGCGGAGTC	RPL31	CORE_ESSETIAL	TGAGTATGGGTGGCGGAGTC
RPL31_TGCAGAGTGAGTATGGGTGG	RPL31	CORE_ESSETIAL	TGCAGAGTGAGTATGGGTGG
RPL32_AACACTTACCGAGAAGGAGA	RPL32	CORE_ESSETIAL	AACACTTACCGAGAAGGAGA
RPL32_CGCAGGAATGCGGATTGCCA	RPL32	CORE_ESSETIAL	CGCAGGAATGCGGATTGCCA
RPL32_CGGATTAACACTTACCGAGA	RPL32	CORE_ESSETIAL	CGGATTAACACTTACCGAGA
RPL32_GGTGGCAGCCATCTCCTTCT	RPL32	CORE_ESSETIAL	GGTGGCAGCCATCTCCTTCT
RPL32_TTCCTCGGCGCTGCCTACGG	RPL32	CORE_ESSETIAL	TTCCTCGGCGCTGCCTACGG
RPL34_ATTGGTAAGGAAATAAAGAC	RPL34	CORE_ESSETIAL	ATTGGTAAGGAAATAAAGAC
RPL34_CGGATGGCAGCCGATTGGTA	RPL34	CORE_ESSETIAL	CGGATGGCAGCCGATTGGTA
RPL34_CTCCTCGGATGGCAGCCGAT	RPL34	CORE_ESSETIAL	CTCCTCGGATGGCAGCCGAT
RPL34_GGGGACGTTGTCTGCAGGTA	RPL34	CORE_ESSETIAL	GGGGACGTTGTCTGCAGGTA
RPL34_TTGGTAAGGAAATAAAGACA	RPL34	CORE_ESSETIAL	TTGGTAAGGAAATAAAGACA
RPL35_AATGGTGAGAGCTGCGGAAT	RPL35	CORE_ESSETIAL	AATGGTGAGAGCTGCGGAAT
RPL35_ATGGTGAGAGCTGCGGAATC	RPL35	CORE_ESSETIAL	ATGGTGAGAGCTGCGGAATC
RPL35_CGCGCCTCACAGCGCTCGGA	RPL35	CORE_ESSETIAL	CGCGCCTCACAGCGCTCGGA
RPL35_GTTGGCGGCTTGTGCAGCAA	RPL35	CORE_ESSETIAL	GTTGGCGGCTTGTGCAGCAA
RPL35_TGCAGCAATGGTGAGAGCTG	RPL35	CORE_ESSETIAL	TGCAGCAATGGTGAGAGCTG
RPL36_GCGGCGGATACCGGCAGTGC	RPL36	CORE_ESSETIAL	GCGGCGGATACCGGCAGTGC
RPL36_GGACCCGGGAGTCCGGATGG	RPL36	CORE_ESSETIAL	GGACCCGGGAGTCCGGATGG
RPL36_GGCGGCGGATACCGGCAGTG	RPL36	CORE_ESSETIAL	GGCGGCGGATACCGGCAGTG
RPL36_TAAGTGGTTTCCCGCACTGC	RPL36	CORE_ESSETIAL	TAAGTGGTTTCCCGCACTGC
RPL36_TCTGGAGAGCAGCAGGTAAG	RPL36	CORE_ESSETIAL	TCTGGAGAGCAGCAGGTAAG
RPL37_AACTCACCATCTCGCTTCTG	RPL37	CORE_ESSETIAL	AACTCACCATCTCGCTTCTG
RPL37_ACAGAGAGGCACAAAGGACG	RPL37	CORE_ESSETIAL	ACAGAGAGGCACAAAGGACG
RPL37_AGAGGCACAAAGGACGAGGA	RPL37	CORE_ESSETIAL	AGAGGCACAAAGGACGAGGA
RPL37_CAGCAAACAGAGAGGCACAA	RPL37	CORE_ESSETIAL	CAGCAAACAGAGAGGCACAA
RPL37_GAGATGGTGAGTTGTGACTG	RPL37	CORE_ESSETIAL	GAGATGGTGAGTTGTGACTG
RPL37A_ATGCAGGCAGATAGAGTTCT	RPL37A	CORE_ESSETIAL	ATGCAGGCAGATAGAGTTCT
RPL37A_CGCGGCGACATGGTGAGTGT	RPL37A	CORE_ESSETIAL	CGCGGCGACATGGTGAGTGT
RPL37A_GGACCTAGGTCGCGGCGACA	RPL37A	CORE_ESSETIAL	GGACCTAGGTCGCGGCGACA
RPL37A_GGTGAGTGTGGGTCTCTGTG	RPL37A	CORE_ESSETIAL	GGTGAGTGTGGGTCTCTGTG
RPL37A_TCGCGGCGACATGGTGAGTG	RPL37A	CORE_ESSETIAL	TCGCGGCGACATGGTGAGTG
RPL38_AGTGTCTCTAGGGTGATACG	RPL38	CORE_ESSETIAL	AGTGTCTCTAGGGTGATACG
RPL38_GCTTGCTGTGAGTGTCTCTA	RPL38	CORE_ESSETIAL	GCTTGCTGTGAGTGTCTCTA
RPL38_GGGTGATACGTGGGTGAGAA	RPL38	CORE_ESSETIAL	GGGTGATACGTGGGTGAGAA
RPL38_GTGTCTCTAGGGTGATACGT	RPL38	CORE_ESSETIAL	GTGTCTCTAGGGTGATACGT
RPL38_TGCTTGCTGTGAGTGTCTCT	RPL38	CORE_ESSETIAL	TGCTTGCTGTGAGTGTCTCT
RPL4_AAGAGAACTTCCACTCACCA	RPL4	CORE_ESSETIAL	AAGAGAACTTCCACTCACCA
RPL4_AGAACTTCCACTCACCATGG	RPL4	CORE_ESSETIAL	AGAACTTCCACTCACCATGG
RPL4_CAGCCACGCTCCTCTCAGCC	RPL4	CORE_ESSETIAL	CAGCCACGCTCCTCTCAGCC
RPL4_CCACTCACCATGGCGGAGAG	RPL4	CORE_ESSETIAL	CCACTCACCATGGCGGAGAG
RPL4_CCTCTCTCCGCCATGGTGAG	RPL4	CORE_ESSETIAL	CCTCTCTCCGCCATGGTGAG
RPL5_ACAGAGACCTGCAGGCCCAG	RPL5	CORE_ESSETIAL	ACAGAGACCTGCAGGCCCAG
RPL5_CTCTGTCGAGCAGCGGACGC	RPL5	CORE_ESSETIAL	CTCTGTCGAGCAGCGGACGC
RPL5_GACGCCGGTCTCTGTTCCGC	RPL5	CORE_ESSETIAL	GACGCCGGTCTCTGTTCCGC
RPL5_GGCATCCACTCACCATCCTG	RPL5	CORE_ESSETIAL	GGCATCCACTCACCATCCTG
RPL5_TGCAGGTCTCTGTCGAGCAG	RPL5	CORE_ESSETIAL	TGCAGGTCTCTGTCGAGCAG
RPL6_CCTCCAGGTTCGGATGGCGA	RPL6	CORE_ESSETIAL	CCTCCAGGTTCGGATGGCGA
RPL6_CCTTCGCCATCCGAACCTGG	RPL6	CORE_ESSETIAL	CCTTCGCCATCCGAACCTGG
RPL6_CTTCGCCATCCGAACCTGGA	RPL6	CORE_ESSETIAL	CTTCGCCATCCGAACCTGGA
RPL6_GACTGGATGCCCTCCAGGTT	RPL6	CORE_ESSETIAL	GACTGGATGCCCTCCAGGTT
RPL6_GGATGCCCTCCAGGTTCGGA	RPL6	CORE_ESSETIAL	GGATGCCCTCCAGGTTCGGA
RPL7_AAAGTATCTGGCTCTGGAGA	RPL7	CORE_ESSETIAL	AAAGTATCTGGCTCTGGAGA
RPL7_AACTCACTCTACACCCTCCA	RPL7	CORE_ESSETIAL	AACTCACTCTACACCCTCCA
RPL7_GATGGAGAAGGATTCTCAAG	RPL7	CORE_ESSETIAL	GATGGAGAAGGATTCTCAAG
RPL7_GGTGTAGAGTGAGTTGCTTC	RPL7	CORE_ESSETIAL	GGTGTAGAGTGAGTTGCTTC
RPL7_TCTGGCTCTGGAGATGGAGA	RPL7	CORE_ESSETIAL	TCTGGCTCTGGAGATGGAGA
RPL7A_AGGATGGCAGCGGATACAGC	RPL7A	CORE_ESSETIAL	AGGATGGCAGCGGATACAGC
RPL7A_AGTTCCGTGGCACTATAGCC	RPL7A	CORE_ESSETIAL	AGTTCCGTGGCACTATAGCC
RPL7A_CAGCGGATACAGCCGGAACC	RPL7A	CORE_ESSETIAL	CAGCGGATACAGCCGGAACC
RPL7A_GGAACCTGGCTATAGTGCCA	RPL7A	CORE_ESSETIAL	GGAACCTGGCTATAGTGCCA
RPL7A_GTGAGTGAGCTGTAGTTCCG	RPL7A	CORE_ESSETIAL	GTGAGTGAGCTGTAGTTCCG
RPN2_ACGCGCAACTCCTCACCCGG	RPN2	CORE_ESSETIAL	ACGCGCAACTCCTCACCCGG
RPN2_AGGAGTTGCGCGTGGCTTTG	RPN2	CORE_ESSETIAL	AGGAGTTGCGCGTGGCTTTG
RPN2_CTCGGAGGAATGGCGCCGCC	RPN2	CORE_ESSETIAL	CTCGGAGGAATGGCGCCGCC
RPN2_GCCACGCGCAACTCCTCACC	RPN2	CORE_ESSETIAL	GCCACGCGCAACTCCTCACC
RPN2_GCCGGGTGAGGAGTTGCGCG	RPN2	CORE_ESSETIAL	GCCGGGTGAGGAGTTGCGCG
RPS11_AGATGGCGGACATTCAGGTG	RPS11	CORE_ESSETIAL	AGATGGCGGACATTCAGGTG
RPS11_CGCGCCCCTGAAGGCCAAGG	RPS11	CORE_ESSETIAL	CGCGCCCCTGAAGGCCAAGG
RPS11_CGGACATTCAGGTGCGGACT	RPS11	CORE_ESSETIAL	CGGACATTCAGGTGCGGACT
RPS11_GACATTCAGGTGCGGACTCG	RPS11	CORE_ESSETIAL	GACATTCAGGTGCGGACTCG
RPS11_GGGTTGGATGCCAGGGTGCG	RPS11	CORE_ESSETIAL	GGGTTGGATGCCAGGGTGCG
RPS13_CATGCTCCCGGGTGAGCTCG	RPS13	CORE_ESSETIAL	CATGCTCCCGGGTGAGCTCG
RPS13_GGGCATCAAGCCGGATTGCT	RPS13	CORE_ESSETIAL	GGGCATCAAGCCGGATTGCT
RPS13_GTGAGCTCGGGGCATCAAGC	RPS13	CORE_ESSETIAL	GTGAGCTCGGGGCATCAAGC
RPS13_TGGGTCGCATGCATGCTCCC	RPS13	CORE_ESSETIAL	TGGGTCGCATGCATGCTCCC
RPS13_TTGATGCCCCGAGCTCACCC	RPS13	CORE_ESSETIAL	TTGATGCCCCGAGCTCACCC
RPS14_GACAATCGGGGGGCATCCTG	RPS14	CORE_ESSETIAL	GACAATCGGGGGGCATCCTG
RPS14_GAGGCCCGGGCGCGACAATC	RPS14	CORE_ESSETIAL	GAGGCCCGGGCGCGACAATC
RPS14_GCCCGGGCGCGACAATCGGG	RPS14	CORE_ESSETIAL	GCCCGGGCGCGACAATCGGG
RPS14_GGAGGCCCGGGCGCGACAAT	RPS14	CORE_ESSETIAL	GGAGGCCCGGGCGCGACAAT
RPS14_GGCCCGGGCGCGACAATCGG	RPS14	CORE_ESSETIAL	GGCCCGGGCGCGACAATCGG
RPS15_AGATGGTGAGTGTTGCGATT	RPS15	CORE_ESSETIAL	AGATGGTGAGTGTTGCGATT
RPS15_CGCAACACTCACCATCTTGC	RPS15	CORE_ESSETIAL	CGCAACACTCACCATCTTGC
RPS15_CTTCTGAGGATCCGGCAAGA	RPS15	CORE_ESSETIAL	CTTCTGAGGATCCGGCAAGA
RPS15_GAGGTTGGATGGAGCCGGAT	RPS15	CORE_ESSETIAL	GAGGTTGGATGGAGCCGGAT
RPS15_TGGATGGAGCCGGATAGGCC	RPS15	CORE_ESSETIAL	TGGATGGAGCCGGATAGGCC
RPS15A_AGATTGCAGGATGGCGCCGA	RPS15A	CORE_ESSETIAL	AGATTGCAGGATGGCGCCGA
RPS15A_AGGATGGCGCCGATGGCAGA	RPS15A	CORE_ESSETIAL	AGGATGGCGCCGATGGCAGA
RPS15A_CAATTTCATCCGTCTGCCAT	RPS15A	CORE_ESSETIAL	CAATTTCATCCGTCTGCCAT
RPS15A_CCGAACCTTAGATTGCAGGA	RPS15A	CORE_ESSETIAL	CCGAACCTTAGATTGCAGGA
RPS15A_CGATGGCAGACGGATGAAAT	RPS15A	CORE_ESSETIAL	CGATGGCAGACGGATGAAAT
RPS17_AGCCAAAACACCTACCATGT	RPS17	CORE_ESSETIAL	AGCCAAAACACCTACCATGT
RPS17_CAAGGACCCGCCAACATGGT	RPS17	CORE_ESSETIAL	CAAGGACCCGCCAACATGGT
RPS17_CAGATGGGGGACGATTGTGG	RPS17	CORE_ESSETIAL	CAGATGGGGGACGATTGTGG
RPS17_CTGCAGATGGGGGACGATTG	RPS17	CORE_ESSETIAL	CTGCAGATGGGGGACGATTG
RPS17_GGGACGATTGTGGAGGATGG	RPS17	CORE_ESSETIAL	GGGACGATTGTGGAGGATGG
RPS18_CACGGATTCCAGTCTTACCA	RPS18	CORE_ESSETIAL	CACGGATTCCAGTCTTACCA
RPS18_GAATCCGTGCCGTGATCCAG	RPS18	CORE_ESSETIAL	GAATCCGTGCCGTGATCCAG
RPS18_GATGCCGCTGGATCACGGCA	RPS18	CORE_ESSETIAL	GATGCCGCTGGATCACGGCA
RPS18_GCTGCGATGCCGCTGGATCA	RPS18	CORE_ESSETIAL	GCTGCGATGCCGCTGGATCA
RPS18_TGCTGCAGCCATGGTAAGAC	RPS18	CORE_ESSETIAL	TGCTGCAGCCATGGTAAGAC
RPS19_CGGAGCCCCCGCTTACCGTG	RPS19	CORE_ESSETIAL	CGGAGCCCCCGCTTACCGTG
RPS19_CGGAGGCCGCACGGTAAGCG	RPS19	CORE_ESSETIAL	CGGAGGCCGCACGGTAAGCG
RPS19_CTGGCAGCGCGGAGGCCGCA	RPS19	CORE_ESSETIAL	CTGGCAGCGCGGAGGCCGCA
RPS19_GCGGAGGCCGCACGGTAAGC	RPS19	CORE_ESSETIAL	GCGGAGGCCGCACGGTAAGC
RPS19_GGAGGCCGCACGGTAAGCGG	RPS19	CORE_ESSETIAL	GGAGGCCGCACGGTAAGCGG
RPS20_AGAGCGAACAGCGGTGAGTC	RPS20	CORE_ESSETIAL	AGAGCGAACAGCGGTGAGTC
RPS20_CGCGTCTTCCTCAAAAAGAA	RPS20	CORE_ESSETIAL	CGCGTCTTCCTCAAAAAGAA
RPS20_GAGTCAGGAGCAGGAGCGTG	RPS20	CORE_ESSETIAL	GAGTCAGGAGCAGGAGCGTG
RPS20_TCCTCGGCGAGAGCGAACAG	RPS20	CORE_ESSETIAL	TCCTCGGCGAGAGCGAACAG
RPS20_TTGAGGAAGACGCGGTCGTA	RPS20	CORE_ESSETIAL	TTGAGGAAGACGCGGTCGTA
RPS24_ATACGCGGCAGATGACTGCA	RPS24	CORE_ESSETIAL	ATACGCGGCAGATGACTGCA
RPS24_CAGATGACTGCACGGGCCCA	RPS24	CORE_ESSETIAL	CAGATGACTGCACGGGCCCA
RPS24_CCATCATGGTGAGTCTCCCT	RPS24	CORE_ESSETIAL	CCATCATGGTGAGTCTCCCT
RPS24_CTGAAGATAGATCGCCATCA	RPS24	CORE_ESSETIAL	CTGAAGATAGATCGCCATCA
RPS24_TACGCGGCAGATGACTGCAC	RPS24	CORE_ESSETIAL	TACGCGGCAGATGACTGCAC
RPS27A_AGGTCAGGGATCACAAGAGA	RPS27A	CORE_ESSETIAL	AGGTCAGGGATCACAAGAGA
RPS27A_ATCACAAGAGAAGGCACCAT	RPS27A	CORE_ESSETIAL	ATCACAAGAGAAGGCACCAT
RPS27A_GCTCTCGGGTTAGCACCCTA	RPS27A	CORE_ESSETIAL	GCTCTCGGGTTAGCACCCTA
RPS27A_GGAAGAGACAGGTTAGGTCA	RPS27A	CORE_ESSETIAL	GGAAGAGACAGGTTAGGTCA
RPS27A_TCACAAGAGAAGGCACCATA	RPS27A	CORE_ESSETIAL	TCACAAGAGAAGGCACCATA
RPS3_AAGAGGAAGGTGAGCCTCTG	RPS3	CORE_ESSETIAL	AAGAGGAAGGTGAGCCTCTG
RPS3_AGAAGAGGAAGGTGAGCCTC	RPS3	CORE_ESSETIAL	AGAAGAGGAAGGTGAGCCTC
RPS3_CAGTGCAAATATCCAAGAAG	RPS3	CORE_ESSETIAL	CAGTGCAAATATCCAAGAAG
RPS3_GAAGAGGAAGGTGAGCCTCT	RPS3	CORE_ESSETIAL	GAAGAGGAAGGTGAGCCTCT
RPS3_GCAAATATCCAAGAAGAGGA	RPS3	CORE_ESSETIAL	GCAAATATCCAAGAAGAGGA
RPS3A_AACAAGCGCCTTACGAAAGG	RPS3A	CORE_ESSETIAL	AACAAGCGCCTTACGAAAGG
RPS3A_AAGAACAAGCGCCTTACGAA	RPS3A	CORE_ESSETIAL	AAGAACAAGCGCCTTACGAA
RPS3A_CTCTCTGACCAGCACCATGG	RPS3A	CORE_ESSETIAL	CTCTCTGACCAGCACCATGG
RPS3A_CTGACCAGCACCATGGCGGT	RPS3A	CORE_ESSETIAL	CTGACCAGCACCATGGCGGT
RPS3A_CTTACGAAAGGCGGCAAAAA	RPS3A	CORE_ESSETIAL	CTTACGAAAGGCGGCAAAAA
RPS5_GACGCTCAGGCTGTGTTCTC	RPS5	CORE_ESSETIAL	GACGCTCAGGCTGTGTTCTC
RPS5_GCCTCTTCCTGTCTGTACCA	RPS5	CORE_ESSETIAL	GCCTCTTCCTGTCTGTACCA
RPS5_GTCTGTACCAGGGCGGCGCG	RPS5	CORE_ESSETIAL	GTCTGTACCAGGGCGGCGCG
RPS5_GTTCTCAGGTGAGACCGCCG	RPS5	CORE_ESSETIAL	GTTCTCAGGTGAGACCGCCG
RPS5_TCTTCCTGTCTGTACCAGGG	RPS5	CORE_ESSETIAL	TCTTCCTGTCTGTACCAGGG
RPS6_AAGATGAAGGTAGGTGATGG	RPS6	CORE_ESSETIAL	AAGATGAAGGTAGGTGATGG
RPS6_AGCTGCTTCAAGATGAAGGT	RPS6	CORE_ESSETIAL	AGCTGCTTCAAGATGAAGGT
RPS6_ATGGTGGCGAGTGTTAGACT	RPS6	CORE_ESSETIAL	ATGGTGGCGAGTGTTAGACT
RPS6_GATGGTGGCGAGTGTTAGAC	RPS6	CORE_ESSETIAL	GATGGTGGCGAGTGTTAGAC
RPS6_TTCAAGATGAAGGTAGGTGA	RPS6	CORE_ESSETIAL	TTCAAGATGAAGGTAGGTGA
RPS7_AAGCCGGCGCTCGGCAAGGT	RPS7	CORE_ESSETIAL	AAGCCGGCGCTCGGCAAGGT
RPS7_ATTTGGGTCTCTTCCTAAGC	RPS7	CORE_ESSETIAL	ATTTGGGTCTCTTCCTAAGC
RPS7_CAACCTACCTTGCCGAGCGC	RPS7	CORE_ESSETIAL	CAACCTACCTTGCCGAGCGC
RPS7_CGGCGCTCGGCAAGGTAGGT	RPS7	CORE_ESSETIAL	CGGCGCTCGGCAAGGTAGGT
RPS7_TCCTAAGCCGGCGCTCGGCA	RPS7	CORE_ESSETIAL	TCCTAAGCCGGCGCTCGGCA
RPS8_ACTCACCCATCGCTCGGCGC	RPS8	CORE_ESSETIAL	ACTCACCCATCGCTCGGCGC
RPS8_AGCGACACTCACCCATCGCT	RPS8	CORE_ESSETIAL	AGCGACACTCACCCATCGCT
RPS8_GTGAGTGTCGCTCTGCATTG	RPS8	CORE_ESSETIAL	GTGAGTGTCGCTCTGCATTG
RPS8_TCCAGCCAGCGCCGAGCGAT	RPS8	CORE_ESSETIAL	TCCAGCCAGCGCCGAGCGAT
RPS8_TTCCAGCCAGCGCCGAGCGA	RPS8	CORE_ESSETIAL	TTCCAGCCAGCGCCGAGCGA
RPS9_ACGGACTAGATAGAGTACAT	RPS9	CORE_ESSETIAL	ACGGACTAGATAGAGTACAT
RPS9_GAAGTGGTTCGGCTTCCGGG	RPS9	CORE_ESSETIAL	GAAGTGGTTCGGCTTCCGGG
RPS9_GGAGAGAAGTGTGAGCGTAA	RPS9	CORE_ESSETIAL	GGAGAGAAGTGTGAGCGTAA
RPS9_GTGAGCGTAAGGGATCCAAA	RPS9	CORE_ESSETIAL	GTGAGCGTAAGGGATCCAAA
RPS9_TCCGGGAGGCGGTTAGCACG	RPS9	CORE_ESSETIAL	TCCGGGAGGCGGTTAGCACG
RPSA_AAGGCGCCAGGGACGCTACA	RPSA	CORE_ESSETIAL	AAGGCGCCAGGGACGCTACA
RPSA_GGTCCATACGGCGTTGTTCT	RPSA	CORE_ESSETIAL	GGTCCATACGGCGTTGTTCT
RPSA_TCACCCAGAACAACGCCGTA	RPSA	CORE_ESSETIAL	TCACCCAGAACAACGCCGTA
RPSA_TCTAGCCCTGGAAGGCGCCA	RPSA	CORE_ESSETIAL	TCTAGCCCTGGAAGGCGCCA
RPSA_TGAGTTCCGTGTAGCGTCCC	RPSA	CORE_ESSETIAL	TGAGTTCCGTGTAGCGTCCC
RRM1_AGGTTCCAGGCGCTGCTCAG	RRM1	CORE_ESSETIAL	AGGTTCCAGGCGCTGCTCAG
RRM1_GCTCTGAAGAAAGTGCTGTC	RRM1	CORE_ESSETIAL	GCTCTGAAGAAAGTGCTGTC
RRM1_TAGGTTCCAGGCGCTGCTCA	RRM1	CORE_ESSETIAL	TAGGTTCCAGGCGCTGCTCA
RRM1_TCTTTCCCCTGAGCAGCGCC	RRM1	CORE_ESSETIAL	TCTTTCCCCTGAGCAGCGCC
RRM1_TTAGGTTCCAGGCGCTGCTC	RRM1	CORE_ESSETIAL	TTAGGTTCCAGGCGCTGCTC
RUVBL1_AGCAGCTAGGACAGTGCGCC	RUVBL1	CORE_ESSETIAL	AGCAGCTAGGACAGTGCGCC
RUVBL1_AGCGTGGAAAACCAGCAGCT	RUVBL1	CORE_ESSETIAL	AGCGTGGAAAACCAGCAGCT
RUVBL1_CGCATGGTAACTCAGGCGCC	RUVBL1	CORE_ESSETIAL	CGCATGGTAACTCAGGCGCC
RUVBL1_GCCGGGAGCTAAAACCAGCG	RUVBL1	CORE_ESSETIAL	GCCGGGAGCTAAAACCAGCG
RUVBL1_GGGCGCACTGTCCTAGCTGC	RUVBL1	CORE_ESSETIAL	GGGCGCACTGTCCTAGCTGC
RUVBL2_ATGGCAACCGTTGTAAGTGT	RUVBL2	CORE_ESSETIAL	ATGGCAACCGTTGTAAGTGT
RUVBL2_CATGGCAACCGTTGTAAGTG	RUVBL2	CORE_ESSETIAL	CATGGCAACCGTTGTAAGTG
RUVBL2_CCATGCACCCACACTTACAA	RUVBL2	CORE_ESSETIAL	CCATGCACCCACACTTACAA
RUVBL2_CCGTTGTAAGTGTGGGTGCA	RUVBL2	CORE_ESSETIAL	CCGTTGTAAGTGTGGGTGCA
RUVBL2_TTGTAAGTGTGGGTGCATGG	RUVBL2	CORE_ESSETIAL	TTGTAAGTGTGGGTGCATGG
SF3A1_CGAGCGGGGAGGCTGTCTTG	SF3A1	CORE_ESSETIAL	CGAGCGGGGAGGCTGTCTTG
SF3A1_CTCAAGACAGCCTCCCCGCT	SF3A1	CORE_ESSETIAL	CTCAAGACAGCCTCCCCGCT
SF3A1_CTCGTCGTACTGACCGAGCG	SF3A1	CORE_ESSETIAL	CTCGTCGTACTGACCGAGCG
SF3A1_GGCACCGCTCACCGACACCG	SF3A1	CORE_ESSETIAL	GGCACCGCTCACCGACACCG
SF3A1_GTCGTACTGACCGAGCGGGG	SF3A1	CORE_ESSETIAL	GTCGTACTGACCGAGCGGGG
SF3A2_AGGAGGAGATAACGCGGCCT	SF3A2	CORE_ESSETIAL	AGGAGGAGATAACGCGGCCT
SF3A2_GAAACGAGGAGGAGATAACG	SF3A2	CORE_ESSETIAL	GAAACGAGGAGGAGATAACG
SF3A2_GTCGTGGAGGTGGCGAAACG	SF3A2	CORE_ESSETIAL	GTCGTGGAGGTGGCGAAACG
SF3A2_GTGGAGGTGGCGAAACGAGG	SF3A2	CORE_ESSETIAL	GTGGAGGTGGCGAAACGAGG
SF3A2_TGGGCTCTGGTGAGGAGTAG	SF3A2	CORE_ESSETIAL	TGGGCTCTGGTGAGGAGTAG
SF3B1_AAGATCGCCAAGACTCACGA	SF3B1	CORE_ESSETIAL	AAGATCGCCAAGACTCACGA
SF3B1_ACGAAGAAAACACGTAAGCA	SF3B1	CORE_ESSETIAL	ACGAAGAAAACACGTAAGCA
SF3B1_CCAAGACTCACGAAGGTAAG	SF3B1	CORE_ESSETIAL	CCAAGACTCACGAAGGTAAG
SF3B1_CCGCTTACCTTCGTGAGTCT	SF3B1	CORE_ESSETIAL	CCGCTTACCTTCGTGAGTCT
SF3B1_GTGTGTTCGAGTGGACAAAA	SF3B1	CORE_ESSETIAL	GTGTGTTCGAGTGGACAAAA
SF3B2_AATTCTGCTTTGGGAGGCTC	SF3B2	CORE_ESSETIAL	AATTCTGCTTTGGGAGGCTC
SF3B2_AGCTGCAATTCTGCTTTGGG	SF3B2	CORE_ESSETIAL	AGCTGCAATTCTGCTTTGGG
SF3B2_CGGCAGCTGCAATTCTGCTT	SF3B2	CORE_ESSETIAL	CGGCAGCTGCAATTCTGCTT
SF3B2_GGCAGCTGCAATTCTGCTTT	SF3B2	CORE_ESSETIAL	GGCAGCTGCAATTCTGCTTT
SF3B2_TCCTGCGGCTAAGATGGCGA	SF3B2	CORE_ESSETIAL	TCCTGCGGCTAAGATGGCGA
SF3B3_AATGGCGGACGCCAGTATGT	SF3B3	CORE_ESSETIAL	AATGGCGGACGCCAGTATGT
SF3B3_CACCACCAACTCCAACATAC	SF3B3	CORE_ESSETIAL	CACCACCAACTCCAACATAC
SF3B3_CAGTATGTTGGAGTTGGTGG	SF3B3	CORE_ESSETIAL	CAGTATGTTGGAGTTGGTGG
SF3B3_CGCCAGTATGTTGGAGTTGG	SF3B3	CORE_ESSETIAL	CGCCAGTATGTTGGAGTTGG
SF3B3_GGACGCCAGTATGTTGGAGT	SF3B3	CORE_ESSETIAL	GGACGCCAGTATGTTGGAGT
SF3B4_CCAGTTACCCTGATTCCGCT	SF3B4	CORE_ESSETIAL	CCAGTTACCCTGATTCCGCT
SF3B4_CCCTGATTCCGCTCGGAGAT	SF3B4	CORE_ESSETIAL	CCCTGATTCCGCTCGGAGAT
SF3B4_CCGATCTCCGAGCGGAATCA	SF3B4	CORE_ESSETIAL	CCGATCTCCGAGCGGAATCA
SF3B4_CGGCGGGATCTCTTTCGCCA	SF3B4	CORE_ESSETIAL	CGGCGGGATCTCTTTCGCCA
SF3B4_GCCGATCTCCGAGCGGAATC	SF3B4	CORE_ESSETIAL	GCCGATCTCCGAGCGGAATC
SF3B5_CCCCTTCGCTCTCAGGTCAG	SF3B5	CORE_ESSETIAL	CCCCTTCGCTCTCAGGTCAG
SF3B5_CCTCTGACCTGAGAGCGAAG	SF3B5	CORE_ESSETIAL	CCTCTGACCTGAGAGCGAAG
SF3B5_GCTCTCAGGTCAGAGGACGC	SF3B5	CORE_ESSETIAL	GCTCTCAGGTCAGAGGACGC
SF3B5_GTCCTCTGACCTGAGAGCGA	SF3B5	CORE_ESSETIAL	GTCCTCTGACCTGAGAGCGA
SF3B5_TCCTCTGACCTGAGAGCGAA	SF3B5	CORE_ESSETIAL	TCCTCTGACCTGAGAGCGAA
SFPQ_AAGAAGACGCTCAGGAAACG	SFPQ	CORE_ESSETIAL	AAGAAGACGCTCAGGAAACG
SFPQ_AAGACGCTCAGGAAACGTGG	SFPQ	CORE_ESSETIAL	AAGACGCTCAGGAAACGTGG
SFPQ_ACATGTCTGTGGTCAAGGGG	SFPQ	CORE_ESSETIAL	ACATGTCTGTGGTCAAGGGG
SFPQ_CAAAAGCGAAGAAGACGCTC	SFPQ	CORE_ESSETIAL	CAAAAGCGAAGAAGACGCTC
SFPQ_CTTGACCACAGACATGTCTC	SFPQ	CORE_ESSETIAL	CTTGACCACAGACATGTCTC
SHFM1_CGTTTCCTTGAGGAAGAGTG	SHFM1	CORE_ESSETIAL	CGTTTCCTTGAGGAAGAGTG
SHFM1_CTGCTTATCTGGGAGGTGTT	SHFM1	CORE_ESSETIAL	CTGCTTATCTGGGAGGTGTT
SHFM1_GTTTCCTTGAGGAAGAGTGA	SHFM1	CORE_ESSETIAL	GTTTCCTTGAGGAAGAGTGA
SHFM1_TATCTGGGAGGTGTTGGGCG	SHFM1	CORE_ESSETIAL	TATCTGGGAGGTGTTGGGCG
SHFM1_TCTGCTTATCTGGGAGGTGT	SHFM1	CORE_ESSETIAL	TCTGCTTATCTGGGAGGTGT
SMC3_AGGGGAGCGAGCGGCGCTTT	SMC3	CORE_ESSETIAL	AGGGGAGCGAGCGGCGCTTT
SMC3_CTTTGGGGGAGGGGTCGCGT	SMC3	CORE_ESSETIAL	CTTTGGGGGAGGGGTCGCGT
SMC3_GCGAGCGGCGCTTTGGGGGA	SMC3	CORE_ESSETIAL	GCGAGCGGCGCTTTGGGGGA
SMC3_GGGAGCGAGCGGCGCTTTGG	SMC3	CORE_ESSETIAL	GGGAGCGAGCGGCGCTTTGG
SMC3_GGGGAGCGAGCGGCGCTTTG	SMC3	CORE_ESSETIAL	GGGGAGCGAGCGGCGCTTTG
SNRNP200_CTGCGGCCGTTTGCAGCTTG	SNRNP200	CORE_ESSETIAL	CTGCGGCCGTTTGCAGCTTG
SNRNP200_GCGGCGGGAGCAGAGATCTG	SNRNP200	CORE_ESSETIAL	GCGGCGGGAGCAGAGATCTG
SNRNP200_GGCCGTTTGCAGCTTGCGGT	SNRNP200	CORE_ESSETIAL	GGCCGTTTGCAGCTTGCGGT
SNRNP200_GTTTGCAGCTTGCGGTAGGG	SNRNP200	CORE_ESSETIAL	GTTTGCAGCTTGCGGTAGGG
SNRNP200_TCCCTACCGCAAGCTGCAAA	SNRNP200	CORE_ESSETIAL	TCCCTACCGCAAGCTGCAAA
SNRNP27_ACTCACCCCTCCGTGGAGAG	SNRNP27	CORE_ESSETIAL	ACTCACCCCTCCGTGGAGAG
SNRNP27_CATATCCTCCGAATTGCTAC	SNRNP27	CORE_ESSETIAL	CATATCCTCCGAATTGCTAC
SNRNP27_CGCAGCCGCTCTCCACGGAG	SNRNP27	CORE_ESSETIAL	CGCAGCCGCTCTCCACGGAG
SNRNP27_CTACAGGACTCACCCCTCCG	SNRNP27	CORE_ESSETIAL	CTACAGGACTCACCCCTCCG
SNRNP27_TCGCAGCCGCTCTCCACGGA	SNRNP27	CORE_ESSETIAL	TCGCAGCCGCTCTCCACGGA
SNRPD1_CTGTCGGACCCAGAGGGTGA	SNRPD1	CORE_ESSETIAL	CTGTCGGACCCAGAGGGTGA
SNRPD1_CTGTGTGCTGTCGGACCCAG	SNRPD1	CORE_ESSETIAL	CTGTGTGCTGTCGGACCCAG
SNRPD1_TACTGCAGTCGGTCAGTGTT	SNRPD1	CORE_ESSETIAL	TACTGCAGTCGGTCAGTGTT
SNRPD1_TGAAGGATTCTGTGTGCTGT	SNRPD1	CORE_ESSETIAL	TGAAGGATTCTGTGTGCTGT
SNRPD1_TGTGTGCTGTCGGACCCAGA	SNRPD1	CORE_ESSETIAL	TGTGTGCTGTCGGACCCAGA
SNRPD2_AGCGTAGTGACCATCATGTG	SNRPD2	CORE_ESSETIAL	AGCGTAGTGACCATCATGTG
SNRPD2_AGTGACCATCATGTGAGGCC	SNRPD2	CORE_ESSETIAL	AGTGACCATCATGTGAGGCC
SNRPD2_CCCGCCGCCTAAGCCTAGCC	SNRPD2	CORE_ESSETIAL	CCCGCCGCCTAAGCCTAGCC
SNRPD2_CCTAGCCCGGCCTCACATGA	SNRPD2	CORE_ESSETIAL	CCTAGCCCGGCCTCACATGA
SNRPD2_TAGTGACCATCATGTGAGGC	SNRPD2	CORE_ESSETIAL	TAGTGACCATCATGTGAGGC
SRCAP_AACCGCCGCTGCCGCTCCCG	SRCAP	CORE_ESSETIAL	AACCGCCGCTGCCGCTCCCG
SRCAP_AGCGGCAGCGGCGGTTCGCT	SRCAP	CORE_ESSETIAL	AGCGGCAGCGGCGGTTCGCT
SRCAP_CTCCCGAGGCCTCACCAAAA	SRCAP	CORE_ESSETIAL	CTCCCGAGGCCTCACCAAAA
SRCAP_GGCCTCGGGAGCGGCAGCGG	SRCAP	CORE_ESSETIAL	GGCCTCGGGAGCGGCAGCGG
SRCAP_TGAGGCCTCGGGAGCGGCAG	SRCAP	CORE_ESSETIAL	TGAGGCCTCGGGAGCGGCAG
SRFBP1_CAGAGTTCCCGGCTGAGCCA	SRFBP1	CORE_ESSETIAL	CAGAGTTCCCGGCTGAGCCA
SRFBP1_GGCTGAGCCATGGTAGATGA	SRFBP1	CORE_ESSETIAL	GGCTGAGCCATGGTAGATGA
SRFBP1_GGTTCACGTGCAGGCAGCGG	SRFBP1	CORE_ESSETIAL	GGTTCACGTGCAGGCAGCGG
SRFBP1_TCATCTACCATGGCTCAGCC	SRFBP1	CORE_ESSETIAL	TCATCTACCATGGCTCAGCC
SRFBP1_TTCATCTACCATGGCTCAGC	SRFBP1	CORE_ESSETIAL	TTCATCTACCATGGCTCAGC
SRSF1_AAAAGCGCGGACTCGAGAAC	SRSF1	CORE_ESSETIAL	AAAAGCGCGGACTCGAGAAC
SRSF1_CATGGCGGTGACGAAAAGCG	SRSF1	CORE_ESSETIAL	CATGGCGGTGACGAAAAGCG
SRSF1_GGCTCGCTCTGCCGTGCGCT	SRSF1	CORE_ESSETIAL	GGCTCGCTCTGCCGTGCGCT
SRSF1_TGCCGTGCGCTAGGCTTGGT	SRSF1	CORE_ESSETIAL	TGCCGTGCGCTAGGCTTGGT
SRSF1_TTCCCACCAAGCCTAGCGCA	SRSF1	CORE_ESSETIAL	TTCCCACCAAGCCTAGCGCA
SRSF3_AGAGTTGGTTGGTGTTGGGC	SRSF3	CORE_ESSETIAL	AGAGTTGGTTGGTGTTGGGC
SRSF3_AGGAAAGCGGGAAGACTCAT	SRSF3	CORE_ESSETIAL	AGGAAAGCGGGAAGACTCAT
SRSF3_CGCCGGGTGAGTGAGAGAGT	SRSF3	CORE_ESSETIAL	CGCCGGGTGAGTGAGAGAGT
SRSF3_GGGTGAGTGAGAGAGTTGGT	SRSF3	CORE_ESSETIAL	GGGTGAGTGAGAGAGTTGGT
SRSF3_GGTGTTGGGCCGGAGGAAAG	SRSF3	CORE_ESSETIAL	GGTGTTGGGCCGGAGGAAAG
SUPT5H_ACAGCAGCTGGTACCGAAGG	SUPT5H	CORE_ESSETIAL	ACAGCAGCTGGTACCGAAGG
SUPT5H_CGAACAGCAGCTGGTACCGA	SUPT5H	CORE_ESSETIAL	CGAACAGCAGCTGGTACCGA
SUPT5H_GCAGCTGGTACCGAAGGCGG	SUPT5H	CORE_ESSETIAL	GCAGCTGGTACCGAAGGCGG
SUPT5H_GCTGGTACCGAAGGCGGAGG	SUPT5H	CORE_ESSETIAL	GCTGGTACCGAAGGCGGAGG
SUPT5H_TCGGGCTCCACCTCCGCCTT	SUPT5H	CORE_ESSETIAL	TCGGGCTCCACCTCCGCCTT
SUPT6H_CGGCGGAGGGGCCGTGCGGT	SUPT6H	CORE_ESSETIAL	CGGCGGAGGGGCCGTGCGGT
SUPT6H_GAGACTGGGAAAAGATAGTA	SUPT6H	CORE_ESSETIAL	GAGACTGGGAAAAGATAGTA
SUPT6H_GATAGTACGGACCCACCGCA	SUPT6H	CORE_ESSETIAL	GATAGTACGGACCCACCGCA
SUPT6H_GGAGTCGTCGAACCGAGACT	SUPT6H	CORE_ESSETIAL	GGAGTCGTCGAACCGAGACT
SUPT6H_GTGGCGGCGGAGGGGCCGTG	SUPT6H	CORE_ESSETIAL	GTGGCGGCGGAGGGGCCGTG
SUPV3L1_CCACAATAGGGCACGGGAGA	SUPV3L1	CORE_ESSETIAL	CCACAATAGGGCACGGGAGA
SUPV3L1_CCGAGCCCACAATAGGGCAC	SUPV3L1	CORE_ESSETIAL	CCGAGCCCACAATAGGGCAC
SUPV3L1_CGGGAGCCGAGCCCACAATA	SUPV3L1	CORE_ESSETIAL	CGGGAGCCGAGCCCACAATA
SUPV3L1_GCCGAGCCCACAATAGGGCA	SUPV3L1	CORE_ESSETIAL	GCCGAGCCCACAATAGGGCA
SUPV3L1_GGCACGGGAGAAGGACATCG	SUPV3L1	CORE_ESSETIAL	GGCACGGGAGAAGGACATCG
TFIP11_AATTTGGTACGCTGGACCCT	TFIP11	CORE_ESSETIAL	AATTTGGTACGCTGGACCCT
TFIP11_AGGAGCGGCGTCTTCTCGCG	TFIP11	CORE_ESSETIAL	AGGAGCGGCGTCTTCTCGCG
TFIP11_GCGGATGGTGAAGCTGAATT	TFIP11	CORE_ESSETIAL	GCGGATGGTGAAGCTGAATT
TFIP11_GCGGCGTCTTCTCGCGCGGA	TFIP11	CORE_ESSETIAL	GCGGCGTCTTCTCGCGCGGA
TFIP11_TGAAGCTGAATTTGGTACGC	TFIP11	CORE_ESSETIAL	TGAAGCTGAATTTGGTACGC
TIMM10_ATAGTATTTGTCAGAAGTTG	TIMM10	CORE_ESSETIAL	ATAGTATTTGTCAGAAGTTG
TIMM10_GGGACGGATCACAATGCCCA	TIMM10	CORE_ESSETIAL	GGGACGGATCACAATGCCCA
TIMM10_GTCAGAAGTTGGGGTCTCCG	TIMM10	CORE_ESSETIAL	GTCAGAAGTTGGGGTCTCCG
TIMM10_TCAGAAGTTGGGGTCTCCGT	TIMM10	CORE_ESSETIAL	TCAGAAGTTGGGGTCTCCGT
TIMM10_TTATAGTATTTGTCAGAAGT	TIMM10	CORE_ESSETIAL	TTATAGTATTTGTCAGAAGT
TSTA3_ACCCGGCCGGAAGCCGCTGT	TSTA3	CORE_ESSETIAL	ACCCGGCCGGAAGCCGCTGT
TSTA3_CACCGCCGGCTCCCCGACAG	TSTA3	CORE_ESSETIAL	CACCGCCGGCTCCCCGACAG
TSTA3_CCGGCCGGAAGCCGCTGTCG	TSTA3	CORE_ESSETIAL	CCGGCCGGAAGCCGCTGTCG
TSTA3_CCTGCGTCCAGCCCCACCGC	TSTA3	CORE_ESSETIAL	CCTGCGTCCAGCCCCACCGC
TSTA3_GGACGCAGGTGAGGTGGCAC	TSTA3	CORE_ESSETIAL	GGACGCAGGTGAGGTGGCAC
TUBA1B_AGGCGACAGGAGCAGACACC	TUBA1B	CORE_ESSETIAL	AGGCGACAGGAGCAGACACC
TUBA1B_CAGGAGCAGACACCGGGTCC	TUBA1B	CORE_ESSETIAL	CAGGAGCAGACACCGGGTCC
TUBA1B_CCTCGACTCTTAGCTTGTCG	TUBA1B	CORE_ESSETIAL	CCTCGACTCTTAGCTTGTCG
TUBA1B_GACTCTTAGCTTGTCGGGGA	TUBA1B	CORE_ESSETIAL	GACTCTTAGCTTGTCGGGGA
TUBA1B_GCTTGTCGGGGACGGTAACC	TUBA1B	CORE_ESSETIAL	GCTTGTCGGGGACGGTAACC
TUBGCP2_ATCACGCCCGCGCCCGCGTT	TUBGCP2	CORE_ESSETIAL	ATCACGCCCGCGCCCGCGTT
TUBGCP2_CGGTGAGTCCTGGCCGAACG	TUBGCP2	CORE_ESSETIAL	CGGTGAGTCCTGGCCGAACG
TUBGCP2_GCCAGGACTCACCGCAGTCC	TUBGCP2	CORE_ESSETIAL	GCCAGGACTCACCGCAGTCC
TUBGCP2_GGGCTGTGGCTCCGGGACTG	TUBGCP2	CORE_ESSETIAL	GGGCTGTGGCTCCGGGACTG
TUBGCP2_GGTGAGTCCTGGCCGAACGC	TUBGCP2	CORE_ESSETIAL	GGTGAGTCCTGGCCGAACGC
U2AF1_AGCAGTGTCGACGGCAGCGG	U2AF1	CORE_ESSETIAL	AGCAGTGTCGACGGCAGCGG
U2AF1_AGTGTCGACGGCAGCGGCGG	U2AF1	CORE_ESSETIAL	AGTGTCGACGGCAGCGGCGG
U2AF1_CGGCAGCGGCGGCGGCGGGT	U2AF1	CORE_ESSETIAL	CGGCAGCGGCGGCGGCGGGT
U2AF1_GGCAGCAGTGTCGACGGCAG	U2AF1	CORE_ESSETIAL	GGCAGCAGTGTCGACGGCAG
U2AF1_GGCGTCGGCAGCAGTGTCGA	U2AF1	CORE_ESSETIAL	GGCGTCGGCAGCAGTGTCGA
U2AF2_AAGCTGCACAGGGCCCTACG	U2AF2	CORE_ESSETIAL	AAGCTGCACAGGGCCCTACG
U2AF2_ACGCGGCCGCCTCAGCATGT	U2AF2	CORE_ESSETIAL	ACGCGGCCGCCTCAGCATGT
U2AF2_CATGCTGAGGCGGCCGCGTA	U2AF2	CORE_ESSETIAL	CATGCTGAGGCGGCCGCGTA
U2AF2_CGAAGTCCGACATGCTGAGG	U2AF2	CORE_ESSETIAL	CGAAGTCCGACATGCTGAGG
U2AF2_CGTCGAAGTCCGACATGCTG	U2AF2	CORE_ESSETIAL	CGTCGAAGTCCGACATGCTG
USP39_AAGCGAGAGTCTGAGTCGCG	USP39	CORE_ESSETIAL	AAGCGAGAGTCTGAGTCGCG
USP39_AGATGTCCGGCCGGTCTAAG	USP39	CORE_ESSETIAL	AGATGTCCGGCCGGTCTAAG
USP39_CGGTCTAAGCGGGAGTCTCG	USP39	CORE_ESSETIAL	CGGTCTAAGCGGGAGTCTCG
USP39_GAGTCTCGCGGTTCCACTCG	USP39	CORE_ESSETIAL	GAGTCTCGCGGTTCCACTCG
USP39_GATGTCCGGCCGGTCTAAGC	USP39	CORE_ESSETIAL	GATGTCCGGCCGGTCTAAGC
VCP_ACGCTGGCTCCTGATCCGCG	VCP	CORE_ESSETIAL	ACGCTGGCTCCTGATCCGCG
VCP_CCACTGCCACTGCCACCTCG	VCP	CORE_ESSETIAL	CCACTGCCACTGCCACCTCG
VCP_CCTGATCCGCGAGGTGGCAG	VCP	CORE_ESSETIAL	CCTGATCCGCGAGGTGGCAG
VCP_CTGGCTCCTGATCCGCGAGG	VCP	CORE_ESSETIAL	CTGGCTCCTGATCCGCGAGG
VCP_GGCAGCGACGACTCAAACGA	VCP	CORE_ESSETIAL	GGCAGCGACGACTCAAACGA
WDR12_CAACCTCGTGCTTTCTGCAG	WDR12	CORE_ESSETIAL	CAACCTCGTGCTTTCTGCAG
WDR12_CTTTCTGCAGAGGAGACCGG	WDR12	CORE_ESSETIAL	CTTTCTGCAGAGGAGACCGG
WDR12_GAGGAACTGCAGTCTAAGCC	WDR12	CORE_ESSETIAL	GAGGAACTGCAGTCTAAGCC
WDR12_GGACTCTGCCTTCTGCCCTC	WDR12	CORE_ESSETIAL	GGACTCTGCCTTCTGCCCTC
WDR12_TTTCTGCAGAGGAGACCGGA	WDR12	CORE_ESSETIAL	TTTCTGCAGAGGAGACCGGA
WDR61_CAACTCACCACTGCACTGCC	WDR61	CORE_ESSETIAL	CAACTCACCACTGCACTGCC
WDR61_CCGGCTTCCGACGTGCAGCC	WDR61	CORE_ESSETIAL	CCGGCTTCCGACGTGCAGCC
WDR61_CGTGCAGCCTGGCAGTGCAG	WDR61	CORE_ESSETIAL	CGTGCAGCCTGGCAGTGCAG
WDR61_CTAATGACCCCAATCCCCAA	WDR61	CORE_ESSETIAL	CTAATGACCCCAATCCCCAA
WDR61_TGCACTGCCAGGCTGCACGT	WDR61	CORE_ESSETIAL	TGCACTGCCAGGCTGCACGT
XAB2_AAGACAAGGTCCGGCCGCTC	XAB2	CORE_ESSETIAL	AAGACAAGGTCCGGCCGCTC
XAB2_GAAGACAAGGTCCGGCCGCT	XAB2	CORE_ESSETIAL	GAAGACAAGGTCCGGCCGCT
XAB2_GGACTCACGAAGACAAGGTC	XAB2	CORE_ESSETIAL	GGACTCACGAAGACAAGGTC
XAB2_TCTGTGGACTCACGAAGACA	XAB2	CORE_ESSETIAL	TCTGTGGACTCACGAAGACA
XAB2_TGGTGATGGCGCGACTCTCG	XAB2	CORE_ESSETIAL	TGGTGATGGCGCGACTCTCG
XPO1_AACAGTAGCTACAGCCCCGG	XPO1	CORE_ESSETIAL	AACAGTAGCTACAGCCCCGG
XPO1_AGCAACAGTAGCTACAGCCC	XPO1	CORE_ESSETIAL	AGCAACAGTAGCTACAGCCC
XPO1_AGCGGCCGCGGCAGGAGCAG	XPO1	CORE_ESSETIAL	AGCGGCCGCGGCAGGAGCAG
XPO1_CGGACTGCAGCAGCAAAGAC	XPO1	CORE_ESSETIAL	CGGACTGCAGCAGCAAAGAC
XPO1_GCGGCCGCGGCAGGAGCAGC	XPO1	CORE_ESSETIAL	GCGGCCGCGGCAGGAGCAGC
YY1_CCGCGGCGGCCTCGGCTCCT	YY1	CORE_ESSETIAL	CCGCGGCGGCCTCGGCTCCT
YY1_CGCCCGCAGCCGAGGAGCCG	YY1	CORE_ESSETIAL	CGCCCGCAGCCGAGGAGCCG
YY1_CGGCCTCGGCTCCTCGGCTG	YY1	CORE_ESSETIAL	CGGCCTCGGCTCCTCGGCTG
YY1_CTCGGCTCCTCGGCTGCGGG	YY1	CORE_ESSETIAL	CTCGGCTCCTCGGCTGCGGG
YY1_GCGAGGAGGCGGCCGGCCGT	YY1	CORE_ESSETIAL	GCGAGGAGGCGGCCGGCCGT
ZNF207_CCCTCACTTTCCCAACCCAA	ZNF207	CORE_ESSETIAL	CCCTCACTTTCCCAACCCAA
ZNF207_CGGCTACCACCACGTCCCAC	ZNF207	CORE_ESSETIAL	CGGCTACCACCACGTCCCAC
ZNF207_CTGCTTCCTGTGGGACGTGG	ZNF207	CORE_ESSETIAL	CTGCTTCCTGTGGGACGTGG
ZNF207_GGGACGTGGTGGTAGCCGTT	ZNF207	CORE_ESSETIAL	GGGACGTGGTGGTAGCCGTT
ZNF207_GTGGTGGTAGCCGTTGGGTT	ZNF207	CORE_ESSETIAL	GTGGTGGTAGCCGTTGGGTT
FOXA1_CAGGCGGCTGCCGCGGAGCG	FOXA1	DEP_MAP	CAGGCGGCTGCCGCGGAGCG
FOXA1_CCGCGGCAGCCGCCTGCCCC	FOXA1	DEP_MAP	CCGCGGCAGCCGCCTGCCCC
FOXA1_CCGGGGGCAGGCGGCTGCCG	FOXA1	DEP_MAP	CCGGGGGCAGGCGGCTGCCG
FOXA1_CTCCCCGGCGCCGCGCTCCG	FOXA1	DEP_MAP	CTCCCCGGCGCCGCGCTCCG
FOXA1_TGCCGCGGAGCGCGGCGCCG	FOXA1	DEP_MAP	TGCCGCGGAGCGCGGCGCCG
LMX1B_ACCATGGCACTGGAGTAGCG	LMX1B	DEP_MAP	ACCATGGCACTGGAGTAGCG
LMX1B_CATGGCACTGGAGTAGCGCG	LMX1B	DEP_MAP	CATGGCACTGGAGTAGCGCG
LMX1B_CCATGGCACTGGAGTAGCGC	LMX1B	DEP_MAP	CCATGGCACTGGAGTAGCGC
LMX1B_CCCGCGCTACTCCAGTGCCA	LMX1B	DEP_MAP	CCCGCGCTACTCCAGTGCCA
LMX1B_GCGGCTCAGCGGGCGCACCA	LMX1B	DEP_MAP	GCGGCTCAGCGGGCGCACCA
SART3_AACCTCGGCTTCAGAACCCG	SART3	DEP_MAP	AACCTCGGCTTCAGAACCCG
SART3_AGCCTCGGGTTCTGAAGCCG	SART3	DEP_MAP	AGCCTCGGGTTCTGAAGCCG
SART3_CCCGAGGCTGAGTCCAAGGC	SART3	DEP_MAP	CCCGAGGCTGAGTCCAAGGC
SART3_CCGAGGCTGAGTCCAAGGCT	SART3	DEP_MAP	CCGAGGCTGAGTCCAAGGCT
SART3_GGCGACTGCGGCCGAAACCT	SART3	DEP_MAP	GGCGACTGCGGCCGAAACCT
SDHB_CGGTGGTCGCCCTCTCCTTG	SDHB	DEP_MAP	CGGTGGTCGCCCTCTCCTTG
SDHB_CTGCAGGCAGGCTCCGCCAA	SDHB	DEP_MAP	CTGCAGGCAGGCTCCGCCAA
SDHB_GCAACCGGCGCCTCAAGGAG	SDHB	DEP_MAP	GCAACCGGCGCCTCAAGGAG
SDHB_GCTCCGCCAAGGGTTGTGGC	SDHB	DEP_MAP	GCTCCGCCAAGGGTTGTGGC
SDHB_TTGCCGGCCACAACCCTTGG	SDHB	DEP_MAP	TTGCCGGCCACAACCCTTGG
SPDEF_ACTGGGTCTGTGGGGCAGTG	SPDEF	DEP_MAP	ACTGGGTCTGTGGGGCAGTG
SPDEF_GAGTGCAGGAATGTGCTGGG	SPDEF	DEP_MAP	GAGTGCAGGAATGTGCTGGG
SPDEF_GCAGAGTGCAGGAATGTGCT	SPDEF	DEP_MAP	GCAGAGTGCAGGAATGTGCT
SPDEF_GGCAGAGTGCAGGAATGTGC	SPDEF	DEP_MAP	GGCAGAGTGCAGGAATGTGC
SPDEF_GTGTGGACACGGCAGAGTGC	SPDEF	DEP_MAP	GTGTGGACACGGCAGAGTGC
TFAP2A_CCGAAGGAGAGAGCGCAGAG	TFAP2A	DEP_MAP	CCGAAGGAGAGAGCGCAGAG
TFAP2A_CCTCTCTGCGCTCTCTCCTT	TFAP2A	DEP_MAP	CCTCTCTGCGCTCTCTCCTT
TFAP2A_CGAAGGAGAGAGCGCAGAGA	TFAP2A	DEP_MAP	CGAAGGAGAGAGCGCAGAGA
TFAP2A_GAGGCAGAGAGGGAGACCGA	TFAP2A	DEP_MAP	GAGGCAGAGAGGGAGACCGA
TFAP2A_GTGTGTGAGAAAGAAAGTGT	TFAP2A	DEP_MAP	GTGTGTGAGAAAGAAAGTGT
TFAP2C_AGCGGTCTTGACACTCGCGG	TFAP2C	DEP_MAP	AGCGGTCTTGACACTCGCGG
TFAP2C_CGGAGCGGTCTTGACACTCG	TFAP2C	DEP_MAP	CGGAGCGGTCTTGACACTCG
TFAP2C_GGCTTTCCCCGTCCGCGGAG	TFAP2C	DEP_MAP	GGCTTTCCCCGTCCGCGGAG
TFAP2C_TCAAGACCGCTCCGCGGACG	TFAP2C	DEP_MAP	TCAAGACCGCTCCGCGGACG
TFAP2C_TGTCAAGACCGCTCCGCGGA	TFAP2C	DEP_MAP	TGTCAAGACCGCTCCGCGGA
ZNF652_CGGCCCTGAGGACAGACGTT	ZNF652	DEP_MAP	CGGCCCTGAGGACAGACGTT
ZNF652_CTGAGGACAGACGTTGGGCA	ZNF652	DEP_MAP	CTGAGGACAGACGTTGGGCA
ZNF652_GCGGCCCTGAGGACAGACGT	ZNF652	DEP_MAP	GCGGCCCTGAGGACAGACGT
ZNF652_GGGTCTGAGGAGCGGCCCTG	ZNF652	DEP_MAP	GGGTCTGAGGAGCGGCCCTG
ZNF652_TCAGGGCCGCTCCTCAGACC	ZNF652	DEP_MAP	TCAGGGCCGCTCCTCAGACC
AAMP_ATGGAGTCCGAATCGGAAAG	AAMP	GWAS_Target	ATGGAGTCCGAATCGGAAAG
AAMP_CGGACTCCATGCGGCGCAAG	AAMP	GWAS_Target	CGGACTCCATGCGGCGCAAG
AAMP_GCGCCGCATGGAGTCCGAAT	AAMP	GWAS_Target	GCGCCGCATGGAGTCCGAAT
AAMP_GGAGTCCGAATCGGAAAGCG	AAMP	GWAS_Target	GGAGTCCGAATCGGAAAGCG
AAMP_TTTCCGATTCGGACTCCATG	AAMP	GWAS_Target	TTTCCGATTCGGACTCCATG
ABHD8_CCGGGTGCGTCTACGCGGGC	ABHD8	GWAS_Target	CCGGGTGCGTCTACGCGGGC
ABHD8_CGCGGGCGGGCACCTGCCCC	ABHD8	GWAS_Target	CGCGGGCGGGCACCTGCCCC
ABHD8_CTGCGCTGACCGCCAGGGGC	ABHD8	GWAS_Target	CTGCGCTGACCGCCAGGGGC
ABHD8_GCCGTTTACATGGTGGCGCG	ABHD8	GWAS_Target	GCCGTTTACATGGTGGCGCG
ABHD8_TCAGGCCGGGTGCGTCTACG	ABHD8	GWAS_Target	TCAGGCCGGGTGCGTCTACG
ABI3BP_ATGCAACATGCTCTCCAGTT	ABI3BP	GWAS_Target	ATGCAACATGCTCTCCAGTT
ABI3BP_GAGAAGTAGACACCCCAAAC	ABI3BP	GWAS_Target	GAGAAGTAGACACCCCAAAC
ABI3BP_GCAACATGCTCTCCAGTTTG	ABI3BP	GWAS_Target	GCAACATGCTCTCCAGTTTG
ABI3BP_TGCAACATGCTCTCCAGTTT	ABI3BP	GWAS_Target	TGCAACATGCTCTCCAGTTT
ABI3BP_TTGGGGTGTCTACTTCTCTG	ABI3BP	GWAS_Target	TTGGGGTGTCTACTTCTCTG
ABRAXAS1_AGTACGTCGGCGGTGCTCTC	ABRAXAS1	GWAS_Target	AGTACGTCGGCGGTGCTCTC
ABRAXAS1_CATGGAGGGGGAGAGTACGT	ABRAXAS1	GWAS_Target	CATGGAGGGGGAGAGTACGT
ABRAXAS1_GAGGCGGCGGTAGCATGGAG	ABRAXAS1	GWAS_Target	GAGGCGGCGGTAGCATGGAG
ABRAXAS1_GGAGGGGGAGAGTACGTCGG	ABRAXAS1	GWAS_Target	GGAGGGGGAGAGTACGTCGG
ABRAXAS1_GTGCTCTCGGGCTTTGTGCT	ABRAXAS1	GWAS_Target	GTGCTCTCGGGCTTTGTGCT
AC000032.2_ENST00000562538.1_CCACAGGCGAGGGGCCAGGC	AC000032.2	GWAS_Target	CCACAGGCGAGGGGCCAGGC
AC000032.2_ENST00000562538.1_CCTGCCTGGCCCCTCGCCTG	AC000032.2	GWAS_Target	CCTGCCTGGCCCCTCGCCTG
AC000032.2_ENST00000562538.1_CTGCTCCTTCATGCAACACG	AC000032.2	GWAS_Target	CTGCTCCTTCATGCAACACG
AC000032.2_ENST00000562538.1_GGGACCATGCTGCAGGAGCA	AC000032.2	GWAS_Target	GGGACCATGCTGCAGGAGCA
AC000032.2_ENST00000562538.1_TGCAACACGGGGACAGCTCG	AC000032.2	GWAS_Target	TGCAACACGGGGACAGCTCG
AC000120.7_ENST00000414227.1_GTTAGGCATTTCAAAATTTG	AC000120.7	GWAS_Target	GTTAGGCATTTCAAAATTTG
AC000120.7_ENST00000414227.1_TAGGCATTTCAAAATTTGGG	AC000120.7	GWAS_Target	TAGGCATTTCAAAATTTGGG
AC000120.7_ENST00000414227.1_TGTTAGGCATTTCAAAATTT	AC000120.7	GWAS_Target	TGTTAGGCATTTCAAAATTT
AC000120.7_ENST00000414227.1_TTAGGCATTTCAAAATTTGG	AC000120.7	GWAS_Target	TTAGGCATTTCAAAATTTGG
AC000120.7_ENST00000414227.1_TTGTTAGGCATTTCAAAATT	AC000120.7	GWAS_Target	TTGTTAGGCATTTCAAAATT
AC002306.1_ENST00000559614.2_GACCTTTGTGCTTCAACTGC	AC002306.1	GWAS_Target	GACCTTTGTGCTTCAACTGC
AC002306.1_ENST00000559614.2_GAGAACCCCATGCTCTGGAT	AC002306.1	GWAS_Target	GAGAACCCCATGCTCTGGAT
AC002306.1_ENST00000559614.2_TCCATCAACCATGCGACACT	AC002306.1	GWAS_Target	TCCATCAACCATGCGACACT
AC002306.1_ENST00000559614.2_TCCCAGTGTCGCATGGTTGA	AC002306.1	GWAS_Target	TCCCAGTGTCGCATGGTTGA
AC002306.1_ENST00000559614.2_TTCCTGCAGTTGAAGCACAA	AC002306.1	GWAS_Target	TTCCTGCAGTTGAAGCACAA
AC004009.3_ENST00000412413.1_CAGCCAAGCTCCATGGAAGA	AC004009.3	GWAS_Target	CAGCCAAGCTCCATGGAAGA
AC004009.3_ENST00000412413.1_GAACAGTGAGCTCCAAGGAG	AC004009.3	GWAS_Target	GAACAGTGAGCTCCAAGGAG
AC004009.3_ENST00000412413.1_GTTCCCTCTTCCATGGAGCT	AC004009.3	GWAS_Target	GTTCCCTCTTCCATGGAGCT
AC004009.3_ENST00000412413.1_TGGGAACAGAAGCCAAGGGC	AC004009.3	GWAS_Target	TGGGAACAGAAGCCAAGGGC
AC004009.3_ENST00000412413.1_TGTTCCCAGGGCGAGTGTGA	AC004009.3	GWAS_Target	TGTTCCCAGGGCGAGTGTGA
AC004012.1_ENST00000416593.1_ACTAGTAGTTGTGCACCCTT	AC004012.1	GWAS_Target	ACTAGTAGTTGTGCACCCTT
AC004012.1_ENST00000416593.1_CAAGTTATTTAACCTCTGTG	AC004012.1	GWAS_Target	CAAGTTATTTAACCTCTGTG
AC004012.1_ENST00000416593.1_GAAGAAACCGAGCCACACAG	AC004012.1	GWAS_Target	GAAGAAACCGAGCCACACAG
AC004012.1_ENST00000416593.1_TACTAGTAGTTGTGCACCCT	AC004012.1	GWAS_Target	TACTAGTAGTTGTGCACCCT
AC004012.1_ENST00000416593.1_TATTTAACCTCTGTGTGGCT	AC004012.1	GWAS_Target	TATTTAACCTCTGTGTGGCT
AC004069.2_ENST00000504082.1_AACAATGCCCTGAAGCAGTG	AC004069.2	GWAS_Target	AACAATGCCCTGAAGCAGTG
AC004069.2_ENST00000504082.1_AGTAGTGAATAAGAATGATT	AC004069.2	GWAS_Target	AGTAGTGAATAAGAATGATT
AC004069.2_ENST00000504082.1_AGTGAATAAGAATGATTAGG	AC004069.2	GWAS_Target	AGTGAATAAGAATGATTAGG
AC004069.2_ENST00000504082.1_TAGGGGGAAATGTAAGTGAC	AC004069.2	GWAS_Target	TAGGGGGAAATGTAAGTGAC
AC004069.2_ENST00000504082.1_TAGTGAATAAGAATGATTAG	AC004069.2	GWAS_Target	TAGTGAATAAGAATGATTAG
AC004549.6_ENST00000441955.1_AGCCCTAAAAGAGATGCAGC	AC004549.6	GWAS_Target	AGCCCTAAAAGAGATGCAGC
AC004549.6_ENST00000441955.1_CAAGGCGCTGGGGTGGACCG	AC004549.6	GWAS_Target	CAAGGCGCTGGGGTGGACCG
AC004549.6_ENST00000441955.1_GGGAGTCTTTCCACTGGGTA	AC004549.6	GWAS_Target	GGGAGTCTTTCCACTGGGTA
AC004549.6_ENST00000441955.1_GTCCACCCCAGCGCCTTGTG	AC004549.6	GWAS_Target	GTCCACCCCAGCGCCTTGTG
AC004549.6_ENST00000441955.1_TTACCCAGTGGAAAGACTCC	AC004549.6	GWAS_Target	TTACCCAGTGGAAAGACTCC
AC004593.3_ENST00000446246.1_AAGAGGGCAGCGCTAAGAGA	AC004593.3	GWAS_Target	AAGAGGGCAGCGCTAAGAGA
AC004593.3_ENST00000446246.1_ACAAGGCCCCCCGACCAAGA	AC004593.3	GWAS_Target	ACAAGGCCCCCCGACCAAGA
AC004593.3_ENST00000446246.1_CTGTAAAGACAGTGAGGCTG	AC004593.3	GWAS_Target	CTGTAAAGACAGTGAGGCTG
AC004593.3_ENST00000446246.1_TCAGCCTCACTGTCTTTACA	AC004593.3	GWAS_Target	TCAGCCTCACTGTCTTTACA
AC004593.3_ENST00000446246.1_TTGACCCTGTAAAGACAGTG	AC004593.3	GWAS_Target	TTGACCCTGTAAAGACAGTG
AC004812.1_ENST00000582675.1_AAAAAAATAGCTGGGCATGG	AC004812.1	GWAS_Target	AAAAAAATAGCTGGGCATGG
AC004812.1_ENST00000582675.1_CAGGAGTTTGAGACCAGCCT	AC004812.1	GWAS_Target	CAGGAGTTTGAGACCAGCCT
AC004812.1_ENST00000582675.1_CAGGCTGGTCTCAAACTCCT	AC004812.1	GWAS_Target	CAGGCTGGTCTCAAACTCCT
AC004812.1_ENST00000582675.1_CCAGGAGTTTGAGACCAGCC	AC004812.1	GWAS_Target	CCAGGAGTTTGAGACCAGCC
AC004812.1_ENST00000582675.1_TGGGAGGATTGCTTGAGCCC	AC004812.1	GWAS_Target	TGGGAGGATTGCTTGAGCCC
AC005013.5_ENST00000436594.1_AGACCTTCGAGAAGCTCTCG	AC005013.5	GWAS_Target	AGACCTTCGAGAAGCTCTCG
AC005013.5_ENST00000436594.1_CAGCCGCGAGAGCTTCTCGA	AC005013.5	GWAS_Target	CAGCCGCGAGAGCTTCTCGA
AC005013.5_ENST00000436594.1_CCGGGGCGAGCGCCTGCAAG	AC005013.5	GWAS_Target	CCGGGGCGAGCGCCTGCAAG
AC005013.5_ENST00000436594.1_GGCTGGAAGAGCTGTACCTG	AC005013.5	GWAS_Target	GGCTGGAAGAGCTGTACCTG
AC005013.5_ENST00000436594.1_TGGGGTGCAGAGAGCGGATC	AC005013.5	GWAS_Target	TGGGGTGCAGAGAGCGGATC
AC005037.2_ENST00000408603.1_ACATCTTTATTAATCAAAAT	AC005037.2	GWAS_Target	ACATCTTTATTAATCAAAAT
AC005037.2_ENST00000408603.1_CCAAACTCATTCTATTAAGT	AC005037.2	GWAS_Target	CCAAACTCATTCTATTAAGT
AC005037.2_ENST00000408603.1_CCAACTTAATAGAATGAGTT	AC005037.2	GWAS_Target	CCAACTTAATAGAATGAGTT
AC005037.2_ENST00000408603.1_GTTATAATGATTTAAAATTC	AC005037.2	GWAS_Target	GTTATAATGATTTAAAATTC
AC005037.2_ENST00000408603.1_TTATAATGATTTAAAATTCA	AC005037.2	GWAS_Target	TTATAATGATTTAAAATTCA
AC005037.3_ENST00000332935.6_AGTCCTGAGATGCGCGACTT	AC005037.3	GWAS_Target	AGTCCTGAGATGCGCGACTT
AC005037.3_ENST00000332935.6_CGCATCTCAGGACTTTCCCT	AC005037.3	GWAS_Target	CGCATCTCAGGACTTTCCCT
AC005037.3_ENST00000332935.6_CGTCCCAAGTCGCGCATCTC	AC005037.3	GWAS_Target	CGTCCCAAGTCGCGCATCTC
AC005037.3_ENST00000332935.6_GGACTTTCCCTCGGCACTTG	AC005037.3	GWAS_Target	GGACTTTCCCTCGGCACTTG
AC005037.3_ENST00000332935.6_TGCGCGACTTGGGACGCTAG	AC005037.3	GWAS_Target	TGCGCGACTTGGGACGCTAG
AC005037.3_ENST00000413848.1_GCAGCCTGCGGGGGGCAGCG	AC005037.3	GWAS_Target	GCAGCCTGCGGGGGGCAGCG
AC005037.3_ENST00000413848.1_GGCTCGAGAACCCTTACTGG	AC005037.3	GWAS_Target	GGCTCGAGAACCCTTACTGG
AC005037.3_ENST00000413848.1_GTAAGGGTTCTCGAGCCCCC	AC005037.3	GWAS_Target	GTAAGGGTTCTCGAGCCCCC
AC005088.1_ENST00000580604.1_CTAGAGGTAACGCCAGCGTC	AC005088.1	GWAS_Target	CTAGAGGTAACGCCAGCGTC
AC005088.1_ENST00000580604.1_CTGAGGCTACCGCTAGACCA	AC005088.1	GWAS_Target	CTGAGGCTACCGCTAGACCA
AC005088.1_ENST00000580604.1_CTGGCGTTACCTCTAGACCA	AC005088.1	GWAS_Target	CTGGCGTTACCTCTAGACCA
AC005088.1_ENST00000580604.1_TAGACCAAGGAGTCCTCTGG	AC005088.1	GWAS_Target	TAGACCAAGGAGTCCTCTGG
AC005088.1_ENST00000580604.1_TAGAGGTAACGCCAGCGTCT	AC005088.1	GWAS_Target	TAGAGGTAACGCCAGCGTCT
AC005162.4_ENST00000416513.1_ATACAAAAATTAGGCGGGCA	AC005162.4	GWAS_Target	ATACAAAAATTAGGCGGGCA
AC005162.4_ENST00000416513.1_ATCACCCAGTCAGGAGTTCA	AC005162.4	GWAS_Target	ATCACCCAGTCAGGAGTTCA
AC005162.4_ENST00000416513.1_CAAAAATTAGGCGGGCATGG	AC005162.4	GWAS_Target	CAAAAATTAGGCGGGCATGG
AC005162.4_ENST00000416513.1_CTAAAAATACAAAAATTAGG	AC005162.4	GWAS_Target	CTAAAAATACAAAAATTAGG
AC005162.4_ENST00000416513.1_TAAAAATACAAAAATTAGGC	AC005162.4	GWAS_Target	TAAAAATACAAAAATTAGGC
AC005162.5_ENST00000411479.1_AGCTGTTGATGGTAAGAATG	AC005162.5	GWAS_Target	AGCTGTTGATGGTAAGAATG
AC005162.5_ENST00000411479.1_CACTGGGTGAATATAAAAGA	AC005162.5	GWAS_Target	CACTGGGTGAATATAAAAGA
AC005162.5_ENST00000411479.1_GAAGAAGAGTAAACAGACTT	AC005162.5	GWAS_Target	GAAGAAGAGTAAACAGACTT
AC005162.5_ENST00000411479.1_GGACAAGAGAAAGCTGTTGA	AC005162.5	GWAS_Target	GGACAAGAGAAAGCTGTTGA
AC005162.5_ENST00000411479.1_GTAAACAGACTTTGGCCACT	AC005162.5	GWAS_Target	GTAAACAGACTTTGGCCACT
AC005195.1_ENST00000579330.1_ATATATATGGAATATATATA	AC005195.1	GWAS_Target	ATATATATGGAATATATATA
AC005195.1_ENST00000579330.1_ATATATGGAATATATATATA	AC005195.1	GWAS_Target	ATATATGGAATATATATATA
AC005195.1_ENST00000579330.1_ATATGGAATATATATATATA	AC005195.1	GWAS_Target	ATATGGAATATATATATATA
AC005253.4_ENST00000593791.1_CAACAGCATCTGTAAACATC	AC005253.4	GWAS_Target	CAACAGCATCTGTAAACATC
AC005253.4_ENST00000593791.1_CACCTCGGGAAAGAGTTTAA	AC005253.4	GWAS_Target	CACCTCGGGAAAGAGTTTAA
AC005253.4_ENST00000593791.1_GGGCCAGCAGGCCTCTCTGA	AC005253.4	GWAS_Target	GGGCCAGCAGGCCTCTCTGA
AC005253.4_ENST00000593791.1_TGGCTCCGTTTGCTCCATGG	AC005253.4	GWAS_Target	TGGCTCCGTTTGCTCCATGG
AC005253.4_ENST00000593791.1_TTCCATTAAACTCTTTCCCG	AC005253.4	GWAS_Target	TTCCATTAAACTCTTTCCCG
AC005387.2_ENST00000596596.1_AATTGATGGCGCAGAGCACA	AC005387.2	GWAS_Target	AATTGATGGCGCAGAGCACA
AC005387.2_ENST00000596596.1_ACTTTGCTAAGCCCAGAAAG	AC005387.2	GWAS_Target	ACTTTGCTAAGCCCAGAAAG
AC005387.2_ENST00000596596.1_GCGCCATCAATTGGCTCCCT	AC005387.2	GWAS_Target	GCGCCATCAATTGGCTCCCT
AC005387.2_ENST00000596596.1_TTCTGGGCTTAGCAAAGTCA	AC005387.2	GWAS_Target	TTCTGGGCTTAGCAAAGTCA
AC005387.2_ENST00000596596.1_TTGGCTCCCTAGGAGGGATG	AC005387.2	GWAS_Target	TTGGCTCCCTAGGAGGGATG
AC005387.3_ENST00000597837.2_GATGCATCACAGGCTGTCTC	AC005387.3	GWAS_Target	GATGCATCACAGGCTGTCTC
AC005387.3_ENST00000597837.2_GTGGATGTGGTTGAGCCAGC	AC005387.3	GWAS_Target	GTGGATGTGGTTGAGCCAGC
AC005387.3_ENST00000597837.2_TCTGGAGTCACACAGCATGG	AC005387.3	GWAS_Target	TCTGGAGTCACACAGCATGG
AC005387.3_ENST00000597837.2_TGAGTATGTTGTGCCCGGAG	AC005387.3	GWAS_Target	TGAGTATGTTGTGCCCGGAG
AC005387.3_ENST00000597837.2_TGTGACTCCAGATGCATCAC	AC005387.3	GWAS_Target	TGTGACTCCAGATGCATCAC
AC007096.1_ENST00000411120.1_AGTATATTCCATGCAATATT	AC007096.1	GWAS_Target	AGTATATTCCATGCAATATT
AC007096.1_ENST00000411120.1_AGTATGTCCCAAATATTGCA	AC007096.1	GWAS_Target	AGTATGTCCCAAATATTGCA
AC007096.1_ENST00000411120.1_CCTGAAATTCAAATTTAACT	AC007096.1	GWAS_Target	CCTGAAATTCAAATTTAACT
AC007096.1_ENST00000411120.1_GAATTTCAGATAACAAATAA	AC007096.1	GWAS_Target	GAATTTCAGATAACAAATAA
AC007096.1_ENST00000411120.1_GTATATTCCATGCAATATTT	AC007096.1	GWAS_Target	GTATATTCCATGCAATATTT
AC007163.6_ENST00000447972.3_CGAACGGAGGTCGCCTCTTG	AC007163.6	GWAS_Target	CGAACGGAGGTCGCCTCTTG
AC007163.6_ENST00000447972.3_CGCTGCGGGTCGTGGACGCC	AC007163.6	GWAS_Target	CGCTGCGGGTCGTGGACGCC
AC007163.6_ENST00000447972.3_CGTTCGGGCCCATCCAAGCC	AC007163.6	GWAS_Target	CGTTCGGGCCCATCCAAGCC
AC007163.6_ENST00000447972.3_GCTTGGATGGGCCCGAACGG	AC007163.6	GWAS_Target	GCTTGGATGGGCCCGAACGG
AC007163.6_ENST00000447972.3_GGACGCCGGGCAGAGGGAGA	AC007163.6	GWAS_Target	GGACGCCGGGCAGAGGGAGA
AC007283.5_ENST00000434645.1_ATCATAAAATATTTAAAAAG	AC007283.5	GWAS_Target	ATCATAAAATATTTAAAAAG
AC007283.5_ENST00000434645.1_TATTCTGACACACTGCCCAG	AC007283.5	GWAS_Target	TATTCTGACACACTGCCCAG
AC007283.5_ENST00000434645.1_TGCTGAACAGGGGTACCTCT	AC007283.5	GWAS_Target	TGCTGAACAGGGGTACCTCT
AC007283.5_ENST00000434645.1_TTGCTGAACAGGGGTACCTC	AC007283.5	GWAS_Target	TTGCTGAACAGGGGTACCTC
AC007563.5_ENST00000447289.1_CCGCTGCACGCCCTGCTGCA	AC007563.5	GWAS_Target	CCGCTGCACGCCCTGCTGCA
AC007563.5_ENST00000447289.1_CCGTGCAGCAGGGCGTGCAG	AC007563.5	GWAS_Target	CCGTGCAGCAGGGCGTGCAG
AC007563.5_ENST00000447289.1_CGCCCTGCTGCACGGCCGCG	AC007563.5	GWAS_Target	CGCCCTGCTGCACGGCCGCG
AC007563.5_ENST00000447289.1_GGCTTCTCCTCGTCCTGCCG	AC007563.5	GWAS_Target	GGCTTCTCCTCGTCCTGCCG
AC007563.5_ENST00000447289.1_TACACCGAGCGCTGCGCCCA	AC007563.5	GWAS_Target	TACACCGAGCGCTGCGCCCA
AC007563.5_ENST00000607591.1_AAAGCAGGAATTGAGAAATT	AC007563.5	GWAS_Target	AAAGCAGGAATTGAGAAATT
AC007563.5_ENST00000607591.1_CAGAGGTCCCTGCTTTCATG	AC007563.5	GWAS_Target	CAGAGGTCCCTGCTTTCATG
AC007563.5_ENST00000607591.1_CTCAATTCCTGCTTTCACAG	AC007563.5	GWAS_Target	CTCAATTCCTGCTTTCACAG
AC007563.5_ENST00000607591.1_CTCACTACTGAATATTCCCT	AC007563.5	GWAS_Target	CTCACTACTGAATATTCCCT
AC007563.5_ENST00000607591.1_CTGAGCTTCTATTCTGTGGC	AC007563.5	GWAS_Target	CTGAGCTTCTATTCTGTGGC
AC007566.10_ENST00000427458.1_ATTTCTAGAAACTCATAAAA	AC007566.10	GWAS_Target	ATTTCTAGAAACTCATAAAA
AC007566.10_ENST00000427458.1_CCAGAGAGACCATTAGGAAC	AC007566.10	GWAS_Target	CCAGAGAGACCATTAGGAAC
AC007566.10_ENST00000427458.1_CCTGTTCCTAATGGTCTCTC	AC007566.10	GWAS_Target	CCTGTTCCTAATGGTCTCTC
AC007566.10_ENST00000427458.1_GAGTTTCTAGAAATAAATAA	AC007566.10	GWAS_Target	GAGTTTCTAGAAATAAATAA
AC007566.10_ENST00000427458.1_TAGATACTACCTGTTCCTAA	AC007566.10	GWAS_Target	TAGATACTACCTGTTCCTAA
AC007566.10_ENST00000441539.1_AAATTGCCATAACACAGGGT	AC007566.10	GWAS_Target	AAATTGCCATAACACAGGGT
AC007566.10_ENST00000441539.1_AGTGAAAATTGCCATAACAC	AC007566.10	GWAS_Target	AGTGAAAATTGCCATAACAC
AC007566.10_ENST00000441539.1_GTCCTTGGGCATTAGTGTGT	AC007566.10	GWAS_Target	GTCCTTGGGCATTAGTGTGT
AC007566.10_ENST00000441539.1_GTGAAAATTGCCATAACACA	AC007566.10	GWAS_Target	GTGAAAATTGCCATAACACA
AC007566.10_ENST00000441539.1_TGATGGTGGTTCTATAACAC	AC007566.10	GWAS_Target	TGATGGTGGTTCTATAACAC
AC007787.2_ENST00000588095.1_AGCCAAGAGGTCTACGGAGC	AC007787.2	GWAS_Target	AGCCAAGAGGTCTACGGAGC
AC007787.2_ENST00000588095.1_GACCTCTTGGCTGTCACTCC	AC007787.2	GWAS_Target	GACCTCTTGGCTGTCACTCC
AC007787.2_ENST00000588095.1_GTCCGGGAGTGACAGCCAAG	AC007787.2	GWAS_Target	GTCCGGGAGTGACAGCCAAG
AC007787.2_ENST00000588095.1_TGGGGTCTGAGGAGGCCCTG	AC007787.2	GWAS_Target	TGGGGTCTGAGGAGGCCCTG
AC007787.2_ENST00000588095.1_TGTCACTCCCGGACTGGCTG	AC007787.2	GWAS_Target	TGTCACTCCCGGACTGGCTG
AC008073.9_ENST00000429717.1_AGTCCTGTCGTATCTAGCAG	AC008073.9	GWAS_Target	AGTCCTGTCGTATCTAGCAG
AC008073.9_ENST00000429717.1_CCTGTGTTCCCAGGGCTGCG	AC008073.9	GWAS_Target	CCTGTGTTCCCAGGGCTGCG
AC008073.9_ENST00000429717.1_GGAACCGTCCTGTGTTCCCA	AC008073.9	GWAS_Target	GGAACCGTCCTGTGTTCCCA
AC008073.9_ENST00000429717.1_GGGGACCGTAATCCTCACTG	AC008073.9	GWAS_Target	GGGGACCGTAATCCTCACTG
AC008073.9_ENST00000429717.1_TTTGGTCAGATTTAGGGCAG	AC008073.9	GWAS_Target	TTTGGTCAGATTTAGGGCAG
AC008391.1_ENST00000577951.1_AAAACAAAAATGTAATGGGC	AC008391.1	GWAS_Target	AAAACAAAAATGTAATGGGC
AC008391.1_ENST00000577951.1_AAAACAAAACAAAAATGTAA	AC008391.1	GWAS_Target	AAAACAAAACAAAAATGTAA
AC008391.1_ENST00000577951.1_AAACAAAACAAAAATGTAAT	AC008391.1	GWAS_Target	AAACAAAACAAAAATGTAAT
AC008391.1_ENST00000577951.1_CAGGAGAATCGCTTGAACCC	AC008391.1	GWAS_Target	CAGGAGAATCGCTTGAACCC
AC008391.1_ENST00000577951.1_GAGAATCGCTTGAACCCAGG	AC008391.1	GWAS_Target	GAGAATCGCTTGAACCCAGG
AC008397.1_ENST00000408240.1_CACGTGAGGCCAGCAATTTG	AC008397.1	GWAS_Target	CACGTGAGGCCAGCAATTTG
AC008397.1_ENST00000408240.1_CAGCAATTTGAGGCCAGCCT	AC008397.1	GWAS_Target	CAGCAATTTGAGGCCAGCCT
AC008397.1_ENST00000408240.1_CCAGCAATTTGAGGCCAGCC	AC008397.1	GWAS_Target	CCAGCAATTTGAGGCCAGCC
AC008397.1_ENST00000408240.1_CGAGGAGGGAGGATCACGTG	AC008397.1	GWAS_Target	CGAGGAGGGAGGATCACGTG
AC008397.1_ENST00000408240.1_CTCACGTGATCCTCCCTCCT	AC008397.1	GWAS_Target	CTCACGTGATCCTCCCTCCT
AC008937.2_ENST00000415589.1_ACGAATCTGCAGATTGGGCA	AC008937.2	GWAS_Target	ACGAATCTGCAGATTGGGCA
AC008937.2_ENST00000415589.1_AGCTCACGAATCTGCAGATT	AC008937.2	GWAS_Target	AGCTCACGAATCTGCAGATT
AC008937.2_ENST00000415589.1_CACGAATCTGCAGATTGGGC	AC008937.2	GWAS_Target	CACGAATCTGCAGATTGGGC
AC008937.2_ENST00000415589.1_GATTGGGCAGGGCTCAGCAG	AC008937.2	GWAS_Target	GATTGGGCAGGGCTCAGCAG
AC008937.2_ENST00000415589.1_TAGCTCACGAATCTGCAGAT	AC008937.2	GWAS_Target	TAGCTCACGAATCTGCAGAT
AC008937.3_ENST00000453721.1_AAGACGTTAGTCGTCCTGGA	AC008937.3	GWAS_Target	AAGACGTTAGTCGTCCTGGA
AC008937.3_ENST00000453721.1_AGGTTGTAATTCCCGCCTCA	AC008937.3	GWAS_Target	AGGTTGTAATTCCCGCCTCA
AC008937.3_ENST00000453721.1_ATAATGATTATGGAAATAAG	AC008937.3	GWAS_Target	ATAATGATTATGGAAATAAG
AC008937.3_ENST00000453721.1_GAAGACGTTAGTCGTCCTGG	AC008937.3	GWAS_Target	GAAGACGTTAGTCGTCCTGG
AC008937.3_ENST00000453721.1_GTACAAAAAGATAATGATTA	AC008937.3	GWAS_Target	GTACAAAAAGATAATGATTA
AC008940.1_ENST00000438117.2_ATAGATGCTTCTCTTTGATG	AC008940.1	GWAS_Target	ATAGATGCTTCTCTTTGATG
AC008940.1_ENST00000438117.2_ATCAAAGAGAAGCATCTATG	AC008940.1	GWAS_Target	ATCAAAGAGAAGCATCTATG
AC008940.1_ENST00000438117.2_CAAAGAGAAGCATCTATGAG	AC008940.1	GWAS_Target	CAAAGAGAAGCATCTATGAG
AC008940.1_ENST00000438117.2_CAGCAAGAAGGTTGGCATTA	AC008940.1	GWAS_Target	CAGCAAGAAGGTTGGCATTA
AC008940.1_ENST00000438117.2_TCAAAGCACAGCAAGAAGGT	AC008940.1	GWAS_Target	TCAAAGCACAGCAAGAAGGT
AC010136.2_ENST00000450996.1_AGGCCAAGGTAAGGGGCCGC	AC010136.2	GWAS_Target	AGGCCAAGGTAAGGGGCCGC
AC010136.2_ENST00000450996.1_CTCCTGTCATCGGAAATGCC	AC010136.2	GWAS_Target	CTCCTGTCATCGGAAATGCC
AC010136.2_ENST00000450996.1_GAAATGCCAGGCCAAGGTAA	AC010136.2	GWAS_Target	GAAATGCCAGGCCAAGGTAA
AC010136.2_ENST00000450996.1_TCTGCAGCTTCTCCTGTCAT	AC010136.2	GWAS_Target	TCTGCAGCTTCTCCTGTCAT
AC010136.2_ENST00000450996.1_TGGCGGGCCCGGGAGGACTT	AC010136.2	GWAS_Target	TGGCGGGCCCGGGAGGACTT
AC010646.3_ENST00000594059.1_AAAAAAGGCTGTGATTGACA	AC010646.3	GWAS_Target	AAAAAAGGCTGTGATTGACA
AC010646.3_ENST00000594059.1_AAAAAGGCTGTGATTGACAA	AC010646.3	GWAS_Target	AAAAAGGCTGTGATTGACAA
AC010646.3_ENST00000594059.1_GGACGAGGAAGAGTGGTATC	AC010646.3	GWAS_Target	GGACGAGGAAGAGTGGTATC
AC010646.3_ENST00000594059.1_TAGTAAGCTACTCCCCTACC	AC010646.3	GWAS_Target	TAGTAAGCTACTCCCCTACC
AC010646.3_ENST00000594059.1_TCCCCTACCAGGTTCAGGCA	AC010646.3	GWAS_Target	TCCCCTACCAGGTTCAGGCA
AC012363.13_ENST00000437837.1_AAACAGACCTGGCAAAACAA	AC012363.13	GWAS_Target	AAACAGACCTGGCAAAACAA
AC012363.13_ENST00000437837.1_AATATAATGGGAAGGGTGTG	AC012363.13	GWAS_Target	AATATAATGGGAAGGGTGTG
AC012363.13_ENST00000437837.1_AGGGTGTGTGGAAACAGACC	AC012363.13	GWAS_Target	AGGGTGTGTGGAAACAGACC
AC012363.13_ENST00000437837.1_CAAAGCTTCCCATCTTTGCT	AC012363.13	GWAS_Target	CAAAGCTTCCCATCTTTGCT
AC012363.13_ENST00000437837.1_GTTTCTGTTTGTGATACCAG	AC012363.13	GWAS_Target	GTTTCTGTTTGTGATACCAG
AC015933.2_ENST00000423367.1_ACGAAGACGACATATGGATC	AC015933.2	GWAS_Target	ACGAAGACGACATATGGATC
AC015933.2_ENST00000423367.1_AGATGGGAAGTTTATCTGCC	AC015933.2	GWAS_Target	AGATGGGAAGTTTATCTGCC
AC015933.2_ENST00000423367.1_ATAAACTTCCCATCTGGAGC	AC015933.2	GWAS_Target	ATAAACTTCCCATCTGGAGC
AC015933.2_ENST00000423367.1_CCTGAAACGAAGACGACATA	AC015933.2	GWAS_Target	CCTGAAACGAAGACGACATA
AC015933.2_ENST00000423367.1_TCGTCTTCGTTTCAGGATCC	AC015933.2	GWAS_Target	TCGTCTTCGTTTCAGGATCC
AC018816.3_ENST00000441894.1_CATCTGTAAAGGTGCGTGCA	AC018816.3	GWAS_Target	CATCTGTAAAGGTGCGTGCA
AC018816.3_ENST00000441894.1_CGCACCTTTACAGATGCAGG	AC018816.3	GWAS_Target	CGCACCTTTACAGATGCAGG
AC018816.3_ENST00000441894.1_CTGATGCCAAGGAGCTTCTG	AC018816.3	GWAS_Target	CTGATGCCAAGGAGCTTCTG
AC018816.3_ENST00000441894.1_GAAGGAAGGGATTTCCACAG	AC018816.3	GWAS_Target	GAAGGAAGGGATTTCCACAG
AC018816.3_ENST00000441894.1_TTGGCATCAGAAGTGAGTGG	AC018816.3	GWAS_Target	TTGGCATCAGAAGTGAGTGG
AC018816.3_ENST00000449914.1_ATTCTGGCCAAAACTCCAAA	AC018816.3	GWAS_Target	ATTCTGGCCAAAACTCCAAA
AC018816.3_ENST00000449914.1_CTGCGGATATGTTTGGAATA	AC018816.3	GWAS_Target	CTGCGGATATGTTTGGAATA
AC018816.3_ENST00000449914.1_GACGGCACTGCGGATATGTT	AC018816.3	GWAS_Target	GACGGCACTGCGGATATGTT
AC018816.3_ENST00000449914.1_TCCAAAAGGCATAAAAACTG	AC018816.3	GWAS_Target	TCCAAAAGGCATAAAAACTG
AC018816.3_ENST00000449914.1_TGCTTAAGCTCTGTTCATTC	AC018816.3	GWAS_Target	TGCTTAAGCTCTGTTCATTC
AC018816.3_ENST00000489771.1_ACTTCAGTGTTTGCCTTCGC	AC018816.3	GWAS_Target	ACTTCAGTGTTTGCCTTCGC
AC018816.3_ENST00000489771.1_AGTTGGAAAAGTCCCTGCGA	AC018816.3	GWAS_Target	AGTTGGAAAAGTCCCTGCGA
AC018816.3_ENST00000489771.1_CAGGCTGACCACAAGTGCTA	AC018816.3	GWAS_Target	CAGGCTGACCACAAGTGCTA
AC018816.3_ENST00000489771.1_CTTCAGTGTTTGCCTTCGCA	AC018816.3	GWAS_Target	CTTCAGTGTTTGCCTTCGCA
AC018816.3_ENST00000489771.1_GACCACAAGTGCTAAGGTTC	AC018816.3	GWAS_Target	GACCACAAGTGCTAAGGTTC
AC020934.1_ENST00000578125.1_CGAGGTGGGTGGATCACCTG	AC020934.1	GWAS_Target	CGAGGTGGGTGGATCACCTG
AC020934.1_ENST00000578125.1_CTCAGGTGATCCACCCACCT	AC020934.1	GWAS_Target	CTCAGGTGATCCACCCACCT
AC020934.1_ENST00000578125.1_GAGATGGGGTTTCACCATGT	AC020934.1	GWAS_Target	GAGATGGGGTTTCACCATGT
AC020934.1_ENST00000578125.1_GGTCTCAAACTCCTGACCTC	AC020934.1	GWAS_Target	GGTCTCAAACTCCTGACCTC
AC020934.1_ENST00000578125.1_TGAGACCAGCCTGACCAACA	AC020934.1	GWAS_Target	TGAGACCAGCCTGACCAACA
AC022431.3_ENST00000431789.1_AAGACTGTATTCAAGATGGC	AC022431.3	GWAS_Target	AAGACTGTATTCAAGATGGC
AC022431.3_ENST00000431789.1_ATCAAAGACTGTATTCAAGA	AC022431.3	GWAS_Target	ATCAAAGACTGTATTCAAGA
AC022431.3_ENST00000431789.1_GTCTTTGATCAACAGGTGAA	AC022431.3	GWAS_Target	GTCTTTGATCAACAGGTGAA
AC022431.3_ENST00000431789.1_TAGTTTATTGAGAAACTACT	AC022431.3	GWAS_Target	TAGTTTATTGAGAAACTACT
AC022431.3_ENST00000431789.1_TGTATTCAAGATGGCAGGCA	AC022431.3	GWAS_Target	TGTATTCAAGATGGCAGGCA
AC026202.1_ENST00000600805.1_CAGATGCGCGACCTGGCACG	AC026202.1	GWAS_Target	CAGATGCGCGACCTGGCACG
AC026202.1_ENST00000600805.1_CCGTGCCAGGTCGCGCATCT	AC026202.1	GWAS_Target	CCGTGCCAGGTCGCGCATCT
AC026202.1_ENST00000600805.1_CTTTGGCTACGACAACTACA	AC026202.1	GWAS_Target	CTTTGGCTACGACAACTACA
AC026202.1_ENST00000600805.1_GCACGGGGCATGTTCGTCTT	AC026202.1	GWAS_Target	GCACGGGGCATGTTCGTCTT
AC026202.1_ENST00000600805.1_TCTGGGCACGCAGCTGCGGA	AC026202.1	GWAS_Target	TCTGGGCACGCAGCTGCGGA
AC026202.3_ENST00000439325.1_AAAGATATATAAGGAAAAGA	AC026202.3	GWAS_Target	AAAGATATATAAGGAAAAGA
AC026202.3_ENST00000439325.1_CTCCTAACCTAGACCTAGAG	AC026202.3	GWAS_Target	CTCCTAACCTAGACCTAGAG
AC026202.3_ENST00000439325.1_GAAAAAGCCACTCTAGGTCT	AC026202.3	GWAS_Target	GAAAAAGCCACTCTAGGTCT
AC026202.3_ENST00000439325.1_GGACCGGAAAAAGCCACTCT	AC026202.3	GWAS_Target	GGACCGGAAAAAGCCACTCT
AC026202.3_ENST00000439325.1_TGACAGTTAAAAGATATATA	AC026202.3	GWAS_Target	TGACAGTTAAAAGATATATA
AC068039.1_ENST00000598148.1_AAAAGGAAAAAAGGAACAAG	AC068039.1	GWAS_Target	AAAAGGAAAAAAGGAACAAG
AC068039.1_ENST00000598148.1_ATTATTCAGTGGGGTAATCC	AC068039.1	GWAS_Target	ATTATTCAGTGGGGTAATCC
AC068039.1_ENST00000598148.1_CACGCCATTGCACCCCAGCC	AC068039.1	GWAS_Target	CACGCCATTGCACCCCAGCC
AC068039.1_ENST00000598148.1_GAAAAAAGGAACAAGAGGCC	AC068039.1	GWAS_Target	GAAAAAAGGAACAAGAGGCC
AC068039.1_ENST00000598148.1_GGGGTGCAATGGCGTGATCT	AC068039.1	GWAS_Target	GGGGTGCAATGGCGTGATCT
AC068499.10_ENST00000594805.3_AAGGGGCTGATGGACTCTCT	AC068499.10	GWAS_Target	AAGGGGCTGATGGACTCTCT
AC068499.10_ENST00000594805.3_CCCACCATTCCCAGAAAAGG	AC068499.10	GWAS_Target	CCCACCATTCCCAGAAAAGG
AC068499.10_ENST00000594805.3_CTTCTTGATGACGGGGCGCA	AC068499.10	GWAS_Target	CTTCTTGATGACGGGGCGCA
AC068499.10_ENST00000594805.3_GAAAAGGAGGAAGGGGCTGA	AC068499.10	GWAS_Target	GAAAAGGAGGAAGGGGCTGA
AC068499.10_ENST00000594805.3_GACGGGGCGCAGGGAGGGGA	AC068499.10	GWAS_Target	GACGGGGCGCAGGGAGGGGA
AC068499.10_ENST00000599416.2_CATTCCCAGAAAAGGAGGAA	AC068499.10	GWAS_Target	CATTCCCAGAAAAGGAGGAA
AC068499.10_ENST00000599416.2_CTCCCCACCATTCCCAGAAA	AC068499.10	GWAS_Target	CTCCCCACCATTCCCAGAAA
AC068499.10_ENST00000599416.2_CTTGATGACGGGGCGCAGGG	AC068499.10	GWAS_Target	CTTGATGACGGGGCGCAGGG
AC068499.10_ENST00000599416.2_GAAGGGGCTGATGGACTCTC	AC068499.10	GWAS_Target	GAAGGGGCTGATGGACTCTC
AC068499.10_ENST00000599416.2_TTGATGACGGGGCGCAGGGA	AC068499.10	GWAS_Target	TTGATGACGGGGCGCAGGGA
AC068580.1_ENST00000580120.1_CCGCGTGTTTGCACCCGGAC	AC068580.1	GWAS_Target	CCGCGTGTTTGCACCCGGAC
AC068580.1_ENST00000580120.1_CCGGTCCGGGTGCAAACACG	AC068580.1	GWAS_Target	CCGGTCCGGGTGCAAACACG
AC068580.1_ENST00000580120.1_GAGGTTGCCCCGCCCAGGCC	AC068580.1	GWAS_Target	GAGGTTGCCCCGCCCAGGCC
AC068580.1_ENST00000580120.1_GGGCGCGGCCGGCGTGCGCG	AC068580.1	GWAS_Target	GGGCGCGGCCGGCGTGCGCG
AC068580.1_ENST00000580120.1_TGCACCCGGACCGGTCACGT	AC068580.1	GWAS_Target	TGCACCCGGACCGGTCACGT
AC068580.5_ENST00000446489.1_CGTAGGCGGGTGGTCCGTGC	AC068580.5	GWAS_Target	CGTAGGCGGGTGGTCCGTGC
AC068580.5_ENST00000446489.1_GCACGGACCACCCGCCTACG	AC068580.5	GWAS_Target	GCACGGACCACCCGCCTACG
AC068580.5_ENST00000446489.1_GGCACAGGTGCATTCCAGCG	AC068580.5	GWAS_Target	GGCACAGGTGCATTCCAGCG
AC068580.5_ENST00000446489.1_GGGGGCGCAAGGGGCTCGTG	AC068580.5	GWAS_Target	GGGGGCGCAAGGGGCTCGTG
AC068580.5_ENST00000446489.1_GTGCAGGAGGCCGCGCAGGG	AC068580.5	GWAS_Target	GTGCAGGAGGCCGCGCAGGG
AC068831.10_ENST00000417221.4_AAGGGACATTTGAAAAACGG	AC068831.10	GWAS_Target	AAGGGACATTTGAAAAACGG
AC068831.10_ENST00000417221.4_CAACGCGTCTATTAATTAGG	AC068831.10	GWAS_Target	CAACGCGTCTATTAATTAGG
AC068831.10_ENST00000417221.4_GAAGGGGACGGCGTCCTGAA	AC068831.10	GWAS_Target	GAAGGGGACGGCGTCCTGAA
AC068831.10_ENST00000417221.4_GCGCTTCGCGTACCAGGAAG	AC068831.10	GWAS_Target	GCGCTTCGCGTACCAGGAAG
AC068831.10_ENST00000417221.4_TAATTAGGTGGCGGCGCCTG	AC068831.10	GWAS_Target	TAATTAGGTGGCGGCGCCTG
AC068831.10_ENST00000556904.1_CAGCGCTTCGCGTACCAGGA	AC068831.10	GWAS_Target	CAGCGCTTCGCGTACCAGGA
AC068831.10_ENST00000557804.1_AAGGGGACGGCGTCCTGAAA	AC068831.10	GWAS_Target	AAGGGGACGGCGTCCTGAAA
AC068831.10_ENST00000557804.1_CGCGTCTATTAATTAGGTGG	AC068831.10	GWAS_Target	CGCGTCTATTAATTAGGTGG
AC068831.10_ENST00000557804.1_TGAAAGGGACATTTGAAAAA	AC068831.10	GWAS_Target	TGAAAGGGACATTTGAAAAA
AC068831.10_ENST00000557804.1_TTAATTAGGTGGCGGCGCCT	AC068831.10	GWAS_Target	TTAATTAGGTGGCGGCGCCT
AC068831.6_ENST00000553321.1_AAACCGGGGGCGTTGGACCA	AC068831.6	GWAS_Target	AAACCGGGGGCGTTGGACCA
AC068831.6_ENST00000553321.1_AAATGGGCTGAAACCTCCGA	AC068831.6	GWAS_Target	AAATGGGCTGAAACCTCCGA
AC068831.6_ENST00000553321.1_AAGGCCCTGGAGGAAACCGG	AC068831.6	GWAS_Target	AAGGCCCTGGAGGAAACCGG
AC068831.6_ENST00000553321.1_CTCCGAGGGGCGTTGGACCA	AC068831.6	GWAS_Target	CTCCGAGGGGCGTTGGACCA
AC068831.6_ENST00000553321.1_TTCAGCCCATTTCACAGACC	AC068831.6	GWAS_Target	TTCAGCCCATTTCACAGACC
AC084262.3_ENST00000577225.1_ATATTACTGATAAAATTCTA	AC084262.3	GWAS_Target	ATATTACTGATAAAATTCTA
AC084262.3_ENST00000577225.1_ATATTACTTGTAATACACTA	AC084262.3	GWAS_Target	ATATTACTTGTAATACACTA
AC084262.3_ENST00000577225.1_GATATTACTGATAAAATTCT	AC084262.3	GWAS_Target	GATATTACTGATAAAATTCT
AC084262.3_ENST00000577225.1_GATATTACTTGTAATACACT	AC084262.3	GWAS_Target	GATATTACTTGTAATACACT
AC084262.3_ENST00000577225.1_TATTACAAGTAATATCACAG	AC084262.3	GWAS_Target	TATTACAAGTAATATCACAG
AC092069.1_ENST00000410560.3_AGAGTCTCACTCTGTCACCC	AC092069.1	GWAS_Target	AGAGTCTCACTCTGTCACCC
AC092069.1_ENST00000410560.3_CGTGCCATTGCACTCTACCC	AC092069.1	GWAS_Target	CGTGCCATTGCACTCTACCC
AC092069.1_ENST00000410560.3_GAGTCTCACTCTGTCACCCT	AC092069.1	GWAS_Target	GAGTCTCACTCTGTCACCCT
AC092069.1_ENST00000410560.3_GTGCCATTGCACTCTACCCA	AC092069.1	GWAS_Target	GTGCCATTGCACTCTACCCA
AC092069.1_ENST00000410560.3_TCACCCTGGGTAGAGTGCAA	AC092069.1	GWAS_Target	TCACCCTGGGTAGAGTGCAA
AC096645.1_ENST00000390128.2_AAGGTATTAGATGAGCTTTA	AC096645.1	GWAS_Target	AAGGTATTAGATGAGCTTTA
AC096645.1_ENST00000390128.2_ACTACTCAAAATGTTGTCTC	AC096645.1	GWAS_Target	ACTACTCAAAATGTTGTCTC
AC096645.1_ENST00000390128.2_TAAAATGCAGATGCTGATTC	AC096645.1	GWAS_Target	TAAAATGCAGATGCTGATTC
AC096645.1_ENST00000390128.2_TGCATTTCTATCAAGTTCTC	AC096645.1	GWAS_Target	TGCATTTCTATCAAGTTCTC
AC097724.3_ENST00000428036.1_AAGTCCACTGGGAAGCAGAC	AC097724.3	GWAS_Target	AAGTCCACTGGGAAGCAGAC
AC097724.3_ENST00000428036.1_CTAAACTCTGACTAATCCCA	AC097724.3	GWAS_Target	CTAAACTCTGACTAATCCCA
AC097724.3_ENST00000428036.1_GGAAATGGAAATAAGAGGGA	AC097724.3	GWAS_Target	GGAAATGGAAATAAGAGGGA
AC097724.3_ENST00000428036.1_GGGAAGCAGACTGGACAGAA	AC097724.3	GWAS_Target	GGGAAGCAGACTGGACAGAA
AC097724.3_ENST00000428036.1_GGGAAGGACAAAAGTCCACT	AC097724.3	GWAS_Target	GGGAAGGACAAAAGTCCACT
AC097724.3_ENST00000444501.1_AATTACTGATTTGGTAAATT	AC097724.3	GWAS_Target	AATTACTGATTTGGTAAATT
AC097724.3_ENST00000444501.1_ACCTGGTGAAGAGAAAACGC	AC097724.3	GWAS_Target	ACCTGGTGAAGAGAAAACGC
AC097724.3_ENST00000444501.1_AGAAAACGCAGGTATACCCT	AC097724.3	GWAS_Target	AGAAAACGCAGGTATACCCT
AC097724.3_ENST00000444501.1_CAGTAATTAAAAGTCTAACC	AC097724.3	GWAS_Target	CAGTAATTAAAAGTCTAACC
AC097724.3_ENST00000444501.1_TTTACATGAGTTGTTGAAAA	AC097724.3	GWAS_Target	TTTACATGAGTTGTTGAAAA
AC097724.3_ENST00000452212.1_CTGTGGGCTCTCAGTTTATT	AC097724.3	GWAS_Target	CTGTGGGCTCTCAGTTTATT
AC098680.1_ENST00000408568.1_ATGAAACAGGCCGGGCGCAG	AC098680.1	GWAS_Target	ATGAAACAGGCCGGGCGCAG
AC098680.1_ENST00000408568.1_GAATAAAAATGAAACAGGCC	AC098680.1	GWAS_Target	GAATAAAAATGAAACAGGCC
AC098680.1_ENST00000408568.1_GCTTTGAATAAAAATGAAAC	AC098680.1	GWAS_Target	GCTTTGAATAAAAATGAAAC
AC098680.1_ENST00000408568.1_TCAAAGCTAAAGTATTATGT	AC098680.1	GWAS_Target	TCAAAGCTAAAGTATTATGT
AC098680.1_ENST00000408568.1_TGAATAAAAATGAAACAGGC	AC098680.1	GWAS_Target	TGAATAAAAATGAAACAGGC
AC100791.2_ENST00000459144.1_AGGTTCACTGCGTGCACGCA	AC100791.2	GWAS_Target	AGGTTCACTGCGTGCACGCA
AC100791.2_ENST00000459144.1_CAGTGAACCTGATGCTGCAG	AC100791.2	GWAS_Target	CAGTGAACCTGATGCTGCAG
AC100791.2_ENST00000459144.1_GGTTCACTGCGTGCACGCAC	AC100791.2	GWAS_Target	GGTTCACTGCGTGCACGCAC
AC100791.2_ENST00000459144.1_GTTCACTGCGTGCACGCACG	AC100791.2	GWAS_Target	GTTCACTGCGTGCACGCACG
AC100791.2_ENST00000459144.1_TGATGCTGCAGCGGCTACTG	AC100791.2	GWAS_Target	TGATGCTGCAGCGGCTACTG
AC105914.1_ENST00000585179.1_ACAATTACTATTGCACCAAC	AC105914.1	GWAS_Target	ACAATTACTATTGCACCAAC
AC105914.1_ENST00000585179.1_TACTATAAATATTGATATGC	AC105914.1	GWAS_Target	TACTATAAATATTGATATGC
AC105914.1_ENST00000585179.1_TTAAACAGCATTACTTTCAA	AC105914.1	GWAS_Target	TTAAACAGCATTACTTTCAA
AC105914.1_ENST00000585179.1_TTATAGTAGCTTACACCTGT	AC105914.1	GWAS_Target	TTATAGTAGCTTACACCTGT
AC107993.1_ENST00000408093.1_GGTTGTTGCAAAAGTAATTG	AC107993.1	GWAS_Target	GGTTGTTGCAAAAGTAATTG
AC107993.1_ENST00000408093.1_GTTGTTGCAAAAGTAATTGT	AC107993.1	GWAS_Target	GTTGTTGCAAAAGTAATTGT
AC107993.1_ENST00000408093.1_TTAAATAAATAAATATTATT	AC107993.1	GWAS_Target	TTAAATAAATAAATATTATT
AC138430.4_ENST00000586064.2_AGTCCGGGCCGAGGCTGCCA	AC138430.4	GWAS_Target	AGTCCGGGCCGAGGCTGCCA
AC138430.4_ENST00000586064.2_GCCCGGACTCGCCGCCAACG	AC138430.4	GWAS_Target	GCCCGGACTCGCCGCCAACG
AC138430.4_ENST00000586064.2_GGGTCGACCTTTGTGCGGGG	AC138430.4	GWAS_Target	GGGTCGACCTTTGTGCGGGG
AC138430.4_ENST00000586064.2_TCCTCGTTGGCGGCGAGTCC	AC138430.4	GWAS_Target	TCCTCGTTGGCGGCGAGTCC
AC144573.1_ENST00000581217.1_AGAACTGGTTGTTATTAGGT	AC144573.1	GWAS_Target	AGAACTGGTTGTTATTAGGT
AC144573.1_ENST00000581217.1_GTTGGTGCAAAAGTAATTGC	AC144573.1	GWAS_Target	GTTGGTGCAAAAGTAATTGC
AC144573.1_ENST00000581217.1_TAATAACAACCAGTTCTCAC	AC144573.1	GWAS_Target	TAATAACAACCAGTTCTCAC
AC144573.1_ENST00000581217.1_TGTGAGAACTGGTTGTTATT	AC144573.1	GWAS_Target	TGTGAGAACTGGTTGTTATT
AC144573.1_ENST00000581217.1_TTATTAGTTCCTGTGAGAAC	AC144573.1	GWAS_Target	TTATTAGTTCCTGTGAGAAC
AC145110.1_ENST00000522158.1_ACTGGTGTTCTTATAAGAAG	AC145110.1	GWAS_Target	ACTGGTGTTCTTATAAGAAG
AC145110.1_ENST00000522158.1_AGGAGATTTGGTCACAGACA	AC145110.1	GWAS_Target	AGGAGATTTGGTCACAGACA
AC145110.1_ENST00000522158.1_TAAAATAAGCTCTTTAAAGT	AC145110.1	GWAS_Target	TAAAATAAGCTCTTTAAAGT
AC145110.1_ENST00000522158.1_TAACTCTTTAAAGACTGATA	AC145110.1	GWAS_Target	TAACTCTTTAAAGACTGATA
AC145110.1_ENST00000522158.1_TTAAAATAAGCTCTTTAAAG	AC145110.1	GWAS_Target	TTAAAATAAGCTCTTTAAAG
ACAT1_AGCACAGCCATGGTCGCAGA	ACAT1	GWAS_Target	AGCACAGCCATGGTCGCAGA
ACAT1_CAGCACAGCCATGGTCGCAG	ACAT1	GWAS_Target	CAGCACAGCCATGGTCGCAG
ACAT1_CTGGCGGCACTTCTGCGCAG	ACAT1	GWAS_Target	CTGGCGGCACTTCTGCGCAG
ACAT1_TACTCAGCCCTCTGCGACCA	ACAT1	GWAS_Target	TACTCAGCCCTCTGCGACCA
ACAT1_TGCGACCATGGCTGTGCTGG	ACAT1	GWAS_Target	TGCGACCATGGCTGTGCTGG
ACO2_AATGGCGCCCTACAGCCTAC	ACO2	GWAS_Target	AATGGCGCCCTACAGCCTAC
ACO2_ATCTTTGTCAGTGCACAAAA	ACO2	GWAS_Target	ATCTTTGTCAGTGCACAAAA
ACO2_CCGAGTCACCAGTAGGCTGT	ACO2	GWAS_Target	CCGAGTCACCAGTAGGCTGT
ACO2_CCTGCAGCCGAGTCACCAGT	ACO2	GWAS_Target	CCTGCAGCCGAGTCACCAGT
ACO2_CGAGTCACCAGTAGGCTGTA	ACO2	GWAS_Target	CGAGTCACCAGTAGGCTGTA
ACOT12_AGTGGCGTGCGCCGGCTGGA	ACOT12	GWAS_Target	AGTGGCGTGCGCCGGCTGGA
ACOT12_CATGAGCCAAGCCATCCAGC	ACOT12	GWAS_Target	CATGAGCCAAGCCATCCAGC
ACOT12_GCGCAGTGGCGTGCGCCGGC	ACOT12	GWAS_Target	GCGCAGTGGCGTGCGCCGGC
ACOT12_TGGCTCATGACCACCTCGCC	ACOT12	GWAS_Target	TGGCTCATGACCACCTCGCC
ACOT12_TTGGCTCATGACCACCTCGC	ACOT12	GWAS_Target	TTGGCTCATGACCACCTCGC
ACTN1_AGGTCCAAGCGCCCGCCCAG	ACTN1	GWAS_Target	AGGTCCAAGCGCCCGCCCAG
ACTN1_CTCGCGGACTGCCTGCCTCT	ACTN1	GWAS_Target	CTCGCGGACTGCCTGCCTCT
ACTN1_GCGGACTGCCTGCCTCTGGG	ACTN1	GWAS_Target	GCGGACTGCCTGCCTCTGGG
ACTN1_GCTACTGGCGGCGACAGCGG	ACTN1	GWAS_Target	GCTACTGGCGGCGACAGCGG
ACTN1_GCTGCTACTGGCGGCGACAG	ACTN1	GWAS_Target	GCTGCTACTGGCGGCGACAG
ADAM15_AGCAAGTGCGGAACAGCGCG	ADAM15	GWAS_Target	AGCAAGTGCGGAACAGCGCG
ADAM15_CAGCGCCAGCCGCATGGCAG	ADAM15	GWAS_Target	CAGCGCCAGCCGCATGGCAG
ADAM15_CCCGGAGCGCCGCTGCCATG	ADAM15	GWAS_Target	CCCGGAGCGCCGCTGCCATG
ADAM15_CCGCACTTGCTGCCCTCGCC	ADAM15	GWAS_Target	CCGCACTTGCTGCCCTCGCC
ADAM15_CCGGGCGAGGGCAGCAAGTG	ADAM15	GWAS_Target	CCGGGCGAGGGCAGCAAGTG
ADAM29_CTATAACCTGCTTGTGATCG	ADAM29	GWAS_Target	CTATAACCTGCTTGTGATCG
ADAM29_CTGTTCCTGCACATTTCCTG	ADAM29	GWAS_Target	CTGTTCCTGCACATTTCCTG
ADAM29_GGACGCCCTCGATCACAAGC	ADAM29	GWAS_Target	GGACGCCCTCGATCACAAGC
ADAM29_TATAACCTGCTTGTGATCGA	ADAM29	GWAS_Target	TATAACCTGCTTGTGATCGA
ADAM29_TTGTGATCGAGGGCGTCCTC	ADAM29	GWAS_Target	TTGTGATCGAGGGCGTCCTC
ADAMTS15_AGAGCCTCCAGCGGTTCGCC	ADAMTS15	GWAS_Target	AGAGCCTCCAGCGGTTCGCC
ADAMTS15_CTCTGGCTCAGAGCCTCCAG	ADAMTS15	GWAS_Target	CTCTGGCTCAGAGCCTCCAG
ADAMTS15_GGAACGACTACCTCCCGCTC	ADAMTS15	GWAS_Target	GGAACGACTACCTCCCGCTC
ADAMTS15_GGTTCGCCCGGCGAAAGCCA	ADAMTS15	GWAS_Target	GGTTCGCCCGGCGAAAGCCA
ADAMTS15_TTCGCCGGGCGAACCGCTGG	ADAMTS15	GWAS_Target	TTCGCCGGGCGAACCGCTGG
ADAMTS9_ATAATGCCCAGCGAGCGGGC	ADAMTS9	GWAS_Target	ATAATGCCCAGCGAGCGGGC
ADAMTS9_CCCGCTCGCTGGGCATTATG	ADAMTS9	GWAS_Target	CCCGCTCGCTGGGCATTATG
ADAMTS9_CCGCATAATGCCCAGCGAGC	ADAMTS9	GWAS_Target	CCGCATAATGCCCAGCGAGC
ADAMTS9_CGAGCGGGCAGGAGAAGGCG	ADAMTS9	GWAS_Target	CGAGCGGGCAGGAGAAGGCG
ADAMTS9_GCCGCATAATGCCCAGCGAG	ADAMTS9	GWAS_Target	GCCGCATAATGCCCAGCGAG
ADAP2_ATCGCCCATGGCCGGCCCGG	ADAP2	GWAS_Target	ATCGCCCATGGCCGGCCCGG
ADAP2_CCGGCCCGGCGGGCTCAGCG	ADAP2	GWAS_Target	CCGGCCCGGCGGGCTCAGCG
ADAP2_CGCTCGCGATCGCCCATGGC	ADAP2	GWAS_Target	CGCTCGCGATCGCCCATGGC
ADAP2_GGGCGGAGCGCACGGGCCAT	ADAP2	GWAS_Target	GGGCGGAGCGCACGGGCCAT
ADAP2_GTTGCGCTCGCGATCGCCCA	ADAP2	GWAS_Target	GTTGCGCTCGCGATCGCCCA
ADCY3_AGAGCGGGTTTCCAGAGCAC	ADCY3	GWAS_Target	AGAGCGGGTTTCCAGAGCAC
ADCY3_CCGCTCTGCGTTCCTGCTGG	ADCY3	GWAS_Target	CCGCTCTGCGTTCCTGCTGG
ADCY3_CCTCCAGCAGGAACGCAGAG	ADCY3	GWAS_Target	CCTCCAGCAGGAACGCAGAG
ADCY3_CTCCAGCAGGAACGCAGAGC	ADCY3	GWAS_Target	CTCCAGCAGGAACGCAGAGC
ADCY3_GATCAGTGCTACCTGTGCTC	ADCY3	GWAS_Target	GATCAGTGCTACCTGTGCTC
ADCY9_CCGCGGCCGCTGCCTCATGT	ADCY9	GWAS_Target	CCGCGGCCGCTGCCTCATGT
ADCY9_GCAGGGGCCGGAGATGGTGG	ADCY9	GWAS_Target	GCAGGGGCCGGAGATGGTGG
ADCY9_GCGGCAGCTCTTCCGACATG	ADCY9	GWAS_Target	GCGGCAGCTCTTCCGACATG
ADCY9_GCTCTTCCGACATGAGGCAG	ADCY9	GWAS_Target	GCTCTTCCGACATGAGGCAG
ADCY9_GCTGCCGCCGCCACCATCTC	ADCY9	GWAS_Target	GCTGCCGCCGCCACCATCTC
ADGRA2_GGAGCCCGGCGCGATCCGCT	ADGRA2	GWAS_Target	GGAGCCCGGCGCGATCCGCT
ADGRA2_GGCGCTGGGCTGGGACCTAG	ADGRA2	GWAS_Target	GGCGCTGGGCTGGGACCTAG
ADGRA2_GGGACCTAGCGGATCGCGCC	ADGRA2	GWAS_Target	GGGACCTAGCGGATCGCGCC
ADGRA2_TCGCCTGCTCGCTGGGCGCT	ADGRA2	GWAS_Target	TCGCCTGCTCGCTGGGCGCT
ADGRA2_TGGGACCTAGCGGATCGCGC	ADGRA2	GWAS_Target	TGGGACCTAGCGGATCGCGC
ADGRD2_AAGGGTTCCTTGATTCACCT	ADGRD2	GWAS_Target	AAGGGTTCCTTGATTCACCT
ADGRD2_AGGGTTCCTTGATTCACCTG	ADGRD2	GWAS_Target	AGGGTTCCTTGATTCACCTG
ADGRD2_CAGGTGAATCAAGGAACCCT	ADGRD2	GWAS_Target	CAGGTGAATCAAGGAACCCT
ADGRD2_CCAACTCCCCAGGTGAATCA	ADGRD2	GWAS_Target	CCAACTCCCCAGGTGAATCA
ADGRD2_GGGATCCCTCATACCAACCT	ADGRD2	GWAS_Target	GGGATCCCTCATACCAACCT
ADGRG7_AGATTCAAACTGCATCCTAC	ADGRG7	GWAS_Target	AGATTCAAACTGCATCCTAC
ADGRG7_AGTTTGAATCTCCTAATAAA	ADGRG7	GWAS_Target	AGTTTGAATCTCCTAATAAA
ADGRG7_ATTTCCTCATCCTTCACTCA	ADGRG7	GWAS_Target	ATTTCCTCATCCTTCACTCA
ADGRG7_TTCATGTTCTCCTTGAGTGA	ADGRG7	GWAS_Target	TTCATGTTCTCCTTGAGTGA
ADGRG7_TTCTCCTTGAGTGAAGGATG	ADGRG7	GWAS_Target	TTCTCCTTGAGTGAAGGATG
ADIPOR1_ACATCCCGCGGCGCTGGAGG	ADIPOR1	GWAS_Target	ACATCCCGCGGCGCTGGAGG
ADIPOR1_CGCGCTACATCCCGCGGCGC	ADIPOR1	GWAS_Target	CGCGCTACATCCCGCGGCGC
ADIPOR1_GCAGGCCGCCTCCAGCGCCG	ADIPOR1	GWAS_Target	GCAGGCCGCCTCCAGCGCCG
ADIPOR1_GCGGCGCTGGAGGCGGCCTG	ADIPOR1	GWAS_Target	GCGGCGCTGGAGGCGGCCTG
ADIPOR1_GCTACATCCCGCGGCGCTGG	ADIPOR1	GWAS_Target	GCTACATCCCGCGGCGCTGG
ADRB3_AAATCACCTGGCTCAGGGGA	ADRB3	GWAS_Target	AAATCACCTGGCTCAGGGGA
ADRB3_AGGGGGTCTCCCAAATCACC	ADRB3	GWAS_Target	AGGGGGTCTCCCAAATCACC
ADRB3_CAAATCACCTGGCTCAGGGG	ADRB3	GWAS_Target	CAAATCACCTGGCTCAGGGG
ADRB3_CTCCCAAATCACCTGGCTCA	ADRB3	GWAS_Target	CTCCCAAATCACCTGGCTCA
ADRB3_TCCCAAATCACCTGGCTCAG	ADRB3	GWAS_Target	TCCCAAATCACCTGGCTCAG
ADSL_AAGAGGTGAGCGGTAGCTGT	ADSL	GWAS_Target	AAGAGGTGAGCGGTAGCTGT
ADSL_AGAGGTGAGCGGTAGCTGTC	ADSL	GWAS_Target	AGAGGTGAGCGGTAGCTGTC
ADSL_AGCGGGAGGCAAGAGGTGAG	ADSL	GWAS_Target	AGCGGGAGGCAAGAGGTGAG
ADSL_AGGGTTGGGATGGCGGCTGG	ADSL	GWAS_Target	AGGGTTGGGATGGCGGCTGG
ADSL_GCGGGGTCGCAGGGTTGGGA	ADSL	GWAS_Target	GCGGGGTCGCAGGGTTGGGA
ADSSL1_AGAGCCAAGCCAGCATGTCG	ADSSL1	GWAS_Target	AGAGCCAAGCCAGCATGTCG
ADSSL1_CGCCGCCTGCGCCGGGGGGC	ADSSL1	GWAS_Target	CGCCGCCTGCGCCGGGGGGC
ADSSL1_GAAGAGCCAAGCCAGCATGT	ADSSL1	GWAS_Target	GAAGAGCCAAGCCAGCATGT
ADSSL1_GCCTCCAACGACCGGCCCCC	ADSSL1	GWAS_Target	GCCTCCAACGACCGGCCCCC
ADSSL1_GGACCCGAGCCTCCAACGAC	ADSSL1	GWAS_Target	GGACCCGAGCCTCCAACGAC
AF127577.12_ENST00000449746.1_AAAGAATATAGAATAGGAAC	AF127577.12	GWAS_Target	AAAGAATATAGAATAGGAAC
AF127577.12_ENST00000449746.1_ATTATTGTAGTAGGTTGTAG	AF127577.12	GWAS_Target	ATTATTGTAGTAGGTTGTAG
AF127577.12_ENST00000449746.1_GTGTTAGGAATGCTCCCAGG	AF127577.12	GWAS_Target	GTGTTAGGAATGCTCCCAGG
AF127577.12_ENST00000449746.1_TAGGTGTTAGGAATGCTCCC	AF127577.12	GWAS_Target	TAGGTGTTAGGAATGCTCCC
AF127577.12_ENST00000449746.1_TCCTATTCTATATTCTTTCT	AF127577.12	GWAS_Target	TCCTATTCTATATTCTTTCT
AFF4_AGGATCCCCGCCCCGTCCGC	AFF4	GWAS_Target	AGGATCCCCGCCCCGTCCGC
AFF4_ATCCCCGCCCCGTCCGCTGG	AFF4	GWAS_Target	ATCCCCGCCCCGTCCGCTGG
AFF4_CCGTCGCCGCCGCCAGCGGA	AFF4	GWAS_Target	CCGTCGCCGCCGCCAGCGGA
AFF4_GCCGCCGCCAGCGGACGGGG	AFF4	GWAS_Target	GCCGCCGCCAGCGGACGGGG
AFF4_GTTAACGAAGACCTGGCACC	AFF4	GWAS_Target	GTTAACGAAGACCTGGCACC
AHI1_AATCAACTCCCCCAGCCTAG	AHI1	GWAS_Target	AATCAACTCCCCCAGCCTAG
AHI1_AGCGGCGCGTGCGCGAAGTG	AHI1	GWAS_Target	AGCGGCGCGTGCGCGAAGTG
AHI1_GCGCACGCGCCGCTAGGCTG	AHI1	GWAS_Target	GCGCACGCGCCGCTAGGCTG
AHI1_GGCGCGTGCGCGAAGTGAGG	AHI1	GWAS_Target	GGCGCGTGCGCGAAGTGAGG
AHI1_TGGCGGGTTAGGTGGCTGCG	AHI1	GWAS_Target	TGGCGGGTTAGGTGGCTGCG
AHRR_ACACTTACCCAGGGCCTGCG	AHRR	GWAS_Target	ACACTTACCCAGGGCCTGCG
AHRR_CGGAGGCTCAGGCACACCCG	AHRR	GWAS_Target	CGGAGGCTCAGGCACACCCG
AHRR_GACACTTACCCAGGGCCTGC	AHRR	GWAS_Target	GACACTTACCCAGGGCCTGC
AHRR_GAGGCTCAGGCACACCCGCG	AHRR	GWAS_Target	GAGGCTCAGGCACACCCGCG
AHRR_GGACACTTACCCAGGGCCTG	AHRR	GWAS_Target	GGACACTTACCCAGGGCCTG
AHSA2_ACTGGGCGGAAAACAAGGAA	AHSA2	GWAS_Target	ACTGGGCGGAAAACAAGGAA
AHSA2_CCCACTTGGCCATGGCGGCG	AHSA2	GWAS_Target	CCCACTTGGCCATGGCGGCG
AHSA2_CGTGGACTGGGCGGAAAACA	AHSA2	GWAS_Target	CGTGGACTGGGCGGAAAACA
AHSA2_CTGGCCCCACTTGGCCATGG	AHSA2	GWAS_Target	CTGGCCCCACTTGGCCATGG
AHSA2_TCCACGCCGCCATGGCCAAG	AHSA2	GWAS_Target	TCCACGCCGCCATGGCCAAG
AJ009632.3_ENST00000433588.1_CCCAGCCCAGTCAGCAGGCT	AJ009632.3	GWAS_Target	CCCAGCCCAGTCAGCAGGCT
AJ009632.3_ENST00000433588.1_CCCAGTCAGCAGGCTTGGTC	AJ009632.3	GWAS_Target	CCCAGTCAGCAGGCTTGGTC
AJ009632.3_ENST00000433588.1_CTGAAAGACTCTGCTTAGAG	AJ009632.3	GWAS_Target	CTGAAAGACTCTGCTTAGAG
AJ009632.3_ENST00000433588.1_GCTTAGAGTGGTGCTCACTC	AJ009632.3	GWAS_Target	GCTTAGAGTGGTGCTCACTC
AJ009632.3_ENST00000433588.1_TACAGCCCAGCCCAGTCAGC	AJ009632.3	GWAS_Target	TACAGCCCAGCCCAGTCAGC
AKAP1_CCCCACGTGCTAGCCCAGGC	AKAP1	GWAS_Target	CCCCACGTGCTAGCCCAGGC
AKAP1_CCCCCACGTGCTAGCCCAGG	AKAP1	GWAS_Target	CCCCCACGTGCTAGCCCAGG
AKAP1_CCCGCCTGGGCTAGCACGTG	AKAP1	GWAS_Target	CCCGCCTGGGCTAGCACGTG
AKAP1_CCGCCTGGGCTAGCACGTGG	AKAP1	GWAS_Target	CCGCCTGGGCTAGCACGTGG
AKAP1_GCTCCCCCACGTGCTAGCCC	AKAP1	GWAS_Target	GCTCCCCCACGTGCTAGCCC
AKAP12_AAGGCGCTCTCGGGACCTCG	AKAP12	GWAS_Target	AAGGCGCTCTCGGGACCTCG
AKAP12_AGGCGCTCTCGGGACCTCGC	AKAP12	GWAS_Target	AGGCGCTCTCGGGACCTCGC
AKAP12_CCAAAAGACGCGCGCCCGCG	AKAP12	GWAS_Target	CCAAAAGACGCGCGCCCGCG
AKAP12_CGGCGAAGGAAGGCGCTCTC	AKAP12	GWAS_Target	CGGCGAAGGAAGGCGCTCTC
AKAP12_GCGCGTTCGCAGTCGGCTGG	AKAP12	GWAS_Target	GCGCGTTCGCAGTCGGCTGG
AKAP7_AGCCGCAGCACCCGCATGCC	AKAP7	GWAS_Target	AGCCGCAGCACCCGCATGCC
AKAP7_CCGGCGTCCGGCCTGGCATG	AKAP7	GWAS_Target	CCGGCGTCCGGCCTGGCATG
AKAP7_CGGCGTCCGGCCTGGCATGC	AKAP7	GWAS_Target	CGGCGTCCGGCCTGGCATGC
AKAP7_GGCCTGGCATGCGGGTGCTG	AKAP7	GWAS_Target	GGCCTGGCATGCGGGTGCTG
AKAP7_TGCGGGTGCTGCGGCTGCTG	AKAP7	GWAS_Target	TGCGGGTGCTGCGGCTGCTG
AKAP9_CGGTGACGGCGCTTCCCGTG	AKAP9	GWAS_Target	CGGTGACGGCGCTTCCCGTG
AKAP9_GAAGCAGTCTCCGCGCTCAC	AKAP9	GWAS_Target	GAAGCAGTCTCCGCGCTCAC
AKAP9_GCAGTCTCCGCGCTCACTGG	AKAP9	GWAS_Target	GCAGTCTCCGCGCTCACTGG
AKAP9_GCGGATCGTCCTCAGCCGCA	AKAP9	GWAS_Target	GCGGATCGTCCTCAGCCGCA
AKAP9_GGACGATCCGCCAGTGAGCG	AKAP9	GWAS_Target	GGACGATCCGCCAGTGAGCG
AKR1C1_AGCCAGGCTAGTGACAGAAA	AKR1C1	GWAS_Target	AGCCAGGCTAGTGACAGAAA
AKR1C1_ATCCATTTCTGTCACTAGCC	AKR1C1	GWAS_Target	ATCCATTTCTGTCACTAGCC
AKR1C1_ATTTCTGTCACTAGCCTGGC	AKR1C1	GWAS_Target	ATTTCTGTCACTAGCCTGGC
AKR1C1_CAGTGTGTGAAGCTGAATGA	AKR1C1	GWAS_Target	CAGTGTGTGAAGCTGAATGA
AKR1C1_GAAAGAAACATTTGCCAGCC	AKR1C1	GWAS_Target	GAAAGAAACATTTGCCAGCC
AKR1C2_CATCATTCAGCTTCACACAC	AKR1C2	GWAS_Target	CATCATTCAGCTTCACACAC
AKR1C2_GGTCACTTCATGCCTGTCCT	AKR1C2	GWAS_Target	GGTCACTTCATGCCTGTCCT
AKR1C2_TAGGTGCCAAATCCCAGGAC	AKR1C2	GWAS_Target	TAGGTGCCAAATCCCAGGAC
AKR1C2_TGGCACCTATGCGCCTGCAG	AKR1C2	GWAS_Target	TGGCACCTATGCGCCTGCAG
AKR1C2_TGGTCACTTCATGCCTGTCC	AKR1C2	GWAS_Target	TGGTCACTTCATGCCTGTCC
AKR1C3_CAGTGTGTAAAGCTAAATGA	AKR1C3	GWAS_Target	CAGTGTGTAAAGCTAAATGA
AKR1C3_CATCATTTAGCTTTACACAC	AKR1C3	GWAS_Target	CATCATTTAGCTTTACACAC
AKR1C3_GTCAGACAAGTGACAGGGAA	AKR1C3	GWAS_Target	GTCAGACAAGTGACAGGGAA
AKR1C3_TAGCTTTACACACTGGTGTT	AKR1C3	GWAS_Target	TAGCTTTACACACTGGTGTT
AKR1C3_TGCTAGTCAGACAAGTGACA	AKR1C3	GWAS_Target	TGCTAGTCAGACAAGTGACA
AKR1C4_AGCTCTACACGCTGATATTT	AKR1C4	GWAS_Target	AGCTCTACACGCTGATATTT
AKR1C4_CAGCGTGTAGAGCTAAATGA	AKR1C4	GWAS_Target	CAGCGTGTAGAGCTAAATGA
AKR1C4_GTGAAAGAAGTGGCAAGCAA	AKR1C4	GWAS_Target	GTGAAAGAAGTGGCAAGCAA
AKR1C4_TAGCTCTACACGCTGATATT	AKR1C4	GWAS_Target	TAGCTCTACACGCTGATATT
AKR1C4_TGGTCACTTCATGCCCGTAT	AKR1C4	GWAS_Target	TGGTCACTTCATGCCCGTAT
AKR1C7P_ENST00000432689.2_AAATAATACATCTGAACTGA	AKR1C7P	GWAS_Target	AAATAATACATCTGAACTGA
AKR1C7P_ENST00000432689.2_ACACAGAAATTTCACCTCAG	AKR1C7P	GWAS_Target	ACACAGAAATTTCACCTCAG
AKR1C7P_ENST00000432689.2_TAATACATCTGAACTGACGG	AKR1C7P	GWAS_Target	TAATACATCTGAACTGACGG
AKR1C7P_ENST00000432689.2_TGAAATTTCTGTGTGTGCAG	AKR1C7P	GWAS_Target	TGAAATTTCTGTGTGTGCAG
AKR1C7P_ENST00000432689.2_TGATGGCCCTGTGAAGAGAG	AKR1C7P	GWAS_Target	TGATGGCCCTGTGAAGAGAG
AKR1C8P_AGGAGGAAAGACAGGTTAGC	AKR1C8P	GWAS_Target	AGGAGGAAAGACAGGTTAGC
AKR1C8P_GAGGAAAGACAGGTTAGCTG	AKR1C8P	GWAS_Target	GAGGAAAGACAGGTTAGCTG
AKR1C8P_GGAGGAAAGACAGGTTAGCT	AKR1C8P	GWAS_Target	GGAGGAAAGACAGGTTAGCT
AKR1C8P_TGAAGCAAAGCCATTCAGTG	AKR1C8P	GWAS_Target	TGAAGCAAAGCCATTCAGTG
AKR1C8P_TGAGGAAAAGGAGGAAAGAC	AKR1C8P	GWAS_Target	TGAGGAAAAGGAGGAAAGAC
AKTIP_AGCTCTGCATTGAAGGCACT	AKTIP	GWAS_Target	AGCTCTGCATTGAAGGCACT
AKTIP_CTGGGGTGAGGCTTACTGCC	AKTIP	GWAS_Target	CTGGGGTGAGGCTTACTGCC
AKTIP_GAGCTCTGCATTGAAGGCAC	AKTIP	GWAS_Target	GAGCTCTGCATTGAAGGCAC
AKTIP_GCTCTGCATTGAAGGCACTG	AKTIP	GWAS_Target	GCTCTGCATTGAAGGCACTG
AKTIP_GGTGAGGCTTACTGCCCGGC	AKTIP	GWAS_Target	GGTGAGGCTTACTGCCCGGC
AL021546.6_ENST00000551806.1_AGCCCCACTCGGGCGAGACA	AL021546.6	GWAS_Target	AGCCCCACTCGGGCGAGACA
AL021546.6_ENST00000551806.1_CGAAGAGGGCTCAGGTACTG	AL021546.6	GWAS_Target	CGAAGAGGGCTCAGGTACTG
AL021546.6_ENST00000551806.1_CTCCCTGTCTCGCCCGAGTG	AL021546.6	GWAS_Target	CTCCCTGTCTCGCCCGAGTG
AL021546.6_ENST00000551806.1_GAGGCTCGACCCGTCGACCC	AL021546.6	GWAS_Target	GAGGCTCGACCCGTCGACCC
AL021546.6_ENST00000551806.1_GAGTGGCGCCCATGGCGAAG	AL021546.6	GWAS_Target	GAGTGGCGCCCATGGCGAAG
AL031594.1_ENST00000516315.1_AAATCAATGAGTCACAGAAG	AL031594.1	GWAS_Target	AAATCAATGAGTCACAGAAG
AL031594.1_ENST00000516315.1_AGCTGTTGTCATCAGTATTC	AL031594.1	GWAS_Target	AGCTGTTGTCATCAGTATTC
AL031594.1_ENST00000516315.1_ATAAATCAATGAGTCACAGA	AL031594.1	GWAS_Target	ATAAATCAATGAGTCACAGA
AL031594.1_ENST00000516315.1_GATGATCTCAGAAGACAGGT	AL031594.1	GWAS_Target	GATGATCTCAGAAGACAGGT
AL031594.1_ENST00000516315.1_TAATGATGATCTCAGAAGAC	AL031594.1	GWAS_Target	TAATGATGATCTCAGAAGAC
AL121652.1_ENST00000408399.1_AAATATATATATGTGTGTGT	AL121652.1	GWAS_Target	AAATATATATATGTGTGTGT
AL121652.1_ENST00000408399.1_AATATATATATGTGTGTGTC	AL121652.1	GWAS_Target	AATATATATATGTGTGTGTC
AL121652.1_ENST00000408399.1_ATATATATATGTGTGTGTCG	AL121652.1	GWAS_Target	ATATATATATGTGTGTGTCG
AL121652.1_ENST00000408399.1_TTATATATATACACACATAT	AL121652.1	GWAS_Target	TTATATATATACACACATAT
AL121652.1_ENST00000408399.1_TTTATATATATACACACATA	AL121652.1	GWAS_Target	TTTATATATATACACACATA
AL157902.3_ENST00000425010.1_ATGGAGATGGGAAAAGCCTG	AL157902.3	GWAS_Target	ATGGAGATGGGAAAAGCCTG
AL157902.3_ENST00000425010.1_CATCCTATTCTCTCGCAGGC	AL157902.3	GWAS_Target	CATCCTATTCTCTCGCAGGC
AL157902.3_ENST00000425010.1_CTGCCTGCGAGAGAATAGGA	AL157902.3	GWAS_Target	CTGCCTGCGAGAGAATAGGA
AL157902.3_ENST00000425010.1_CTGGGGAAGAGAGAGTTATG	AL157902.3	GWAS_Target	CTGGGGAAGAGAGAGTTATG
AL157902.3_ENST00000425010.1_GGAAGAGAGAGTTATGCGGC	AL157902.3	GWAS_Target	GGAAGAGAGAGTTATGCGGC
AL157902.3_ENST00000440801.1_CAACGCGAAAATCCCCAGAG	AL157902.3	GWAS_Target	CAACGCGAAAATCCCCAGAG
AL157902.3_ENST00000440801.1_CGCGAAAATCCCCAGAGAGG	AL157902.3	GWAS_Target	CGCGAAAATCCCCAGAGAGG
AL157902.3_ENST00000440801.1_GTTACCCGCCTCACTCCTGG	AL157902.3	GWAS_Target	GTTACCCGCCTCACTCCTGG
AL157902.3_ENST00000456126.1_ACTTCAAAAACACACACCGG	AL157902.3	GWAS_Target	ACTTCAAAAACACACACCGG
AL157902.3_ENST00000456126.1_CAAAAACACACACCGGAGGT	AL157902.3	GWAS_Target	CAAAAACACACACCGGAGGT
AL157902.3_ENST00000456126.1_CACACACCGGAGGTAGGCGT	AL157902.3	GWAS_Target	CACACACCGGAGGTAGGCGT
AL359552.1_ENST00000581575.1_AAAATATCCCCACTCTTGGC	AL359552.1	GWAS_Target	AAAATATCCCCACTCTTGGC
AL359552.1_ENST00000581575.1_AAATATCCCCACTCTTGGCC	AL359552.1	GWAS_Target	AAATATCCCCACTCTTGGCC
AL359552.1_ENST00000581575.1_CACCGTGCCCGGCCAAGAGT	AL359552.1	GWAS_Target	CACCGTGCCCGGCCAAGAGT
AL359552.1_ENST00000581575.1_CCACCGTGCCCGGCCAAGAG	AL359552.1	GWAS_Target	CCACCGTGCCCGGCCAAGAG
AL359552.1_ENST00000581575.1_TCAGAAAATATCCCCACTCT	AL359552.1	GWAS_Target	TCAGAAAATATCCCCACTCT
AL359693.1_ENST00000597800.1_AGATAATGCCTCTCTTGATA	AL359693.1	GWAS_Target	AGATAATGCCTCTCTTGATA
AL359693.1_ENST00000597800.1_GATAAAACTTGTCTATTTCG	AL359693.1	GWAS_Target	GATAAAACTTGTCTATTTCG
AL359693.1_ENST00000597800.1_GCTGTGATCCTTATCAAGAG	AL359693.1	GWAS_Target	GCTGTGATCCTTATCAAGAG
AL359693.1_ENST00000597800.1_TATAAACAACAAGAAGAATA	AL359693.1	GWAS_Target	TATAAACAACAAGAAGAATA
AL359693.1_ENST00000597800.1_TCGTGGAAAAAAAATGCCTA	AL359693.1	GWAS_Target	TCGTGGAAAAAAAATGCCTA
AL441883.1_ENST00000600057.1_AAAAAAAACAAAATGCCAAG	AL441883.1	GWAS_Target	AAAAAAAACAAAATGCCAAG
AL441883.1_ENST00000600057.1_ATGCCAAGAGGTTTAAAAGA	AL441883.1	GWAS_Target	ATGCCAAGAGGTTTAAAAGA
AL441883.1_ENST00000600057.1_CCAAGAGGTTTAAAAGACGG	AL441883.1	GWAS_Target	CCAAGAGGTTTAAAAGACGG
AL441883.1_ENST00000600057.1_GAGGTTTAAAAGACGGTGGA	AL441883.1	GWAS_Target	GAGGTTTAAAAGACGGTGGA
AL450992.2_ENST00000434182.1_ATCACTGTATACTAAAAAAC	AL450992.2	GWAS_Target	ATCACTGTATACTAAAAAAC
AL450992.2_ENST00000434182.1_GTATACAGTGATTTAGACTC	AL450992.2	GWAS_Target	GTATACAGTGATTTAGACTC
AL450992.2_ENST00000434182.1_TATACAGTGATTTAGACTCT	AL450992.2	GWAS_Target	TATACAGTGATTTAGACTCT
AL450992.2_ENST00000434182.1_TTCATTCAAACACTCCCAGA	AL450992.2	GWAS_Target	TTCATTCAAACACTCCCAGA
AL450992.2_ENST00000434182.1_TTGCTCTTCATTCATGGTCA	AL450992.2	GWAS_Target	TTGCTCTTCATTCATGGTCA
AL512791.1_ENST00000458940.1_ACACATTCAATGCTAAAACC	AL512791.1	GWAS_Target	ACACATTCAATGCTAAAACC
AL512791.1_ENST00000458940.1_CATACAGTGCCAGATTTGAG	AL512791.1	GWAS_Target	CATACAGTGCCAGATTTGAG
AL512791.1_ENST00000458940.1_CTGGAAAACCCCTCTGTCCC	AL512791.1	GWAS_Target	CTGGAAAACCCCTCTGTCCC
AL512791.1_ENST00000458940.1_TCCTGGTTTGCCTGGGACAG	AL512791.1	GWAS_Target	TCCTGGTTTGCCTGGGACAG
AL512791.1_ENST00000458940.1_TGAGCTCATCGTAGTTTGCT	AL512791.1	GWAS_Target	TGAGCTCATCGTAGTTTGCT
AL590452.1_ENST00000596396.1_ACATTGACTCTATCTGGTCA	AL590452.1	GWAS_Target	ACATTGACTCTATCTGGTCA
AL590452.1_ENST00000596396.1_ATGATATTGGAAGGTTAAAG	AL590452.1	GWAS_Target	ATGATATTGGAAGGTTAAAG
AL590452.1_ENST00000596396.1_CTCTCTCAACTCATATCTAA	AL590452.1	GWAS_Target	CTCTCTCAACTCATATCTAA
AL590452.1_ENST00000596396.1_GATCTGATAGCAAAAGGGTC	AL590452.1	GWAS_Target	GATCTGATAGCAAAAGGGTC
AL590452.1_ENST00000596396.1_TATGATGTAATGATATTGGA	AL590452.1	GWAS_Target	TATGATGTAATGATATTGGA
AL713997.1_ENST00000582090.1_CAGACTGGTCTAGAACTCCT	AL713997.1	GWAS_Target	CAGACTGGTCTAGAACTCCT
AL713997.1_ENST00000582090.1_CAGGAGGATCGCTTGAGCCC	AL713997.1	GWAS_Target	CAGGAGGATCGCTTGAGCCC
AL713997.1_ENST00000582090.1_CAGGAGTTCTAGACCAGTCT	AL713997.1	GWAS_Target	CAGGAGTTCTAGACCAGTCT
AL713997.1_ENST00000582090.1_CCAGGAGTTCTAGACCAGTC	AL713997.1	GWAS_Target	CCAGGAGTTCTAGACCAGTC
AL713997.1_ENST00000582090.1_CTCAAGCGATCCTCCTGCCT	AL713997.1	GWAS_Target	CTCAAGCGATCCTCCTGCCT
AL713999.1_ENST00000401290.1_ACACACAAATTAGCTGGGTG	AL713999.1	GWAS_Target	ACACACAAATTAGCTGGGTG
AL713999.1_ENST00000401290.1_ACATACACACACAAATTAGC	AL713999.1	GWAS_Target	ACATACACACACAAATTAGC
AL713999.1_ENST00000401290.1_CATACACACACAAATTAGCT	AL713999.1	GWAS_Target	CATACACACACAAATTAGCT
AL713999.1_ENST00000401290.1_CTGAGTAGCTGGGACTACAC	AL713999.1	GWAS_Target	CTGAGTAGCTGGGACTACAC
AL713999.1_ENST00000401290.1_TGTAGTCCCAGCTACTCAGG	AL713999.1	GWAS_Target	TGTAGTCCCAGCTACTCAGG
ALK_CCCCGCGACCCTCCGAACAG	ALK	GWAS_Target	CCCCGCGACCCTCCGAACAG
ALK_CCTCTGTTCGGAGGGTCGCG	ALK	GWAS_Target	CCTCTGTTCGGAGGGTCGCG
ALK_CGCCTCTGTTCGGAGGGTCG	ALK	GWAS_Target	CGCCTCTGTTCGGAGGGTCG
ALK_CGCGACCCTCCGAACAGAGG	ALK	GWAS_Target	CGCGACCCTCCGAACAGAGG
ALK_CTCCCGCCGCCTCTGTTCGG	ALK	GWAS_Target	CTCCCGCCGCCTCTGTTCGG
ALS2CL_CAACCACAGCGCTCAGGTAA	ALS2CL	GWAS_Target	CAACCACAGCGCTCAGGTAA
ALS2CL_CTCAGGTAAGGGCGCGACGA	ALS2CL	GWAS_Target	CTCAGGTAAGGGCGCGACGA
ALS2CL_GCGCCCTTACCTGAGCGCTG	ALS2CL	GWAS_Target	GCGCCCTTACCTGAGCGCTG
ALS2CL_GCGGGGCAACCACAGCGCTC	ALS2CL	GWAS_Target	GCGGGGCAACCACAGCGCTC
ALS2CL_TCAGGTAAGGGCGCGACGAA	ALS2CL	GWAS_Target	TCAGGTAAGGGCGCGACGAA
ALS2CR11_AAAGGCCTATTTGTCTCTTG	ALS2CR11	GWAS_Target	AAAGGCCTATTTGTCTCTTG
ALS2CR11_AGCCACCCCAAGAGACAAAT	ALS2CR11	GWAS_Target	AGCCACCCCAAGAGACAAAT
ALS2CR11_CGCAGACAGGCCGCAGAAGA	ALS2CR11	GWAS_Target	CGCAGACAGGCCGCAGAAGA
ALS2CR11_CTCCATCTCTCCATCTTCTG	ALS2CR11	GWAS_Target	CTCCATCTCTCCATCTTCTG
ALS2CR11_GGCCTATTTGTCTCTTGGGG	ALS2CR11	GWAS_Target	GGCCTATTTGTCTCTTGGGG
ALS2CR12_AGTCACAGGAATCTGAATGG	ALS2CR12	GWAS_Target	AGTCACAGGAATCTGAATGG
ALS2CR12_CCAAGTCACAGGAATCTGAA	ALS2CR12	GWAS_Target	CCAAGTCACAGGAATCTGAA
ALS2CR12_GTCACAGGAATCTGAATGGT	ALS2CR12	GWAS_Target	GTCACAGGAATCTGAATGGT
ALS2CR12_TCACAGGAATCTGAATGGTG	ALS2CR12	GWAS_Target	TCACAGGAATCTGAATGGTG
ALS2CR12_TTGCAATGAAATTAAACTAG	ALS2CR12	GWAS_Target	TTGCAATGAAATTAAACTAG
ALX1_AAGACTGTCGCGTAGCTCCT	ALX1	GWAS_Target	AAGACTGTCGCGTAGCTCCT
ALX1_GAGCTACGCGACAGTCTTCC	ALX1	GWAS_Target	GAGCTACGCGACAGTCTTCC
ALX1_GCGACAGTCTTCCAGGATTA	ALX1	GWAS_Target	GCGACAGTCTTCCAGGATTA
ALX1_GCTCAGAAACTCCATAATCC	ALX1	GWAS_Target	GCTCAGAAACTCCATAATCC
ALX1_TTTACTCGGAGGGCTCTTGA	ALX1	GWAS_Target	TTTACTCGGAGGGCTCTTGA
AMDHD2_CCGCGCATCGTGAGCCGTGT	AMDHD2	GWAS_Target	CCGCGCATCGTGAGCCGTGT
AMDHD2_CGCGCATCGTGAGCCGTGTC	AMDHD2	GWAS_Target	CGCGCATCGTGAGCCGTGTC
AMDHD2_GGAGCCGCTCGCTCCCGACA	AMDHD2	GWAS_Target	GGAGCCGCTCGCTCCCGACA
AMDHD2_GTGTCGGGAGCGAGCGGCTC	AMDHD2	GWAS_Target	GTGTCGGGAGCGAGCGGCTC
AMDHD2_TGAGCCGTGTCGGGAGCGAG	AMDHD2	GWAS_Target	TGAGCCGTGTCGGGAGCGAG
AMFR_CGCGCCGGCAGGGGCAGCAG	AMFR	GWAS_Target	CGCGCCGGCAGGGGCAGCAG
AMFR_GCAGCGGGAGCAGCGCGGGG	AMFR	GWAS_Target	GCAGCGGGAGCAGCGCGGGG
AMFR_GCCGGGCCGCTCCTGGCTGC	AMFR	GWAS_Target	GCCGGGCCGCTCCTGGCTGC
AMFR_GCGGCGCCAGCAGCCAGGAG	AMFR	GWAS_Target	GCGGCGCCAGCAGCCAGGAG
AMFR_GGGCAGCAGCGGGAGCAGCG	AMFR	GWAS_Target	GGGCAGCAGCGGGAGCAGCG
ANKFN1_AAAACAATAGTTCTAAATAT	ANKFN1	GWAS_Target	AAAACAATAGTTCTAAATAT
ANKFN1_CAGTCCTGTGTCTCTCATGG	ANKFN1	GWAS_Target	CAGTCCTGTGTCTCTCATGG
ANKFN1_GACGCCTCCATGAGAGACAC	ANKFN1	GWAS_Target	GACGCCTCCATGAGAGACAC
ANKFN1_GCTCAGTCCTGTGTCTCTCA	ANKFN1	GWAS_Target	GCTCAGTCCTGTGTCTCTCA
ANKFN1_TAGTTCTAAATATCGGTAAT	ANKFN1	GWAS_Target	TAGTTCTAAATATCGGTAAT
ANKIB1_AGGCGACTAGGAGACTAGGG	ANKIB1	GWAS_Target	AGGCGACTAGGAGACTAGGG
ANKIB1_CTAGGAGACTAGGGTGGTGG	ANKIB1	GWAS_Target	CTAGGAGACTAGGGTGGTGG
ANKIB1_GGCAGGCGACTAGGAGACTA	ANKIB1	GWAS_Target	GGCAGGCGACTAGGAGACTA
ANKIB1_GGGGCTGGTGGCAGGCGACT	ANKIB1	GWAS_Target	GGGGCTGGTGGCAGGCGACT
ANKIB1_TGGCAGGCGACTAGGAGACT	ANKIB1	GWAS_Target	TGGCAGGCGACTAGGAGACT
ANKLE1_ACCCAGCCAGGGCATGTGCT	ANKLE1	GWAS_Target	ACCCAGCCAGGGCATGTGCT
ANKLE1_CAGCCAGGGCATGTGCTCGG	ANKLE1	GWAS_Target	CAGCCAGGGCATGTGCTCGG
ANKLE1_CCCGCAACCTGCGAGCCAGG	ANKLE1	GWAS_Target	CCCGCAACCTGCGAGCCAGG
ANKLE1_CCGCAACCTGCGAGCCAGGC	ANKLE1	GWAS_Target	CCGCAACCTGCGAGCCAGGC
ANKLE1_GCAGGTTGCGGGATGCGCTG	ANKLE1	GWAS_Target	GCAGGTTGCGGGATGCGCTG
ANKRD16_AAGCCCCAAAGTGGAGGGTC	ANKRD16	GWAS_Target	AAGCCCCAAAGTGGAGGGTC
ANKRD16_CCCAAAGTGGAGGGTCCGGG	ANKRD16	GWAS_Target	CCCAAAGTGGAGGGTCCGGG
ANKRD16_GCCGTGCAGGGTGGCTCCTG	ANKRD16	GWAS_Target	GCCGTGCAGGGTGGCTCCTG
ANKRD16_GCCTCAGGAGCCACCCTGCA	ANKRD16	GWAS_Target	GCCTCAGGAGCCACCCTGCA
ANKRD16_TCGCCCGGCGCCGTGCAGGG	ANKRD16	GWAS_Target	TCGCCCGGCGCCGTGCAGGG
ANKRD34A_CAGTATCTGCGCCCCGGCGC	ANKRD34A	GWAS_Target	CAGTATCTGCGCCCCGGCGC
ANKRD34A_CCCTCCTCCCGGAGCGCCCC	ANKRD34A	GWAS_Target	CCCTCCTCCCGGAGCGCCCC
ANKRD34A_CGGGAGGAGGGACCAGGATC	ANKRD34A	GWAS_Target	CGGGAGGAGGGACCAGGATC
ANKRD34A_GGGACCAGGATCCGGCGCCG	ANKRD34A	GWAS_Target	GGGACCAGGATCCGGCGCCG
ANKRD34A_TGGTGTCAGTATCTGCGCCC	ANKRD34A	GWAS_Target	TGGTGTCAGTATCTGCGCCC
ANKRD34B_AGACCACAGCTCAGCTCAGA	ANKRD34B	GWAS_Target	AGACCACAGCTCAGCTCAGA
ANKRD34B_CCTAGGGCCGCACAGAGGGT	ANKRD34B	GWAS_Target	CCTAGGGCCGCACAGAGGGT
ANKRD34B_GCACTGCCCGACCCTCTGTG	ANKRD34B	GWAS_Target	GCACTGCCCGACCCTCTGTG
ANKRD34B_GGCGCCCTAGGGCCGCACAG	ANKRD34B	GWAS_Target	GGCGCCCTAGGGCCGCACAG
ANKRD34B_TCAGCTCAGACGGCGCCCTA	ANKRD34B	GWAS_Target	TCAGCTCAGACGGCGCCCTA
ANKRD35_AGGAGGCCACAGAGAAGCTG	ANKRD35	GWAS_Target	AGGAGGCCACAGAGAAGCTG
ANKRD35_CCCTCGGAGACCGCTGCTCT	ANKRD35	GWAS_Target	CCCTCGGAGACCGCTGCTCT
ANKRD35_GAGCTTCCGCAGCTTCTCTG	ANKRD35	GWAS_Target	GAGCTTCCGCAGCTTCTCTG
ANKRD35_TCCCAGAGCAGCGGTCTCCG	ANKRD35	GWAS_Target	TCCCAGAGCAGCGGTCTCCG
ANKRD35_TCGGAGACCGCTGCTCTGGG	ANKRD35	GWAS_Target	TCGGAGACCGCTGCTCTGGG
ANKRD55_AGGGGGGCAGCCGAGCATAG	ANKRD55	GWAS_Target	AGGGGGGCAGCCGAGCATAG
ANKRD55_CAGCCGAGCATAGTGGAGAG	ANKRD55	GWAS_Target	CAGCCGAGCATAGTGGAGAG
ANKRD55_GGATGTAAACCCAAGCCATC	ANKRD55	GWAS_Target	GGATGTAAACCCAAGCCATC
ANKRD55_GGCAGCCGAGCATAGTGGAG	ANKRD55	GWAS_Target	GGCAGCCGAGCATAGTGGAG
ANKRD55_GGGCCCCTCTCCACTATGCT	ANKRD55	GWAS_Target	GGGCCCCTCTCCACTATGCT
ANO1_CCGCGGGACCAGCAGCCGGG	ANO1	GWAS_Target	CCGCGGGACCAGCAGCCGGG
ANO1_CGGGACCAGCAGCCGGGTGG	ANO1	GWAS_Target	CGGGACCAGCAGCCGGGTGG
ANO1_GCGGCGCGATCGGCCCCGAG	ANO1	GWAS_Target	GCGGCGCGATCGGCCCCGAG
ANO1_GGGCCGATCGCGCCGCCACC	ANO1	GWAS_Target	GGGCCGATCGCGCCGCCACC
ANO1_GGGGGCGCCTGAGCCTCTCG	ANO1	GWAS_Target	GGGGGCGCCTGAGCCTCTCG
ANO8_CGGGGAGCCGCGGGCTCATG	ANO8	GWAS_Target	CGGGGAGCCGCGGGCTCATG
ANO8_GCACCGGCCCCATGAGCCCG	ANO8	GWAS_Target	GCACCGGCCCCATGAGCCCG
ANO8_GTCAGGGGCTACGGACGGCC	ANO8	GWAS_Target	GTCAGGGGCTACGGACGGCC
ANO8_GTCAGGTCAGGGGCTACGGA	ANO8	GWAS_Target	GTCAGGTCAGGGGCTACGGA
ANO8_TCAGGGGCTACGGACGGCCC	ANO8	GWAS_Target	TCAGGGGCTACGGACGGCCC
ANP32E_AGTCTCTGAGCAGCCATTGA	ANP32E	GWAS_Target	AGTCTCTGAGCAGCCATTGA
ANP32E_ATTGAAGGGGAAGGAACTGC	ANP32E	GWAS_Target	ATTGAAGGGGAAGGAACTGC
ANP32E_CATTGAAGGGGAAGGAACTG	ANP32E	GWAS_Target	CATTGAAGGGGAAGGAACTG
ANP32E_GTCTCTGAGCAGCCATTGAA	ANP32E	GWAS_Target	GTCTCTGAGCAGCCATTGAA
ANP32E_TGAGCAGCCATTGAAGGGGA	ANP32E	GWAS_Target	TGAGCAGCCATTGAAGGGGA
ANXA11_CAGTGCCCCGAGTGCCCCGC	ANXA11	GWAS_Target	CAGTGCCCCGAGTGCCCCGC
ANXA11_CCAGTGCCCCGAGTGCCCCG	ANXA11	GWAS_Target	CCAGTGCCCCGAGTGCCCCG
ANXA11_CGGGGCCCGCGGGGCACTCG	ANXA11	GWAS_Target	CGGGGCCCGCGGGGCACTCG
ANXA11_GCTGACGGCTGCTGCGCCCG	ANXA11	GWAS_Target	GCTGACGGCTGCTGCGCCCG
ANXA11_GGGTCCCACTCCCGCTCGCG	ANXA11	GWAS_Target	GGGTCCCACTCCCGCTCGCG
ANXA13_AAATTAAAACCAATTCCCAA	ANXA13	GWAS_Target	AAATTAAAACCAATTCCCAA
ANXA13_AGAAAAACCATCTCAGAAAA	ANXA13	GWAS_Target	AGAAAAACCATCTCAGAAAA
ANXA13_CAAGAGATCAGTCCTCCTAC	ANXA13	GWAS_Target	CAAGAGATCAGTCCTCCTAC
ANXA13_CATCTCAGAAAAAGGAAAAT	ANXA13	GWAS_Target	CATCTCAGAAAAAGGAAAAT
ANXA13_TTGTAAACTTTGCCTGTAGG	ANXA13	GWAS_Target	TTGTAAACTTTGCCTGTAGG
AOX1_AACCAGCGCGGACACCACAA	AOX1	GWAS_Target	AACCAGCGCGGACACCACAA
AOX1_CGCGGACACCACAATGGACC	AOX1	GWAS_Target	CGCGGACACCACAATGGACC
AOX1_CTCGGACGCCCGGTCCATTG	AOX1	GWAS_Target	CTCGGACGCCCGGTCCATTG
AOX1_TCCGGGCCCTCGAACCAGCG	AOX1	GWAS_Target	TCCGGGCCCTCGAACCAGCG
AOX1_TGGTGTCCGCGCTGGTTCGA	AOX1	GWAS_Target	TGGTGTCCGCGCTGGTTCGA
AP000439.3_ENST00000542064.1_AAGGTGGGGTCTCTCCAGCC	AP000439.3	GWAS_Target	AAGGTGGGGTCTCTCCAGCC
AP000439.3_ENST00000542064.1_CTCACCAGAGAGGCCAGAGG	AP000439.3	GWAS_Target	CTCACCAGAGAGGCCAGAGG
AP000439.3_ENST00000542064.1_GAAAGAGCTGCCTTCTGAGC	AP000439.3	GWAS_Target	GAAAGAGCTGCCTTCTGAGC
AP000439.3_ENST00000542064.1_GAGGAGGCGGCAGGAAGGTG	AP000439.3	GWAS_Target	GAGGAGGCGGCAGGAAGGTG
AP000439.3_ENST00000542064.1_GAGTGGGCAGCTCACCAGAG	AP000439.3	GWAS_Target	GAGTGGGCAGCTCACCAGAG
AP001362.1_ENST00000597463.1_GCCCCTAGCGGACACGCGCG	AP001362.1	GWAS_Target	GCCCCTAGCGGACACGCGCG
AP001362.1_ENST00000597463.1_GCCGCGCGCGTGTCCGCTAG	AP001362.1	GWAS_Target	GCCGCGCGCGTGTCCGCTAG
AP001362.1_ENST00000597463.1_GGACGACCCGGCCGTCCCGG	AP001362.1	GWAS_Target	GGACGACCCGGCCGTCCCGG
AP001362.1_ENST00000597463.1_GGCCTGCGCTGCGGACGACC	AP001362.1	GWAS_Target	GGCCTGCGCTGCGGACGACC
AP001362.1_ENST00000597463.1_TCGTCCGCAGCGCAGGCCCG	AP001362.1	GWAS_Target	TCGTCCGCAGCGCAGGCCCG
AP005718.1_ENST00000408680.1_ACATACATAATTAAACATAA	AP005718.1	GWAS_Target	ACATACATAATTAAACATAA
AP005718.1_ENST00000408680.1_GAAATATAAAAATAAATTTA	AP005718.1	GWAS_Target	GAAATATAAAAATAAATTTA
AP005718.1_ENST00000408680.1_GGTTGATGCAAAAGTAATCG	AP005718.1	GWAS_Target	GGTTGATGCAAAAGTAATCG
AP005718.1_ENST00000408680.1_GGTTGGTGCAAAAGTAATTG	AP005718.1	GWAS_Target	GGTTGGTGCAAAAGTAATTG
AP006621.5_ENST00000525941.1_ACCCTCGCGACCCTACCTAT	AP006621.5	GWAS_Target	ACCCTCGCGACCCTACCTAT
AP006621.5_ENST00000525941.1_CTCGGATGCCGAACCCGCCG	AP006621.5	GWAS_Target	CTCGGATGCCGAACCCGCCG
AP006621.5_ENST00000525941.1_GCCAATAGGTAGGGTCGCGA	AP006621.5	GWAS_Target	GCCAATAGGTAGGGTCGCGA
AP006621.5_ENST00000525941.1_GCGGGTTCGGCATCCGAGCC	AP006621.5	GWAS_Target	GCGGGTTCGGCATCCGAGCC
AP006621.5_ENST00000525941.1_GGCGCGACCTGCGACCGCCC	AP006621.5	GWAS_Target	GGCGCGACCTGCGACCGCCC
AP006621.5_ENST00000530083.1_CAGCCCAGCCGACCCGGACC	AP006621.5	GWAS_Target	CAGCCCAGCCGACCCGGACC
AP006621.5_ENST00000530083.1_CGCCGCTCCGCGCGCCCGGG	AP006621.5	GWAS_Target	CGCCGCTCCGCGCGCCCGGG
AP006621.5_ENST00000530083.1_CTATTGGCCCCTGCCAGGCT	AP006621.5	GWAS_Target	CTATTGGCCCCTGCCAGGCT
AP006621.5_ENST00000530083.1_GGCTCGGATGCCGAACCCGC	AP006621.5	GWAS_Target	GGCTCGGATGCCGAACCCGC
AP006621.5_ENST00000530083.1_GGTCGCGCCTGCTTTGGCCC	AP006621.5	GWAS_Target	GGTCGCGCCTGCTTTGGCCC
AP006621.6_ENST00000533938.1_AAATATTTAACATCCTTGCT	AP006621.6	GWAS_Target	AAATATTTAACATCCTTGCT
AP006621.6_ENST00000533938.1_ATCTATGGGTTCCGCATCCG	AP006621.6	GWAS_Target	ATCTATGGGTTCCGCATCCG
AP006621.6_ENST00000533938.1_TGCGGAACCCATAGATCCTG	AP006621.6	GWAS_Target	TGCGGAACCCATAGATCCTG
AP006621.6_ENST00000533938.1_TGGGGGATGTTCTCAGAAGG	AP006621.6	GWAS_Target	TGGGGGATGTTCTCAGAAGG
AP006621.6_ENST00000533938.1_TTCTCAGAAGGGGGTAGAGT	AP006621.6	GWAS_Target	TTCTCAGAAGGGGGTAGAGT
AP006621.8_ENST00000528982.1_CGGCGCAGCTCCACCTGCTC	AP006621.8	GWAS_Target	CGGCGCAGCTCCACCTGCTC
AP006621.8_ENST00000528982.1_CTGTAGGCGGCGCAGGACAG	AP006621.8	GWAS_Target	CTGTAGGCGGCGCAGGACAG
AP006621.8_ENST00000528982.1_GCGCAGGACAGCGGCACGGA	AP006621.8	GWAS_Target	GCGCAGGACAGCGGCACGGA
AP006621.8_ENST00000528982.1_GGGCAGTGCCTCTCTGTAGG	AP006621.8	GWAS_Target	GGGCAGTGCCTCTCTGTAGG
AP006621.8_ENST00000528982.1_TGCGGGGCAGGGATGCGGCA	AP006621.8	GWAS_Target	TGCGGGGCAGGGATGCGGCA
AP006621.8_ENST00000532946.1_CCCATCCCGTCCAAGGACGG	AP006621.8	GWAS_Target	CCCATCCCGTCCAAGGACGG
AP006621.8_ENST00000532946.1_CCGCGTGGGTGTAGGCGCTG	AP006621.8	GWAS_Target	CCGCGTGGGTGTAGGCGCTG
AP006621.8_ENST00000532946.1_CCTCCGTCCTTGGACGGGAT	AP006621.8	GWAS_Target	CCTCCGTCCTTGGACGGGAT
AP006621.8_ENST00000532946.1_GGGCGCCAATAGCCCAGCAA	AP006621.8	GWAS_Target	GGGCGCCAATAGCCCAGCAA
AP006621.8_ENST00000532946.1_TGGGGGTCGACCTGGCACTG	AP006621.8	GWAS_Target	TGGGGGTCGACCTGGCACTG
AP2A2_ACCCTGAGGCGGCCGTGGTT	AP2A2	GWAS_Target	ACCCTGAGGCGGCCGTGGTT
AP2A2_CTGAGGCGGCCGTGGTTAGG	AP2A2	GWAS_Target	CTGAGGCGGCCGTGGTTAGG
AP2A2_GCCGGGGAGCCGCCTAACCA	AP2A2	GWAS_Target	GCCGGGGAGCCGCCTAACCA
AP2A2_GTGGTTAGGCGGCTCCCCGG	AP2A2	GWAS_Target	GTGGTTAGGCGGCTCCCCGG
AP2A2_TGCGGTCGCCGTCACCGCCG	AP2A2	GWAS_Target	TGCGGTCGCCGTCACCGCCG
AP4B1_AAGGAGCCCTCGAGTTACCG	AP4B1	GWAS_Target	AAGGAGCCCTCGAGTTACCG
AP4B1_ACAGCTCCCACGGTAACTCG	AP4B1	GWAS_Target	ACAGCTCCCACGGTAACTCG
AP4B1_AGGAGCCCTCGAGTTACCGT	AP4B1	GWAS_Target	AGGAGCCCTCGAGTTACCGT
AP4B1_CAGCTCCCACGGTAACTCGA	AP4B1	GWAS_Target	CAGCTCCCACGGTAACTCGA
AP4B1_GCATCTTCCTAAGAGTCACA	AP4B1	GWAS_Target	GCATCTTCCTAAGAGTCACA
AP5B1_CCCGCGGCGGCTGAGTCAGG	AP5B1	GWAS_Target	CCCGCGGCGGCTGAGTCAGG
AP5B1_CGAGCGCGGCCCGTTACCGC	AP5B1	GWAS_Target	CGAGCGCGGCCCGTTACCGC
AP5B1_CTCAGCCGCCGCGGGCACTC	AP5B1	GWAS_Target	CTCAGCCGCCGCGGGCACTC
AP5B1_GCCGCCTGACTCAGCCGCCG	AP5B1	GWAS_Target	GCCGCCTGACTCAGCCGCCG
AP5B1_GCCGGCCTGAGTGCCCGCGG	AP5B1	GWAS_Target	GCCGGCCTGAGTGCCCGCGG
APH1A_AAGTGGCGCGGACCTTCATT	APH1A	GWAS_Target	AAGTGGCGCGGACCTTCATT
APH1A_AGTGGCGCGGACCTTCATTT	APH1A	GWAS_Target	AGTGGCGCGGACCTTCATTT
APH1A_CGGACCTTCATTTGGGGTTT	APH1A	GWAS_Target	CGGACCTTCATTTGGGGTTT
APH1A_GGAACCGAAACCCCAAATGA	APH1A	GWAS_Target	GGAACCGAAACCCCAAATGA
APH1A_GTGGCGCGGACCTTCATTTG	APH1A	GWAS_Target	GTGGCGCGGACCTTCATTTG
APOBEC3A_CACAGACCAGGAACCGAGAA	APOBEC3A	GWAS_Target	CACAGACCAGGAACCGAGAA
APOBEC3A_CCTTGAGCAAGTCGCAAGAG	APOBEC3A	GWAS_Target	CCTTGAGCAAGTCGCAAGAG
APOBEC3A_CTTGAGCAAGTCGCAAGAGC	APOBEC3A	GWAS_Target	CTTGAGCAAGTCGCAAGAGC
APOBEC3A_CTTGCGACTTGCTCAAGGCG	APOBEC3A	GWAS_Target	CTTGCGACTTGCTCAAGGCG
APOBEC3A_GAGCAAGTCGCAAGAGCGGG	APOBEC3A	GWAS_Target	GAGCAAGTCGCAAGAGCGGG
APOBEC3B_CAGAGCTTCAAAAAAAGAGC	APOBEC3B	GWAS_Target	CAGAGCTTCAAAAAAAGAGC
APOBEC3B_CAGGGACAAGCGTATCTAAG	APOBEC3B	GWAS_Target	CAGGGACAAGCGTATCTAAG
APOBEC3B_GGGCAGCGGTACCTGATCTG	APOBEC3B	GWAS_Target	GGGCAGCGGTACCTGATCTG
APOBEC3B_TGAACATGAATCCACAGATC	APOBEC3B	GWAS_Target	TGAACATGAATCCACAGATC
APOBEC3B_TTCAAAAAAAGAGCGGGACA	APOBEC3B	GWAS_Target	TTCAAAAAAAGAGCGGGACA
APOBEC3B-AS1_ACCTACATGATTATCGGACC	APOBEC3B-AS1	GWAS_Target	ACCTACATGATTATCGGACC
APOBEC3B-AS1_ACCTGGTCCGATAATCATGT	APOBEC3B-AS1	GWAS_Target	ACCTGGTCCGATAATCATGT
APOBEC3B-AS1_CCTCCTTCCCTCCCTATCAG	APOBEC3B-AS1	GWAS_Target	CCTCCTTCCCTCCCTATCAG
APOBEC3B-AS1_GACCAGGTCCCCTGATAGGG	APOBEC3B-AS1	GWAS_Target	GACCAGGTCCCCTGATAGGG
APOBEC3B-AS1_GGTCCCCTGATAGGGAGGGA	APOBEC3B-AS1	GWAS_Target	GGTCCCCTGATAGGGAGGGA
APOBEC3D_AAAAAAAAAAGTGACCTCCC	APOBEC3D	GWAS_Target	AAAAAAAAAAGTGACCTCCC
APOBEC3D_AAAAAAAAAGTGACCTCCCA	APOBEC3D	GWAS_Target	AAAAAAAAAGTGACCTCCCA
APOBEC3D_AGCCACCGTGCCCGGCCGGG	APOBEC3D	GWAS_Target	AGCCACCGTGCCCGGCCGGG
APOBEC3D_CATGACTACGAGGCCCTGGG	APOBEC3D	GWAS_Target	CATGACTACGAGGCCCTGGG
APOBEC3D_CCCTCCTTAAAGTGACCTCC	APOBEC3D	GWAS_Target	CCCTCCTTAAAGTGACCTCC
APOBEC3F_CTCCAGACAAAGATCTTAGT	APOBEC3F	GWAS_Target	CTCCAGACAAAGATCTTAGT
APOBEC3F_GATCTTTGTCTGGAGCACCA	APOBEC3F	GWAS_Target	GATCTTTGTCTGGAGCACCA
APOBEC3F_TCCAGACAAAGATCTTAGTC	APOBEC3F	GWAS_Target	TCCAGACAAAGATCTTAGTC
APOBEC3F_TCCCGACTAAGATCTTTGTC	APOBEC3F	GWAS_Target	TCCCGACTAAGATCTTTGTC
APOBEC3F_TGGAGCAGAAAGTGAAACCC	APOBEC3F	GWAS_Target	TGGAGCAGAAAGTGAAACCC
APOC1_ATTCCTCAGACGCTGAGTTA	APOC1	GWAS_Target	ATTCCTCAGACGCTGAGTTA
APOC1_CTTCCTTAACTCAGCGTCTG	APOC1	GWAS_Target	CTTCCTTAACTCAGCGTCTG
APOC1_GGAAGGGGTTTATTCGTTCG	APOC1	GWAS_Target	GGAAGGGGTTTATTCGTTCG
APOC1_GGTTTATTCGTTCGGGGAAT	APOC1	GWAS_Target	GGTTTATTCGTTCGGGGAAT
APOC1_TCAGACGCTGAGTTAAGGAA	APOC1	GWAS_Target	TCAGACGCTGAGTTAAGGAA
AQP4_AGACCCACAGCAAGGCGGTG	AQP4	GWAS_Target	AGACCCACAGCAAGGCGGTG
AQP4_CAGACCCACAGCAAGGCGGT	AQP4	GWAS_Target	CAGACCCACAGCAAGGCGGT
AQP4_GTGACAGACCCACAGCAAGG	AQP4	GWAS_Target	GTGACAGACCCACAGCAAGG
AQP4_TACCCCCACCGCCTTGCTGT	AQP4	GWAS_Target	TACCCCCACCGCCTTGCTGT
AQP4_TGAGTGACAGACCCACAGCA	AQP4	GWAS_Target	TGAGTGACAGACCCACAGCA
AQP4-AS1_ACCCAGACGCTCAGCTGTCC	AQP4-AS1	GWAS_Target	ACCCAGACGCTCAGCTGTCC
AQP4-AS1_CACTCAGCTTCATCCACTCC	AQP4-AS1	GWAS_Target	CACTCAGCTTCATCCACTCC
AQP4-AS1_CTAGCTATAGTACATTTCTT	AQP4-AS1	GWAS_Target	CTAGCTATAGTACATTTCTT
AQP4-AS1_GACGCTCAGCTGTCCTGGAG	AQP4-AS1	GWAS_Target	GACGCTCAGCTGTCCTGGAG
AQP4-AS1_TCCAGGACAGCTGAGCGTCT	AQP4-AS1	GWAS_Target	TCCAGGACAGCTGAGCGTCT
ARHGAP18_AGGCTGTTAGTACCACTCCC	ARHGAP18	GWAS_Target	AGGCTGTTAGTACCACTCCC
ARHGAP18_CTAACAGCCTACCACCCCAG	ARHGAP18	GWAS_Target	CTAACAGCCTACCACCCCAG
ARHGAP18_GGAACTGGAGAGCCAGCTCA	ARHGAP18	GWAS_Target	GGAACTGGAGAGCCAGCTCA
ARHGAP18_GGCTGTTAGTACCACTCCCT	ARHGAP18	GWAS_Target	GGCTGTTAGTACCACTCCCT
ARHGAP18_TCCCTTCTCTCACCATGAGC	ARHGAP18	GWAS_Target	TCCCTTCTCTCACCATGAGC
ARHGAP27_AACTGCCGGGACAGAGCCCT	ARHGAP27	GWAS_Target	AACTGCCGGGACAGAGCCCT
ARHGAP27_AGCACTGGGGTAGTGCCCCT	ARHGAP27	GWAS_Target	AGCACTGGGGTAGTGCCCCT
ARHGAP27_CAGCACTGGGGTAGTGCCCC	ARHGAP27	GWAS_Target	CAGCACTGGGGTAGTGCCCC
ARHGAP27_CTACCCCCAAAACCTTCCCA	ARHGAP27	GWAS_Target	CTACCCCCAAAACCTTCCCA
ARHGAP27_GCCGGGACAGAGCCCTGGGA	ARHGAP27	GWAS_Target	GCCGGGACAGAGCCCTGGGA
ARHGAP32_AGAGAGGAGGATTAAGCTCC	ARHGAP32	GWAS_Target	AGAGAGGAGGATTAAGCTCC
ARHGAP32_CACACACTTGCTGGCTTGCT	ARHGAP32	GWAS_Target	CACACACTTGCTGGCTTGCT
ARHGAP32_CAGCAAGCCAGCAAGTGTGT	ARHGAP32	GWAS_Target	CAGCAAGCCAGCAAGTGTGT
ARHGAP32_GAGCTCTCCCACACACTTGC	ARHGAP32	GWAS_Target	GAGCTCTCCCACACACTTGC
ARHGAP32_GAGGAGGATTAAGCTCCTGG	ARHGAP32	GWAS_Target	GAGGAGGATTAAGCTCCTGG
ARHGDIB_AAGTCAGAGTTGAGAGACAG	ARHGDIB	GWAS_Target	AAGTCAGAGTTGAGAGACAG
ARHGDIB_AATGTAAGTTCAAATACCTC	ARHGDIB	GWAS_Target	AATGTAAGTTCAAATACCTC
ARHGDIB_GAATGTAAGTTCAAATACCT	ARHGDIB	GWAS_Target	GAATGTAAGTTCAAATACCT
ARHGDIB_GTTGAGAGACAGAGGCACCC	ARHGDIB	GWAS_Target	GTTGAGAGACAGAGGCACCC
ARHGDIB_TAAGTTCAAATACCTCGGGC	ARHGDIB	GWAS_Target	TAAGTTCAAATACCTCGGGC
ARHGEF19_CATGCTGACATCGCCCCCTG	ARHGEF19	GWAS_Target	CATGCTGACATCGCCCCCTG
ARHGEF19_CATGGCCCCAGAGCCGAGCA	ARHGEF19	GWAS_Target	CATGGCCCCAGAGCCGAGCA
ARHGEF19_GCGATGTCAGCATGTCAGCA	ARHGEF19	GWAS_Target	GCGATGTCAGCATGTCAGCA
ARHGEF19_GGGTTGCAGCCAAGTCCTCA	ARHGEF19	GWAS_Target	GGGTTGCAGCCAAGTCCTCA
ARHGEF19_GTTGCAGCCAAGTCCTCAGG	ARHGEF19	GWAS_Target	GTTGCAGCCAAGTCCTCAGG
ARHGEF34P_AATTCCTCTATGGCAGAGAT	ARHGEF34P	GWAS_Target	AATTCCTCTATGGCAGAGAT
ARHGEF34P_CTGCTCCTCATGGGAGCCTT	ARHGEF34P	GWAS_Target	CTGCTCCTCATGGGAGCCTT
ARHGEF34P_GGAATTCAGCATTATCCCTA	ARHGEF34P	GWAS_Target	GGAATTCAGCATTATCCCTA
ARHGEF34P_TCCTCCCATCTCTGCCATAG	ARHGEF34P	GWAS_Target	TCCTCCCATCTCTGCCATAG
ARHGEF34P_TGCTCCTCATGGGAGCCTTA	ARHGEF34P	GWAS_Target	TGCTCCTCATGGGAGCCTTA
ARL17A_AGCTAAACCACGACAGGCGT	ARL17A	GWAS_Target	AGCTAAACCACGACAGGCGT
ARL17A_CAGCTAAACCACGACAGGCG	ARL17A	GWAS_Target	CAGCTAAACCACGACAGGCG
ARL17A_CAGTTCAGCTAAACCACGAC	ARL17A	GWAS_Target	CAGTTCAGCTAAACCACGAC
ARL17A_CTAAACCACGACAGGCGTGG	ARL17A	GWAS_Target	CTAAACCACGACAGGCGTGG
ARL17A_GCTAAACCACGACAGGCGTG	ARL17A	GWAS_Target	GCTAAACCACGACAGGCGTG
ARL17B_AGCTGAAATCCTAAAGGCCG	ARL17B	GWAS_Target	AGCTGAAATCCTAAAGGCCG
ARL17B_CCTAAAGGCCGCGGAGTCGG	ARL17B	GWAS_Target	CCTAAAGGCCGCGGAGTCGG
ARL17B_CTACAACACCGCCGACTCCG	ARL17B	GWAS_Target	CTACAACACCGCCGACTCCG
ARL17B_GAACTGAGCTGAAATCCTAA	ARL17B	GWAS_Target	GAACTGAGCTGAAATCCTAA
ARL17B_GTCGGCGGTGTTGTAGGTAG	ARL17B	GWAS_Target	GTCGGCGGTGTTGTAGGTAG
ARL8B_CGTGTCGCGCCGGGGCACCA	ARL8B	GWAS_Target	CGTGTCGCGCCGGGGCACCA
ARL8B_GGGCGGCAGCAGCCAGACCC	ARL8B	GWAS_Target	GGGCGGCAGCAGCCAGACCC
ARL8B_GTGCCCCGGCGCGACACGGG	ARL8B	GWAS_Target	GTGCCCCGGCGCGACACGGG
ARL8B_TGTCCGCCCGTGTCGCGCCG	ARL8B	GWAS_Target	TGTCCGCCCGTGTCGCGCCG
ARL8B_TTGGTGCCCCGGCGCGACAC	ARL8B	GWAS_Target	TTGGTGCCCCGGCGCGACAC
ARMC3_ACGGGGTTACCTTTACCTGC	ARMC3	GWAS_Target	ACGGGGTTACCTTTACCTGC
ARMC3_CGGAGCAGCTAGCTACTCGG	ARMC3	GWAS_Target	CGGAGCAGCTAGCTACTCGG
ARMC3_CGGGGTTACCTTTACCTGCC	ARMC3	GWAS_Target	CGGGGTTACCTTTACCTGCC
ARMC3_GGAGCAGCTAGCTACTCGGC	ARMC3	GWAS_Target	GGAGCAGCTAGCTACTCGGC
ARMC3_TTGCGGAGCAGCTAGCTACT	ARMC3	GWAS_Target	TTGCGGAGCAGCTAGCTACT
ARMC6_AGGCAAAACATTTCCCTGCT	ARMC6	GWAS_Target	AGGCAAAACATTTCCCTGCT
ARMC6_GAGCGTCCGCCCAGAAGAAG	ARMC6	GWAS_Target	GAGCGTCCGCCCAGAAGAAG
ARMC6_GAGGCAAAACATTTCCCTGC	ARMC6	GWAS_Target	GAGGCAAAACATTTCCCTGC
ARMC6_GCAAAACATTTCCCTGCTGG	ARMC6	GWAS_Target	GCAAAACATTTCCCTGCTGG
ARMC6_GGCAAAACATTTCCCTGCTG	ARMC6	GWAS_Target	GGCAAAACATTTCCCTGCTG
ARMT1_GAAAGTGATGGCTGTCGTCC	ARMT1	GWAS_Target	GAAAGTGATGGCTGTCGTCC
ARMT1_GAGCTTTGCGGCCGGGATCG	ARMT1	GWAS_Target	GAGCTTTGCGGCCGGGATCG
ARMT1_GATTGAACAGCCGAGCTTTG	ARMT1	GWAS_Target	GATTGAACAGCCGAGCTTTG
ARMT1_GCCATCACTTTCCGCGATCC	ARMT1	GWAS_Target	GCCATCACTTTCCGCGATCC
ARMT1_GCCGGGATCGCGGAAAGTGA	ARMT1	GWAS_Target	GCCGGGATCGCGGAAAGTGA
ARPC2_ACCCACCCACCCAACCGACC	ARPC2	GWAS_Target	ACCCACCCACCCAACCGACC
ARPC2_CAGGCGGGTTCAGGCTTCGG	ARPC2	GWAS_Target	CAGGCGGGTTCAGGCTTCGG
ARPC2_CTTCGGGGGCCAGGTCGGTT	ARPC2	GWAS_Target	CTTCGGGGGCCAGGTCGGTT
ARPC2_GCAGGCGGGTTCAGGCTTCG	ARPC2	GWAS_Target	GCAGGCGGGTTCAGGCTTCG
ARPC2_GGGGGCCAGGTCGGTTGGGT	ARPC2	GWAS_Target	GGGGGCCAGGTCGGTTGGGT
ARRDC3_AGTGGTCTCCTTACAAAGAC	ARRDC3	GWAS_Target	AGTGGTCTCCTTACAAAGAC
ARRDC3_CAGTGGTCTCCTTACAAAGA	ARRDC3	GWAS_Target	CAGTGGTCTCCTTACAAAGA
ARRDC3_TGAGATTTCTTAAAAAGTCA	ARRDC3	GWAS_Target	TGAGATTTCTTAAAAAGTCA
ARRDC3_TTAAAAAGTCAGGGCAGCAG	ARRDC3	GWAS_Target	TTAAAAAGTCAGGGCAGCAG
ARRDC3_TTGAGATTTCTTAAAAAGTC	ARRDC3	GWAS_Target	TTGAGATTTCTTAAAAAGTC
ARRDC3-AS1_AAGGCTTCGGAAAACGATGG	ARRDC3-AS1	GWAS_Target	AAGGCTTCGGAAAACGATGG
ARRDC3-AS1_AGGGATATTGGGGTGGCGAA	ARRDC3-AS1	GWAS_Target	AGGGATATTGGGGTGGCGAA
ARRDC3-AS1_CCGAAGGCTTCGGAAAACGA	ARRDC3-AS1	GWAS_Target	CCGAAGGCTTCGGAAAACGA
ARRDC3-AS1_CGAAGGCTTCGGAAAACGAT	ARRDC3-AS1	GWAS_Target	CGAAGGCTTCGGAAAACGAT
ARRDC3-AS1_GAAGGCTTCGGAAAACGATG	ARRDC3-AS1	GWAS_Target	GAAGGCTTCGGAAAACGATG
ASB13_AAGCAGCCGTCCGCCGCCCG	ASB13	GWAS_Target	AAGCAGCCGTCCGCCGCCCG
ASB13_CCGCCGCCCGGGGCTCCATG	ASB13	GWAS_Target	CCGCCGCCCGGGGCTCCATG
ASB13_CGCACGTACCCACGTCGCCC	ASB13	GWAS_Target	CGCACGTACCCACGTCGCCC
ASB13_GAGCCGCATGGAGCCCCGGG	ASB13	GWAS_Target	GAGCCGCATGGAGCCCCGGG
ASB13_GGCTGCTTCCTGGGCGACGT	ASB13	GWAS_Target	GGCTGCTTCCTGGGCGACGT
ASB4_ACTGCCCCTGTCACTAAATC	ASB4	GWAS_Target	ACTGCCCCTGTCACTAAATC
ASB4_AGATTTAGTGACAGGGGCAG	ASB4	GWAS_Target	AGATTTAGTGACAGGGGCAG
ASB4_AGCTCCAGATTTAGTGACAG	ASB4	GWAS_Target	AGCTCCAGATTTAGTGACAG
ASB4_CAGCTCCAGATTTAGTGACA	ASB4	GWAS_Target	CAGCTCCAGATTTAGTGACA
ASB4_GCAGCTCCAGATTTAGTGAC	ASB4	GWAS_Target	GCAGCTCCAGATTTAGTGAC
ASCC2_CAGGGAGCTGTCACCGTGGT	ASCC2	GWAS_Target	CAGGGAGCTGTCACCGTGGT
ASCC2_CGCTCAGGGAGCTGTCACCG	ASCC2	GWAS_Target	CGCTCAGGGAGCTGTCACCG
ASCC2_CGGCGGCGGCACAGAGCCGG	ASCC2	GWAS_Target	CGGCGGCGGCACAGAGCCGG
ASCC2_GCTGTCACCGTGGTCGGCGG	ASCC2	GWAS_Target	GCTGTCACCGTGGTCGGCGG
ASCC2_GGAGCTGTCACCGTGGTCGG	ASCC2	GWAS_Target	GGAGCTGTCACCGTGGTCGG
ASCL2_CGAACAGCCGTGTTGTCGCC	ASCL2	GWAS_Target	CGAACAGCCGTGTTGTCGCC
ASCL2_CGCACGCGCAGCGCGCGCTG	ASCL2	GWAS_Target	CGCACGCGCAGCGCGCGCTG
ASCL2_GAACAGCCGTGTTGTCGCCA	ASCL2	GWAS_Target	GAACAGCCGTGTTGTCGCCA
ASCL2_GCACGCGCAGCGCGCGCTGT	ASCL2	GWAS_Target	GCACGCGCAGCGCGCGCTGT
ASCL2_GCGCTGCGCGTGCGAAGGTC	ASCL2	GWAS_Target	GCGCTGCGCGTGCGAAGGTC
ASNA1_AAATGGCGGCAGGGGTGGCC	ASNA1	GWAS_Target	AAATGGCGGCAGGGGTGGCC
ASNA1_CTCTGCCTCAACCCCCCACC	ASNA1	GWAS_Target	CTCTGCCTCAACCCCCCACC
ASNA1_GGCAGGGGTGGCCGGGTGGG	ASNA1	GWAS_Target	GGCAGGGGTGGCCGGGTGGG
ASNA1_GGCTCCAGCGGCTCCACATC	ASNA1	GWAS_Target	GGCTCCAGCGGCTCCACATC
ASNA1_GTTCGAAGATGCTCCTGATG	ASNA1	GWAS_Target	GTTCGAAGATGCTCCTGATG
ASTN2_AGAGGAGGCAGCTGCGGAGA	ASTN2	GWAS_Target	AGAGGAGGCAGCTGCGGAGA
ASTN2_GGCGGTGGCGAAGGAGGAAG	ASTN2	GWAS_Target	GGCGGTGGCGAAGGAGGAAG
ASTN2_GGCGGTGGCGGCGGTGGCGA	ASTN2	GWAS_Target	GGCGGTGGCGGCGGTGGCGA
ASTN2_GGTGGCGGCGGTGGCGAAGG	ASTN2	GWAS_Target	GGTGGCGGCGGTGGCGAAGG
ASTN2_TCGGGCGTCCTGGTTCGCTT	ASTN2	GWAS_Target	TCGGGCGTCCTGGTTCGCTT
ASTN2-AS1_CCAGGATGGGGGCCCAACCA	ASTN2-AS1	GWAS_Target	CCAGGATGGGGGCCCAACCA
ASTN2-AS1_CGACTGCATCTGACATCGCC	ASTN2-AS1	GWAS_Target	CGACTGCATCTGACATCGCC
ASTN2-AS1_GCATCTGACATCGCCAGGAT	ASTN2-AS1	GWAS_Target	GCATCTGACATCGCCAGGAT
ASTN2-AS1_TGCATCTGACATCGCCAGGA	ASTN2-AS1	GWAS_Target	TGCATCTGACATCGCCAGGA
ASTN2-AS1_TGGGGGCCCAACCAAGGTGA	ASTN2-AS1	GWAS_Target	TGGGGGCCCAACCAAGGTGA
ATAD2_CCACCATCTTCTCTCCCTAC	ATAD2	GWAS_Target	CCACCATCTTCTCTCCCTAC
ATAD2_CGCGCACGCCGAGGCCAGTA	ATAD2	GWAS_Target	CGCGCACGCCGAGGCCAGTA
ATAD2_CTCTCCGGTCGCGCACGCCG	ATAD2	GWAS_Target	CTCTCCGGTCGCGCACGCCG
ATAD2_TCGCGCACGCCGAGGCCAGT	ATAD2	GWAS_Target	TCGCGCACGCCGAGGCCAGT
ATAD2_TCTTCTCTCCCTACTGGCCT	ATAD2	GWAS_Target	TCTTCTCTCCCTACTGGCCT
ATAD5_AAGCTCTGTGGTCCGATCTG	ATAD5	GWAS_Target	AAGCTCTGTGGTCCGATCTG
ATAD5_ATCGGACCACAGAGCTTCGG	ATAD5	GWAS_Target	ATCGGACCACAGAGCTTCGG
ATAD5_CGGAGGGAATTCTTGTCAAT	ATAD5	GWAS_Target	CGGAGGGAATTCTTGTCAAT
ATAD5_GAATTCCCTCCGAAGCTCTG	ATAD5	GWAS_Target	GAATTCCCTCCGAAGCTCTG
ATAD5_TCGGACCACAGAGCTTCGGA	ATAD5	GWAS_Target	TCGGACCACAGAGCTTCGGA
ATE1_ACCCCCCGCCCAGAAAGCCA	ATE1	GWAS_Target	ACCCCCCGCCCAGAAAGCCA
ATE1_CCGGCCCCGCGTCGCTAGCG	ATE1	GWAS_Target	CCGGCCCCGCGTCGCTAGCG
ATE1_CGCCCAGAAAGCCATGGCCT	ATE1	GWAS_Target	CGCCCAGAAAGCCATGGCCT
ATE1_CGGGCGGCTGAGCGTTCGCG	ATE1	GWAS_Target	CGGGCGGCTGAGCGTTCGCG
ATE1_GCGGCCGCGCTAGCGACGCG	ATE1	GWAS_Target	GCGGCCGCGCTAGCGACGCG
ATF4_ATGGTGGCCGTGGACCCTGA	ATF4	GWAS_Target	ATGGTGGCCGTGGACCCTGA
ATF4_CATGGTGGCCGTGGACCCTG	ATF4	GWAS_Target	CATGGTGGCCGTGGACCCTG
ATF4_CTAATACGCCATGGTGGCCG	ATF4	GWAS_Target	CTAATACGCCATGGTGGCCG
ATF4_CTCCCCGCCCTCAGGGTCCA	ATF4	GWAS_Target	CTCCCCGCCCTCAGGGTCCA
ATF4_GTGGCCGTGGACCCTGAGGG	ATF4	GWAS_Target	GTGGCCGTGGACCCTGAGGG
ATF7IP_AAAAGCTGAGGCGGCAACGT	ATF7IP	GWAS_Target	AAAAGCTGAGGCGGCAACGT
ATF7IP_AAGCGCGCGAAAAGCTGAGG	ATF7IP	GWAS_Target	AAGCGCGCGAAAAGCTGAGG
ATF7IP_AAGCTGAGGCGGCAACGTCG	ATF7IP	GWAS_Target	AAGCTGAGGCGGCAACGTCG
ATF7IP_CGGCGGTGGCAGCGGCGGCG	ATF7IP	GWAS_Target	CGGCGGTGGCAGCGGCGGCG
ATF7IP_CTGAAGCGCGCGAAAAGCTG	ATF7IP	GWAS_Target	CTGAAGCGCGCGAAAAGCTG
ATG10_GACCTGACTGAAGGAGGCCA	ATG10	GWAS_Target	GACCTGACTGAAGGAGGCCA
ATG10_GCCGTGGCGGACCTGACTGA	ATG10	GWAS_Target	GCCGTGGCGGACCTGACTGA
ATG10_GCCTCCTTCAGTCAGGTCCG	ATG10	GWAS_Target	GCCTCCTTCAGTCAGGTCCG
ATG10_GTGGCGGACCTGACTGAAGG	ATG10	GWAS_Target	GTGGCGGACCTGACTGAAGG
ATG10_TCCTTCAGTCAGGTCCGCCA	ATG10	GWAS_Target	TCCTTCAGTCAGGTCCGCCA
ATP13A1_CAGGCCGGACCCCGCAAGGC	ATP13A1	GWAS_Target	CAGGCCGGACCCCGCAAGGC
ATP13A1_CTTGCGGGGTCCGGCCTGAC	ATP13A1	GWAS_Target	CTTGCGGGGTCCGGCCTGAC
ATP13A1_GCTTGGGCTGCCCGTCAGGC	ATP13A1	GWAS_Target	GCTTGGGCTGCCCGTCAGGC
ATP13A1_GGGCAACGCGGTGCCCTGCG	ATP13A1	GWAS_Target	GGGCAACGCGGTGCCCTGCG
ATP13A1_GTGGGCAACGCGGTGCCCTG	ATP13A1	GWAS_Target	GTGGGCAACGCGGTGCCCTG
ATP2B4_CTGTTGAGATCGTCCAAAGC	ATP2B4	GWAS_Target	CTGTTGAGATCGTCCAAAGC
ATP2B4_GTTGAGATCGTCCAAAGCTG	ATP2B4	GWAS_Target	GTTGAGATCGTCCAAAGCTG
ATP2B4_TCTTAAGAAAATGCTTGTCA	ATP2B4	GWAS_Target	TCTTAAGAAAATGCTTGTCA
ATP2B4_TGTTGAGATCGTCCAAAGCT	ATP2B4	GWAS_Target	TGTTGAGATCGTCCAAAGCT
ATP2B4_TTGAGATCGTCCAAAGCTGG	ATP2B4	GWAS_Target	TTGAGATCGTCCAAAGCTGG
ATP5A1_CACGGCCGCAGCAACGCGCA	ATP5A1	GWAS_Target	CACGGCCGCAGCAACGCGCA
ATP5A1_CATCTTTGCAGTTACTCCGC	ATP5A1	GWAS_Target	CATCTTTGCAGTTACTCCGC
ATP5A1_CTTTGCAGTTACTCCGCAGG	ATP5A1	GWAS_Target	CTTTGCAGTTACTCCGCAGG
ATP5A1_GCTGTCCGTGCGCGTTGCTG	ATP5A1	GWAS_Target	GCTGTCCGTGCGCGTTGCTG
ATP5A1_GGCTGCAGAAGTACCGCCTG	ATP5A1	GWAS_Target	GGCTGCAGAAGTACCGCCTG
ATP5I_AGCGGAGAGACCTGCACCGG	ATP5I	GWAS_Target	AGCGGAGAGACCTGCACCGG
ATP5I_ATGAGCGGAGAGACCTGCAC	ATP5I	GWAS_Target	ATGAGCGGAGAGACCTGCAC
ATP5I_CAAGATGGTGCCACCGGTGC	ATP5I	GWAS_Target	CAAGATGGTGCCACCGGTGC
ATP5I_CAGGGACAAGATGGTGCCAC	ATP5I	GWAS_Target	CAGGGACAAGATGGTGCCAC
ATP5I_GCCTGGATCACCTTGATGAG	ATP5I	GWAS_Target	GCCTGGATCACCTTGATGAG
ATP6AP1L_AGCTATAGAGAAAATATAGC	ATP6AP1L	GWAS_Target	AGCTATAGAGAAAATATAGC
ATP6AP1L_ATAGAGAAAATATAGCTGGA	ATP6AP1L	GWAS_Target	ATAGAGAAAATATAGCTGGA
ATP6AP1L_CTGGATGGGTGATAGTGACT	ATP6AP1L	GWAS_Target	CTGGATGGGTGATAGTGACT
ATP6AP1L_GGATGGGTGATAGTGACTTG	ATP6AP1L	GWAS_Target	GGATGGGTGATAGTGACTTG
ATP6AP1L_TAGAGAAAATATAGCTGGAT	ATP6AP1L	GWAS_Target	TAGAGAAAATATAGCTGGAT
ATP6V0A1_AGCCAAACCCGCACCCTCCG	ATP6V0A1	GWAS_Target	AGCCAAACCCGCACCCTCCG
ATP6V0A1_AGCCGCGGAGGGTGCGGGTT	ATP6V0A1	GWAS_Target	AGCCGCGGAGGGTGCGGGTT
ATP6V0A1_GCTGCTCCTGGAGCCGCGGA	ATP6V0A1	GWAS_Target	GCTGCTCCTGGAGCCGCGGA
ATP6V0A1_GGAGGGTGCGGGTTTGGCTG	ATP6V0A1	GWAS_Target	GGAGGGTGCGGGTTTGGCTG
ATP6V0A1_GGGTGCGGGTTTGGCTGCGG	ATP6V0A1	GWAS_Target	GGGTGCGGGTTTGGCTGCGG
ATXN1_ACAGGACCTGTTTCACTGCA	ATXN1	GWAS_Target	ACAGGACCTGTTTCACTGCA
ATXN1_CAGGACCTGTTTCACTGCAG	ATXN1	GWAS_Target	CAGGACCTGTTTCACTGCAG
ATXN1_GCTCTGGCTGCTGCTCCACG	ATXN1	GWAS_Target	GCTCTGGCTGCTGCTCCACG
ATXN1_GGATCCCCCTGCAGTGAAAC	ATXN1	GWAS_Target	GGATCCCCCTGCAGTGAAAC
ATXN1_GGGATCCAAAACAAGCCCCG	ATXN1	GWAS_Target	GGGATCCAAAACAAGCCCCG
ATXN10_AGCCTAGAGCTCTCCGGCGG	ATXN10	GWAS_Target	AGCCTAGAGCTCTCCGGCGG
ATXN10_CCTCCCGCCTGAGGCGAGTC	ATXN10	GWAS_Target	CCTCCCGCCTGAGGCGAGTC
ATXN10_CTCAGCCTAGAGCTCTCCGG	ATXN10	GWAS_Target	CTCAGCCTAGAGCTCTCCGG
ATXN10_CTCCCGCCTGAGGCGAGTCT	ATXN10	GWAS_Target	CTCCCGCCTGAGGCGAGTCT
ATXN10_GGGCTCAGCCTAGAGCTCTC	ATXN10	GWAS_Target	GGGCTCAGCCTAGAGCTCTC
ATXN7_ACATGGAGCATATTTGGAGT	ATXN7	GWAS_Target	ACATGGAGCATATTTGGAGT
ATXN7_CATTGCACACTTGCTACTGC	ATXN7	GWAS_Target	CATTGCACACTTGCTACTGC
ATXN7_GCAGGCTTGCATCATGATTT	ATXN7	GWAS_Target	GCAGGCTTGCATCATGATTT
ATXN7_GGAGCATATTTGGAGTTGGT	ATXN7	GWAS_Target	GGAGCATATTTGGAGTTGGT
ATXN7_TGGAGCATATTTGGAGTTGG	ATXN7	GWAS_Target	TGGAGCATATTTGGAGTTGG
AZGP1_AACCCTCCAAGCAGACACAA	AZGP1	GWAS_Target	AACCCTCCAAGCAGACACAA
AZGP1_AGCAGACACAATGGTAAGAA	AZGP1	GWAS_Target	AGCAGACACAATGGTAAGAA
AZGP1_GAAGCAGCAGCAGAGACAGC	AZGP1	GWAS_Target	GAAGCAGCAGCAGAGACAGC
AZGP1_GTGTCTGCTTGGAGGGTTCT	AZGP1	GWAS_Target	GTGTCTGCTTGGAGGGTTCT
AZGP1_TTACCATTGTGTCTGCTTGG	AZGP1	GWAS_Target	TTACCATTGTGTCTGCTTGG
AZI2_CCGGAAAGTGATTGGAAGTG	AZI2	GWAS_Target	CCGGAAAGTGATTGGAAGTG
AZI2_CGGAGTGCTTCCCCTCCCTC	AZI2	GWAS_Target	CGGAGTGCTTCCCCTCCCTC
AZI2_CGGGACCAGCACGGGCCGGA	AZI2	GWAS_Target	CGGGACCAGCACGGGCCGGA
AZI2_GAAGCACTCCGGAAAGTGAT	AZI2	GWAS_Target	GAAGCACTCCGGAAAGTGAT
AZI2_TCGGGACCAGCACGGGCCGG	AZI2	GWAS_Target	TCGGGACCAGCACGGGCCGG
AZIN1_AGAAGAGGCAGAGAAGGCGA	AZIN1	GWAS_Target	AGAAGAGGCAGAGAAGGCGA
AZIN1_AGGATGAGAAGAGGCAGAGA	AZIN1	GWAS_Target	AGGATGAGAAGAGGCAGAGA
AZIN1_AGGCGACGGCAGAAGAAAAA	AZIN1	GWAS_Target	AGGCGACGGCAGAAGAAAAA
AZIN1_GAAGAAAAAAGGAAAAACTG	AZIN1	GWAS_Target	GAAGAAAAAAGGAAAAACTG
AZIN1_GAGCGAGAAAGGATGAGAAG	AZIN1	GWAS_Target	GAGCGAGAAAGGATGAGAAG
B3GNT2_GCAGCAGCGGCAACAAGTGC	B3GNT2	GWAS_Target	GCAGCAGCGGCAACAAGTGC
B3GNT2_GCAGCGGCAACAAGTGCCGG	B3GNT2	GWAS_Target	GCAGCGGCAACAAGTGCCGG
B3GNT2_GGAGGCTAGCAGAGCCAAGC	B3GNT2	GWAS_Target	GGAGGCTAGCAGAGCCAAGC
B3GNT2_GGCTTGGCTCTGCTAGCCTC	B3GNT2	GWAS_Target	GGCTTGGCTCTGCTAGCCTC
B3GNT2_GTCGGCGGCAGGGACTGCTC	B3GNT2	GWAS_Target	GTCGGCGGCAGGGACTGCTC
B3GNT4_CCCGAGAGCTCCGCGCACCT	B3GNT4	GWAS_Target	CCCGAGAGCTCCGCGCACCT
B3GNT4_CGGGCGTGGAGCTCGTGCAG	B3GNT4	GWAS_Target	CGGGCGTGGAGCTCGTGCAG
B3GNT4_GAGCTCGTGCAGCGGAGCCA	B3GNT4	GWAS_Target	GAGCTCGTGCAGCGGAGCCA
B3GNT4_GCGGATGGCGCCCAGGTGCG	B3GNT4	GWAS_Target	GCGGATGGCGCCCAGGTGCG
B3GNT4_GTGACGCCGGGGTACGGGCG	B3GNT4	GWAS_Target	GTGACGCCGGGGTACGGGCG
BABAM1_ATGGCGGCTTCCTAGTGAGT	BABAM1	GWAS_Target	ATGGCGGCTTCCTAGTGAGT
BABAM1_GAGTCGGCGGCTGATTTAGA	BABAM1	GWAS_Target	GAGTCGGCGGCTGATTTAGA
BABAM1_GCGGCTTCCTAGTGAGTCGG	BABAM1	GWAS_Target	GCGGCTTCCTAGTGAGTCGG
BABAM1_TCGGCGGCTGATTTAGAAGG	BABAM1	GWAS_Target	TCGGCGGCTGATTTAGAAGG
BABAM1_TTAGAAGGAGGTTCAGGCTA	BABAM1	GWAS_Target	TTAGAAGGAGGTTCAGGCTA
BAG3_AAAGGGAGGTAGCAACTGGC	BAG3	GWAS_Target	AAAGGGAGGTAGCAACTGGC
BAG3_ACTGGCCGGCTAGAAACTTC	BAG3	GWAS_Target	ACTGGCCGGCTAGAAACTTC
BAG3_AGATAAAGGGAGGTAGCAAC	BAG3	GWAS_Target	AGATAAAGGGAGGTAGCAAC
BAG3_CTGGACCAGAAGTTTCTAGC	BAG3	GWAS_Target	CTGGACCAGAAGTTTCTAGC
BAG3_CTGGTCCAGTCCAGAGAAGT	BAG3	GWAS_Target	CTGGTCCAGTCCAGAGAAGT
BAIAP2L2_AACTCCTTTGGCGAGCGCCC	BAIAP2L2	GWAS_Target	AACTCCTTTGGCGAGCGCCC
BAIAP2L2_AGGAGTTGGAGCGCGAGCTT	BAIAP2L2	GWAS_Target	AGGAGTTGGAGCGCGAGCTT
BAIAP2L2_CAACTCCTTTGGCGAGCGCC	BAIAP2L2	GWAS_Target	CAACTCCTTTGGCGAGCGCC
BAIAP2L2_CGGGCGCTCGCCAAAGGAGT	BAIAP2L2	GWAS_Target	CGGGCGCTCGCCAAAGGAGT
BAIAP2L2_TCCTTTGGCGAGCGCCCGGG	BAIAP2L2	GWAS_Target	TCCTTTGGCGAGCGCCCGGG
BANF1_AGGTATCCGCAGGAGCGGCC	BANF1	GWAS_Target	AGGTATCCGCAGGAGCGGCC
BANF1_CGCAGGAGCGGCCGGGTGGC	BANF1	GWAS_Target	CGCAGGAGCGGCCGGGTGGC
BANF1_GAGGTATCCGCAGGAGCGGC	BANF1	GWAS_Target	GAGGTATCCGCAGGAGCGGC
BANF1_TAACGGTTCCTCCCGCCACC	BANF1	GWAS_Target	TAACGGTTCCTCCCGCCACC
BANF1_TATCCGCAGGAGCGGCCGGG	BANF1	GWAS_Target	TATCCGCAGGAGCGGCCGGG
BARX2_ACTGAGAGCCGCCGGGCACT	BARX2	GWAS_Target	ACTGAGAGCCGCCGGGCACT
BARX2_AGGCAGCGACTGAGAGCCGC	BARX2	GWAS_Target	AGGCAGCGACTGAGAGCCGC
BARX2_CCTGCGCGCCTAGTGCCCGG	BARX2	GWAS_Target	CCTGCGCGCCTAGTGCCCGG
BARX2_CGGGCACTAGGCGCGCAGGT	BARX2	GWAS_Target	CGGGCACTAGGCGCGCAGGT
BARX2_GGCAGCGACTGAGAGCCGCC	BARX2	GWAS_Target	GGCAGCGACTGAGAGCCGCC
BAZ1B_AGGAAATTATTGAAAAATGG	BAZ1B	GWAS_Target	AGGAAATTATTGAAAAATGG
BAZ1B_CGGAGGAAATTATTGAAAAA	BAZ1B	GWAS_Target	CGGAGGAAATTATTGAAAAA
BAZ1B_CTCCTCCTCAGCAGCACCGG	BAZ1B	GWAS_Target	CTCCTCCTCAGCAGCACCGG
BAZ1B_GGAAATTATTGAAAAATGGC	BAZ1B	GWAS_Target	GGAAATTATTGAAAAATGGC
BAZ1B_GGGAGATTCCCCTCCTCCCC	BAZ1B	GWAS_Target	GGGAGATTCCCCTCCTCCCC
BBS2_GCTGTTTCGCGTCCGGCCTG	BBS2	GWAS_Target	GCTGTTTCGCGTCCGGCCTG
BBS2_GGCCGGACGCGAAACAGCCC	BBS2	GWAS_Target	GGCCGGACGCGAAACAGCCC
BBS2_GTCCCGGGCTGTTTCGCGTC	BBS2	GWAS_Target	GTCCCGGGCTGTTTCGCGTC
BBS2_GTGCAGGGACACTACCTGCG	BBS2	GWAS_Target	GTGCAGGGACACTACCTGCG
BBS2_GTTTCGCGTCCGGCCTGAGG	BBS2	GWAS_Target	GTTTCGCGTCCGGCCTGAGG
BCKDHB_AGCGGGGATGGCGGTTGTAG	BCKDHB	GWAS_Target	AGCGGGGATGGCGGTTGTAG
BCKDHB_CCGGTGGTGAGCGGGGATGG	BCKDHB	GWAS_Target	CCGGTGGTGAGCGGGGATGG
BCKDHB_CGGCTGGCTACTCAGGCTCA	BCKDHB	GWAS_Target	CGGCTGGCTACTCAGGCTCA
BCKDHB_CTGGCTACTCAGGCTCAGGG	BCKDHB	GWAS_Target	CTGGCTACTCAGGCTCAGGG
BCKDHB_GGGGATGGCGGTTGTAGCGG	BCKDHB	GWAS_Target	GGGGATGGCGGTTGTAGCGG
BCL2L15_AACACAGCTGCTCAGAAAGG	BCL2L15	GWAS_Target	AACACAGCTGCTCAGAAAGG
BCL2L15_ACACAGCTGCTCAGAAAGGT	BCL2L15	GWAS_Target	ACACAGCTGCTCAGAAAGGT
BCL2L15_CTGTGTTTGAAGAAAGCTAG	BCL2L15	GWAS_Target	CTGTGTTTGAAGAAAGCTAG
BCL2L15_TCAAACACAGCTGCTCAGAA	BCL2L15	GWAS_Target	TCAAACACAGCTGCTCAGAA
BCL2L15_TGTGTTTGAAGAAAGCTAGT	BCL2L15	GWAS_Target	TGTGTTTGAAGAAAGCTAGT
BDH2_AAACTTTAGAACGGAAAGAG	BDH2	GWAS_Target	AAACTTTAGAACGGAAAGAG
BDH2_AGTTTCATTTCAAAAGTATT	BDH2	GWAS_Target	AGTTTCATTTCAAAAGTATT
BDH2_TACTTTAAGCAGCGAGCTGA	BDH2	GWAS_Target	TACTTTAAGCAGCGAGCTGA
BDH2_TGATGGCGTTCTCCAGAACT	BDH2	GWAS_Target	TGATGGCGTTCTCCAGAACT
BDH2_TTTGAAATGAAACTTTAGAA	BDH2	GWAS_Target	TTTGAAATGAAACTTTAGAA
BECN1_AGACAGAGCGATGGTAGTTC	BECN1	GWAS_Target	AGACAGAGCGATGGTAGTTC
BECN1_AGTCGCTGAAGACAGAGCGA	BECN1	GWAS_Target	AGTCGCTGAAGACAGAGCGA
BECN1_AGTTCTGGAGGCCTCGCTCC	BECN1	GWAS_Target	AGTTCTGGAGGCCTCGCTCC
BECN1_CAGAGCGATGGTAGTTCTGG	BECN1	GWAS_Target	CAGAGCGATGGTAGTTCTGG
BECN1_GTTCTGGAGGCCTCGCTCCG	BECN1	GWAS_Target	GTTCTGGAGGCCTCGCTCCG
BEST2_AACACAGGTGAGATGAGCCC	BEST2	GWAS_Target	AACACAGGTGAGATGAGCCC
BEST2_CATCTCACCTGTGTTGAAGG	BEST2	GWAS_Target	CATCTCACCTGTGTTGAAGG
BEST2_CCCCCTATTTCCCCAAGCCT	BEST2	GWAS_Target	CCCCCTATTTCCCCAAGCCT
BEST2_GCACCGGCCACCTTCAACAC	BEST2	GWAS_Target	GCACCGGCCACCTTCAACAC
[truncated: 9,129 more rows]

## Sheet: CRISPRa
sgRNA_Name	Gene	Type	sgRNA Sequence
AQR_AGGGTGCTATGGGTGACGCT	AQR	CORE_ESSETIAL	AGGGTGCTATGGGTGACGCT
AQR_CAATAAAAGCAGGGTGCTAT	AQR	CORE_ESSETIAL	CAATAAAAGCAGGGTGCTAT
AQR_GAACACTGACAATAAAAGCA	AQR	CORE_ESSETIAL	GAACACTGACAATAAAAGCA
AQR_GGAACACTGACAATAAAAGC	AQR	CORE_ESSETIAL	GGAACACTGACAATAAAAGC
AQR_GGGTGCTATGGGTGACGCTA	AQR	CORE_ESSETIAL	GGGTGCTATGGGTGACGCTA
ARCN1_ACACGCCATTCCGCTTCCCG	ARCN1	CORE_ESSETIAL	ACACGCCATTCCGCTTCCCG
ARCN1_CAACAGCCCAAGCGTTCCTC	ARCN1	CORE_ESSETIAL	CAACAGCCCAAGCGTTCCTC
ARCN1_CCCAAGCGTTCCTCGGGAAG	ARCN1	CORE_ESSETIAL	CCCAAGCGTTCCTCGGGAAG
ARCN1_GGAAGTTCATGCAGGCGTTG	ARCN1	CORE_ESSETIAL	GGAAGTTCATGCAGGCGTTG
ARCN1_GTGTAGCCGGAAGTTCATGC	ARCN1	CORE_ESSETIAL	GTGTAGCCGGAAGTTCATGC
BRIX1_ACCAATCACCCGCCAAGGCC	BRIX1	CORE_ESSETIAL	ACCAATCACCCGCCAAGGCC
BRIX1_CTCGCCCCCTCACCTCGCAC	BRIX1	CORE_ESSETIAL	CTCGCCCCCTCACCTCGCAC
BRIX1_GCTCGACCAATCACCCGCCA	BRIX1	CORE_ESSETIAL	GCTCGACCAATCACCCGCCA
BRIX1_GGCCAGGAATCAACCAGTCC	BRIX1	CORE_ESSETIAL	GGCCAGGAATCAACCAGTCC
BRIX1_GGTGATTGGTCGAGCTCGCT	BRIX1	CORE_ESSETIAL	GGTGATTGGTCGAGCTCGCT
CCT3_AAAGTGAAGGCGGAGATACA	CCT3	CORE_ESSETIAL	AAAGTGAAGGCGGAGATACA
CCT3_CAATGTACAATGTTCCTGAC	CCT3	CORE_ESSETIAL	CAATGTACAATGTTCCTGAC
CCT3_CGGAGATACAGGGCAACTAA	CCT3	CORE_ESSETIAL	CGGAGATACAGGGCAACTAA
CCT3_GAAAGTGAAGGCGGAGATAC	CCT3	CORE_ESSETIAL	GAAAGTGAAGGCGGAGATAC
CCT3_GAACATTGTACATTGGGTTG	CCT3	CORE_ESSETIAL	GAACATTGTACATTGGGTTG
CCT4_ACCGCACCCATCTCATTGAT	CCT4	CORE_ESSETIAL	ACCGCACCCATCTCATTGAT
CCT4_GTCTGGCCGTTCTTGCGTAG	CCT4	CORE_ESSETIAL	GTCTGGCCGTTCTTGCGTAG
CCT4_TCCCGCCCCCTACGCAAGAA	CCT4	CORE_ESSETIAL	TCCCGCCCCCTACGCAAGAA
CCT4_TCTGGCCGTTCTTGCGTAGG	CCT4	CORE_ESSETIAL	TCTGGCCGTTCTTGCGTAGG
CCT4_TTTGTGCCGATCAATGAGAT	CCT4	CORE_ESSETIAL	TTTGTGCCGATCAATGAGAT
CCT6A_CTGGCGAGATTGTACGCCCG	CCT6A	CORE_ESSETIAL	CTGGCGAGATTGTACGCCCG
CCT6A_CTGTGGGTGAAGAGCGCCGG	CCT6A	CORE_ESSETIAL	CTGTGGGTGAAGAGCGCCGG
CCT6A_GCCGGGGGAACCTTTACGCG	CCT6A	CORE_ESSETIAL	GCCGGGGGAACCTTTACGCG
CCT6A_GCCTCGCGTAAAGGTTCCCC	CCT6A	CORE_ESSETIAL	GCCTCGCGTAAAGGTTCCCC
CCT6A_GGCGTACAATCTCGCCAGCC	CCT6A	CORE_ESSETIAL	GGCGTACAATCTCGCCAGCC
CCT7_CCGCGGCTGCACGGCTCCTG	CCT7	CORE_ESSETIAL	CCGCGGCTGCACGGCTCCTG
CCT7_GCCTTGTCGTCATCGCGCAC	CCT7	CORE_ESSETIAL	GCCTTGTCGTCATCGCGCAC
CCT7_GCGCGATGACGACAAGGCCG	CCT7	CORE_ESSETIAL	GCGCGATGACGACAAGGCCG
CCT7_TCCCGTGCGCGATGACGACA	CCT7	CORE_ESSETIAL	TCCCGTGCGCGATGACGACA
CCT7_TTGTCGTCATCGCGCACGGG	CCT7	CORE_ESSETIAL	TTGTCGTCATCGCGCACGGG
CCT8_ATGGTTCGTTACCACCGACT	CCT8	CORE_ESSETIAL	ATGGTTCGTTACCACCGACT
CCT8_GGTGCGGCTAGAAGGACCTG	CCT8	CORE_ESSETIAL	GGTGCGGCTAGAAGGACCTG
CCT8_TCCTTCTAGCCGCACCGAGT	CCT8	CORE_ESSETIAL	TCCTTCTAGCCGCACCGAGT
CCT8_TCGTTACCACCGACTCGGTG	CCT8	CORE_ESSETIAL	TCGTTACCACCGACTCGGTG
CCT8_TTCGGGGACTCTCTAGTGAG	CCT8	CORE_ESSETIAL	TTCGGGGACTCTCTAGTGAG
CDC40_AAAGCCGAGCGGGAACCAGA	CDC40	CORE_ESSETIAL	AAAGCCGAGCGGGAACCAGA
CDC40_AACCAGACGGAAAAGCCCGA	CDC40	CORE_ESSETIAL	AACCAGACGGAAAAGCCCGA
CDC40_AAGGGAGTCGGAAATACCCG	CDC40	CORE_ESSETIAL	AAGGGAGTCGGAAATACCCG
CDC40_ACCAGACGGAAAAGCCCGAA	CDC40	CORE_ESSETIAL	ACCAGACGGAAAAGCCCGAA
CDC40_GAGTCGGAAATACCCGAGGT	CDC40	CORE_ESSETIAL	GAGTCGGAAATACCCGAGGT
CDC5L_AAAGTTTATCTAGGGAAAAA	CDC5L	CORE_ESSETIAL	AAAGTTTATCTAGGGAAAAA
CDC5L_ATTGCAATCTGTCAGGACCT	CDC5L	CORE_ESSETIAL	ATTGCAATCTGTCAGGACCT
CDC5L_CAGGTCCTGACAGATTGCAA	CDC5L	CORE_ESSETIAL	CAGGTCCTGACAGATTGCAA
CDC5L_CGGAAGAAGAAGAGGCTCCC	CDC5L	CORE_ESSETIAL	CGGAAGAAGAAGAGGCTCCC
CDC5L_GTGTTCCATTGCAATCTGTC	CDC5L	CORE_ESSETIAL	GTGTTCCATTGCAATCTGTC
CHD4_GCAAGAACTGCCTGTCCGGA	CHD4	CORE_ESSETIAL	GCAAGAACTGCCTGTCCGGA
CHD4_GCGGCGCCTCGCTCGTAGGT	CHD4	CORE_ESSETIAL	GCGGCGCCTCGCTCGTAGGT
CHD4_GGCGGCGCCTCGCTCGTAGG	CHD4	CORE_ESSETIAL	GGCGGCGCCTCGCTCGTAGG
CHD4_TCCGCTCCGGATATCTTGGC	CHD4	CORE_ESSETIAL	TCCGCTCCGGATATCTTGGC
CHD4_TCCTGCCAAGATATCCGGAG	CHD4	CORE_ESSETIAL	TCCTGCCAAGATATCCGGAG
CHMP2A_AGCCATCACTCTTCGCAAGA	CHMP2A	CORE_ESSETIAL	AGCCATCACTCTTCGCAAGA
CHMP2A_ATCCTTCTTGCGAAGAGTGA	CHMP2A	CORE_ESSETIAL	ATCCTTCTTGCGAAGAGTGA
CHMP2A_CTACGCCAGTCAGGATATGG	CHMP2A	CORE_ESSETIAL	CTACGCCAGTCAGGATATGG
CHMP2A_CTTCTTCTGTTTCATGGATC	CHMP2A	CORE_ESSETIAL	CTTCTTCTGTTTCATGGATC
CHMP2A_TGATGGCTTCTTCTGTTTCA	CHMP2A	CORE_ESSETIAL	TGATGGCTTCTTCTGTTTCA
CLTC_CCCTGAGAGGCACCCCAGGA	CLTC	CORE_ESSETIAL	CCCTGAGAGGCACCCCAGGA
CLTC_CTCCCTGGGAAACGGAGTCT	CLTC	CORE_ESSETIAL	CTCCCTGGGAAACGGAGTCT
CLTC_GCATCCTGGATGCGCGTGCG	CLTC	CORE_ESSETIAL	GCATCCTGGATGCGCGTGCG
CLTC_GCGCACGCGCATCCAGGATG	CLTC	CORE_ESSETIAL	GCGCACGCGCATCCAGGATG
CLTC_GTCACACACGCGCCGCATCC	CLTC	CORE_ESSETIAL	GTCACACACGCGCCGCATCC
COPA_AGCGCCATCTGTTTACCTTG	COPA	CORE_ESSETIAL	AGCGCCATCTGTTTACCTTG
COPA_CCAGCCTCAAGGTAAACAGA	COPA	CORE_ESSETIAL	CCAGCCTCAAGGTAAACAGA
COPA_CTGCCCAACGTCCAGCCTCA	COPA	CORE_ESSETIAL	CTGCCCAACGTCCAGCCTCA
COPA_GGGCGGGGACTTGAACGCAG	COPA	CORE_ESSETIAL	GGGCGGGGACTTGAACGCAG
COPA_TTTACCTTGAGGCTGGACGT	COPA	CORE_ESSETIAL	TTTACCTTGAGGCTGGACGT
COPB1_AACAGACAGGAGCCGAACGG	COPB1	CORE_ESSETIAL	AACAGACAGGAGCCGAACGG
COPB1_CGCTCAGCAGAGAGGCAAGA	COPB1	CORE_ESSETIAL	CGCTCAGCAGAGAGGCAAGA
COPB1_GCTAACAGACAGGAGCCGAA	COPB1	CORE_ESSETIAL	GCTAACAGACAGGAGCCGAA
COPB1_GGGGCTTCCGCTCAGCAGAG	COPB1	CORE_ESSETIAL	GGGGCTTCCGCTCAGCAGAG
COPB1_TAACAGACAGGAGCCGAACG	COPB1	CORE_ESSETIAL	TAACAGACAGGAGCCGAACG
COPS2_AGCTCCACAATAATATGCAA	COPS2	CORE_ESSETIAL	AGCTCCACAATAATATGCAA
COPS2_CGGAAGGCGTAAGTGCGTCA	COPS2	CORE_ESSETIAL	CGGAAGGCGTAAGTGCGTCA
COPS2_CTCCACAATAATATGCAAGG	COPS2	CORE_ESSETIAL	CTCCACAATAATATGCAAGG
COPS2_GCTCCACAATAATATGCAAG	COPS2	CORE_ESSETIAL	GCTCCACAATAATATGCAAG
COPS2_GTGCGTCACGGAGAGCATCT	COPS2	CORE_ESSETIAL	GTGCGTCACGGAGAGCATCT
COPS4_AGGAAACAGCTCCTCTAAGA	COPS4	CORE_ESSETIAL	AGGAAACAGCTCCTCTAAGA
COPS4_CAAGTCGAGATAATTAGTTC	COPS4	CORE_ESSETIAL	CAAGTCGAGATAATTAGTTC
COPS4_CAGGAAACAGCTCCTCTAAG	COPS4	CORE_ESSETIAL	CAGGAAACAGCTCCTCTAAG
COPS4_TCGAGATAATTAGTTCCGGC	COPS4	CORE_ESSETIAL	TCGAGATAATTAGTTCCGGC
COPS4_TTAGAGGAGCTGTTTCCTGC	COPS4	CORE_ESSETIAL	TTAGAGGAGCTGTTTCCTGC
COPS6_AGCTCCGCATCACTCAACCC	COPS6	CORE_ESSETIAL	AGCTCCGCATCACTCAACCC
COPS6_CTACAGAGTAGCGTCTGTGT	COPS6	CORE_ESSETIAL	CTACAGAGTAGCGTCTGTGT
COPS6_CTCCGCATCACTCAACCCTG	COPS6	CORE_ESSETIAL	CTCCGCATCACTCAACCCTG
COPS6_GCTACAGAGTAGCGTCTGTG	COPS6	CORE_ESSETIAL	GCTACAGAGTAGCGTCTGTG
COPS6_TCCGCATCACTCAACCCTGG	COPS6	CORE_ESSETIAL	TCCGCATCACTCAACCCTGG
COPS8_AGCAGGCAGTTCCCGGGTCG	COPS8	CORE_ESSETIAL	AGCAGGCAGTTCCCGGGTCG
COPS8_CACCGAGGCCCAGAGGGCGT	COPS8	CORE_ESSETIAL	CACCGAGGCCCAGAGGGCGT
COPS8_CCCGGGAACTGCCTGCTCCC	COPS8	CORE_ESSETIAL	CCCGGGAACTGCCTGCTCCC
COPS8_CCGGGGAGCAGGCAGTTCCC	COPS8	CORE_ESSETIAL	CCGGGGAGCAGGCAGTTCCC
COPS8_CGCTAGGCACCGAGGCCCAG	COPS8	CORE_ESSETIAL	CGCTAGGCACCGAGGCCCAG
COPZ1_ACCGAGAAAGCCGGCCAGAA	COPZ1	CORE_ESSETIAL	ACCGAGAAAGCCGGCCAGAA
COPZ1_CGGCTTTCTCGGTGCCCTGG	COPZ1	CORE_ESSETIAL	CGGCTTTCTCGGTGCCCTGG
COPZ1_GACATCGCTGCGGCCGGGAT	COPZ1	CORE_ESSETIAL	GACATCGCTGCGGCCGGGAT
COPZ1_GAGAAAGCCGGCCAGAACGG	COPZ1	CORE_ESSETIAL	GAGAAAGCCGGCCAGAACGG
COPZ1_GGCGCCGTCAGACATCGCTG	COPZ1	CORE_ESSETIAL	GGCGCCGTCAGACATCGCTG
CSE1L_ATGTAATGCAGCCACCATGT	CSE1L	CORE_ESSETIAL	ATGTAATGCAGCCACCATGT
CSE1L_CTCAACACGCTTGCGCAGCA	CSE1L	CORE_ESSETIAL	CTCAACACGCTTGCGCAGCA
CSE1L_CTTAACCACAACCAACATGG	CSE1L	CORE_ESSETIAL	CTTAACCACAACCAACATGG
CSE1L_GCACTTAACCACAACCAACA	CSE1L	CORE_ESSETIAL	GCACTTAACCACAACCAACA
CSE1L_GTTAAGTGCAGCAAACTGCT	CSE1L	CORE_ESSETIAL	GTTAAGTGCAGCAAACTGCT
CTDNEP1_CCCTGAACCTCGCAGGACCC	CTDNEP1	CORE_ESSETIAL	CCCTGAACCTCGCAGGACCC
CTDNEP1_CTGGGCTCCCTGAACCTCGC	CTDNEP1	CORE_ESSETIAL	CTGGGCTCCCTGAACCTCGC
CTDNEP1_GAAGTTGCCGGGGTCCTGCG	CTDNEP1	CORE_ESSETIAL	GAAGTTGCCGGGGTCCTGCG
CTDNEP1_GGCGGGGCTCGAAGTTGCCG	CTDNEP1	CORE_ESSETIAL	GGCGGGGCTCGAAGTTGCCG
CTDNEP1_GGGCGGGGCTCGAAGTTGCC	CTDNEP1	CORE_ESSETIAL	GGGCGGGGCTCGAAGTTGCC
DDB1_AGCCCAGGCGGGAGTTGTAG	DDB1	CORE_ESSETIAL	AGCCCAGGCGGGAGTTGTAG
DDB1_CGCCGCTACAACTCCCGCCT	DDB1	CORE_ESSETIAL	CGCCGCTACAACTCCCGCCT
DDB1_CGCGCCCACTCCGGCGCTCG	DDB1	CORE_ESSETIAL	CGCGCCCACTCCGGCGCTCG
DDB1_GAGACCCGCGAGCGCCGGAG	DDB1	CORE_ESSETIAL	GAGACCCGCGAGCGCCGGAG
DDB1_GGGTCTCGCGCCAGCCCAGG	DDB1	CORE_ESSETIAL	GGGTCTCGCGCCAGCCCAGG
DDX18_CAATGACGTCAGGAAAAGGA	DDX18	CORE_ESSETIAL	CAATGACGTCAGGAAAAGGA
DDX18_CCAATGACGTCAGGAAAAGG	DDX18	CORE_ESSETIAL	CCAATGACGTCAGGAAAAGG
DDX18_GGGCGCAGCACTCCACGGAA	DDX18	CORE_ESSETIAL	GGGCGCAGCACTCCACGGAA
DDX18_GGGGCGCAGCACTCCACGGA	DDX18	CORE_ESSETIAL	GGGGCGCAGCACTCCACGGA
DDX18_TTGGCGAATTGGCTCCTGCT	DDX18	CORE_ESSETIAL	TTGGCGAATTGGCTCCTGCT
DDX46_AAAATCTTTGCAGCGCCCCC	DDX46	CORE_ESSETIAL	AAAATCTTTGCAGCGCCCCC
DDX46_CGCGCGCACCGTGATATCTT	DDX46	CORE_ESSETIAL	CGCGCGCACCGTGATATCTT
DDX46_GGAACGAAAATGCTCCAGAG	DDX46	CORE_ESSETIAL	GGAACGAAAATGCTCCAGAG
DDX46_GTCTGGAAGCATTTCCGCTC	DDX46	CORE_ESSETIAL	GTCTGGAAGCATTTCCGCTC
DDX46_TTTGGTCGCCAAAGATATCA	DDX46	CORE_ESSETIAL	TTTGGTCGCCAAAGATATCA
DDX49_CAGCGCCCCACCTCGACTGG	DDX49	CORE_ESSETIAL	CAGCGCCCCACCTCGACTGG
DDX49_CGCTGTGCGTCCTCCAGTCG	DDX49	CORE_ESSETIAL	CGCTGTGCGTCCTCCAGTCG
DDX49_GAAGGCATCACCTTTCGATG	DDX49	CORE_ESSETIAL	GAAGGCATCACCTTTCGATG
DDX49_GACTGGAGGACGCACAGCGC	DDX49	CORE_ESSETIAL	GACTGGAGGACGCACAGCGC
DDX49_GCATCACCTTTCGATGGGGC	DDX49	CORE_ESSETIAL	GCATCACCTTTCGATGGGGC
DDX51_CGAGGCTGGGAATAGGCTGA	DDX51	CORE_ESSETIAL	CGAGGCTGGGAATAGGCTGA
DDX51_GCATCCTTATCATGTTTCCC	DDX51	CORE_ESSETIAL	GCATCCTTATCATGTTTCCC
DDX51_GGATCCGGGGAAACATGATA	DDX51	CORE_ESSETIAL	GGATCCGGGGAAACATGATA
DDX51_GGGGAAACATGATAAGGATG	DDX51	CORE_ESSETIAL	GGGGAAACATGATAAGGATG
DDX51_TATTGGATCTGCCTCCTGCG	DDX51	CORE_ESSETIAL	TATTGGATCTGCCTCCTGCG
DNM2_AGGAACGGTGGCCAGGCTCC	DNM2	CORE_ESSETIAL	AGGAACGGTGGCCAGGCTCC
DNM2_CACGAAAAGGAACGGTGGCC	DNM2	CORE_ESSETIAL	CACGAAAAGGAACGGTGGCC
DNM2_GCCCAGACCACGCCCACGAC	DNM2	CORE_ESSETIAL	GCCCAGACCACGCCCACGAC
DNM2_TGCCCAGACCACGCCCACGA	DNM2	CORE_ESSETIAL	TGCCCAGACCACGCCCACGA
DNM2_TGGAGCGCCGGGCCCGTCGT	DNM2	CORE_ESSETIAL	TGGAGCGCCGGGCCCGTCGT
DYNC1H1_AACAAATCCCAAAAACAGTT	DYNC1H1	CORE_ESSETIAL	AACAAATCCCAAAAACAGTT
DYNC1H1_CCGCCGGACCCAGCGAAGCT	DYNC1H1	CORE_ESSETIAL	CCGCCGGACCCAGCGAAGCT
DYNC1H1_GCCGGACCCAGCGAAGCTAG	DYNC1H1	CORE_ESSETIAL	GCCGGACCCAGCGAAGCTAG
DYNC1H1_GTGTGTAGGGGTGAGCGCAC	DYNC1H1	CORE_ESSETIAL	GTGTGTAGGGGTGAGCGCAC
DYNC1H1_TAGGGGTGAGCGCACCGGAA	DYNC1H1	CORE_ESSETIAL	TAGGGGTGAGCGCACCGGAA
EEF2_CCATCCCAGCCCCAGCGCGG	EEF2	CORE_ESSETIAL	CCATCCCAGCCCCAGCGCGG
EEF2_CCCATCCCAGCCCCAGCGCG	EEF2	CORE_ESSETIAL	CCCATCCCAGCCCCAGCGCG
EEF2_GACGCCCTCTGCTCTACCCC	EEF2	CORE_ESSETIAL	GACGCCCTCTGCTCTACCCC
EEF2_GGAGCCGGGGGTAGAGCAGA	EEF2	CORE_ESSETIAL	GGAGCCGGGGGTAGAGCAGA
EEF2_TCCCCATCCCAGCCCCAGCG	EEF2	CORE_ESSETIAL	TCCCCATCCCAGCCCCAGCG
EFTUD2_AATGCTCCTCCCTCCCGGCT	EFTUD2	CORE_ESSETIAL	AATGCTCCTCCCTCCCGGCT
EFTUD2_CTCCCGGCTCGGCCAACCCG	EFTUD2	CORE_ESSETIAL	CTCCCGGCTCGGCCAACCCG
EFTUD2_CTCCGGCTGTGGGTTTCTCG	EFTUD2	CORE_ESSETIAL	CTCCGGCTGTGGGTTTCTCG
EFTUD2_GGCTCGCAGAGGCCTCGGGT	EFTUD2	CORE_ESSETIAL	GGCTCGCAGAGGCCTCGGGT
EFTUD2_TCCGGCTGTGGGTTTCTCGG	EFTUD2	CORE_ESSETIAL	TCCGGCTGTGGGTTTCTCGG
EIF2B4_AAAGGAAGTCCTCTCCCTGG	EIF2B4	CORE_ESSETIAL	AAAGGAAGTCCTCTCCCTGG
EIF2B4_AAGTCCTTGAGTTCCGGGTC	EIF2B4	CORE_ESSETIAL	AAGTCCTTGAGTTCCGGGTC
EIF2B4_ACTCAAGGACTTAGGCTTGA	EIF2B4	CORE_ESSETIAL	ACTCAAGGACTTAGGCTTGA
EIF2B4_CTGAGGGAGATAGGCCTCCA	EIF2B4	CORE_ESSETIAL	CTGAGGGAGATAGGCCTCCA
EIF2B4_GACCCGGAACTCAAGGACTT	EIF2B4	CORE_ESSETIAL	GACCCGGAACTCAAGGACTT
EIF3A_CCAACCTAGCGCGCTTCGTG	EIF3A	CORE_ESSETIAL	CCAACCTAGCGCGCTTCGTG
EIF3A_CCACACGAAGCGCGCTAGGT	EIF3A	CORE_ESSETIAL	CCACACGAAGCGCGCTAGGT
EIF3A_CGCCTGCGCAGAGCTCGCCA	EIF3A	CORE_ESSETIAL	CGCCTGCGCAGAGCTCGCCA
EIF3A_CGCGCCACACGAAGCGCGCT	EIF3A	CORE_ESSETIAL	CGCGCCACACGAAGCGCGCT
EIF3A_TCCCGGCATGCCTGGCGACG	EIF3A	CORE_ESSETIAL	TCCCGGCATGCCTGGCGACG
EIF3B_ACCTTGCGCGCCTAGGACTC	EIF3B	CORE_ESSETIAL	ACCTTGCGCGCCTAGGACTC
EIF3B_ACGCACGCCGACAGACGTGG	EIF3B	CORE_ESSETIAL	ACGCACGCCGACAGACGTGG
EIF3B_GAACTGGACCTTGCGCGCCT	EIF3B	CORE_ESSETIAL	GAACTGGACCTTGCGCGCCT
EIF3B_GTCACGCACGCCGACAGACG	EIF3B	CORE_ESSETIAL	GTCACGCACGCCGACAGACG
EIF3B_TCCGGCGCCGCCACGTCTGT	EIF3B	CORE_ESSETIAL	TCCGGCGCCGCCACGTCTGT
EIF3D_GCCTCACGAACGACCCTGAG	EIF3D	CORE_ESSETIAL	GCCTCACGAACGACCCTGAG
EIF3D_GGGTCGTTCGTGAGGCCCCA	EIF3D	CORE_ESSETIAL	GGGTCGTTCGTGAGGCCCCA
EIF3D_TCCTCTCAGGGTCGTTCGTG	EIF3D	CORE_ESSETIAL	TCCTCTCAGGGTCGTTCGTG
EIF3D_TGTGGATGCGAGTCCTCTCA	EIF3D	CORE_ESSETIAL	TGTGGATGCGAGTCCTCTCA
EIF3D_TTGTGGATGCGAGTCCTCTC	EIF3D	CORE_ESSETIAL	TTGTGGATGCGAGTCCTCTC
EIF3F_ACTCACGAGCCGTAAAGCGA	EIF3F	CORE_ESSETIAL	ACTCACGAGCCGTAAAGCGA
EIF3F_AGTTCTTCCGCCCAACCCAG	EIF3F	CORE_ESSETIAL	AGTTCTTCCGCCCAACCCAG
EIF3F_ATCCGTTACTGCGTTTCGCC	EIF3F	CORE_ESSETIAL	ATCCGTTACTGCGTTTCGCC
EIF3F_CGCAGTAACGGATTTCCGGG	EIF3F	CORE_ESSETIAL	CGCAGTAACGGATTTCCGGG
EIF3F_CGCCTGGCGAAACGCAGTAA	EIF3F	CORE_ESSETIAL	CGCCTGGCGAAACGCAGTAA
EIF3G_ATTCCAGAAGAAATTACCAA	EIF3G	CORE_ESSETIAL	ATTCCAGAAGAAATTACCAA
EIF3G_CACTGAAATAGTCCCGCCGT	EIF3G	CORE_ESSETIAL	CACTGAAATAGTCCCGCCGT
EIF3G_CAGAAGAAATTACCAACGGC	EIF3G	CORE_ESSETIAL	CAGAAGAAATTACCAACGGC
EIF3G_CCAGAAGAAATTACCAACGG	EIF3G	CORE_ESSETIAL	CCAGAAGAAATTACCAACGG
EIF3G_TGGTTACTGGTGATACTTCT	EIF3G	CORE_ESSETIAL	TGGTTACTGGTGATACTTCT
EIF3I_AAAACTGGAAAACAGGAGGG	EIF3I	CORE_ESSETIAL	AAAACTGGAAAACAGGAGGG
EIF3I_AAGGATACCGCCTGGAAAGA	EIF3I	CORE_ESSETIAL	AAGGATACCGCCTGGAAAGA
EIF3I_AGGTAAAACTGGAAAACAGG	EIF3I	CORE_ESSETIAL	AGGTAAAACTGGAAAACAGG
EIF3I_CATGCACAAAGGATACCGCC	EIF3I	CORE_ESSETIAL	CATGCACAAAGGATACCGCC
EIF3I_GGTAAAACTGGAAAACAGGA	EIF3I	CORE_ESSETIAL	GGTAAAACTGGAAAACAGGA
EIF4A3_AATGAATTCGAGGCGAGGGT	EIF4A3	CORE_ESSETIAL	AATGAATTCGAGGCGAGGGT
EIF4A3_AGGAAATGAATTCGAGGCGA	EIF4A3	CORE_ESSETIAL	AGGAAATGAATTCGAGGCGA
EIF4A3_AGGGTCGGGAAATCCATGGA	EIF4A3	CORE_ESSETIAL	AGGGTCGGGAAATCCATGGA
EIF4A3_CAGGAAATGAATTCGAGGCG	EIF4A3	CORE_ESSETIAL	CAGGAAATGAATTCGAGGCG
EIF4A3_TGGAGCAGGAAATGAATTCG	EIF4A3	CORE_ESSETIAL	TGGAGCAGGAAATGAATTCG
ERH_CCTAAGCACGTCGTAAGCAA	ERH	CORE_ESSETIAL	CCTAAGCACGTCGTAAGCAA
ERH_CTAAGCACGTCGTAAGCAAA	ERH	CORE_ESSETIAL	CTAAGCACGTCGTAAGCAAA
ERH_CTTTGCTTACGACGTGCTTA	ERH	CORE_ESSETIAL	CTTTGCTTACGACGTGCTTA
ERH_GACGTGCTTAGGGAATGAAG	ERH	CORE_ESSETIAL	GACGTGCTTAGGGAATGAAG
ERH_GCTTAGGGAATGAAGAGGCG	ERH	CORE_ESSETIAL	GCTTAGGGAATGAAGAGGCG
ETF1_AGGCCCCCCAATCGGCTGCG	ETF1	CORE_ESSETIAL	AGGCCCCCCAATCGGCTGCG
ETF1_CCTCTGCCCAATCAGGAGGG	ETF1	CORE_ESSETIAL	CCTCTGCCCAATCAGGAGGG
ETF1_CTTTACATATGCAGTCCCAC	ETF1	CORE_ESSETIAL	CTTTACATATGCAGTCCCAC
ETF1_GGGCCTCTGCCCAATCAGGA	ETF1	CORE_ESSETIAL	GGGCCTCTGCCCAATCAGGA
ETF1_TTGGGCAGAGGCCCCCCAAT	ETF1	CORE_ESSETIAL	TTGGGCAGAGGCCCCCCAAT
EXOSC10_CAGGACGCAACCCTATGAGT	EXOSC10	CORE_ESSETIAL	CAGGACGCAACCCTATGAGT
EXOSC10_CCCTATGAGTTGGAAGCCGC	EXOSC10	CORE_ESSETIAL	CCCTATGAGTTGGAAGCCGC
EXOSC10_CCGCTGTCTACCCAGCGAGA	EXOSC10	CORE_ESSETIAL	CCGCTGTCTACCCAGCGAGA
EXOSC10_CCTGCGGCTTCCAACTCATA	EXOSC10	CORE_ESSETIAL	CCTGCGGCTTCCAACTCATA
EXOSC10_TATGAGTTGGAAGCCGCAGG	EXOSC10	CORE_ESSETIAL	TATGAGTTGGAAGCCGCAGG
FTSJ3_ACAACTCCCAGGATGCACCG	FTSJ3	CORE_ESSETIAL	ACAACTCCCAGGATGCACCG
FTSJ3_CTAAATCCCGTGGCGCTCGC	FTSJ3	CORE_ESSETIAL	CTAAATCCCGTGGCGCTCGC
FTSJ3_GCTAAATCCCGTGGCGCTCG	FTSJ3	CORE_ESSETIAL	GCTAAATCCCGTGGCGCTCG
FTSJ3_GGCGACACCCGCGAGCGCCA	FTSJ3	CORE_ESSETIAL	GGCGACACCCGCGAGCGCCA
FTSJ3_TTCTCCTGTGCTAAATCCCG	FTSJ3	CORE_ESSETIAL	TTCTCCTGTGCTAAATCCCG
GAR1_GCAAAGTTTCCTGGCTCTAG	GAR1	CORE_ESSETIAL	GCAAAGTTTCCTGGCTCTAG
GAR1_GTATTAAATAGCGTGAACGA	GAR1	CORE_ESSETIAL	GTATTAAATAGCGTGAACGA
GAR1_TACTGACTTCCTCTAGAGCC	GAR1	CORE_ESSETIAL	TACTGACTTCCTCTAGAGCC
GAR1_TGCAGCAGAATTAAGATAAA	GAR1	CORE_ESSETIAL	TGCAGCAGAATTAAGATAAA
GAR1_TTAATACTTGCAAAGTTTCC	GAR1	CORE_ESSETIAL	TTAATACTTGCAAAGTTTCC
GNL3_AGCCTCGAGTGGTCGCTCAG	GNL3	CORE_ESSETIAL	AGCCTCGAGTGGTCGCTCAG
GNL3_CAGCCTCGAGTGGTCGCTCA	GNL3	CORE_ESSETIAL	CAGCCTCGAGTGGTCGCTCA
GNL3_GAGCCGCTTGAAACTGGGTC	GNL3	CORE_ESSETIAL	GAGCCGCTTGAAACTGGGTC
GNL3_TGAGCCGCTTGAAACTGGGT	GNL3	CORE_ESSETIAL	TGAGCCGCTTGAAACTGGGT
GNL3_TGGCCCGACCCAGTTTCAAG	GNL3	CORE_ESSETIAL	TGGCCCGACCCAGTTTCAAG
GTF3C4_CCCCAAGCAAATGCACAGCG	GTF3C4	CORE_ESSETIAL	CCCCAAGCAAATGCACAGCG
GTF3C4_CGGAAACGGCGACTCCCACT	GTF3C4	CORE_ESSETIAL	CGGAAACGGCGACTCCCACT
GTF3C4_GAAACGGCGACTCCCACTTG	GTF3C4	CORE_ESSETIAL	GAAACGGCGACTCCCACTTG
GTF3C4_TAAATTGGATTCGACAGCAC	GTF3C4	CORE_ESSETIAL	TAAATTGGATTCGACAGCAC
GTF3C4_TGTGTCCGCAGCGCCCCAAG	GTF3C4	CORE_ESSETIAL	TGTGTCCGCAGCGCCCCAAG
HEATR1_AGGCGCTACGGCAAGTGAAG	HEATR1	CORE_ESSETIAL	AGGCGCTACGGCAAGTGAAG
HEATR1_CCTGAGTCCGGCGGGCTGAG	HEATR1	CORE_ESSETIAL	CCTGAGTCCGGCGGGCTGAG
HEATR1_GAGCTGTCTCGTCGCATTCC	HEATR1	CORE_ESSETIAL	GAGCTGTCTCGTCGCATTCC
HEATR1_GTGAAGAGGTTCAAGCTTGC	HEATR1	CORE_ESSETIAL	GTGAAGAGGTTCAAGCTTGC
HEATR1_TGAAGAGGTTCAAGCTTGCC	HEATR1	CORE_ESSETIAL	TGAAGAGGTTCAAGCTTGCC
HNRNPC_AACCCACTGCTAATTGTGAT	HNRNPC	CORE_ESSETIAL	AACCCACTGCTAATTGTGAT
HNRNPC_AGCAGTGGGTTAGACTAAGC	HNRNPC	CORE_ESSETIAL	AGCAGTGGGTTAGACTAAGC
HNRNPC_TATCCAATCACAATTAGCAG	HNRNPC	CORE_ESSETIAL	TATCCAATCACAATTAGCAG
HNRNPC_TGTGATTGGATATCATTGTG	HNRNPC	CORE_ESSETIAL	TGTGATTGGATATCATTGTG
HNRNPC_TTGGATATCATTGTGAGGAG	HNRNPC	CORE_ESSETIAL	TTGGATATCATTGTGAGGAG
HNRNPK_AGGGCGAAGCGATTGGCCCG	HNRNPK	CORE_ESSETIAL	AGGGCGAAGCGATTGGCCCG
HNRNPK_CACGTCAATCAAGGCGACGG	HNRNPK	CORE_ESSETIAL	CACGTCAATCAAGGCGACGG
HNRNPK_CTCCGTCGCCTTGATTGACG	HNRNPK	CORE_ESSETIAL	CTCCGTCGCCTTGATTGACG
HNRNPK_GGCCACGTCAATCAAGGCGA	HNRNPK	CORE_ESSETIAL	GGCCACGTCAATCAAGGCGA
HNRNPK_GGGCTTCAGCGATGGTGCGA	HNRNPK	CORE_ESSETIAL	GGGCTTCAGCGATGGTGCGA
HNRNPM_ACACCTGCGCCCGCCGCTCC	HNRNPM	CORE_ESSETIAL	ACACCTGCGCCCGCCGCTCC
HNRNPM_CGGTCTGCGCCTGCGCGCGG	HNRNPM	CORE_ESSETIAL	CGGTCTGCGCCTGCGCGCGG
HNRNPM_GAGAAGCGATCAACAGCTGC	HNRNPM	CORE_ESSETIAL	GAGAAGCGATCAACAGCTGC
HNRNPM_GCCCGGGGCGAGTGGGGCCA	HNRNPM	CORE_ESSETIAL	GCCCGGGGCGAGTGGGGCCA
HNRNPM_TCCTTGGCCCCACTCGCCCC	HNRNPM	CORE_ESSETIAL	TCCTTGGCCCCACTCGCCCC
HNRNPU_AGTGCTCCCGTCAGCGCAGG	HNRNPU	CORE_ESSETIAL	AGTGCTCCCGTCAGCGCAGG
HNRNPU_CGGCGCCGCGCACGTAATAT	HNRNPU	CORE_ESSETIAL	CGGCGCCGCGCACGTAATAT
HNRNPU_GCAGTGCTCCCGTCAGCGCA	HNRNPU	CORE_ESSETIAL	GCAGTGCTCCCGTCAGCGCA
HNRNPU_GGGCGCCTATATTACGTGCG	HNRNPU	CORE_ESSETIAL	GGGCGCCTATATTACGTGCG
HNRNPU_TGACGGGAGCACTGCGCAGG	HNRNPU	CORE_ESSETIAL	TGACGGGAGCACTGCGCAGG
HSPA9_AGCGGCAGTCGAGTATCCTC	HSPA9	CORE_ESSETIAL	AGCGGCAGTCGAGTATCCTC
HSPA9_CAGTCGAGTATCCTCTGGTC	HSPA9	CORE_ESSETIAL	CAGTCGAGTATCCTCTGGTC
HSPA9_CGCCCGCGCCGCCTGACCAG	HSPA9	CORE_ESSETIAL	CGCCCGCGCCGCCTGACCAG
HSPA9_GGATACTCGACTGCCGCTCC	HSPA9	CORE_ESSETIAL	GGATACTCGACTGCCGCTCC
HSPA9_TCGAGTATCCTCTGGTCAGG	HSPA9	CORE_ESSETIAL	TCGAGTATCCTCTGGTCAGG
HSPE1_AGGGCCCTTGGGGCGAATCG	HSPE1	CORE_ESSETIAL	AGGGCCCTTGGGGCGAATCG
HSPE1_CGCACCGCGATTCGCCCCAA	HSPE1	CORE_ESSETIAL	CGCACCGCGATTCGCCCCAA
HSPE1_CGTCCTGCGCAGGGCCCTTG	HSPE1	CORE_ESSETIAL	CGTCCTGCGCAGGGCCCTTG
HSPE1_GCGCACCGCGATTCGCCCCA	HSPE1	CORE_ESSETIAL	GCGCACCGCGATTCGCCCCA
HSPE1_TCGCGTCAGCGTCCTGCGCA	HSPE1	CORE_ESSETIAL	TCGCGTCAGCGTCCTGCGCA
INTS9_ACAGTTCCCATGATGCCTGG	INTS9	CORE_ESSETIAL	ACAGTTCCCATGATGCCTGG
INTS9_AGTTCCCATGATGCCTGGAG	INTS9	CORE_ESSETIAL	AGTTCCCATGATGCCTGGAG
INTS9_CAGTTCCCATGATGCCTGGA	INTS9	CORE_ESSETIAL	CAGTTCCCATGATGCCTGGA
INTS9_CATCCTCACGTCCCTTCCAG	INTS9	CORE_ESSETIAL	CATCCTCACGTCCCTTCCAG
INTS9_TCCAGGCATCATGGGAACTG	INTS9	CORE_ESSETIAL	TCCAGGCATCATGGGAACTG
KARS_AGGCCCAGTGCTGCGCTTCG	KARS	CORE_ESSETIAL	AGGCCCAGTGCTGCGCTTCG
KARS_CGGGCACTCTCGATGCGCCG	KARS	CORE_ESSETIAL	CGGGCACTCTCGATGCGCCG
KARS_CTGCCGCGAAGCGCAGCACT	KARS	CORE_ESSETIAL	CTGCCGCGAAGCGCAGCACT
KARS_CTTCGCGGCAGAGGCGTCTG	KARS	CORE_ESSETIAL	CTTCGCGGCAGAGGCGTCTG
KARS_TCTGCCGCGAAGCGCAGCAC	KARS	CORE_ESSETIAL	TCTGCCGCGAAGCGCAGCAC
KPNB1_AGGACAACGGCCAATCGTCG	KPNB1	CORE_ESSETIAL	AGGACAACGGCCAATCGTCG
KPNB1_CGCGGAATCCCTAACTGGCC	KPNB1	CORE_ESSETIAL	CGCGGAATCCCTAACTGGCC
KPNB1_CGGCCAATCGTCGTGGAGCG	KPNB1	CORE_ESSETIAL	CGGCCAATCGTCGTGGAGCG
KPNB1_GGCCAGTTAGGGATTCCGCG	KPNB1	CORE_ESSETIAL	GGCCAGTTAGGGATTCCGCG
KPNB1_TGGCCGTTGTCCTGGCCACG	KPNB1	CORE_ESSETIAL	TGGCCGTTGTCCTGGCCACG
LSM6_AATCTTGGATTTGCGCGCTT	LSM6	CORE_ESSETIAL	AATCTTGGATTTGCGCGCTT
LSM6_GCGCGCAAATCCAAGATTCC	LSM6	CORE_ESSETIAL	GCGCGCAAATCCAAGATTCC
LSM6_GGTTTGTCTAGTAGCAAAAT	LSM6	CORE_ESSETIAL	GGTTTGTCTAGTAGCAAAAT
LSM6_TAGTAGCAAAATTGGTGCAG	LSM6	CORE_ESSETIAL	TAGTAGCAAAATTGGTGCAG
LSM6_TTGCGCGCTTTGGTGCTGAC	LSM6	CORE_ESSETIAL	TTGCGCGCTTTGGTGCTGAC
MRPS31_CTTCCTCCCCCTTTGCGCTC	MRPS31	CORE_ESSETIAL	CTTCCTCCCCCTTTGCGCTC
MRPS31_GTAGCCCACCGGAGCGCAAA	MRPS31	CORE_ESSETIAL	GTAGCCCACCGGAGCGCAAA
MRPS31_TAGCCCACCGGAGCGCAAAG	MRPS31	CORE_ESSETIAL	TAGCCCACCGGAGCGCAAAG
MRPS31_TGCGCTCCGGTGGGCTACAG	MRPS31	CORE_ESSETIAL	TGCGCTCCGGTGGGCTACAG
MRPS31_TGTAGCCCACCGGAGCGCAA	MRPS31	CORE_ESSETIAL	TGTAGCCCACCGGAGCGCAA
NACA_CTGTCAGGCCGTTCCCACGG	NACA	CORE_ESSETIAL	CTGTCAGGCCGTTCCCACGG
NACA_GCCTGACAGTCACTCGTCAA	NACA	CORE_ESSETIAL	GCCTGACAGTCACTCGTCAA
NACA_GCTGCCGGCAGCTCTTGACC	NACA	CORE_ESSETIAL	GCTGCCGGCAGCTCTTGACC
NACA_TCGTCAAAGGAAGTGGCTGC	NACA	CORE_ESSETIAL	TCGTCAAAGGAAGTGGCTGC
NACA_TGACTGTCAGGCCGTTCCCA	NACA	CORE_ESSETIAL	TGACTGTCAGGCCGTTCCCA
NAPA_ATTGGGGGGTCACGAGTCAC	NAPA	CORE_ESSETIAL	ATTGGGGGGTCACGAGTCAC
NAPA_CACGAGTCACGGGCGGCGTG	NAPA	CORE_ESSETIAL	CACGAGTCACGGGCGGCGTG
NAPA_GATTGGGGGGTCACGAGTCA	NAPA	CORE_ESSETIAL	GATTGGGGGGTCACGAGTCA
NAPA_GGAGCGGGCGCGGCGTTACG	NAPA	CORE_ESSETIAL	GGAGCGGGCGCGGCGTTACG
NAPA_GGGGGGTCACGAGTCACGGG	NAPA	CORE_ESSETIAL	GGGGGGTCACGAGTCACGGG
NAPG_CCAGCCCCGCTTCGTCGCAG	NAPG	CORE_ESSETIAL	CCAGCCCCGCTTCGTCGCAG
NAPG_CGACAGTCGAGCGGCTACGG	NAPG	CORE_ESSETIAL	CGACAGTCGAGCGGCTACGG
NAPG_GACAGTCGAGCGGCTACGGA	NAPG	CORE_ESSETIAL	GACAGTCGAGCGGCTACGGA
NAPG_GCGCGACAGTCGAGCGGCTA	NAPG	CORE_ESSETIAL	GCGCGACAGTCGAGCGGCTA
NAPG_GGTGCAGCGCGACAGTCGAG	NAPG	CORE_ESSETIAL	GGTGCAGCGCGACAGTCGAG
NEDD8_ACGTCACTGAACCGAAACGC	NEDD8	CORE_ESSETIAL	ACGTCACTGAACCGAAACGC
NEDD8_CATCTCTGCTGTTGCTAAAC	NEDD8	CORE_ESSETIAL	CATCTCTGCTGTTGCTAAAC
NEDD8_GACGTCACTGAACCGAAACG	NEDD8	CORE_ESSETIAL	GACGTCACTGAACCGAAACG
NEDD8_TCAGGGTTGCTCCCGCGTTT	NEDD8	CORE_ESSETIAL	TCAGGGTTGCTCCCGCGTTT
NEDD8_TGACGTCGTAAATTGGAATG	NEDD8	CORE_ESSETIAL	TGACGTCGTAAATTGGAATG
NUDT21_CCCATTGGTAAACCGGGTAT	NUDT21	CORE_ESSETIAL	CCCATTGGTAAACCGGGTAT
NUDT21_CCTATACCCGGTTTACCAAT	NUDT21	CORE_ESSETIAL	CCTATACCCGGTTTACCAAT
NUDT21_CTGCCAGACCGAGCTCCAGT	NUDT21	CORE_ESSETIAL	CTGCCAGACCGAGCTCCAGT
NUDT21_GAGAAGGCGGAACCTATACC	NUDT21	CORE_ESSETIAL	GAGAAGGCGGAACCTATACC
NUDT21_GCAATTGGCCCACTGGAGCT	NUDT21	CORE_ESSETIAL	GCAATTGGCCCACTGGAGCT
NUP133_AGGGCGGTGCCCAGTCAGCG	NUP133	CORE_ESSETIAL	AGGGCGGTGCCCAGTCAGCG
NUP133_CGGGATCGTGACGTTAAGGG	NUP133	CORE_ESSETIAL	CGGGATCGTGACGTTAAGGG
NUP133_CGGTGCCCAGTCAGCGAGGT	NUP133	CORE_ESSETIAL	CGGTGCCCAGTCAGCGAGGT
NUP133_GGGGCGGGATCGTGACGTTA	NUP133	CORE_ESSETIAL	GGGGCGGGATCGTGACGTTA
NUP133_TCCCGACCTACCTCGCTGAC	NUP133	CORE_ESSETIAL	TCCCGACCTACCTCGCTGAC
NUP205_AAGGCTCCAGAATCTGCTCT	NUP205	CORE_ESSETIAL	AAGGCTCCAGAATCTGCTCT
NUP205_ACGCCTGGGACGGCCCAGCG	NUP205	CORE_ESSETIAL	ACGCCTGGGACGGCCCAGCG
NUP205_CCAGCGTGGAGGGGACAGTG	NUP205	CORE_ESSETIAL	CCAGCGTGGAGGGGACAGTG
NUP205_GGCCGTCCCAGGCGTACAAA	NUP205	CORE_ESSETIAL	GGCCGTCCCAGGCGTACAAA
NUP205_TGGGACGGCCCAGCGTGGAG	NUP205	CORE_ESSETIAL	TGGGACGGCCCAGCGTGGAG
NUP54_AAGAGGCCGGAAGGCGCCAA	NUP54	CORE_ESSETIAL	AAGAGGCCGGAAGGCGCCAA
NUP54_ACCTAGCCTAAGAGGCCGGA	NUP54	CORE_ESSETIAL	ACCTAGCCTAAGAGGCCGGA
NUP54_CCTCTTAGGCTAGGTCAGAA	NUP54	CORE_ESSETIAL	CCTCTTAGGCTAGGTCAGAA
NUP54_CTTAGGCTAGGTCAGAAAGG	NUP54	CORE_ESSETIAL	CTTAGGCTAGGTCAGAAAGG
NUP54_TCTGACCTAGCCTAAGAGGC	NUP54	CORE_ESSETIAL	TCTGACCTAGCCTAAGAGGC
NUP93_AACTTTATGGAGACCCGTGG	NUP93	CORE_ESSETIAL	AACTTTATGGAGACCCGTGG
NUP93_AGGGGTGACGGTTTGGCCCA	NUP93	CORE_ESSETIAL	AGGGGTGACGGTTTGGCCCA
NUP93_ATGAACTTTATGGAGACCCG	NUP93	CORE_ESSETIAL	ATGAACTTTATGGAGACCCG
NUP93_GAACTTTATGGAGACCCGTG	NUP93	CORE_ESSETIAL	GAACTTTATGGAGACCCGTG
NUP93_TGAACTTTATGGAGACCCGT	NUP93	CORE_ESSETIAL	TGAACTTTATGGAGACCCGT
NUP98_AAACCGAACTGAAGGGGGAA	NUP98	CORE_ESSETIAL	AAACCGAACTGAAGGGGGAA
NUP98_AACCGAACTGAAGGGGGAAG	NUP98	CORE_ESSETIAL	AACCGAACTGAAGGGGGAAG
NUP98_GAAACCGAACTGAAGGGGGA	NUP98	CORE_ESSETIAL	GAAACCGAACTGAAGGGGGA
NUP98_GCGTTGCCCAATGAATAACA	NUP98	CORE_ESSETIAL	GCGTTGCCCAATGAATAACA
NUP98_GGGTCGACCCTGTTATTCAT	NUP98	CORE_ESSETIAL	GGGTCGACCCTGTTATTCAT
NXF1_ACACTTAAGGCCGTCGTTCG	NXF1	CORE_ESSETIAL	ACACTTAAGGCCGTCGTTCG
NXF1_ACTTAAGGCCGTCGTTCGAG	NXF1	CORE_ESSETIAL	ACTTAAGGCCGTCGTTCGAG
NXF1_AGGCCCCGCCCCTCGAACGA	NXF1	CORE_ESSETIAL	AGGCCCCGCCCCTCGAACGA
NXF1_CACTTAAGGCCGTCGTTCGA	NXF1	CORE_ESSETIAL	CACTTAAGGCCGTCGTTCGA
NXF1_TTAAGTGTGCGCACGCGCAG	NXF1	CORE_ESSETIAL	TTAAGTGTGCGCACGCGCAG
PABPN1_AAGGCCCCACCTCTAAGGCG	PABPN1	CORE_ESSETIAL	AAGGCCCCACCTCTAAGGCG
PABPN1_CATGAGCTAGTACTCCATTG	PABPN1	CORE_ESSETIAL	CATGAGCTAGTACTCCATTG
PABPN1_CCCAATGGAGTACTAGCTCA	PABPN1	CORE_ESSETIAL	CCCAATGGAGTACTAGCTCA
PABPN1_GAGTACTAGCTCATGGTGAC	PABPN1	CORE_ESSETIAL	GAGTACTAGCTCATGGTGAC
PABPN1_GGAGTACTAGCTCATGGTGA	PABPN1	CORE_ESSETIAL	GGAGTACTAGCTCATGGTGA
PFDN2_ACCATTCGCAGGGTCCGATC	PFDN2	CORE_ESSETIAL	ACCATTCGCAGGGTCCGATC
PFDN2_ATATAGCCAAAACCATTCGC	PFDN2	CORE_ESSETIAL	ATATAGCCAAAACCATTCGC
PFDN2_ATTCGCAGGGTCCGATCCGG	PFDN2	CORE_ESSETIAL	ATTCGCAGGGTCCGATCCGG
PFDN2_TATAGCCAAAACCATTCGCA	PFDN2	CORE_ESSETIAL	TATAGCCAAAACCATTCGCA
PFDN2_TTCGCAGGGTCCGATCCGGA	PFDN2	CORE_ESSETIAL	TTCGCAGGGTCCGATCCGGA
PHB_ACTCCCAAAAGGCTATGCAG	PHB	CORE_ESSETIAL	ACTCCCAAAAGGCTATGCAG
PHB_AGAACCTCACCCTGGTTCTG	PHB	CORE_ESSETIAL	AGAACCTCACCCTGGTTCTG
PHB_GAGCGCTGTGAGTTCTGGGA	PHB	CORE_ESSETIAL	GAGCGCTGTGAGTTCTGGGA
PHB_GGTGGCTTAGAACCTCACCC	PHB	CORE_ESSETIAL	GGTGGCTTAGAACCTCACCC
PHB_TGCTAAGAGCCGCAGAACCA	PHB	CORE_ESSETIAL	TGCTAAGAGCCGCAGAACCA
PHB2_AAGTCCCGCCCCTTTCTGGA	PHB2	CORE_ESSETIAL	AAGTCCCGCCCCTTTCTGGA
PHB2_CTTGCGCTGCCCTCCCTGGG	PHB2	CORE_ESSETIAL	CTTGCGCTGCCCTCCCTGGG
PHB2_GAGGGCAGCCTTCCAGAAAG	PHB2	CORE_ESSETIAL	GAGGGCAGCCTTCCAGAAAG
PHB2_GCGCACAGGAATCGCGCATA	PHB2	CORE_ESSETIAL	GCGCACAGGAATCGCGCATA
PHB2_GGCAGCCTTCCAGAAAGGGG	PHB2	CORE_ESSETIAL	GGCAGCCTTCCAGAAAGGGG
PHF5A_AAACTCGCGCGAGAGCAAGA	PHF5A	CORE_ESSETIAL	AAACTCGCGCGAGAGCAAGA
PHF5A_AACTCGCGCGAGAGCAAGAC	PHF5A	CORE_ESSETIAL	AACTCGCGCGAGAGCAAGAC
PHF5A_AGCAAGACGGGCCTGGTGCA	PHF5A	CORE_ESSETIAL	AGCAAGACGGGCCTGGTGCA
PHF5A_CAGTTTACAATCCTTGCACC	PHF5A	CORE_ESSETIAL	CAGTTTACAATCCTTGCACC
PHF5A_GTGCAAGGATTGTAAACTGA	PHF5A	CORE_ESSETIAL	GTGCAAGGATTGTAAACTGA
POLR2D_ACCGGTTGGTGAGGTCCTGG	POLR2D	CORE_ESSETIAL	ACCGGTTGGTGAGGTCCTGG
POLR2D_GCCTCCAGGACCTCACCAAC	POLR2D	CORE_ESSETIAL	GCCTCCAGGACCTCACCAAC
POLR2D_GGAGGCTCCCCGCCACCGAG	POLR2D	CORE_ESSETIAL	GGAGGCTCCCCGCCACCGAG
POLR2D_GGCGCAGCGAGGGGACCGGT	POLR2D	CORE_ESSETIAL	GGCGCAGCGAGGGGACCGGT
POLR2D_TGGAGGCTCCCCGCCACCGA	POLR2D	CORE_ESSETIAL	TGGAGGCTCCCCGCCACCGA
POLR2I_CAAGCCATGAAACCTCTGCG	POLR2I	CORE_ESSETIAL	CAAGCCATGAAACCTCTGCG
POLR2I_CCTAGGTGCTTCGCCAAAAG	POLR2I	CORE_ESSETIAL	CCTAGGTGCTTCGCCAAAAG
POLR2I_CTAGGTGCTTCGCCAAAAGA	POLR2I	CORE_ESSETIAL	CTAGGTGCTTCGCCAAAAGA
POLR2I_GCTCGGCTCTCTCCGCGCAG	POLR2I	CORE_ESSETIAL	GCTCGGCTCTCTCCGCGCAG
POLR2I_GGTGCTTCGCCAAAAGAGGG	POLR2I	CORE_ESSETIAL	GGTGCTTCGCCAAAAGAGGG
PPP2R1A_AGAAACGCGAGCTTAGCCCT	PPP2R1A	CORE_ESSETIAL	AGAAACGCGAGCTTAGCCCT
PPP2R1A_AGTTTACAGGGGCTGCTCCA	PPP2R1A	CORE_ESSETIAL	AGTTTACAGGGGCTGCTCCA
PPP2R1A_GAGCTTAGCCCTGGGTAGCG	PPP2R1A	CORE_ESSETIAL	GAGCTTAGCCCTGGGTAGCG
PPP2R1A_GCCATTGGCCGCGCTACCCA	PPP2R1A	CORE_ESSETIAL	GCCATTGGCCGCGCTACCCA
PPP2R1A_TGGGCGGGACTTCACAAGTC	PPP2R1A	CORE_ESSETIAL	TGGGCGGGACTTCACAAGTC
PRPF19_AAAGCGCCGGAGGATTGGCT	PRPF19	CORE_ESSETIAL	AAAGCGCCGGAGGATTGGCT
PRPF19_AAGCGCCGGAGGATTGGCTG	PRPF19	CORE_ESSETIAL	AAGCGCCGGAGGATTGGCTG
PRPF19_CGGCTCGTTCCGTAAAGCGC	PRPF19	CORE_ESSETIAL	CGGCTCGTTCCGTAAAGCGC
PRPF19_CTCGTTCCGTAAAGCGCCGG	PRPF19	CORE_ESSETIAL	CTCGTTCCGTAAAGCGCCGG
PRPF19_TCCGTAAAGCGCCGGAGGAT	PRPF19	CORE_ESSETIAL	TCCGTAAAGCGCCGGAGGAT
PRPF3_AACACGTGACCAAGGAGGGC	PRPF3	CORE_ESSETIAL	AACACGTGACCAAGGAGGGC
PRPF3_ACACGTGACCAAGGAGGGCC	PRPF3	CORE_ESSETIAL	ACACGTGACCAAGGAGGGCC
PRPF3_CTCCCAACACGTGACCAAGG	PRPF3	CORE_ESSETIAL	CTCCCAACACGTGACCAAGG
PRPF3_TCCCAACACGTGACCAAGGA	PRPF3	CORE_ESSETIAL	TCCCAACACGTGACCAAGGA
PRPF3_TGTCTCCCAACACGTGACCA	PRPF3	CORE_ESSETIAL	TGTCTCCCAACACGTGACCA
PRPF31_AAGGGACTCACGTCCCGCTG	PRPF31	CORE_ESSETIAL	AAGGGACTCACGTCCCGCTG
PRPF31_CGGCGTTAGACAAGAAAGCA	PRPF31	CORE_ESSETIAL	CGGCGTTAGACAAGAAAGCA
PRPF31_GAAAGACGTTGGCAACTCAG	PRPF31	CORE_ESSETIAL	GAAAGACGTTGGCAACTCAG
PRPF31_TGCTAAGCAGAGAATCGCTG	PRPF31	CORE_ESSETIAL	TGCTAAGCAGAGAATCGCTG
PRPF31_TTAGCAGGATCGGTCCACAG	PRPF31	CORE_ESSETIAL	TTAGCAGGATCGGTCCACAG
PRPF38A_CCACTCCGTACACCTAAGAG	PRPF38A	CORE_ESSETIAL	CCACTCCGTACACCTAAGAG
PRPF38A_CTAGTTGGTGTCGCAACGAA	PRPF38A	CORE_ESSETIAL	CTAGTTGGTGTCGCAACGAA
PRPF38A_GCCCACTCCGTACACCTAAG	PRPF38A	CORE_ESSETIAL	GCCCACTCCGTACACCTAAG
PRPF38A_GCTAGTTGGTGTCGCAACGA	PRPF38A	CORE_ESSETIAL	GCTAGTTGGTGTCGCAACGA
PRPF38A_TTGGTGTCGCAACGAAGGGA	PRPF38A	CORE_ESSETIAL	TTGGTGTCGCAACGAAGGGA
PRPF8_AGGCGGGCCCATAGGCGGAA	PRPF8	CORE_ESSETIAL	AGGCGGGCCCATAGGCGGAA
PRPF8_AGTTGCACACTGCGCCGAGG	PRPF8	CORE_ESSETIAL	AGTTGCACACTGCGCCGAGG
PRPF8_GCGCAGTGTGCAACTCTAAT	PRPF8	CORE_ESSETIAL	GCGCAGTGTGCAACTCTAAT
PRPF8_GTTCAAAGCCTTTCCGCCTA	PRPF8	CORE_ESSETIAL	GTTCAAAGCCTTTCCGCCTA
PRPF8_TAGAGTTGCACACTGCGCCG	PRPF8	CORE_ESSETIAL	TAGAGTTGCACACTGCGCCG
PSMA1_AAAACTTTCCGACCGCTCGG	PSMA1	CORE_ESSETIAL	AAAACTTTCCGACCGCTCGG
PSMA1_CTCAGTTCCTAGATCTTCCG	PSMA1	CORE_ESSETIAL	CTCAGTTCCTAGATCTTCCG
PSMA1_CTTAAAACTTTCCGACCGCT	PSMA1	CORE_ESSETIAL	CTTAAAACTTTCCGACCGCT
PSMA1_GATCTAGGAACTGAGACTGG	PSMA1	CORE_ESSETIAL	GATCTAGGAACTGAGACTGG
PSMA1_GGCGGAGCCTCGGAAGATCT	PSMA1	CORE_ESSETIAL	GGCGGAGCCTCGGAAGATCT
PSMA2_AGAGCTGCTCCAAGAGCATG	PSMA2	CORE_ESSETIAL	AGAGCTGCTCCAAGAGCATG
PSMA2_AGCTGCTCCAAGAGCATGCG	PSMA2	CORE_ESSETIAL	AGCTGCTCCAAGAGCATGCG
PSMA2_GAGCTGCTCCAAGAGCATGC	PSMA2	CORE_ESSETIAL	GAGCTGCTCCAAGAGCATGC
PSMA2_TACAACACCCCGCATGCTCT	PSMA2	CORE_ESSETIAL	TACAACACCCCGCATGCTCT
PSMA2_TGTTGTAGTTCTAAGAAGCG	PSMA2	CORE_ESSETIAL	TGTTGTAGTTCTAAGAAGCG
PSMA3_CACAATACTCCTCGTCCTGG	PSMA3	CORE_ESSETIAL	CACAATACTCCTCGTCCTGG
PSMA3_CCACAATACTCCTCGTCCTG	PSMA3	CORE_ESSETIAL	CCACAATACTCCTCGTCCTG
PSMA3_CCCAGGACGAGGAGTATTGT	PSMA3	CORE_ESSETIAL	CCCAGGACGAGGAGTATTGT
PSMA3_GGAAAAAAGCGGGCCGCGAG	PSMA3	CORE_ESSETIAL	GGAAAAAAGCGGGCCGCGAG
PSMA3_GGAGTATTGTGGGAAAAAAG	PSMA3	CORE_ESSETIAL	GGAGTATTGTGGGAAAAAAG
PSMA6_AGTTCGAGCACTGAGCTCTG	PSMA6	CORE_ESSETIAL	AGTTCGAGCACTGAGCTCTG
PSMA6_GCGCAGGCGCATACCTTCAA	PSMA6	CORE_ESSETIAL	GCGCAGGCGCATACCTTCAA
PSMA6_TCACTCCACCACCCCCTTAG	PSMA6	CORE_ESSETIAL	TCACTCCACCACCCCCTTAG
PSMA6_TGAGGCCCCGCCCCCTAAGG	PSMA6	CORE_ESSETIAL	TGAGGCCCCGCCCCCTAAGG
PSMA6_TGAGGGCGGGAGGCCTTTGA	PSMA6	CORE_ESSETIAL	TGAGGGCGGGAGGCCTTTGA
PSMB2_AGAGACAAGCACTGAACATA	PSMB2	CORE_ESSETIAL	AGAGACAAGCACTGAACATA
PSMB2_AGCACTGAACATAAGGCACC	PSMB2	CORE_ESSETIAL	AGCACTGAACATAAGGCACC
PSMB2_GCTTGTCTCTGGGATCGTAC	PSMB2	CORE_ESSETIAL	GCTTGTCTCTGGGATCGTAC
PSMB2_TGCTTGTCTCTGGGATCGTA	PSMB2	CORE_ESSETIAL	TGCTTGTCTCTGGGATCGTA
PSMB2_TGTCGCGAGAGGTTGCAAAG	PSMB2	CORE_ESSETIAL	TGTCGCGAGAGGTTGCAAAG
PSMB3_ACCTGTACTGGTGACCGACA	PSMB3	CORE_ESSETIAL	ACCTGTACTGGTGACCGACA
PSMB3_TACCTGTACTGGTGACCGAC	PSMB3	CORE_ESSETIAL	TACCTGTACTGGTGACCGAC
PSMB3_TATTGGTCACACGTCCCTGT	PSMB3	CORE_ESSETIAL	TATTGGTCACACGTCCCTGT
PSMB3_TGGTTGCAAAGTCAAAACGG	PSMB3	CORE_ESSETIAL	TGGTTGCAAAGTCAAAACGG
PSMB3_TTGCAAAGTCAAAACGGAGG	PSMB3	CORE_ESSETIAL	TTGCAAAGTCAAAACGGAGG
PSMC1_CAAGCCCTTGGAGCACAACT	PSMC1	CORE_ESSETIAL	CAAGCCCTTGGAGCACAACT
PSMC1_CTGACCAAGTTGTGCTCCAA	PSMC1	CORE_ESSETIAL	CTGACCAAGTTGTGCTCCAA
PSMC1_GCTCCAAGGGCTTGTGCGGG	PSMC1	CORE_ESSETIAL	GCTCCAAGGGCTTGTGCGGG
PSMC1_GCTGACCAAGTTGTGCTCCA	PSMC1	CORE_ESSETIAL	GCTGACCAAGTTGTGCTCCA
PSMC1_TGTGCTCCAAGGGCTTGTGC	PSMC1	CORE_ESSETIAL	TGTGCTCCAAGGGCTTGTGC
PSMC2_AGAGTCCGGACAGAGCCCTG	PSMC2	CORE_ESSETIAL	AGAGTCCGGACAGAGCCCTG
PSMC2_CAGAGTCCGGACAGAGCCCT	PSMC2	CORE_ESSETIAL	CAGAGTCCGGACAGAGCCCT
PSMC2_CGTGCCAAAGCGTTTCCCCA	PSMC2	CORE_ESSETIAL	CGTGCCAAAGCGTTTCCCCA
PSMC2_GCGTGCCAAAGCGTTTCCCC	PSMC2	CORE_ESSETIAL	GCGTGCCAAAGCGTTTCCCC
PSMC2_GGGGAAACGCTTTGGCACGC	PSMC2	CORE_ESSETIAL	GGGGAAACGCTTTGGCACGC
PSMC4_ACGGCTGAGAGGTGCTGGAA	PSMC4	CORE_ESSETIAL	ACGGCTGAGAGGTGCTGGAA
PSMC4_CAGCGCATGAGCTTATGTTG	PSMC4	CORE_ESSETIAL	CAGCGCATGAGCTTATGTTG
PSMC4_GAAGGGCAGGATAGGACGAA	PSMC4	CORE_ESSETIAL	GAAGGGCAGGATAGGACGAA
PSMC4_GCATGAGCTTATGTTGAGGG	PSMC4	CORE_ESSETIAL	GCATGAGCTTATGTTGAGGG
PSMC4_GGAAGGGCAGGATAGGACGA	PSMC4	CORE_ESSETIAL	GGAAGGGCAGGATAGGACGA
PSMD1_ACTCCCCAGCCCTCGCGGAA	PSMD1	CORE_ESSETIAL	ACTCCCCAGCCCTCGCGGAA
PSMD1_CCTGGCCTGCGTCTTCTGCG	PSMD1	CORE_ESSETIAL	CCTGGCCTGCGTCTTCTGCG
PSMD1_CGGGACTCCTGACCTCGAGG	PSMD1	CORE_ESSETIAL	CGGGACTCCTGACCTCGAGG
PSMD1_CTCTGTGTACCCTTCCGCGA	PSMD1	CORE_ESSETIAL	CTCTGTGTACCCTTCCGCGA
PSMD1_GGTATACTCCCCAGCCCTCG	PSMD1	CORE_ESSETIAL	GGTATACTCCCCAGCCCTCG
PSMD11_CCCTCCGCCTGTAGCTCCCG	PSMD11	CORE_ESSETIAL	CCCTCCGCCTGTAGCTCCCG
PSMD11_CTCCGTTCCCAGAGCACTCC	PSMD11	CORE_ESSETIAL	CTCCGTTCCCAGAGCACTCC
PSMD11_GCTCCGTTCCCAGAGCACTC	PSMD11	CORE_ESSETIAL	GCTCCGTTCCCAGAGCACTC
PSMD11_GGAGTTGTAGTCTCTCCGCC	PSMD11	CORE_ESSETIAL	GGAGTTGTAGTCTCTCCGCC
PSMD11_TACAACTCCCGGAGTGCTCT	PSMD11	CORE_ESSETIAL	TACAACTCCCGGAGTGCTCT
PSMD7_AACGCACGGCGAGGGACGAG	PSMD7	CORE_ESSETIAL	AACGCACGGCGAGGGACGAG
PSMD7_CCACCGCCGTCATTTGTGGG	PSMD7	CORE_ESSETIAL	CCACCGCCGTCATTTGTGGG
PSMD7_CTTAAGTCCAGGGAAACGCA	PSMD7	CORE_ESSETIAL	CTTAAGTCCAGGGAAACGCA
PSMD7_GTCCAGGGAAACGCACGGCG	PSMD7	CORE_ESSETIAL	GTCCAGGGAAACGCACGGCG
PSMD7_TCCAGGGAAACGCACGGCGA	PSMD7	CORE_ESSETIAL	TCCAGGGAAACGCACGGCGA
QARS_CCCCTTTAAACAACACAGGG	QARS	CORE_ESSETIAL	CCCCTTTAAACAACACAGGG
QARS_CCGCCAAGGAAGGACCCCAT	QARS	CORE_ESSETIAL	CCGCCAAGGAAGGACCCCAT
QARS_CTATCCCCTTTAAACAACAC	QARS	CORE_ESSETIAL	CTATCCCCTTTAAACAACAC
QARS_TATCCCCTTTAAACAACACA	QARS	CORE_ESSETIAL	TATCCCCTTTAAACAACACA
QARS_TTAAAGGGGATAGACGACCT	QARS	CORE_ESSETIAL	TTAAAGGGGATAGACGACCT
RAN_CGCACGCAACGCGGTTCGGT	RAN	CORE_ESSETIAL	CGCACGCAACGCGGTTCGGT
RAN_CGCACGCACGCAACGCGGTT	RAN	CORE_ESSETIAL	CGCACGCACGCAACGCGGTT
RAN_CGCGCACGCGCGGGCCACGT	RAN	CORE_ESSETIAL	CGCGCACGCGCGGGCCACGT
RAN_GCGCGCACGCGCGGGCCACG	RAN	CORE_ESSETIAL	GCGCGCACGCGCGGGCCACG
RAN_GTGCGCGCACGCACGCAACG	RAN	CORE_ESSETIAL	GTGCGCGCACGCACGCAACG
RPA1_CCCACCCATGGTCCCAAGCG	RPA1	CORE_ESSETIAL	CCCACCCATGGTCCCAAGCG
RPA1_CCTCGCTTGGGACCATGGGT	RPA1	CORE_ESSETIAL	CCTCGCTTGGGACCATGGGT
RPA1_CGGCCCACGTGACCCACCCA	RPA1	CORE_ESSETIAL	CGGCCCACGTGACCCACCCA
RPA1_GCCTCGCTTGGGACCATGGG	RPA1	CORE_ESSETIAL	GCCTCGCTTGGGACCATGGG
RPA1_TCCCGCGCCAGGCCTCGCTT	RPA1	CORE_ESSETIAL	TCCCGCGCCAGGCCTCGCTT
RPA2_ACGCGTACTGCGCTCCCAGT	RPA2	CORE_ESSETIAL	ACGCGTACTGCGCTCCCAGT
RPA2_CTCCGCGGCCATCTTTACGA	RPA2	CORE_ESSETIAL	CTCCGCGGCCATCTTTACGA
RPA2_CTTCGTAAAGATGGCCGCGG	RPA2	CORE_ESSETIAL	CTTCGTAAAGATGGCCGCGG
RPA2_GTTGGCTCCAAAAGCCTCCG	RPA2	CORE_ESSETIAL	GTTGGCTCCAAAAGCCTCCG
RPA2_TCCGCGGCCATCTTTACGAA	RPA2	CORE_ESSETIAL	TCCGCGGCCATCTTTACGAA
RPL10A_AGAGAAGGCCGCGCTTCTCG	RPL10A	CORE_ESSETIAL	AGAGAAGGCCGCGCTTCTCG
RPL10A_GGGTTACCGCGCCGGCCTAG	RPL10A	CORE_ESSETIAL	GGGTTACCGCGCCGGCCTAG
RPL10A_GTCCTACCCGCAGAGCGGTT	RPL10A	CORE_ESSETIAL	GTCCTACCCGCAGAGCGGTT
RPL10A_TACCCGCAGAGCGGTTGGGT	RPL10A	CORE_ESSETIAL	TACCCGCAGAGCGGTTGGGT
RPL10A_TGGGCCAACCCCGAGAAGCG	RPL10A	CORE_ESSETIAL	TGGGCCAACCCCGAGAAGCG
RPL11_AGCGTCGGCTTCTCCCTTGT	RPL11	CORE_ESSETIAL	AGCGTCGGCTTCTCCCTTGT
RPL11_AGTGGCTAGCACTACCCACA	RPL11	CORE_ESSETIAL	AGTGGCTAGCACTACCCACA
RPL11_CAGCGTCGGCTTCTCCCTTG	RPL11	CORE_ESSETIAL	CAGCGTCGGCTTCTCCCTTG
RPL11_GAGATGAAGACGAGGAAGAG	RPL11	CORE_ESSETIAL	GAGATGAAGACGAGGAAGAG
RPL11_GTGGCTAGCACTACCCACAA	RPL11	CORE_ESSETIAL	GTGGCTAGCACTACCCACAA
RPL12_AGGCTGACGGCTGGCAAGCA	RPL12	CORE_ESSETIAL	AGGCTGACGGCTGGCAAGCA
RPL12_CACAACAAACATGGCGACAA	RPL12	CORE_ESSETIAL	CACAACAAACATGGCGACAA
RPL12_CTTGTCGCCATGTTTGTTGT	RPL12	CORE_ESSETIAL	CTTGTCGCCATGTTTGTTGT
RPL12_GGGCAGGCGCCTGAGGCTGA	RPL12	CORE_ESSETIAL	GGGCAGGCGCCTGAGGCTGA
RPL12_TTGTTGTGGGCAGGCGCCTG	RPL12	CORE_ESSETIAL	TTGTTGTGGGCAGGCGCCTG
RPL13_AGGAGGAACTGACGTCGCCG	RPL13	CORE_ESSETIAL	AGGAGGAACTGACGTCGCCG
RPL13_CAGCGGCAACATGTCTGCGA	RPL13	CORE_ESSETIAL	CAGCGGCAACATGTCTGCGA
RPL13_CCAATCAGAGCCCCGAAAGG	RPL13	CORE_ESSETIAL	CCAATCAGAGCCCCGAAAGG
RPL13_CGGCAACATGTCTGCGACGG	RPL13	CORE_ESSETIAL	CGGCAACATGTCTGCGACGG
RPL13_TGACCAATCAGAGCCCCGAA	RPL13	CORE_ESSETIAL	TGACCAATCAGAGCCCCGAA
RPL14_AGCTCACTGGGAAAACATGG	RPL14	CORE_ESSETIAL	AGCTCACTGGGAAAACATGG
RPL14_CACGCGCTCGCAAGCTCACT	RPL14	CORE_ESSETIAL	CACGCGCTCGCAAGCTCACT
RPL14_CGACGTGAGCACCGATTGGT	RPL14	CORE_ESSETIAL	CGACGTGAGCACCGATTGGT
RPL14_GAAAACATGGCGGAGTCGGC	RPL14	CORE_ESSETIAL	GAAAACATGGCGGAGTCGGC
RPL14_TCACCGACGTGAGCACCGAT	RPL14	CORE_ESSETIAL	TCACCGACGTGAGCACCGAT
RPL18_AGTTGGACGACTGACTAGCC	RPL18	CORE_ESSETIAL	AGTTGGACGACTGACTAGCC
RPL18_CAACTCACCACAGAGAAGTC	RPL18	CORE_ESSETIAL	CAACTCACCACAGAGAAGTC
RPL18_CCACAGAGAAGTCCGGATCG	RPL18	CORE_ESSETIAL	CCACAGAGAAGTCCGGATCG
RPL18_CCACGATCCGGACTTCTCTG	RPL18	CORE_ESSETIAL	CCACGATCCGGACTTCTCTG
RPL18_CGCGGCGCTCTACCACGATC	RPL18	CORE_ESSETIAL	CGCGGCGCTCTACCACGATC
RPL18A_AACGAAGTCTCGCTGAAGAG	RPL18A	CORE_ESSETIAL	AACGAAGTCTCGCTGAAGAG
RPL18A_ATCCATAGCCAATGAAGACG	RPL18A	CORE_ESSETIAL	ATCCATAGCCAATGAAGACG
RPL18A_GACGCGGGTCGCTTTGAGTG	RPL18A	CORE_ESSETIAL	GACGCGGGTCGCTTTGAGTG
RPL18A_GCGGAACTTTGAGTAGCAGG	RPL18A	CORE_ESSETIAL	GCGGAACTTTGAGTAGCAGG
RPL18A_TCCATAGCCAATGAAGACGC	RPL18A	CORE_ESSETIAL	TCCATAGCCAATGAAGACGC
RPL19_AGAAGATGAAAGAACCGGAC	RPL19	CORE_ESSETIAL	AGAAGATGAAAGAACCGGAC
RPL19_ATCATTTCAGGCCTATATGG	RPL19	CORE_ESSETIAL	ATCATTTCAGGCCTATATGG
RPL19_ATTTCGTCCGTATTCCTGTC	RPL19	CORE_ESSETIAL	ATTTCGTCCGTATTCCTGTC
RPL19_CTCACTCATAGCCTCCATAT	RPL19	CORE_ESSETIAL	CTCACTCATAGCCTCCATAT
RPL19_GGCTATGAGTGAGTTTAGTG	RPL19	CORE_ESSETIAL	GGCTATGAGTGAGTTTAGTG
RPL23A_AACCTAACTACCGTTCCCAG	RPL23A	CORE_ESSETIAL	AACCTAACTACCGTTCCCAG
RPL23A_ACCTAACTACCGTTCCCAGA	RPL23A	CORE_ESSETIAL	ACCTAACTACCGTTCCCAGA
RPL23A_AGAGCGGCGCCCTCTGGGAA	RPL23A	CORE_ESSETIAL	AGAGCGGCGCCCTCTGGGAA
RPL23A_GCCCTCTGGGAACGGTAGTT	RPL23A	CORE_ESSETIAL	GCCCTCTGGGAACGGTAGTT
RPL23A_TGATTGGGTAATTTGCAGAG	RPL23A	CORE_ESSETIAL	TGATTGGGTAATTTGCAGAG
RPL24_CCAATATCCTTCGATGCTCC	RPL24	CORE_ESSETIAL	CCAATATCCTTCGATGCTCC
RPL24_CCAGAGGAAGTCAGCTGTCA	RPL24	CORE_ESSETIAL	CCAGAGGAAGTCAGCTGTCA
RPL24_GATGATTACGTCATCAAGGA	RPL24	CORE_ESSETIAL	GATGATTACGTCATCAAGGA
RPL24_TCGCGATGATTACGTCATCA	RPL24	CORE_ESSETIAL	TCGCGATGATTACGTCATCA
RPL24_TTGATGACGTAATCATCGCG	RPL24	CORE_ESSETIAL	TTGATGACGTAATCATCGCG
RPL26_AGGGGCGCGGAGTTTGAGCG	RPL26	CORE_ESSETIAL	AGGGGCGCGGAGTTTGAGCG
RPL26_AGTGTCACCTAGTGGCTAGG	RPL26	CORE_ESSETIAL	AGTGTCACCTAGTGGCTAGG
RPL26_GGGCGCGGAGTTTGAGCGAG	RPL26	CORE_ESSETIAL	GGGCGCGGAGTTTGAGCGAG
RPL26_TGTCACCTAGTGGCTAGGAG	RPL26	CORE_ESSETIAL	TGTCACCTAGTGGCTAGGAG
RPL26_TTATGGCTAGTGTCACCTAG	RPL26	CORE_ESSETIAL	TTATGGCTAGTGTCACCTAG
RPL3_CCCCGACCTGTCGTCTGCCG	RPL3	CORE_ESSETIAL	CCCCGACCTGTCGTCTGCCG
RPL3_CGCGGCAGACGACAGGTCGG	RPL3	CORE_ESSETIAL	CGCGGCAGACGACAGGTCGG
RPL3_GCGTGCGTGGAAATGGCGCT	RPL3	CORE_ESSETIAL	GCGTGCGTGGAAATGGCGCT
RPL3_TCAACTTCTGAACGAAAGCT	RPL3	CORE_ESSETIAL	TCAACTTCTGAACGAAAGCT
RPL3_TTCTGAACGAAAGCTAGGAG	RPL3	CORE_ESSETIAL	TTCTGAACGAAAGCTAGGAG
RPL31_AAGCGGCGCGCGCCGAAGTG	RPL31	CORE_ESSETIAL	AAGCGGCGCGCGCCGAAGTG
RPL31_CCGCCACGACGCCTGCTAGC	RPL31	CORE_ESSETIAL	CCGCCACGACGCCTGCTAGC
RPL31_CCTGCTAGCTGGCCCCACTT	RPL31	CORE_ESSETIAL	CCTGCTAGCTGGCCCCACTT
RPL31_GAGGCGAGCTATGATGTAAG	RPL31	CORE_ESSETIAL	GAGGCGAGCTATGATGTAAG
RPL31_GGGCCAGCTAGCAGGCGTCG	RPL31	CORE_ESSETIAL	GGGCCAGCTAGCAGGCGTCG
RPL32_AATGTATTCTACCTATCCTT	RPL32	CORE_ESSETIAL	AATGTATTCTACCTATCCTT
RPL32_CAAATTTCTACGTAGTCCCA	RPL32	CORE_ESSETIAL	CAAATTTCTACGTAGTCCCA
RPL32_GCTGATGGGTCGTAACCCCT	RPL32	CORE_ESSETIAL	GCTGATGGGTCGTAACCCCT
RPL32_GTAACCCCTGGGTCCTAGCA	RPL32	CORE_ESSETIAL	GTAACCCCTGGGTCCTAGCA
RPL32_TTCTACGTAGTCCCAAGGAT	RPL32	CORE_ESSETIAL	TTCTACGTAGTCCCAAGGAT
RPL34_ACGTTGGTTGCCGTACAACG	RPL34	CORE_ESSETIAL	ACGTTGGTTGCCGTACAACG
RPL34_CCGACGCACCTCTCCGACGT	RPL34	CORE_ESSETIAL	CCGACGCACCTCTCCGACGT
RPL34_CCGACGTGGGCAGAGATGCA	RPL34	CORE_ESSETIAL	CCGACGTGGGCAGAGATGCA
RPL34_GCGTCGGCTTCCGTACAACA	RPL34	CORE_ESSETIAL	GCGTCGGCTTCCGTACAACA
RPL34_TTGGTTGCCGTACAACGTGG	RPL34	CORE_ESSETIAL	TTGGTTGCCGTACAACGTGG
RPL35_AGGCGGGGCGGGCAGTACCA	RPL35	CORE_ESSETIAL	AGGCGGGGCGGGCAGTACCA
RPL35_AGTACCACGGCGTTCCTCGG	RPL35	CORE_ESSETIAL	AGTACCACGGCGTTCCTCGG
RPL35_CAGTACCACGGCGTTCCTCG	RPL35	CORE_ESSETIAL	CAGTACCACGGCGTTCCTCG
RPL35_CCCGCCCCCGAGGAACGCCG	RPL35	CORE_ESSETIAL	CCCGCCCCCGAGGAACGCCG
RPL35_GCAGTACCACGGCGTTCCTC	RPL35	CORE_ESSETIAL	GCAGTACCACGGCGTTCCTC
RPL36_GCATGCTCAGCGCAACGGCG	RPL36	CORE_ESSETIAL	GCATGCTCAGCGCAACGGCG
RPL36_GCGCATGCTCAGCGCAACGG	RPL36	CORE_ESSETIAL	GCGCATGCTCAGCGCAACGG
RPL36_GGAAGACTCCAGCCGCCAGG	RPL36	CORE_ESSETIAL	GGAAGACTCCAGCCGCCAGG
RPL36_GGAGTAAACGCGCATGCTCA	RPL36	CORE_ESSETIAL	GGAGTAAACGCGCATGCTCA
RPL36_GTCGCGCATGCTCAGCGCAA	RPL36	CORE_ESSETIAL	GTCGCGCATGCTCAGCGCAA
RPL37_AGCGTCCGTCGTCGTAGTGT	RPL37	CORE_ESSETIAL	AGCGTCCGTCGTCGTAGTGT
RPL37_CCCCACCTACACTACGACGA	RPL37	CORE_ESSETIAL	CCCCACCTACACTACGACGA
RPL37_CCGTCGTCGTAGTGTAGGTG	RPL37	CORE_ESSETIAL	CCGTCGTCGTAGTGTAGGTG
RPL37_GTCCGTCGTCGTAGTGTAGG	RPL37	CORE_ESSETIAL	GTCCGTCGTCGTAGTGTAGG
RPL37_TTCCGGCACTGAAACGCGAT	RPL37	CORE_ESSETIAL	TTCCGGCACTGAAACGCGAT
RPL37A_AATTGCAAACATTTCTCAGG	RPL37A	CORE_ESSETIAL	AATTGCAAACATTTCTCAGG
RPL37A_GAGAAATGTTTGCAATTGTA	RPL37A	CORE_ESSETIAL	GAGAAATGTTTGCAATTGTA
RPL37A_TACAATTGCAAACATTTCTC	RPL37A	CORE_ESSETIAL	TACAATTGCAAACATTTCTC
RPL37A_TAGCTAGGAACTGAGCTCTA	RPL37A	CORE_ESSETIAL	TAGCTAGGAACTGAGCTCTA
RPL37A_TTTGCGAATCTGGGTAAACC	RPL37A	CORE_ESSETIAL	TTTGCGAATCTGGGTAAACC
RPL38_ACTGTTGACTTCGACCACAA	RPL38	CORE_ESSETIAL	ACTGTTGACTTCGACCACAA
RPL38_CACTGTTGACTTCGACCACA	RPL38	CORE_ESSETIAL	CACTGTTGACTTCGACCACA
RPL38_CCGAGGATCAAGACTCATGT	RPL38	CORE_ESSETIAL	CCGAGGATCAAGACTCATGT
RPL38_CTGTTGACTTCGACCACAAG	RPL38	CORE_ESSETIAL	CTGTTGACTTCGACCACAAG
RPL38_TGTTGACTTCGACCACAAGG	RPL38	CORE_ESSETIAL	TGTTGACTTCGACCACAAGG
RPL4_AGTGTTATTTCTTTATTTGT	RPL4	CORE_ESSETIAL	AGTGTTATTTCTTTATTTGT
RPL4_GAGTGTTATTTCTTTATTTG	RPL4	CORE_ESSETIAL	GAGTGTTATTTCTTTATTTG
RPL4_GCCCCGCCTAAGAACCAACA	RPL4	CORE_ESSETIAL	GCCCCGCCTAAGAACCAACA
RPL4_TCCGTGTTGGTTCTTAGGCG	RPL4	CORE_ESSETIAL	TCCGTGTTGGTTCTTAGGCG
RPL4_TCTTTATTTGTGGGAAATTA	RPL4	CORE_ESSETIAL	TCTTTATTTGTGGGAAATTA
RPL5_ATACCCCGAGCATTGGAACC	RPL5	CORE_ESSETIAL	ATACCCCGAGCATTGGAACC
RPL5_CTGTGAGATACCCCGAGCAT	RPL5	CORE_ESSETIAL	CTGTGAGATACCCCGAGCAT
RPL5_GAGAGAGGGCGTCGGCCACA	RPL5	CORE_ESSETIAL	GAGAGAGGGCGTCGGCCACA
RPL5_GCGGAACGTAAAACGCCTTG	RPL5	CORE_ESSETIAL	GCGGAACGTAAAACGCCTTG
RPL5_TTCACCCTCCTTCCAGCAGG	RPL5	CORE_ESSETIAL	TTCACCCTCCTTCCAGCAGG
RPL6_AAAAGTAGTAAATCCTAGGC	RPL6	CORE_ESSETIAL	AAAAGTAGTAAATCCTAGGC
RPL6_AAAGTAGTAAATCCTAGGCC	RPL6	CORE_ESSETIAL	AAAGTAGTAAATCCTAGGCC
RPL6_AGAAAAAAGTAGTAAATCCT	RPL6	CORE_ESSETIAL	AGAAAAAAGTAGTAAATCCT
RPL6_CATGATGCCCCAGATCCGGA	RPL6	CORE_ESSETIAL	CATGATGCCCCAGATCCGGA
RPL6_CTCACTTCCTTCCGGATCTG	RPL6	CORE_ESSETIAL	CTCACTTCCTTCCGGATCTG
RPL7_ACCCGAAAGTTTGTTGAAAG	RPL7	CORE_ESSETIAL	ACCCGAAAGTTTGTTGAAAG
RPL7_AGTTCTTTGCGTCTGCAAGG	RPL7	CORE_ESSETIAL	AGTTCTTTGCGTCTGCAAGG
RPL7_ATAGGTGTCTTAGAATAAGC	RPL7	CORE_ESSETIAL	ATAGGTGTCTTAGAATAAGC
RPL7_GGGAGTTCTTTGCGTCTGCA	RPL7	CORE_ESSETIAL	GGGAGTTCTTTGCGTCTGCA
RPL7_TGTTGAAAGAGGCTAAATCA	RPL7	CORE_ESSETIAL	TGTTGAAAGAGGCTAAATCA
RPL7A_AAAATCGAGGCGGGGCCGAG	RPL7A	CORE_ESSETIAL	AAAATCGAGGCGGGGCCGAG
RPL7A_AGAGGCTGCGGCGGCTGACT	RPL7A	CORE_ESSETIAL	AGAGGCTGCGGCGGCTGACT
RPL7A_TAAAGCTAAAAATCGAGGCG	RPL7A	CORE_ESSETIAL	TAAAGCTAAAAATCGAGGCG
RPL7A_TATAAAGCTAAAAATCGAGG	RPL7A	CORE_ESSETIAL	TATAAAGCTAAAAATCGAGG
RPL7A_TCCTATAAAGCTAAAAATCG	RPL7A	CORE_ESSETIAL	TCCTATAAAGCTAAAAATCG
RPN2_CCAGGATGAGTTCTAAGCAC	RPN2	CORE_ESSETIAL	CCAGGATGAGTTCTAAGCAC
RPN2_CCTGTGCTTAGAACTCATCC	RPN2	CORE_ESSETIAL	CCTGTGCTTAGAACTCATCC
RPN2_CGCGGCAGGCTCTGCGGGCC	RPN2	CORE_ESSETIAL	CGCGGCAGGCTCTGCGGGCC
RPN2_GGACTCGCGGCAGGCTCTGC	RPN2	CORE_ESSETIAL	GGACTCGCGGCAGGCTCTGC
RPN2_GGGACTCGCGGCAGGCTCTG	RPN2	CORE_ESSETIAL	GGGACTCGCGGCAGGCTCTG
RPS11_ACAGGCTGCACTTAAACCAG	RPS11	CORE_ESSETIAL	ACAGGCTGCACTTAAACCAG
RPS11_ACTTAAACCAGCGGGCGATT	RPS11	CORE_ESSETIAL	ACTTAAACCAGCGGGCGATT
RPS11_CAGGCTGCACTTAAACCAGC	RPS11	CORE_ESSETIAL	CAGGCTGCACTTAAACCAGC
RPS11_CTTAAACCAGCGGGCGATTC	RPS11	CORE_ESSETIAL	CTTAAACCAGCGGGCGATTC
RPS11_GTCAATCAGAGCAGCTCTCG	RPS11	CORE_ESSETIAL	GTCAATCAGAGCAGCTCTCG
RPS13_CCCGCTTCCTCTCACGCAGG	RPS13	CORE_ESSETIAL	CCCGCTTCCTCTCACGCAGG
RPS13_GATGTAGTCACACAGACGGG	RPS13	CORE_ESSETIAL	GATGTAGTCACACAGACGGG
RPS13_GGAGATGTAGTCACACAGAC	RPS13	CORE_ESSETIAL	GGAGATGTAGTCACACAGAC
RPS13_GGGAGATGTAGTCACACAGA	RPS13	CORE_ESSETIAL	GGGAGATGTAGTCACACAGA
RPS13_GTAGTCACACAGACGGGCGG	RPS13	CORE_ESSETIAL	GTAGTCACACAGACGGGCGG
RPS14_AAAGACGGTTTATTACTTAA	RPS14	CORE_ESSETIAL	AAAGACGGTTTATTACTTAA
RPS14_AGACTCGTCATAAGGAAAGA	RPS14	CORE_ESSETIAL	AGACTCGTCATAAGGAAAGA
RPS14_CGAGTCTTAAACTCTTTGGG	RPS14	CORE_ESSETIAL	CGAGTCTTAAACTCTTTGGG
RPS14_CTCTTTGGGAGGAATAATGC	RPS14	CORE_ESSETIAL	CTCTTTGGGAGGAATAATGC
RPS14_GGTCGGGTTCCGGAAGACGC	RPS14	CORE_ESSETIAL	GGTCGGGTTCCGGAAGACGC
RPS15_ACGCGCTTCCGCTTTCCCGG	RPS15	CORE_ESSETIAL	ACGCGCTTCCGCTTTCCCGG
RPS15_AGGGCAAAACACAGGCTGCA	RPS15	CORE_ESSETIAL	AGGGCAAAACACAGGCTGCA
RPS15_CCGTCTGGAGGGCAAAACAC	RPS15	CORE_ESSETIAL	CCGTCTGGAGGGCAAAACAC
RPS15_CGCGCCCTCTGCCGTCTGGA	RPS15	CORE_ESSETIAL	CGCGCCCTCTGCCGTCTGGA
RPS15_CGTGTTCGCCGCCGGGAAAG	RPS15	CORE_ESSETIAL	CGTGTTCGCCGCCGGGAAAG
RPS15A_ACCGCCTAGGAGAAGGACGA	RPS15A	CORE_ESSETIAL	ACCGCCTAGGAGAAGGACGA
RPS15A_CTCTCAACTGCCAACCCCTG	RPS15A	CORE_ESSETIAL	CTCTCAACTGCCAACCCCTG
RPS15A_GAAAGGCGGAGCCTCCTCAG	RPS15A	CORE_ESSETIAL	GAAAGGCGGAGCCTCCTCAG
RPS15A_GACCGCCTAGGAGAAGGACG	RPS15A	CORE_ESSETIAL	GACCGCCTAGGAGAAGGACG
RPS15A_GGCAAAAACAAGGACCGCCT	RPS15A	CORE_ESSETIAL	GGCAAAAACAAGGACCGCCT
RPS17_ACAGACACCCTGCCCACCGG	RPS17	CORE_ESSETIAL	ACAGACACCCTGCCCACCGG
RPS17_AGACACCCTGCCCACCGGAG	RPS17	CORE_ESSETIAL	AGACACCCTGCCCACCGGAG
RPS17_CCCCGCTCCACTCCGCCAGG	RPS17	CORE_ESSETIAL	CCCCGCTCCACTCCGCCAGG
RPS17_GCCCCCGCTCCACTCCGCCA	RPS17	CORE_ESSETIAL	GCCCCCGCTCCACTCCGCCA
RPS17_GGGACAGACACCCTGCCCAC	RPS17	CORE_ESSETIAL	GGGACAGACACCCTGCCCAC
RPS18_CCACTTCACCCAACTGCAAA	RPS18	CORE_ESSETIAL	CCACTTCACCCAACTGCAAA
RPS18_CCATATTTCCATTTGCAGTT	RPS18	CORE_ESSETIAL	CCATATTTCCATTTGCAGTT
RPS18_CCATTTGCAGTTGGGTGAAG	RPS18	CORE_ESSETIAL	CCATTTGCAGTTGGGTGAAG
RPS18_CCCAACTGCAAATGGAAATA	RPS18	CORE_ESSETIAL	CCCAACTGCAAATGGAAATA
RPS18_GTGAAGTGGTTAGAGCTGAA	RPS18	CORE_ESSETIAL	GTGAAGTGGTTAGAGCTGAA
RPS19_AACTTTCGCCCTGAGAGAGG	RPS19	CORE_ESSETIAL	AACTTTCGCCCTGAGAGAGG
RPS19_CACTAGACACCCTCCCCTCT	RPS19	CORE_ESSETIAL	CACTAGACACCCTCCCCTCT
RPS19_GAAAGTTCGTCCCCGCCTAG	RPS19	CORE_ESSETIAL	GAAAGTTCGTCCCCGCCTAG
RPS19_GAGAGCGAGGGTAGACGCTG	RPS19	CORE_ESSETIAL	GAGAGCGAGGGTAGACGCTG
RPS19_TAGACACCCTCCCCTCTAGG	RPS19	CORE_ESSETIAL	TAGACACCCTCCCCTCTAGG
RPS20_AATATCCCGGGCCCTAGAGG	RPS20	CORE_ESSETIAL	AATATCCCGGGCCCTAGAGG
RPS20_CCCTAGAGGCGGTCGCACAA	RPS20	CORE_ESSETIAL	CCCTAGAGGCGGTCGCACAA
RPS20_GGAGCACTAGTGGAGTTGGC	RPS20	CORE_ESSETIAL	GGAGCACTAGTGGAGTTGGC
RPS20_TGGAGCACTAGTGGAGTTGG	RPS20	CORE_ESSETIAL	TGGAGCACTAGTGGAGTTGG
RPS20_TGGAGTTGGCGGGAAAGGCA	RPS20	CORE_ESSETIAL	TGGAGTTGGCGGGAAAGGCA
RPS24_AGGCAGCCTAAATCAGGCAT	RPS24	CORE_ESSETIAL	AGGCAGCCTAAATCAGGCAT
RPS24_GCCTAAATCAGGCATCGGCG	RPS24	CORE_ESSETIAL	GCCTAAATCAGGCATCGGCG
RPS24_GGCCAAAAGTCTGTGAGGCG	RPS24	CORE_ESSETIAL	GGCCAAAAGTCTGTGAGGCG
RPS24_GGTGTGGCCAAAAGTCTGTG	RPS24	CORE_ESSETIAL	GGTGTGGCCAAAAGTCTGTG
RPS24_TGCCTGATTTAGGCTGCCTA	RPS24	CORE_ESSETIAL	TGCCTGATTTAGGCTGCCTA
RPS27A_CGCCGAAGGACCCACCCCTT	RPS27A	CORE_ESSETIAL	CGCCGAAGGACCCACCCCTT
RPS27A_GGGTTGGATTGTCGCTGGGA	RPS27A	CORE_ESSETIAL	GGGTTGGATTGTCGCTGGGA
RPS27A_GTCCCAGCGACAATCCAACC	RPS27A	CORE_ESSETIAL	GTCCCAGCGACAATCCAACC
RPS27A_GTCCTAGTCTGGCACCGGGT	RPS27A	CORE_ESSETIAL	GTCCTAGTCTGGCACCGGGT
RPS27A_TCACGTCCTAGTCTGGCACC	RPS27A	CORE_ESSETIAL	TCACGTCCTAGTCTGGCACC
RPS3_AGGGAAAGAAGAATGTAGGC	RPS3	CORE_ESSETIAL	AGGGAAAGAAGAATGTAGGC
RPS3_GCACGCCTGTGGGTGCTCAT	RPS3	CORE_ESSETIAL	GCACGCCTGTGGGTGCTCAT
RPS3_TGTAGGCAGGAACAGGAAAG	RPS3	CORE_ESSETIAL	TGTAGGCAGGAACAGGAAAG
RPS3_TTACGTAAGTAAGGCGTCCA	RPS3	CORE_ESSETIAL	TTACGTAAGTAAGGCGTCCA
RPS3_TTTACGTAAGTAAGGCGTCC	RPS3	CORE_ESSETIAL	TTTACGTAAGTAAGGCGTCC
RPS3A_CGACATCGCCATCGTGTGTG	RPS3A	CORE_ESSETIAL	CGACATCGCCATCGTGTGTG
RPS3A_CGCAACCACAGTAGAAAGAG	RPS3A	CORE_ESSETIAL	CGCAACCACAGTAGAAAGAG
RPS3A_CGCGGCCTCCCCACACACGA	RPS3A	CORE_ESSETIAL	CGCGGCCTCCCCACACACGA
RPS3A_GAGCGCCACTCTTTCTACTG	RPS3A	CORE_ESSETIAL	GAGCGCCACTCTTTCTACTG
RPS3A_TGCGACATCGCCATCGTGTG	RPS3A	CORE_ESSETIAL	TGCGACATCGCCATCGTGTG
RPS5_ATTGGTCTATAGGGACACGA	RPS5	CORE_ESSETIAL	ATTGGTCTATAGGGACACGA
RPS5_CGTGTCCCTATAGACCAATC	RPS5	CORE_ESSETIAL	CGTGTCCCTATAGACCAATC
RPS5_CTATAGACCAATCCGGAGGA	RPS5	CORE_ESSETIAL	CTATAGACCAATCCGGAGGA
RPS5_GTCCCTATAGACCAATCCGG	RPS5	CORE_ESSETIAL	GTCCCTATAGACCAATCCGG
RPS5_GTTCCTCTACAACCTTCCTC	RPS5	CORE_ESSETIAL	GTTCCTCTACAACCTTCCTC
RPS6_AGGCCCTGATTAATCTCGCC	RPS6	CORE_ESSETIAL	AGGCCCTGATTAATCTCGCC
RPS6_ATAGCGGAAGTGAGCATGGG	RPS6	CORE_ESSETIAL	ATAGCGGAAGTGAGCATGGG
RPS6_CTTCCGGGCGAGATTAATCA	RPS6	CORE_ESSETIAL	CTTCCGGGCGAGATTAATCA
RPS6_GAGATTAATCAGGGCCTGGG	RPS6	CORE_ESSETIAL	GAGATTAATCAGGGCCTGGG
RPS6_GGGATAGCGGAAGTGAGCAT	RPS6	CORE_ESSETIAL	GGGATAGCGGAAGTGAGCAT
RPS7_AGTCCCAGGAAGCGGCTCTG	RPS7	CORE_ESSETIAL	AGTCCCAGGAAGCGGCTCTG
RPS7_CCAAAGTACGAATCCTAGGG	RPS7	CORE_ESSETIAL	CCAAAGTACGAATCCTAGGG
RPS7_GCACCAAAGTACGAATCCTA	RPS7	CORE_ESSETIAL	GCACCAAAGTACGAATCCTA
RPS7_GGCACCAAAGTACGAATCCT	RPS7	CORE_ESSETIAL	GGCACCAAAGTACGAATCCT
RPS7_GGCTCTGGGGACGAGTGTCT	RPS7	CORE_ESSETIAL	GGCTCTGGGGACGAGTGTCT
RPS8_CCTAGGGCCACGAGCCTAGG	RPS8	CORE_ESSETIAL	CCTAGGGCCACGAGCCTAGG
RPS8_GCGAGACCCTCCTAGGCTCG	RPS8	CORE_ESSETIAL	GCGAGACCCTCCTAGGCTCG
RPS8_GGTCGGAGGCGAGTCGCCGG	RPS8	CORE_ESSETIAL	GGTCGGAGGCGAGTCGCCGG
RPS8_TAGGCTCGTGGCCCTAGGCG	RPS8	CORE_ESSETIAL	TAGGCTCGTGGCCCTAGGCG
RPS8_TGCTGACCTCTGCCGACCCC	RPS8	CORE_ESSETIAL	TGCTGACCTCTGCCGACCCC
RPS9_AAAGAGGCGCGGAAGCGCCA	RPS9	CORE_ESSETIAL	AAAGAGGCGCGGAAGCGCCA
RPS9_ACAACTACGCCAAAACCTCG	RPS9	CORE_ESSETIAL	ACAACTACGCCAAAACCTCG
RPS9_CGGTCACTGAGAAAGAGGCG	RPS9	CORE_ESSETIAL	CGGTCACTGAGAAAGAGGCG
RPS9_GTGAGCGTAAGGGATCCAAA	RPS9	CORE_ESSETIAL	GTGAGCGTAAGGGATCCAAA
RPS9_TTTGCTTAGGTGAGGTGCGG	RPS9	CORE_ESSETIAL	TTTGCTTAGGTGAGGTGCGG
RPSA_AGAAGAACGCTGCCGGGACT	RPSA	CORE_ESSETIAL	AGAAGAACGCTGCCGGGACT
RPSA_AGCCGGAGAAGAACGCTGCC	RPSA	CORE_ESSETIAL	AGCCGGAGAAGAACGCTGCC
RPSA_CTGAAGAAAAAGCCCAGTCC	RPSA	CORE_ESSETIAL	CTGAAGAAAAAGCCCAGTCC
RPSA_GAGAAGAACGCTGCCGGGAC	RPSA	CORE_ESSETIAL	GAGAAGAACGCTGCCGGGAC
RPSA_GTCCCGGCAGCGTTCTTCTC	RPSA	CORE_ESSETIAL	GTCCCGGCAGCGTTCTTCTC
RRM1_CAGTCTGTGAAGCCTACCCC	RRM1	CORE_ESSETIAL	CAGTCTGTGAAGCCTACCCC
RRM1_GACGCTGCGGCCCACGCCCG	RRM1	CORE_ESSETIAL	GACGCTGCGGCCCACGCCCG
RRM1_GGTAGGCTTCACAGACTGAC	RRM1	CORE_ESSETIAL	GGTAGGCTTCACAGACTGAC
RRM1_GGTCTTGCCCAGACTCAACA	RRM1	CORE_ESSETIAL	GGTCTTGCCCAGACTCAACA
RRM1_GTGAAGCCTACCCCGGGCGT	RRM1	CORE_ESSETIAL	GTGAAGCCTACCCCGGGCGT
RUVBL1_AGCCAACCCGGAGACACAGA	RUVBL1	CORE_ESSETIAL	AGCCAACCCGGAGACACAGA
RUVBL1_CTCCGCTCTCCATAGGCTCA	RUVBL1	CORE_ESSETIAL	CTCCGCTCTCCATAGGCTCA
RUVBL1_GCTCACGGCTGCGCCCATCG	RUVBL1	CORE_ESSETIAL	GCTCACGGCTGCGCCCATCG
RUVBL1_GCTCTAGCAGCAGCCGCGAT	RUVBL1	CORE_ESSETIAL	GCTCTAGCAGCAGCCGCGAT
RUVBL1_GGCTACGGGGGAAGCCAACC	RUVBL1	CORE_ESSETIAL	GGCTACGGGGGAAGCCAACC
RUVBL2_ATAAATATGTAAATATTGTG	RUVBL2	CORE_ESSETIAL	ATAAATATGTAAATATTGTG
RUVBL2_ATGTAAATATTGTGGGGGCG	RUVBL2	CORE_ESSETIAL	ATGTAAATATTGTGGGGGCG
RUVBL2_GTCTTCCAGCGCAGCCTCGG	RUVBL2	CORE_ESSETIAL	GTCTTCCAGCGCAGCCTCGG
RUVBL2_TATGCCCCGCCCTCCCACCG	RUVBL2	CORE_ESSETIAL	TATGCCCCGCCCTCCCACCG
RUVBL2_TCTTCCAGCGCAGCCTCGGT	RUVBL2	CORE_ESSETIAL	TCTTCCAGCGCAGCCTCGGT
SF3A1_CGACGCCGTTGCCAAGGCAG	SF3A1	CORE_ESSETIAL	CGACGCCGTTGCCAAGGCAG
SF3A1_GCCCCTCCCCGCGGGCACCG	SF3A1	CORE_ESSETIAL	GCCCCTCCCCGCGGGCACCG
SF3A1_GGCAACGGCGTCGGACGCCG	SF3A1	CORE_ESSETIAL	GGCAACGGCGTCGGACGCCG
SF3A1_GGCGTCCGACGCCGTTGCCA	SF3A1	CORE_ESSETIAL	GGCGTCCGACGCCGTTGCCA
SF3A1_TCAGGCCGCTGCCTTGGCAA	SF3A1	CORE_ESSETIAL	TCAGGCCGCTGCCTTGGCAA
SF3A2_AGGGGGAGAGGCTGAAAGCG	SF3A2	CORE_ESSETIAL	AGGGGGAGAGGCTGAAAGCG
SF3A2_CTCTGACTCACGCCGCTGGG	SF3A2	CORE_ESSETIAL	CTCTGACTCACGCCGCTGGG
SF3A2_GCCCAGCGGCGTGAGTCAGA	SF3A2	CORE_ESSETIAL	GCCCAGCGGCGTGAGTCAGA
SF3A2_GCGTGAGTCAGAGGGTCCCG	SF3A2	CORE_ESSETIAL	GCGTGAGTCAGAGGGTCCCG
SF3A2_GTCCCGAGGCGCGAAGGAAA	SF3A2	CORE_ESSETIAL	GTCCCGAGGCGCGAAGGAAA
SF3B1_ACCTCGCGGTTCCCTCTAGG	SF3B1	CORE_ESSETIAL	ACCTCGCGGTTCCCTCTAGG
SF3B1_GCCACCTAGAGGGAACCGCG	SF3B1	CORE_ESSETIAL	GCCACCTAGAGGGAACCGCG
SF3B1_GGGAACCGCGAGGTGCATTG	SF3B1	CORE_ESSETIAL	GGGAACCGCGAGGTGCATTG
SF3B1_GTGACAGAACTGCCACCTAG	SF3B1	CORE_ESSETIAL	GTGACAGAACTGCCACCTAG
SF3B1_TTCTGTCACGTGTCACCCGA	SF3B1	CORE_ESSETIAL	TTCTGTCACGTGTCACCCGA
SF3B2_ACTAGAGAAAGGTGCGTCTG	SF3B2	CORE_ESSETIAL	ACTAGAGAAAGGTGCGTCTG
SF3B2_CCACGTCCTCTCTGGTTGGG	SF3B2	CORE_ESSETIAL	CCACGTCCTCTCTGGTTGGG
SF3B2_GAATCCCGTCGCCCAGCGCA	SF3B2	CORE_ESSETIAL	GAATCCCGTCGCCCAGCGCA
SF3B2_GCGTCGCCTCCCAACCAGAG	SF3B2	CORE_ESSETIAL	GCGTCGCCTCCCAACCAGAG
SF3B2_TTGGGAGGCGACGCGCACTC	SF3B2	CORE_ESSETIAL	TTGGGAGGCGACGCGCACTC
SF3B3_AAATAATTTGTAATGCCGTG	SF3B3	CORE_ESSETIAL	AAATAATTTGTAATGCCGTG
SF3B3_AATGCCGTGTGGAAGCAAGA	SF3B3	CORE_ESSETIAL	AATGCCGTGTGGAAGCAAGA
SF3B3_GCTTCCGTCTTGCTTCCACA	SF3B3	CORE_ESSETIAL	GCTTCCGTCTTGCTTCCACA
SF3B3_TATATTCTTCAGGCGCGGAT	SF3B3	CORE_ESSETIAL	TATATTCTTCAGGCGCGGAT
SF3B3_TTATATATATTCTTCAGGCG	SF3B3	CORE_ESSETIAL	TTATATATATTCTTCAGGCG
SF3B4_CGACCCAGGTTAAGTTTCGG	SF3B4	CORE_ESSETIAL	CGACCCAGGTTAAGTTTCGG
SF3B4_CTCCGAAACTTAACCTGGGT	SF3B4	CORE_ESSETIAL	CTCCGAAACTTAACCTGGGT
SF3B4_GAAACTTAACCTGGGTCGGG	SF3B4	CORE_ESSETIAL	GAAACTTAACCTGGGTCGGG
SF3B4_GAGCCTCCGAAACTTAACCT	SF3B4	CORE_ESSETIAL	GAGCCTCCGAAACTTAACCT
SF3B4_GCACCTCAGGACGCGAGCCG	SF3B4	CORE_ESSETIAL	GCACCTCAGGACGCGAGCCG
SF3B5_AGCACATTCTGTCACGCAAT	SF3B5	CORE_ESSETIAL	AGCACATTCTGTCACGCAAT
SF3B5_CTCTCGCTCATAGGGCTCAG	SF3B5	CORE_ESSETIAL	CTCTCGCTCATAGGGCTCAG
SF3B5_TAGCGTAACTCTCGCTCATA	SF3B5	CORE_ESSETIAL	TAGCGTAACTCTCGCTCATA
SF3B5_TCACGCAATTGGAGTTGCTG	SF3B5	CORE_ESSETIAL	TCACGCAATTGGAGTTGCTG
SF3B5_TCGCTCATAGGGCTCAGAGG	SF3B5	CORE_ESSETIAL	TCGCTCATAGGGCTCAGAGG
SFPQ_GAACCTCTGATCATTCCTAT	SFPQ	CORE_ESSETIAL	GAACCTCTGATCATTCCTAT
SFPQ_GATCATTCCTATTGGCCCCT	SFPQ	CORE_ESSETIAL	GATCATTCCTATTGGCCCCT
SFPQ_GCCTCCCGCCTCTCACCCAG	SFPQ	CORE_ESSETIAL	GCCTCCCGCCTCTCACCCAG
SFPQ_GGGCCAATAGGAATGATCAG	SFPQ	CORE_ESSETIAL	GGGCCAATAGGAATGATCAG
SFPQ_TAGTAATTGCAATTGGCTAT	SFPQ	CORE_ESSETIAL	TAGTAATTGCAATTGGCTAT
SHFM1_AAAAAATCACCTCTACAACT	SEM1	CORE_ESSETIAL	AAAAAATCACCTCTACAACT
SHFM1_AATGCTGGGATACTGGAGGT	SEM1	CORE_ESSETIAL	AATGCTGGGATACTGGAGGT
SHFM1_GAGGAATGCTGGGATACTGG	SEM1	CORE_ESSETIAL	GAGGAATGCTGGGATACTGG
SHFM1_GGAAAAAGCGCTAACCCCGC	SEM1	CORE_ESSETIAL	GGAAAAAGCGCTAACCCCGC
SHFM1_TCGGCCCAGCGCTTCCTGCG	SEM1	CORE_ESSETIAL	TCGGCCCAGCGCTTCCTGCG
SMC3_AAATCCACCAAAAAACGCTG	SMC3	CORE_ESSETIAL	AAATCCACCAAAAAACGCTG
SMC3_ACTTAGTCAAAAGCTTCACT	SMC3	CORE_ESSETIAL	ACTTAGTCAAAAGCTTCACT
SMC3_CAAAAAACGCTGTGGAGGAC	SMC3	CORE_ESSETIAL	CAAAAAACGCTGTGGAGGAC
SMC3_GCGTAGGAGGAGTCAAGTTC	SMC3	CORE_ESSETIAL	GCGTAGGAGGAGTCAAGTTC
SMC3_TCCACCAAAAAACGCTGTGG	SMC3	CORE_ESSETIAL	TCCACCAAAAAACGCTGTGG
SNRNP200_CCCACATATCCCGCTCAGAA	SNRNP200	CORE_ESSETIAL	CCCACATATCCCGCTCAGAA
SNRNP200_GCCCACATATCCCGCTCAGA	SNRNP200	CORE_ESSETIAL	GCCCACATATCCCGCTCAGA
SNRNP200_GCTTTCCGCACCCTTCTGAG	SNRNP200	CORE_ESSETIAL	GCTTTCCGCACCCTTCTGAG
SNRNP200_TGCGGAAAGCCGCGCGCACA	SNRNP200	CORE_ESSETIAL	TGCGGAAAGCCGCGCGCACA
SNRNP200_TTCGGGGACCCAGACGCACC	SNRNP200	CORE_ESSETIAL	TTCGGGGACCCAGACGCACC
SNRNP27_AAAACGAGTTGCGAGGGTTC	SNRNP27	CORE_ESSETIAL	AAAACGAGTTGCGAGGGTTC
SNRNP27_CCACCGTGAACAAAGAAGAC	SNRNP27	CORE_ESSETIAL	CCACCGTGAACAAAGAAGAC
SNRNP27_CCGGTCTTCTTTGTTCACGG	SNRNP27	CORE_ESSETIAL	CCGGTCTTCTTTGTTCACGG
SNRNP27_CGGTCTTCTTTGTTCACGGT	SNRNP27	CORE_ESSETIAL	CGGTCTTCTTTGTTCACGGT
SNRNP27_GGTGTTATTATAGAAATTCC	SNRNP27	CORE_ESSETIAL	GGTGTTATTATAGAAATTCC
SNRPD1_AAGGCAACCTCCAGCCGCCA	SNRPD1	CORE_ESSETIAL	AAGGCAACCTCCAGCCGCCA
SNRPD1_AGGTTGCCTTGCGACGGCTG	SNRPD1	CORE_ESSETIAL	AGGTTGCCTTGCGACGGCTG
SNRPD1_CGATACCCTCAGCCGTCGCA	SNRPD1	CORE_ESSETIAL	CGATACCCTCAGCCGTCGCA
SNRPD1_CGCACTCTCTTCCGGCCGCG	SNRPD1	CORE_ESSETIAL	CGCACTCTCTTCCGGCCGCG
SNRPD1_GGTTGCCTTGCGACGGCTGA	SNRPD1	CORE_ESSETIAL	GGTTGCCTTGCGACGGCTGA
SNRPD2_AAGCTTCGGGTAGGGGTTCG	SNRPD2	CORE_ESSETIAL	AAGCTTCGGGTAGGGGTTCG
SNRPD2_ATCATTGTGCACCGTTGGTG	SNRPD2	CORE_ESSETIAL	ATCATTGTGCACCGTTGGTG
SNRPD2_CCATCATTGTGCACCGTTGG	SNRPD2	CORE_ESSETIAL	CCATCATTGTGCACCGTTGG
SNRPD2_GCCACAGCATTCCCCACCAA	SNRPD2	CORE_ESSETIAL	GCCACAGCATTCCCCACCAA
SNRPD2_GGAATAAAAGCTTCGGGTAG	SNRPD2	CORE_ESSETIAL	GGAATAAAAGCTTCGGGTAG
SRCAP_AGGGTGCAGCACGGTGCGCA	SRCAP	CORE_ESSETIAL	AGGGTGCAGCACGGTGCGCA
SRCAP_GAGGCTCGCGTGCTAGCGTA	SRCAP	CORE_ESSETIAL	GAGGCTCGCGTGCTAGCGTA
SRCAP_GGAGGCTCGCGTGCTAGCGT	SRCAP	CORE_ESSETIAL	GGAGGCTCGCGTGCTAGCGT
SRCAP_GGTGCGCAAGGCAGCCTGGG	SRCAP	CORE_ESSETIAL	GGTGCGCAAGGCAGCCTGGG
SRCAP_TGCTAGCGTAGGGTGCAGCA	SRCAP	CORE_ESSETIAL	TGCTAGCGTAGGGTGCAGCA
SRFBP1_AACTGAGACAGAACAACTAC	SRFBP1	CORE_ESSETIAL	AACTGAGACAGAACAACTAC
SRFBP1_AAGAAACATTGACGCTTGGA	SRFBP1	CORE_ESSETIAL	AAGAAACATTGACGCTTGGA
SRFBP1_AGAAACATTGACGCTTGGAA	SRFBP1	CORE_ESSETIAL	AGAAACATTGACGCTTGGAA
SRFBP1_AGAACAACTACCGGCGCAGA	SRFBP1	CORE_ESSETIAL	AGAACAACTACCGGCGCAGA
SRFBP1_GAACAAGAAACATTGACGCT	SRFBP1	CORE_ESSETIAL	GAACAAGAAACATTGACGCT
SRSF1_CGATCCCAACACGCACGCGC	SRSF1	CORE_ESSETIAL	CGATCCCAACACGCACGCGC
SRSF1_CGCACGCGCGGGAGCGCAAC	SRSF1	CORE_ESSETIAL	CGCACGCGCGGGAGCGCAAC
SRSF1_CGCTCCCGCGCGTGCGTGTT	SRSF1	CORE_ESSETIAL	CGCTCCCGCGCGTGCGTGTT
SRSF1_GGAGCGCAACGGGTGCTGCG	SRSF1	CORE_ESSETIAL	GGAGCGCAACGGGTGCTGCG
SRSF1_TCGATCCCAACACGCACGCG	SRSF1	CORE_ESSETIAL	TCGATCCCAACACGCACGCG
SRSF3_CAGCGAGAGCCGCGGTTGCT	SRSF3	CORE_ESSETIAL	CAGCGAGAGCCGCGGTTGCT
SRSF3_CCCCCAATGAGAAGCAGAAG	SRSF3	CORE_ESSETIAL	CCCCCAATGAGAAGCAGAAG
SRSF3_GAGCGCGCTCCCAGCAACCG	SRSF3	CORE_ESSETIAL	GAGCGCGCTCCCAGCAACCG
SRSF3_GCGTTTGTAGCCATACGTCA	SRSF3	CORE_ESSETIAL	GCGTTTGTAGCCATACGTCA
SRSF3_TACAAACGCAGCGAGAGCCG	SRSF3	CORE_ESSETIAL	TACAAACGCAGCGAGAGCCG
SUPT5H_CAGCCCTGCCTCTCTCAAGA	SUPT5H	CORE_ESSETIAL	CAGCCCTGCCTCTCTCAAGA
SUPT5H_CCAGGTCGCCATCTTGAGAG	SUPT5H	CORE_ESSETIAL	CCAGGTCGCCATCTTGAGAG
SUPT5H_GAGTGCGGGGCCGACATCTG	SUPT5H	CORE_ESSETIAL	GAGTGCGGGGCCGACATCTG
SUPT5H_TCCTAACCCTCCGCAGATGT	SUPT5H	CORE_ESSETIAL	TCCTAACCCTCCGCAGATGT
SUPT5H_TCGCCATCTTGAGAGAGGCA	SUPT5H	CORE_ESSETIAL	TCGCCATCTTGAGAGAGGCA
SUPT6H_AAAGGTAACCGAAGCGGCTC	SUPT6H	CORE_ESSETIAL	AAAGGTAACCGAAGCGGCTC
SUPT6H_ATACTCTCGCTCTGTTCCAG	SUPT6H	CORE_ESSETIAL	ATACTCTCGCTCTGTTCCAG
SUPT6H_GATACTCTCGCTCTGTTCCA	SUPT6H	CORE_ESSETIAL	GATACTCTCGCTCTGTTCCA
SUPT6H_GGTGCGAAAGGTAACCGAAG	SUPT6H	CORE_ESSETIAL	GGTGCGAAAGGTAACCGAAG
SUPT6H_GTAACCGAAGCGGCTCAGGA	SUPT6H	CORE_ESSETIAL	GTAACCGAAGCGGCTCAGGA
SUPV3L1_AAGGAAAACGCCGTGCCGTG	SUPV3L1	CORE_ESSETIAL	AAGGAAAACGCCGTGCCGTG
SUPV3L1_AGGAAAACGCCGTGCCGTGA	SUPV3L1	CORE_ESSETIAL	AGGAAAACGCCGTGCCGTGA
SUPV3L1_GAAAGAACACCCTCACGGCA	SUPV3L1	CORE_ESSETIAL	GAAAGAACACCCTCACGGCA
SUPV3L1_GGCCGAGCAGGTAAGCTGCC	SUPV3L1	CORE_ESSETIAL	GGCCGAGCAGGTAAGCTGCC
SUPV3L1_GGGAAAACGCCTGACCGTTA	SUPV3L1	CORE_ESSETIAL	GGGAAAACGCCTGACCGTTA
TFIP11_CAGGGCAGCGTGGGACGCTA	TFIP11	CORE_ESSETIAL	CAGGGCAGCGTGGGACGCTA
TFIP11_CGGCGGATATGGCTGCAGAG	TFIP11	CORE_ESSETIAL	CGGCGGATATGGCTGCAGAG
TFIP11_CTCCTATCTAAGATCCCAGC	TFIP11	CORE_ESSETIAL	CTCCTATCTAAGATCCCAGC
TFIP11_GCTGGGATCTTAGATAGGAG	TFIP11	CORE_ESSETIAL	GCTGGGATCTTAGATAGGAG
TFIP11_GGCAGCGTGGGACGCTACGG	TFIP11	CORE_ESSETIAL	GGCAGCGTGGGACGCTACGG
TIMM10_CTCTATGATCGCCGAGTTCC	TIMM10	CORE_ESSETIAL	CTCTATGATCGCCGAGTTCC
TIMM10_GAACTCGGCGATCATAGAGA	TIMM10	CORE_ESSETIAL	GAACTCGGCGATCATAGAGA
TIMM10_GATCATAGAGAGGGAGCGGC	TIMM10	CORE_ESSETIAL	GATCATAGAGAGGGAGCGGC
TIMM10_GGAACTCGGCGATCATAGAG	TIMM10	CORE_ESSETIAL	GGAACTCGGCGATCATAGAG
TIMM10_GGAATTAAATACCAACGAGA	TIMM10	CORE_ESSETIAL	GGAATTAAATACCAACGAGA
TSTA3_ACGAGACTGCGCTTCCCAAG	TSTA3	CORE_ESSETIAL	ACGAGACTGCGCTTCCCAAG
TSTA3_CTCCAAGTCCCAGCTGTGCC	TSTA3	CORE_ESSETIAL	CTCCAAGTCCCAGCTGTGCC
TSTA3_GCGCTTCCCAAGCGGCTTTG	TSTA3	CORE_ESSETIAL	GCGCTTCCCAAGCGGCTTTG
TSTA3_GGAAGCGCAGTCTCGTCCGC	TSTA3	CORE_ESSETIAL	GGAAGCGCAGTCTCGTCCGC
TSTA3_TCCAAGTCCCAGCTGTGCCC	TSTA3	CORE_ESSETIAL	TCCAAGTCCCAGCTGTGCCC
TUBA1B_CGGCCTGGCCGCCGCAGAGG	TUBA1B	CORE_ESSETIAL	CGGCCTGGCCGCCGCAGAGG
TUBA1B_CTCGGAGCCCGCCTCTGCGG	TUBA1B	CORE_ESSETIAL	CTCGGAGCCCGCCTCTGCGG
TUBA1B_GCCCGGCCTGGCCGCCGCAG	TUBA1B	CORE_ESSETIAL	GCCCGGCCTGGCCGCCGCAG
TUBA1B_GCGGTCGCTGGCCCCTCCTC	TUBA1B	CORE_ESSETIAL	GCGGTCGCTGGCCCCTCCTC
TUBA1B_GGGCTCGGAGCCCGCCTCTG	TUBA1B	CORE_ESSETIAL	GGGCTCGGAGCCCGCCTCTG
TUBGCP2_CGGAGCCGCTGCCTGTAGAG	TUBGCP2	CORE_ESSETIAL	CGGAGCCGCTGCCTGTAGAG
TUBGCP2_GCCGCGGGATCCCGCTCTAC	TUBGCP2	CORE_ESSETIAL	GCCGCGGGATCCCGCTCTAC
TUBGCP2_GCTGTGCGCCCGCCTCGCTG	TUBGCP2	CORE_ESSETIAL	GCTGTGCGCCCGCCTCGCTG
TUBGCP2_GGAGCCGCTGCCTGTAGAGC	TUBGCP2	CORE_ESSETIAL	GGAGCCGCTGCCTGTAGAGC
TUBGCP2_GGATCCCGCTCTACAGGCAG	TUBGCP2	CORE_ESSETIAL	GGATCCCGCTCTACAGGCAG
U2AF1_AGGTGCTGCCTGCGCGTGGG	U2AF1	CORE_ESSETIAL	AGGTGCTGCCTGCGCGTGGG
U2AF1_GCGAGGTGCTGCCTGCGCGT	U2AF1	CORE_ESSETIAL	GCGAGGTGCTGCCTGCGCGT
U2AF1_GGCGAGGTGCTGCCTGCGCG	U2AF1	CORE_ESSETIAL	GGCGAGGTGCTGCCTGCGCG
U2AF1_GGGCGGGACGCATGCGCGTA	U2AF1	CORE_ESSETIAL	GGGCGGGACGCATGCGCGTA
U2AF1_TGGGCGGGACGCATGCGCGT	U2AF1	CORE_ESSETIAL	TGGGCGGGACGCATGCGCGT
U2AF2_CGCTTCGGAGCCAGGCTCGG	U2AF2	CORE_ESSETIAL	CGCTTCGGAGCCAGGCTCGG
U2AF2_GCGCTTCGGAGCCAGGCTCG	U2AF2	CORE_ESSETIAL	GCGCTTCGGAGCCAGGCTCG
U2AF2_GCTTCGGAGCCAGGCTCGGG	U2AF2	CORE_ESSETIAL	GCTTCGGAGCCAGGCTCGGG
U2AF2_GGAGGGGCAAGCTCGCGGGC	U2AF2	CORE_ESSETIAL	GGAGGGGCAAGCTCGCGGGC
U2AF2_GGGGGGAGGGGCAAGCTCGC	U2AF2	CORE_ESSETIAL	GGGGGGAGGGGCAAGCTCGC
USP39_ACTCTCTACGAGTCGCCACT	USP39	CORE_ESSETIAL	ACTCTCTACGAGTCGCCACT
USP39_CGCTGCAGAAAATTTGTGGG	USP39	CORE_ESSETIAL	CGCTGCAGAAAATTTGTGGG
USP39_CTCTCTACGAGTCGCCACTG	USP39	CORE_ESSETIAL	CTCTCTACGAGTCGCCACTG
USP39_GCAGCGTGATTTGTCCCCAG	USP39	CORE_ESSETIAL	GCAGCGTGATTTGTCCCCAG
USP39_GGCGACTCGTAGAGAGTTCG	USP39	CORE_ESSETIAL	GGCGACTCGTAGAGAGTTCG
VCP_CCAATCAGGAAATTCGCTTG	VCP	CORE_ESSETIAL	CCAATCAGGAAATTCGCTTG
VCP_CGGGTTGCTGGGGAGAGGCG	VCP	CORE_ESSETIAL	CGGGTTGCTGGGGAGAGGCG
VCP_CTGTGATCTGCGGGTTGCTG	VCP	CORE_ESSETIAL	CTGTGATCTGCGGGTTGCTG
VCP_GCTGTGATCTGCGGGTTGCT	VCP	CORE_ESSETIAL	GCTGTGATCTGCGGGTTGCT
VCP_TCCTGATTGGCTGTGATCTG	VCP	CORE_ESSETIAL	TCCTGATTGGCTGTGATCTG
WDR12_AGAATTCTTCCCATACGTGT	WDR12	CORE_ESSETIAL	AGAATTCTTCCCATACGTGT
WDR12_CGATTACGGGCCCACACGTA	WDR12	CORE_ESSETIAL	CGATTACGGGCCCACACGTA
WDR12_GATTACGGGCCCACACGTAT	WDR12	CORE_ESSETIAL	GATTACGGGCCCACACGTAT
WDR12_GTGTGGGCCCGTAATCGATT	WDR12	CORE_ESSETIAL	GTGTGGGCCCGTAATCGATT
WDR12_TAGAATTCTTCCCATACGTG	WDR12	CORE_ESSETIAL	TAGAATTCTTCCCATACGTG
WDR61_AGCGACGGCAACGGGCGCTG	WDR61	CORE_ESSETIAL	AGCGACGGCAACGGGCGCTG
WDR61_CCCCGCGCCCGCCATAGCGA	WDR61	CORE_ESSETIAL	CCCCGCGCCCGCCATAGCGA
WDR61_CCCGTTGCCGTCGCTATGGC	WDR61	CORE_ESSETIAL	CCCGTTGCCGTCGCTATGGC
WDR61_CCGTCGCTATGGCGGGCGCG	WDR61	CORE_ESSETIAL	CCGTCGCTATGGCGGGCGCG
WDR61_CGCGGGGCAGACGCCGACGA	WDR61	CORE_ESSETIAL	CGCGGGGCAGACGCCGACGA
XAB2_AGCGACCGGAAGCAGAATAG	XAB2	CORE_ESSETIAL	AGCGACCGGAAGCAGAATAG
XAB2_CGAAAAGAAGTCAATAACGT	XAB2	CORE_ESSETIAL	CGAAAAGAAGTCAATAACGT
XAB2_TCGAAAAGAAGTCAATAACG	XAB2	CORE_ESSETIAL	TCGAAAAGAAGTCAATAACG
XAB2_TCTATTCTGCTTCCGGTCGC	XAB2	CORE_ESSETIAL	TCTATTCTGCTTCCGGTCGC
XAB2_TGGCGCCTCTATTCTGCTTC	XAB2	CORE_ESSETIAL	TGGCGCCTCTATTCTGCTTC
XPO1_CCCAGGTTCCAAACGCTCCG	XPO1	CORE_ESSETIAL	CCCAGGTTCCAAACGCTCCG
XPO1_CCGCGGAGCGTTTGGAACCT	XPO1	CORE_ESSETIAL	CCGCGGAGCGTTTGGAACCT
XPO1_GCTGGAACTGACCAATAGGA	XPO1	CORE_ESSETIAL	GCTGGAACTGACCAATAGGA
XPO1_GGAACTGACCAATAGGAGGG	XPO1	CORE_ESSETIAL	GGAACTGACCAATAGGAGGG
XPO1_TGTAGCTGGAACTGACCAAT	XPO1	CORE_ESSETIAL	TGTAGCTGGAACTGACCAAT
YY1_AGCAGCGGCCGAGCGAGCGC	YY1	CORE_ESSETIAL	AGCAGCGGCCGAGCGAGCGC
YY1_CGCTCGGCCGCTGCTCGTCT	YY1	CORE_ESSETIAL	CGCTCGGCCGCTGCTCGTCT
YY1_CGGGCGCACCGAGGCGAGGG	YY1	CORE_ESSETIAL	CGGGCGCACCGAGGCGAGGG
YY1_CTTCCCCGCCTCCCTCGCCT	YY1	CORE_ESSETIAL	CTTCCCCGCCTCCCTCGCCT
YY1_GCGCGGGCGCGGGCGCACCG	YY1	CORE_ESSETIAL	GCGCGGGCGCGGGCGCACCG
ZNF207_AAACTCTGAAACGGACAAGA	ZNF207	CORE_ESSETIAL	AAACTCTGAAACGGACAAGA
ZNF207_ACGCAGACCTCCGCCCTGAG	ZNF207	CORE_ESSETIAL	ACGCAGACCTCCGCCCTGAG
ZNF207_CTCTTAGTCCCACCCACTCA	ZNF207	CORE_ESSETIAL	CTCTTAGTCCCACCCACTCA
ZNF207_TGGGACTAAGAGGCGCGAAG	ZNF207	CORE_ESSETIAL	TGGGACTAAGAGGCGCGAAG
ZNF207_TTAGTCCCACCCACTCAGGG	ZNF207	CORE_ESSETIAL	TTAGTCCCACCCACTCAGGG
SPDEF_CCTTGCTTACCTCAGACCAC	SPDEF	DEP_MAP	CCTTGCTTACCTCAGACCAC
SPDEF_AATGAGTCCCCTAGCTGTCA	SPDEF	DEP_MAP	AATGAGTCCCCTAGCTGTCA
SPDEF_GTTAATCAGGAGCCTGCCTG	SPDEF	DEP_MAP	GTTAATCAGGAGCCTGCCTG
SPDEF_AAGGAGGGGGAGACCTGCAA	SPDEF	DEP_MAP	AAGGAGGGGGAGACCTGCAA
SPDEF_GCATGGATCCCCCAGCAAGG	SPDEF	DEP_MAP	GCATGGATCCCCCAGCAAGG
FOXA1_CTTTGTGCGGCGGACAAATG	FOXA1	DEP_MAP	CTTTGTGCGGCGGACAAATG
FOXA1_GTGCGAGCGTCTTTGTGCGG	FOXA1	DEP_MAP	GTGCGAGCGTCTTTGTGCGG
FOXA1_TGCGGCGGACAAATGGGGAG	FOXA1	DEP_MAP	TGCGGCGGACAAATGGGGAG
FOXA1_TAGGTGCGAGCGTCTTTGTG	FOXA1	DEP_MAP	TAGGTGCGAGCGTCTTTGTG
FOXA1_GCTCGCACCTACAAAGCCCG	FOXA1	DEP_MAP	GCTCGCACCTACAAAGCCCG
ZNF652_TGTGTGGATGTGTGTGCCGG	ZNF652	DEP_MAP	TGTGTGGATGTGTGTGCCGG
ZNF652_GTGTGGATGTGTGTGCCGGA	ZNF652	DEP_MAP	GTGTGGATGTGTGTGCCGGA
ZNF652_TGTGGATGTGTGTGCCGGAG	ZNF652	DEP_MAP	TGTGGATGTGTGTGCCGGAG
ZNF652_TGTGTGTGCCGGAGGGGGCA	ZNF652	DEP_MAP	TGTGTGTGCCGGAGGGGGCA
ZNF652_GTGTGCCGGAGGGGGCAGGG	ZNF652	DEP_MAP	GTGTGCCGGAGGGGGCAGGG
TFAP2C_CCTAGCTCCGCCCCGCACCC	TFAP2C	DEP_MAP	CCTAGCTCCGCCCCGCACCC
TFAP2C_GAGCTAGGCTGGGACTGGCT	TFAP2C	DEP_MAP	GAGCTAGGCTGGGACTGGCT
TFAP2C_GCTAGGCTGGGACTGGCTGG	TFAP2C	DEP_MAP	GCTAGGCTGGGACTGGCTGG
TFAP2C_GTGCGGGGCGGAGCTAGGCT	TFAP2C	DEP_MAP	GTGCGGGGCGGAGCTAGGCT
TFAP2C_GGGCGGAGCTAGGCTGGGAC	TFAP2C	DEP_MAP	GGGCGGAGCTAGGCTGGGAC
TFAP2A_GCCTCCCCCTCCGTGCGCTC	TFAP2A	DEP_MAP	GCCTCCCCCTCCGTGCGCTC
TFAP2A_GCCCAGCCGGAGCGCACGGA	TFAP2A	DEP_MAP	GCCCAGCCGGAGCGCACGGA
TFAP2A_CCCCTCCGTGCGCTCCGGCT	TFAP2A	DEP_MAP	CCCCTCCGTGCGCTCCGGCT
TFAP2A_GGGGGCCCAGCCGGAGCGCA	TFAP2A	DEP_MAP	GGGGGCCCAGCCGGAGCGCA
TFAP2A_GGCCCAGCCGGAGCGCACGG	TFAP2A	DEP_MAP	GGCCCAGCCGGAGCGCACGG
SDHB_CCGCGTACGAGCAACCAAGT	SDHB	DEP_MAP	CCGCGTACGAGCAACCAAGT
SDHB_GCCGCGTACGAGCAACCAAG	SDHB	DEP_MAP	GCCGCGTACGAGCAACCAAG
SDHB_CGCCCAGCCTACATCCACTG	SDHB	DEP_MAP	CGCCCAGCCTACATCCACTG
SDHB_GGTTGCTCGTACGCGGCTAG	SDHB	DEP_MAP	GGTTGCTCGTACGCGGCTAG
SDHB_CGCGGCTAGTGGGTCCTCAG	SDHB	DEP_MAP	CGCGGCTAGTGGGTCCTCAG
LMX1B_CGGGACGGCACTATTTGACG	LMX1B	DEP_MAP	CGGGACGGCACTATTTGACG
LMX1B_GGCACTATTTGACGTGGAGC	LMX1B	DEP_MAP	GGCACTATTTGACGTGGAGC
LMX1B_GCGGCCGGTATCCCTGCGCC	LMX1B	DEP_MAP	GCGGCCGGTATCCCTGCGCC
LMX1B_CGGCGGCGCATCCCGGCGCA	LMX1B	DEP_MAP	CGGCGGCGCATCCCGGCGCA
LMX1B_CGCGGCCGGTATCCCTGCGC	LMX1B	DEP_MAP	CGCGGCCGGTATCCCTGCGC
SART3_TTGCCATTGAAAGAGAAACT	SART3	DEP_MAP	TTGCCATTGAAAGAGAAACT
SART3_TAATGTGAATTTAGTGTATG	SART3	DEP_MAP	TAATGTGAATTTAGTGTATG
SART3_GTTCCCAGTTTCTCTTTCAA	SART3	DEP_MAP	GTTCCCAGTTTCTCTTTCAA
SART3_CTCTTTCAATGGCAAGAAAA	SART3	DEP_MAP	CTCTTTCAATGGCAAGAAAA
SART3_CTTGCCATTGAAAGAGAAAC	SART3	DEP_MAP	CTTGCCATTGAAAGAGAAAC
ABHD8_CAGAGCGGCATTGGAAGATG	ABHD8	GWAS_Target	CAGAGCGGCATTGGAAGATG
ABHD8_CCGCCTCACCAATCACAGAG	ABHD8	GWAS_Target	CCGCCTCACCAATCACAGAG
ABHD8_CGGCCAATAGCTACGAAGGT	ABHD8	GWAS_Target	CGGCCAATAGCTACGAAGGT
ABHD8_CGTTCGGCCAATAGCTACGA	ABHD8	GWAS_Target	CGTTCGGCCAATAGCTACGA
ABHD8_CTCCCCAGCAGGAAGAGCGA	ABHD8	GWAS_Target	CTCCCCAGCAGGAAGAGCGA
ABI3BP_ACTTCGGCCTATCGCAGCTG	ABI3BP	GWAS_Target	ACTTCGGCCTATCGCAGCTG
ABI3BP_AGGCGGCAATTCCGTAGTGG	ABI3BP	GWAS_Target	AGGCGGCAATTCCGTAGTGG
ABI3BP_CTAGTTAGGAGCCCAATGAG	ABI3BP	GWAS_Target	CTAGTTAGGAGCCCAATGAG
ABI3BP_GAGAGGCGGCAATTCCGTAG	ABI3BP	GWAS_Target	GAGAGGCGGCAATTCCGTAG
ABI3BP_GTTAGGAGCCCAATGAGAGG	ABI3BP	GWAS_Target	GTTAGGAGCCCAATGAGAGG
ABRAXAS1_ACCCCCTGTGAGTAAGCCCA	ABRAXAS1	GWAS_Target	ACCCCCTGTGAGTAAGCCCA
ABRAXAS1_GCCGTGGGCTTACTCACAGG	ABRAXAS1	GWAS_Target	GCCGTGGGCTTACTCACAGG
ABRAXAS1_GCTGCACTTAGCTGTGCCGT	ABRAXAS1	GWAS_Target	GCTGCACTTAGCTGTGCCGT
ABRAXAS1_GTGCCGTGGGCTTACTCACA	ABRAXAS1	GWAS_Target	GTGCCGTGGGCTTACTCACA
ABRAXAS1_TGCCGTGGGCTTACTCACAG	ABRAXAS1	GWAS_Target	TGCCGTGGGCTTACTCACAG
AC000032.2_ENST00000562538.1_AAGGGACTGGCTGGTGATCC	AC000032.2	GWAS_Target	AAGGGACTGGCTGGTGATCC
AC000032.2_ENST00000562538.1_AGACAGACAGTCTGGGTAGA	AC000032.2	GWAS_Target	AGACAGACAGTCTGGGTAGA
AC000032.2_ENST00000562538.1_AGGATCACCAGCCAGTCCCT	AC000032.2	GWAS_Target	AGGATCACCAGCCAGTCCCT
AC000032.2_ENST00000562538.1_TGACAGACAGACAGACAGTC	AC000032.2	GWAS_Target	TGACAGACAGACAGACAGTC
AC000032.2_ENST00000562538.1_TGTCTTGTCTTATTTGCTCC	AC000032.2	GWAS_Target	TGTCTTGTCTTATTTGCTCC
AC000120.7_ENST00000414227.1_ACCCGAAGGTATCTTAACCC	AC000120.7	GWAS_Target	ACCCGAAGGTATCTTAACCC
AC000120.7_ENST00000414227.1_GCCTGGGTTAAGATACCTTC	AC000120.7	GWAS_Target	GCCTGGGTTAAGATACCTTC
AC000120.7_ENST00000414227.1_TAAAGAATTTGTAAACCCGA	AC000120.7	GWAS_Target	TAAAGAATTTGTAAACCCGA
AC000120.7_ENST00000414227.1_TGCCTGGGTTAAGATACCTT	AC000120.7	GWAS_Target	TGCCTGGGTTAAGATACCTT
AC002306.1_ENST00000559614.2_ATGACTAGAGAGTCACCCAC	AC002306.1	GWAS_Target	ATGACTAGAGAGTCACCCAC
AC002306.1_ENST00000559614.2_CTTAGATAACAACATAACCA	AC002306.1	GWAS_Target	CTTAGATAACAACATAACCA
AC002306.1_ENST00000559614.2_GACTCTCTAGTCATCTAAGG	AC002306.1	GWAS_Target	GACTCTCTAGTCATCTAAGG
AC002306.1_ENST00000559614.2_TGCCACCAGCTGTCATGACA	AC002306.1	GWAS_Target	TGCCACCAGCTGTCATGACA
AC002306.1_ENST00000559614.2_TGCCATGTCATGACAGCTGG	AC002306.1	GWAS_Target	TGCCATGTCATGACAGCTGG
AC004009.3_ENST00000412413.1_ATACCAGGGGCGGAGTGCTT	AC004009.3	GWAS_Target	ATACCAGGGGCGGAGTGCTT
AC004009.3_ENST00000412413.1_ATCTCCCGGAAATATACCAG	AC004009.3	GWAS_Target	ATCTCCCGGAAATATACCAG
AC004009.3_ENST00000412413.1_CGGAGTGCTTTGGAGAAGCA	AC004009.3	GWAS_Target	CGGAGTGCTTTGGAGAAGCA
AC004009.3_ENST00000412413.1_TATCTCCCGGAAATATACCA	AC004009.3	GWAS_Target	TATCTCCCGGAAATATACCA
AC004009.3_ENST00000412413.1_TCCCGGAAATATACCAGGGG	AC004009.3	GWAS_Target	TCCCGGAAATATACCAGGGG
AC004012.1_ENST00000416593.1_AATGCTCTGGAGGTGTTAGC	AC004012.1	GWAS_Target	AATGCTCTGGAGGTGTTAGC
AC004012.1_ENST00000416593.1_AGGACTTTAGAGGACAGCAG	AC004012.1	GWAS_Target	AGGACTTTAGAGGACAGCAG
AC004012.1_ENST00000416593.1_AGTGGAGTTGACTGCAGCTG	AC004012.1	GWAS_Target	AGTGGAGTTGACTGCAGCTG
AC004012.1_ENST00000416593.1_CATGAACATTAGGACTTTAG	AC004012.1	GWAS_Target	CATGAACATTAGGACTTTAG
AC004012.1_ENST00000416593.1_GCAGCTGGGGCAAAGGTAGC	AC004012.1	GWAS_Target	GCAGCTGGGGCAAAGGTAGC
AC004069.2_ENST00000504082.1_AGAGTTAAAGGCAGCTTTGC	AC004069.2	GWAS_Target	AGAGTTAAAGGCAGCTTTGC
AC004069.2_ENST00000504082.1_GCTTTGCAGGATCTTTGCAA	AC004069.2	GWAS_Target	GCTTTGCAGGATCTTTGCAA
AC004069.2_ENST00000504082.1_TAAAGTCTGTTCTTTGTCAT	AC004069.2	GWAS_Target	TAAAGTCTGTTCTTTGTCAT
AC004069.2_ENST00000504082.1_TATATCTCTCTATAGTATAG	AC004069.2	GWAS_Target	TATATCTCTCTATAGTATAG
AC004069.2_ENST00000504082.1_TGAAATATCAAAAGAGTTAA	AC004069.2	GWAS_Target	TGAAATATCAAAAGAGTTAA
AC004549.6_ENST00000441955.1_AGGAAGGTTTGTCTTCGGGA	AC004549.6	GWAS_Target	AGGAAGGTTTGTCTTCGGGA
AC004549.6_ENST00000441955.1_GTCACAATCGCAGTCTGGAA	AC004549.6	GWAS_Target	GTCACAATCGCAGTCTGGAA
AC004549.6_ENST00000441955.1_TCCAGACTGCGATTGTGACG	AC004549.6	GWAS_Target	TCCAGACTGCGATTGTGACG
AC004549.6_ENST00000441955.1_TCGGATCAGCTGTGGAGTTT	AC004549.6	GWAS_Target	TCGGATCAGCTGTGGAGTTT
AC004549.6_ENST00000441955.1_TGGGCGACTCGGATCAGCTG	AC004549.6	GWAS_Target	TGGGCGACTCGGATCAGCTG
AC004593.3_ENST00000446246.1_AAGCTGTAGCCAATGAGGCA	AC004593.3	GWAS_Target	AAGCTGTAGCCAATGAGGCA
AC004593.3_ENST00000446246.1_AGCTGTAGCCAATGAGGCAA	AC004593.3	GWAS_Target	AGCTGTAGCCAATGAGGCAA
AC004593.3_ENST00000446246.1_GAGGCAAGGGGAACTTTGCT	AC004593.3	GWAS_Target	GAGGCAAGGGGAACTTTGCT
AC004593.3_ENST00000446246.1_GCTGTAGCCAATGAGGCAAG	AC004593.3	GWAS_Target	GCTGTAGCCAATGAGGCAAG
AC004593.3_ENST00000446246.1_GGGAACTTTGCTGGGGGGTG	AC004593.3	GWAS_Target	GGGAACTTTGCTGGGGGGTG
AC004812.1_ENST00000582675.1_AGTCTATGAGGCAGGCGAGC	AC004812.1	GWAS_Target	AGTCTATGAGGCAGGCGAGC
AC004812.1_ENST00000582675.1_GTGAGTTCACTATATCCCTA	AC004812.1	GWAS_Target	GTGAGTTCACTATATCCCTA
AC004812.1_ENST00000582675.1_TGACTTAAAAACAGTCTATG	AC004812.1	GWAS_Target	TGACTTAAAAACAGTCTATG
AC004812.1_ENST00000582675.1_TGAGCGTACATTTCTACCCA	AC004812.1	GWAS_Target	TGAGCGTACATTTCTACCCA
AC004812.1_ENST00000582675.1_TTAAAAACAGTCTATGAGGC	AC004812.1	GWAS_Target	TTAAAAACAGTCTATGAGGC
AC005013.5_ENST00000436594.1_CTAAGCCGCGGCTCCTTCGA	AC005013.5	GWAS_Target	CTAAGCCGCGGCTCCTTCGA
AC005013.5_ENST00000436594.1_GAGATCAGCCGCCTAAGCCG	AC005013.5	GWAS_Target	GAGATCAGCCGCCTAAGCCG
AC005013.5_ENST00000436594.1_GCAGCTTGACTAGACTCTCC	AC005013.5	GWAS_Target	GCAGCTTGACTAGACTCTCC
AC005013.5_ENST00000436594.1_GGCTGGACGGGAACGCCCTG	AC005013.5	GWAS_Target	GGCTGGACGGGAACGCCCTG
AC005013.5_ENST00000436594.1_TGGAGAGTCTAGTCAAGCTG	AC005013.5	GWAS_Target	TGGAGAGTCTAGTCAAGCTG
AC005037.2_ENST00000408603.1_AAAATACTTCCACAACCAGC	AC005037.2	GWAS_Target	AAAATACTTCCACAACCAGC
AC005037.2_ENST00000408603.1_GTTTGTCAAATACCAAAACG	AC005037.2	GWAS_Target	GTTTGTCAAATACCAAAACG
AC005037.2_ENST00000408603.1_TAGTGTAAAAATCCACGTTT	AC005037.2	GWAS_Target	TAGTGTAAAAATCCACGTTT
AC005037.2_ENST00000408603.1_TTTCTGTGTCCTGCTGGTTG	AC005037.2	GWAS_Target	TTTCTGTGTCCTGCTGGTTG
AC005037.2_ENST00000408603.1_TTTGGTATTTGACAAACTCT	AC005037.2	GWAS_Target	TTTGGTATTTGACAAACTCT
AC005037.3_ENST00000332935.6_ACAAAAGGCCTATAACTGCG	AC005037.3	GWAS_Target	ACAAAAGGCCTATAACTGCG
AC005037.3_ENST00000332935.6_CCAAAGTCCTTTAAGACTTG	AC005037.3	GWAS_Target	CCAAAGTCCTTTAAGACTTG
AC005037.3_ENST00000332935.6_CCTCAAGTCTTAAAGGACTT	AC005037.3	GWAS_Target	CCTCAAGTCTTAAAGGACTT
AC005037.3_ENST00000332935.6_CTGCGGGGCAGACTAACGAA	AC005037.3	GWAS_Target	CTGCGGGGCAGACTAACGAA
AC005037.3_ENST00000332935.6_TGAGGTGAGAGGCTCACTCT	AC005037.3	GWAS_Target	TGAGGTGAGAGGCTCACTCT
AC005037.3_ENST00000413848.1_CACAAAAGGCCTATAACTGC	AC005037.3	GWAS_Target	CACAAAAGGCCTATAACTGC
AC005037.3_ENST00000413848.1_GAATCAGGTAGGTTAGTATC	AC005037.3	GWAS_Target	GAATCAGGTAGGTTAGTATC
AC005037.3_ENST00000413848.1_GCACAAAAGGCCTATAACTG	AC005037.3	GWAS_Target	GCACAAAAGGCCTATAACTG
AC005037.3_ENST00000413848.1_GGTGAGAGGCTCACTCTGGG	AC005037.3	GWAS_Target	GGTGAGAGGCTCACTCTGGG
AC005037.3_ENST00000413848.1_TCAGGCGTCCCTTGCACAAA	AC005037.3	GWAS_Target	TCAGGCGTCCCTTGCACAAA
AC005088.1_ENST00000580604.1_ATACAGAGATAGGAGATGAG	AC005088.1	GWAS_Target	ATACAGAGATAGGAGATGAG
AC005088.1_ENST00000580604.1_CCATACAGAGATAGGAGATG	AC005088.1	GWAS_Target	CCATACAGAGATAGGAGATG
AC005088.1_ENST00000580604.1_CCTCATCTCCTATCTCTGTA	AC005088.1	GWAS_Target	CCTCATCTCCTATCTCTGTA
AC005088.1_ENST00000580604.1_TAGGTTATGGTTATAGAGCA	AC005088.1	GWAS_Target	TAGGTTATGGTTATAGAGCA
AC005088.1_ENST00000580604.1_TTGCTCTATAACCATAACCT	AC005088.1	GWAS_Target	TTGCTCTATAACCATAACCT
AC005162.4_ENST00000416513.1_ATAGACAAACACGTGTCATA	AC005162.4	GWAS_Target	ATAGACAAACACGTGTCATA
AC005162.4_ENST00000416513.1_CATAGACAAACACGTGTCAT	AC005162.4	GWAS_Target	CATAGACAAACACGTGTCAT
AC005162.4_ENST00000416513.1_TACATATTATTACATCACCC	AC005162.4	GWAS_Target	TACATATTATTACATCACCC
AC005162.4_ENST00000416513.1_TAGACAAACACGTGTCATAG	AC005162.4	GWAS_Target	TAGACAAACACGTGTCATAG
AC005162.4_ENST00000416513.1_TGGGTACTGAGCTTAATACC	AC005162.4	GWAS_Target	TGGGTACTGAGCTTAATACC
AC005162.5_ENST00000411479.1_AATAGCAACGCTGTCTAGGA	AC005162.5	GWAS_Target	AATAGCAACGCTGTCTAGGA
AC005162.5_ENST00000411479.1_ACTGTTGAAAGACTAGAGCA	AC005162.5	GWAS_Target	ACTGTTGAAAGACTAGAGCA
AC005162.5_ENST00000411479.1_ATGAAATAGCAACGCTGTCT	AC005162.5	GWAS_Target	ATGAAATAGCAACGCTGTCT
AC005162.5_ENST00000411479.1_GTCTAGGATGGATTAATGGC	AC005162.5	GWAS_Target	GTCTAGGATGGATTAATGGC
AC005162.5_ENST00000411479.1_TCTAGGATGGATTAATGGCT	AC005162.5	GWAS_Target	TCTAGGATGGATTAATGGCT
AC005195.1_ENST00000579330.1_ATATATGGAATATATATATA	AC005195.1	GWAS_Target	ATATATGGAATATATATATA
AC005195.1_ENST00000579330.1_ATATGGAATATATATATATA	AC005195.1	GWAS_Target	ATATGGAATATATATATATA
AC005253.4_ENST00000593791.1_AAGCCAAGCAACCCAAAAGG	AC005253.4	GWAS_Target	AAGCCAAGCAACCCAAAAGG
AC005253.4_ENST00000593791.1_CCCAAAAGGAGGGCAAGTGC	AC005253.4	GWAS_Target	CCCAAAAGGAGGGCAAGTGC
AC005253.4_ENST00000593791.1_CTTAAGCCAAGCAACCCAAA	AC005253.4	GWAS_Target	CTTAAGCCAAGCAACCCAAA
AC005253.4_ENST00000593791.1_GAGGGCAAGTGCTGGATGTG	AC005253.4	GWAS_Target	GAGGGCAAGTGCTGGATGTG
AC005253.4_ENST00000593791.1_GTCTGCACCTCCCTCCAGCA	AC005253.4	GWAS_Target	GTCTGCACCTCCCTCCAGCA
AC005387.2_ENST00000596596.1_CCACGCAGAGCTCTCAAAGC	AC005387.2	GWAS_Target	CCACGCAGAGCTCTCAAAGC
AC005387.2_ENST00000596596.1_CCAGCTTTGAGAGCTCTGCG	AC005387.2	GWAS_Target	CCAGCTTTGAGAGCTCTGCG
AC005387.2_ENST00000596596.1_GAGCGCCAGTGATGACAGGT	AC005387.2	GWAS_Target	GAGCGCCAGTGATGACAGGT
AC005387.2_ENST00000596596.1_GGATCGTCTGCAGAAGGCAG	AC005387.2	GWAS_Target	GGATCGTCTGCAGAAGGCAG
AC005387.2_ENST00000596596.1_GGGAAGCTGAGAACACGCAG	AC005387.2	GWAS_Target	GGGAAGCTGAGAACACGCAG
AC005387.3_ENST00000597837.2_CTGACTCAGCTGGACTCTGG	AC005387.3	GWAS_Target	CTGACTCAGCTGGACTCTGG
AC005387.3_ENST00000597837.2_GCAGGGGCAAGTGGGTTGAG	AC005387.3	GWAS_Target	GCAGGGGCAAGTGGGTTGAG
AC005387.3_ENST00000597837.2_GTGAACGCTGGGGTAACGAG	AC005387.3	GWAS_Target	GTGAACGCTGGGGTAACGAG
AC005387.3_ENST00000597837.2_GTTGAGAGGTCTGACTCAGC	AC005387.3	GWAS_Target	GTTGAGAGGTCTGACTCAGC
AC005387.3_ENST00000597837.2_TGAGTAAACAGTGAACGCTG	AC005387.3	GWAS_Target	TGAGTAAACAGTGAACGCTG
AC007096.1_ENST00000411120.1_ACTTCTATCTCGAAAATGGC	AC007096.1	GWAS_Target	ACTTCTATCTCGAAAATGGC
AC007096.1_ENST00000411120.1_GGTTACTTCTATCTCGAAAA	AC007096.1	GWAS_Target	GGTTACTTCTATCTCGAAAA
AC007096.1_ENST00000411120.1_TCCAGCTCAAGTTCCACTTG	AC007096.1	GWAS_Target	TCCAGCTCAAGTTCCACTTG
AC007096.1_ENST00000411120.1_TCCTCAAGTGGAACTTGAGC	AC007096.1	GWAS_Target	TCCTCAAGTGGAACTTGAGC
AC007096.1_ENST00000411120.1_TTTCGAGATAGAAGTAACCT	AC007096.1	GWAS_Target	TTTCGAGATAGAAGTAACCT
AC007163.6_ENST00000447972.3_CGGACCCCACCTCCCCACCC	AC007163.6	GWAS_Target	CGGACCCCACCTCCCCACCC
AC007163.6_ENST00000447972.3_GGCCGAGGCGGGCTCCCTCT	AC007163.6	GWAS_Target	GGCCGAGGCGGGCTCCCTCT
AC007163.6_ENST00000447972.3_GGCTCCCTCTGGGCCGTGCC	AC007163.6	GWAS_Target	GGCTCCCTCTGGGCCGTGCC
AC007163.6_ENST00000447972.3_GGCTGCGAAGGCAGTGGCCG	AC007163.6	GWAS_Target	GGCTGCGAAGGCAGTGGCCG
AC007163.6_ENST00000447972.3_TGCCTTCGCAGCCAGCGCCG	AC007163.6	GWAS_Target	TGCCTTCGCAGCCAGCGCCG
AC007283.5_ENST00000434645.1_AGGCGTGGCGGCGCCCGCAA	AC007283.5	GWAS_Target	AGGCGTGGCGGCGCCCGCAA
AC007283.5_ENST00000434645.1_CCTGCCTGATTCTCCCGCCT	AC007283.5	GWAS_Target	CCTGCCTGATTCTCCCGCCT
AC007283.5_ENST00000434645.1_CGCCCGCAATGGCAGGCACG	AC007283.5	GWAS_Target	CGCCCGCAATGGCAGGCACG
AC007283.5_ENST00000434645.1_CTGCCGCGTGCCTGCCATTG	AC007283.5	GWAS_Target	CTGCCGCGTGCCTGCCATTG
AC007283.5_ENST00000434645.1_GGCAGGCACGCGGCAGGCCG	AC007283.5	GWAS_Target	GGCAGGCACGCGGCAGGCCG
AC007563.5_ENST00000447289.1_ACTTGCTGCGCAAAGCGCGC	AC007563.5	GWAS_Target	ACTTGCTGCGCAAAGCGCGC
AC007563.5_ENST00000447289.1_CAGCAAGTGGCTTCGAGCTG	AC007563.5	GWAS_Target	CAGCAAGTGGCTTCGAGCTG
AC007563.5_ENST00000447289.1_CAGTGTGCCAGTCAGTTACG	AC007563.5	GWAS_Target	CAGTGTGCCAGTCAGTTACG
AC007563.5_ENST00000447289.1_CGCGCGCTTTGCGCAGCAAG	AC007563.5	GWAS_Target	CGCGCGCTTTGCGCAGCAAG
AC007563.5_ENST00000447289.1_TCAGTTACGCGGCGCACGGG	AC007563.5	GWAS_Target	TCAGTTACGCGGCGCACGGG
AC007563.5_ENST00000607591.1_ACCAACAAGTCACCAATAGA	AC007563.5	GWAS_Target	ACCAACAAGTCACCAATAGA
AC007563.5_ENST00000607591.1_ACCTTCTATTGGTGACTTGT	AC007563.5	GWAS_Target	ACCTTCTATTGGTGACTTGT
AC007563.5_ENST00000607591.1_AGTTCTATAAAACAGGCTGC	AC007563.5	GWAS_Target	AGTTCTATAAAACAGGCTGC
AC007563.5_ENST00000607591.1_ATGAAGAAGTTCTATAAAAC	AC007563.5	GWAS_Target	ATGAAGAAGTTCTATAAAAC
AC007563.5_ENST00000607591.1_TTGAGTGGACGCAGAAGGTC	AC007563.5	GWAS_Target	TTGAGTGGACGCAGAAGGTC
AC007566.10_ENST00000427458.1_AAACAAACAAAAAATTAAAA	AC007566.10	GWAS_Target	AAACAAACAAAAAATTAAAA
AC007566.10_ENST00000427458.1_CCACTGCACTCCAGCCTGGG	AC007566.10	GWAS_Target	CCACTGCACTCCAGCCTGGG
AC007566.10_ENST00000427458.1_CTTGCTCTGTCCACCCAGGC	AC007566.10	GWAS_Target	CTTGCTCTGTCCACCCAGGC
AC007566.10_ENST00000427458.1_GAGTCTTGCTCTGTCCACCC	AC007566.10	GWAS_Target	GAGTCTTGCTCTGTCCACCC
AC007566.10_ENST00000427458.1_TTCTATATGTGTATCTTCCT	AC007566.10	GWAS_Target	TTCTATATGTGTATCTTCCT
AC007787.2_ENST00000588095.1_ACTAACAAAGAGATGGCTCA	AC007787.2	GWAS_Target	ACTAACAAAGAGATGGCTCA
AC007787.2_ENST00000588095.1_AGCCTCTCTGTGCCATAGCA	AC007787.2	GWAS_Target	AGCCTCTCTGTGCCATAGCA
AC007787.2_ENST00000588095.1_CACCATGCTATGGCACAGAG	AC007787.2	GWAS_Target	CACCATGCTATGGCACAGAG
AC007787.2_ENST00000588095.1_CCCTCTCAGGGAACATGGGT	AC007787.2	GWAS_Target	CCCTCTCAGGGAACATGGGT
AC007787.2_ENST00000588095.1_GCCTACCCATGTTCCCTGAG	AC007787.2	GWAS_Target	GCCTACCCATGTTCCCTGAG
AC008073.9_ENST00000429717.1_CACGGAGCAGAGTGAACTGC	AC008073.9	GWAS_Target	CACGGAGCAGAGTGAACTGC
AC008073.9_ENST00000429717.1_CCTGGCTGATGTCAGCAGCA	AC008073.9	GWAS_Target	CCTGGCTGATGTCAGCAGCA
AC008073.9_ENST00000429717.1_GCTGGCTGTCTCTAGGGTTG	AC008073.9	GWAS_Target	GCTGGCTGTCTCTAGGGTTG
AC008073.9_ENST00000429717.1_GTTGGGGCTTGTTGGTCACA	AC008073.9	GWAS_Target	GTTGGGGCTTGTTGGTCACA
AC008073.9_ENST00000429717.1_TGTTGGTCACAAGGCCAGCC	AC008073.9	GWAS_Target	TGTTGGTCACAAGGCCAGCC
AC008391.1_ENST00000577951.1_CAACAATTAGCTGGGCATGG	AC008391.1	GWAS_Target	CAACAATTAGCTGGGCATGG
AC008391.1_ENST00000577951.1_GAGATGTGGTTTCACCATGT	AC008391.1	GWAS_Target	GAGATGTGGTTTCACCATGT
AC008391.1_ENST00000577951.1_GTGGTTTCACCATGTTGGCC	AC008391.1	GWAS_Target	GTGGTTTCACCATGTTGGCC
AC008391.1_ENST00000577951.1_TCAAGAGTTCGAGACCAGCC	AC008391.1	GWAS_Target	TCAAGAGTTCGAGACCAGCC
AC008397.1_ENST00000408240.1_AAACTGAACCAGGCCAGGCA	AC008397.1	GWAS_Target	AAACTGAACCAGGCCAGGCA
AC008397.1_ENST00000408240.1_AACAAAAACTGAACCAGGCC	AC008397.1	GWAS_Target	AACAAAAACTGAACCAGGCC
AC008397.1_ENST00000408240.1_GAAAAAACAAAAACTGAACC	AC008397.1	GWAS_Target	GAAAAAACAAAAACTGAACC
AC008397.1_ENST00000408240.1_GGAGTGCAGTGGCTCAATCT	AC008397.1	GWAS_Target	GGAGTGCAGTGGCTCAATCT
AC008397.1_ENST00000408240.1_TCATCCAGGCTGGAGTGCAG	AC008397.1	GWAS_Target	TCATCCAGGCTGGAGTGCAG
AC008937.2_ENST00000415589.1_AACCCAGTCTTCGTGCTAGG	AC008937.2	GWAS_Target	AACCCAGTCTTCGTGCTAGG
AC008937.2_ENST00000415589.1_ACATGCCTATTGCTTCAGCT	AC008937.2	GWAS_Target	ACATGCCTATTGCTTCAGCT
AC008937.2_ENST00000415589.1_CTGGGATACTGGAACACTTG	AC008937.2	GWAS_Target	CTGGGATACTGGAACACTTG
AC008937.2_ENST00000415589.1_CTTCCTCCTAGCACGAAGAC	AC008937.2	GWAS_Target	CTTCCTCCTAGCACGAAGAC
AC008937.2_ENST00000415589.1_GGGATACTGGAACACTTGGG	AC008937.2	GWAS_Target	GGGATACTGGAACACTTGGG
AC008937.3_ENST00000453721.1_ATGACATTCAGCTTGGCTGT	AC008937.3	GWAS_Target	ATGACATTCAGCTTGGCTGT
AC008937.3_ENST00000453721.1_CATTGTGATGACATTCAGCT	AC008937.3	GWAS_Target	CATTGTGATGACATTCAGCT
AC008937.3_ENST00000453721.1_TGACATTCAGCTTGGCTGTT	AC008937.3	GWAS_Target	TGACATTCAGCTTGGCTGTT
AC008937.3_ENST00000453721.1_TTAAAAAGCCATTGAATGTG	AC008937.3	GWAS_Target	TTAAAAAGCCATTGAATGTG
AC008937.3_ENST00000453721.1_TTGGCTGTTGGGTGTAGTAC	AC008937.3	GWAS_Target	TTGGCTGTTGGGTGTAGTAC
AC008940.1_ENST00000438117.2_CACCTAAATGATCCCAGAGG	AC008940.1	GWAS_Target	CACCTAAATGATCCCAGAGG
AC008940.1_ENST00000438117.2_CCTCTGGGATCATTTAGGTG	AC008940.1	GWAS_Target	CCTCTGGGATCATTTAGGTG
AC008940.1_ENST00000438117.2_GCCCAGCCCACTCACAATCT	AC008940.1	GWAS_Target	GCCCAGCCCACTCACAATCT
AC008940.1_ENST00000438117.2_TCCTAGATTGTGAGTGGGCT	AC008940.1	GWAS_Target	TCCTAGATTGTGAGTGGGCT
AC008940.1_ENST00000438117.2_TTAGGTGGGGAAAGAGGAAC	AC008940.1	GWAS_Target	TTAGGTGGGGAAAGAGGAAC
AC010136.2_ENST00000450996.1_AGGTGAAGGCGAAGGCCCGG	AC010136.2	GWAS_Target	AGGTGAAGGCGAAGGCCCGG
AC010136.2_ENST00000450996.1_CTTGACCTGCGCCCGCTCCC	AC010136.2	GWAS_Target	CTTGACCTGCGCCCGCTCCC
AC010136.2_ENST00000450996.1_GCGGGCGCAGGTCAAGGTGA	AC010136.2	GWAS_Target	GCGGGCGCAGGTCAAGGTGA
AC010136.2_ENST00000450996.1_TTTGCATAAACAAAGAGAGG	AC010136.2	GWAS_Target	TTTGCATAAACAAAGAGAGG
AC010136.2_ENST00000450996.1_TTTGTTTATGCAAAGCGCCT	AC010136.2	GWAS_Target	TTTGTTTATGCAAAGCGCCT
AC010646.3_ENST00000594059.1_AGAAGCGGGGCCTAGAGCTG	AC010646.3	GWAS_Target	AGAAGCGGGGCCTAGAGCTG
AC010646.3_ENST00000594059.1_AGCTGGACCCAGGGCTCGGA	AC010646.3	GWAS_Target	AGCTGGACCCAGGGCTCGGA
AC010646.3_ENST00000594059.1_GAACGGGCAGAGCTCCAGGC	AC010646.3	GWAS_Target	GAACGGGCAGAGCTCCAGGC
AC010646.3_ENST00000594059.1_GAGCACGTGAGCTGGACCCA	AC010646.3	GWAS_Target	GAGCACGTGAGCTGGACCCA
AC010646.3_ENST00000594059.1_TCCAGCAGGAGCACGTGAGC	AC010646.3	GWAS_Target	TCCAGCAGGAGCACGTGAGC
AC012363.13_ENST00000437837.1_CCCTGTGACCAGGCCTGGAA	AC012363.13	GWAS_Target	CCCTGTGACCAGGCCTGGAA
AC012363.13_ENST00000437837.1_CCCTTCCAGGCCTGGTCACA	AC012363.13	GWAS_Target	CCCTTCCAGGCCTGGTCACA
AC012363.13_ENST00000437837.1_GAGAGTTTGTGCCAAGAGCA	AC012363.13	GWAS_Target	GAGAGTTTGTGCCAAGAGCA
AC012363.13_ENST00000437837.1_GGCCTGGTCACAGGGAGAGA	AC012363.13	GWAS_Target	GGCCTGGTCACAGGGAGAGA
AC012363.13_ENST00000437837.1_GGTGGAGATACAGCAGACAG	AC012363.13	GWAS_Target	GGTGGAGATACAGCAGACAG
AC015933.2_ENST00000423367.1_ATTAGATAGAGTTCTTGAAG	AC015933.2	GWAS_Target	ATTAGATAGAGTTCTTGAAG
AC015933.2_ENST00000423367.1_CACAGCTACTTACATTGCAT	AC015933.2	GWAS_Target	CACAGCTACTTACATTGCAT
AC015933.2_ENST00000423367.1_CTTGGCTGTCTGACTGGCTT	AC015933.2	GWAS_Target	CTTGGCTGTCTGACTGGCTT
AC015933.2_ENST00000423367.1_GACAGCCAAGCCTTACAGTG	AC015933.2	GWAS_Target	GACAGCCAAGCCTTACAGTG
AC015933.2_ENST00000423367.1_GCCAAGCCTTACAGTGTGGT	AC015933.2	GWAS_Target	GCCAAGCCTTACAGTGTGGT
AC018816.3_ENST00000441894.1_AGGCCAAGTCATTATTTGCC	AC018816.3	GWAS_Target	AGGCCAAGTCATTATTTGCC
AC018816.3_ENST00000441894.1_CCAAATAATGATTATTTACC	AC018816.3	GWAS_Target	CCAAATAATGATTATTTACC
AC018816.3_ENST00000441894.1_GAAATGCATTAGATTGTATC	AC018816.3	GWAS_Target	GAAATGCATTAGATTGTATC
AC018816.3_ENST00000441894.1_TGGCAAATAATGACTTGGCC	AC018816.3	GWAS_Target	TGGCAAATAATGACTTGGCC
AC018816.3_ENST00000441894.1_TGGCCTGGCAAATAATGACT	AC018816.3	GWAS_Target	TGGCCTGGCAAATAATGACT
AC018816.3_ENST00000449914.1_AAACTGTTTATAACCATCCT	AC018816.3	GWAS_Target	AAACTGTTTATAACCATCCT
AC018816.3_ENST00000449914.1_AAGGAAGTGAATTTAGAGTC	AC018816.3	GWAS_Target	AAGGAAGTGAATTTAGAGTC
AC018816.3_ENST00000449914.1_CGAAAATAGTATTCCCAGGA	AC018816.3	GWAS_Target	CGAAAATAGTATTCCCAGGA
AC018816.3_ENST00000449914.1_GAAACTGTTTATAACCATCC	AC018816.3	GWAS_Target	GAAACTGTTTATAACCATCC
AC018816.3_ENST00000449914.1_TGCTCGAAAATAGTATTCCC	AC018816.3	GWAS_Target	TGCTCGAAAATAGTATTCCC
AC018816.3_ENST00000489771.1_AACTGTACTGGCTGGATTGT	AC018816.3	GWAS_Target	AACTGTACTGGCTGGATTGT
AC018816.3_ENST00000489771.1_CAGACAGTGCCTAATGACAT	AC018816.3	GWAS_Target	CAGACAGTGCCTAATGACAT
AC018816.3_ENST00000489771.1_GAGGAAGCACTTGCTGTGAC	AC018816.3	GWAS_Target	GAGGAAGCACTTGCTGTGAC
AC018816.3_ENST00000489771.1_GCTGGATTGTAGGAGGACCG	AC018816.3	GWAS_Target	GCTGGATTGTAGGAGGACCG
AC018816.3_ENST00000489771.1_GTGACGGGAACTGTACTGGC	AC018816.3	GWAS_Target	GTGACGGGAACTGTACTGGC
AC020934.1_ENST00000578125.1_CTACTCACGAAGCTGAAGCA	AC020934.1	GWAS_Target	CTACTCACGAAGCTGAAGCA
AC020934.1_ENST00000578125.1_GGAGTGCAATGGCACGATCT	AC020934.1	GWAS_Target	GGAGTGCAATGGCACGATCT
AC020934.1_ENST00000578125.1_GGTAATCGCTTGAACCCGGG	AC020934.1	GWAS_Target	GGTAATCGCTTGAACCCGGG
AC020934.1_ENST00000578125.1_TCGTGAGTAGCCTCCTGAGT	AC020934.1	GWAS_Target	TCGTGAGTAGCCTCCTGAGT
AC020934.1_ENST00000578125.1_TGTAGTCCCACCTACTCAGG	AC020934.1	GWAS_Target	TGTAGTCCCACCTACTCAGG
AC022431.3_ENST00000431789.1_ATTAAAGTCATCCTTGAGAA	AC022431.3	GWAS_Target	ATTAAAGTCATCCTTGAGAA
AC022431.3_ENST00000431789.1_CACAATGAGCATCCATACAT	AC022431.3	GWAS_Target	CACAATGAGCATCCATACAT
AC022431.3_ENST00000431789.1_CCATGTATGGATGCTCATTG	AC022431.3	GWAS_Target	CCATGTATGGATGCTCATTG
AC022431.3_ENST00000431789.1_CTGGAATCCAAGAAAAGTTT	AC022431.3	GWAS_Target	CTGGAATCCAAGAAAAGTTT
AC022431.3_ENST00000431789.1_TTTCTTGGATTCCAGAGCTC	AC022431.3	GWAS_Target	TTTCTTGGATTCCAGAGCTC
AC026202.1_ENST00000600805.1_ACCCCGGCGCGGAGGGCGGA	AC026202.1	GWAS_Target	ACCCCGGCGCGGAGGGCGGA
AC026202.1_ENST00000600805.1_GAGGGCGGAAGGAAGCGCGT	AC026202.1	GWAS_Target	GAGGGCGGAAGGAAGCGCGT
AC026202.1_ENST00000600805.1_GGGCTACTCACGGGTCCCCG	AC026202.1	GWAS_Target	GGGCTACTCACGGGTCCCCG
AC026202.1_ENST00000600805.1_GTGCAGCCCTCTGTCCTCCG	AC026202.1	GWAS_Target	GTGCAGCCCTCTGTCCTCCG
AC026202.1_ENST00000600805.1_TCCTTCCGCCCTCCGCGCCG	AC026202.1	GWAS_Target	TCCTTCCGCCCTCCGCGCCG
AC026202.3_ENST00000439325.1_AGTTCCCTCGCGGGCCGGCG	AC026202.3	GWAS_Target	AGTTCCCTCGCGGGCCGGCG
AC026202.3_ENST00000439325.1_CAGCCAATGGGAGAGCGGCA	AC026202.3	GWAS_Target	CAGCCAATGGGAGAGCGGCA
AC026202.3_ENST00000439325.1_CGAGGGAACTTCCAGCCAAT	AC026202.3	GWAS_Target	CGAGGGAACTTCCAGCCAAT
AC026202.3_ENST00000439325.1_CGTCTGTGTCCAGCGTCCGG	AC026202.3	GWAS_Target	CGTCTGTGTCCAGCGTCCGG
AC026202.3_ENST00000439325.1_TTGGCTGGAAGTTCCCTCGC	AC026202.3	GWAS_Target	TTGGCTGGAAGTTCCCTCGC
AC068039.1_ENST00000598148.1_AAAAAAAAAGTAGCTGGGTA	AC068039.1	GWAS_Target	AAAAAAAAAGTAGCTGGGTA
AC068039.1_ENST00000598148.1_ACCTGCAATCCCAGCTACTG	AC068039.1	GWAS_Target	ACCTGCAATCCCAGCTACTG
AC068039.1_ENST00000598148.1_GGTACATGTGCACAATGTGC	AC068039.1	GWAS_Target	GGTACATGTGCACAATGTGC
AC068039.1_ENST00000598148.1_TAAAAAAAAAAAAAGTAGCT	AC068039.1	GWAS_Target	TAAAAAAAAAAAAAGTAGCT
AC068039.1_ENST00000598148.1_TTAAAAAAAAAAAAAGTAGC	AC068039.1	GWAS_Target	TTAAAAAAAAAAAAAGTAGC
AC068499.10_ENST00000594805.3_ACGCCTCGGGAATGGGACAG	AC068499.10	GWAS_Target	ACGCCTCGGGAATGGGACAG
AC068499.10_ENST00000594805.3_AGAATAAACAGGAGTCAAGA	AC068499.10	GWAS_Target	AGAATAAACAGGAGTCAAGA
AC068499.10_ENST00000594805.3_CTTGACTCCTGTTTATTCTT	AC068499.10	GWAS_Target	CTTGACTCCTGTTTATTCTT
AC068499.10_ENST00000594805.3_GGCGTAAGACCCCCCCACTG	AC068499.10	GWAS_Target	GGCGTAAGACCCCCCCACTG
AC068499.10_ENST00000594805.3_GTGGGGGGGTCTTACGCCTC	AC068499.10	GWAS_Target	GTGGGGGGGTCTTACGCCTC
AC068499.10_ENST00000596473.1_AAGAATAAACAGGAGTCAAG	AC068499.10	GWAS_Target	AAGAATAAACAGGAGTCAAG
AC068499.10_ENST00000596473.1_AAGACCCCCCCACTGAGGGA	AC068499.10	GWAS_Target	AAGACCCCCCCACTGAGGGA
AC068499.10_ENST00000596473.1_AGTGGGGGGGTCTTACGCCT	AC068499.10	GWAS_Target	AGTGGGGGGGTCTTACGCCT
AC068499.10_ENST00000596473.1_GCGTAAGACCCCCCCACTGA	AC068499.10	GWAS_Target	GCGTAAGACCCCCCCACTGA
AC068499.10_ENST00000596473.1_TACGCCTCGGGAATGGGACA	AC068499.10	GWAS_Target	TACGCCTCGGGAATGGGACA
AC068499.10_ENST00000599416.2_ATAAATACCAAAGAATAAAC	AC068499.10	GWAS_Target	ATAAATACCAAAGAATAAAC
AC068499.10_ENST00000599416.2_GGACCCCTGTCCCATTCCCG	AC068499.10	GWAS_Target	GGACCCCTGTCCCATTCCCG
AC068499.10_ENST00000599416.2_TAAGACCCCCCCACTGAGGG	AC068499.10	GWAS_Target	TAAGACCCCCCCACTGAGGG
AC068499.10_ENST00000599416.2_TACTAGCCCCTCCCTCAGTG	AC068499.10	GWAS_Target	TACTAGCCCCTCCCTCAGTG
AC068499.10_ENST00000599416.2_TTTACTAGCCCCTCCCTCAG	AC068499.10	GWAS_Target	TTTACTAGCCCCTCCCTCAG
AC068580.1_ENST00000580120.1_CGGGTGCAGCCAGCAGGCAG	AC068580.1	GWAS_Target	CGGGTGCAGCCAGCAGGCAG
AC068580.1_ENST00000580120.1_CTCGGCGACCCTCTCCGACC	AC068580.1	GWAS_Target	CTCGGCGACCCTCTCCGACC
AC068580.1_ENST00000580120.1_GCGAGCGGCAGAAGGCTGGA	AC068580.1	GWAS_Target	GCGAGCGGCAGAAGGCTGGA
AC068580.1_ENST00000580120.1_GCTTCACCTGACGAGCGCGG	AC068580.1	GWAS_Target	GCTTCACCTGACGAGCGCGG
AC068580.1_ENST00000580120.1_GGCAGAGGGCGAGCGGCAGA	AC068580.1	GWAS_Target	GGCAGAGGGCGAGCGGCAGA
AC068580.5_ENST00000446489.1_AGGTGAAGCCTCAGGGGCCG	AC068580.5	GWAS_Target	AGGTGAAGCCTCAGGGGCCG
AC068580.5_ENST00000446489.1_CCGGGGCTCAGGGACGGGCA	AC068580.5	GWAS_Target	CCGGGGCTCAGGGACGGGCA
AC068580.5_ENST00000446489.1_CGCTCGTCAGGTGAAGCCTC	AC068580.5	GWAS_Target	CGCTCGTCAGGTGAAGCCTC
AC068580.5_ENST00000446489.1_GAGGCTTCACCTGACGAGCG	AC068580.5	GWAS_Target	GAGGCTTCACCTGACGAGCG
AC068580.5_ENST00000446489.1_GGCGAGCGGCAGAAGGCTGG	AC068580.5	GWAS_Target	GGCGAGCGGCAGAAGGCTGG
AC068831.10_ENST00000417221.4_AGTCTCTGCGGGGTGTAGAC	AC068831.10	GWAS_Target	AGTCTCTGCGGGGTGTAGAC
AC068831.10_ENST00000417221.4_CTGACGGGCAGAGTGGATCA	AC068831.10	GWAS_Target	CTGACGGGCAGAGTGGATCA
AC068831.10_ENST00000417221.4_GGGGTTCTCCTCGTACGCTG	AC068831.10	GWAS_Target	GGGGTTCTCCTCGTACGCTG
AC068831.10_ENST00000417221.4_TACGCTGCGGAGTCTCTGCG	AC068831.10	GWAS_Target	TACGCTGCGGAGTCTCTGCG
AC068831.10_ENST00000417221.4_TAGACCGGAATCCTGCTGAC	AC068831.10	GWAS_Target	TAGACCGGAATCCTGCTGAC
AC068831.10_ENST00000501381.3_AATCCTGCTGACGGGCAGAG	AC068831.10	GWAS_Target	AATCCTGCTGACGGGCAGAG
AC068831.10_ENST00000501381.3_ACGGGCAGAGTGGATCAGGG	AC068831.10	GWAS_Target	ACGGGCAGAGTGGATCAGGG
AC068831.10_ENST00000501381.3_CAGAGACTCCGCAGCGTACG	AC068831.10	GWAS_Target	CAGAGACTCCGCAGCGTACG
AC068831.10_ENST00000501381.3_CGTACGCTGCGGAGTCTCTG	AC068831.10	GWAS_Target	CGTACGCTGCGGAGTCTCTG
AC068831.10_ENST00000501381.3_GTAGACCGGAATCCTGCTGA	AC068831.10	GWAS_Target	GTAGACCGGAATCCTGCTGA
AC068831.10_ENST00000556904.1_AGGGAGGGAGGGTCGAGACA	AC068831.10	GWAS_Target	AGGGAGGGAGGGTCGAGACA
AC068831.10_ENST00000556904.1_CGGGCAGAGTGGATCAGGGA	AC068831.10	GWAS_Target	CGGGCAGAGTGGATCAGGGA
AC068831.10_ENST00000556904.1_GATCCACTCTGCCCGTCAGC	AC068831.10	GWAS_Target	GATCCACTCTGCCCGTCAGC
AC068831.10_ENST00000556904.1_GTACGCTGCGGAGTCTCTGC	AC068831.10	GWAS_Target	GTACGCTGCGGAGTCTCTGC
AC068831.10_ENST00000556904.1_TCTGCCCGTCAGCAGGATTC	AC068831.10	GWAS_Target	TCTGCCCGTCAGCAGGATTC
AC068831.10_ENST00000557804.1_AAGCGACTTCCTAGATCTCC	AC068831.10	GWAS_Target	AAGCGACTTCCTAGATCTCC
AC068831.10_ENST00000557804.1_AAGGGACTTCCGGGAGATCT	AC068831.10	GWAS_Target	AAGGGACTTCCGGGAGATCT
AC068831.10_ENST00000557804.1_CAGAGTGGATCAGGGAGGGA	AC068831.10	GWAS_Target	CAGAGTGGATCAGGGAGGGA
AC068831.10_ENST00000557804.1_GCAGAGTGGATCAGGGAGGG	AC068831.10	GWAS_Target	GCAGAGTGGATCAGGGAGGG
AC068831.10_ENST00000557804.1_GCTGACGGGCAGAGTGGATC	AC068831.10	GWAS_Target	GCTGACGGGCAGAGTGGATC
AC068831.6_ENST00000553321.1_AGGCGGCCAATCACCAGCAA	AC068831.6	GWAS_Target	AGGCGGCCAATCACCAGCAA
AC068831.6_ENST00000553321.1_CCGACAGCCACGGGGAGAAA	AC068831.6	GWAS_Target	CCGACAGCCACGGGGAGAAA
AC068831.6_ENST00000553321.1_GAAAAGGTTTGAAGGGCGCG	AC068831.6	GWAS_Target	GAAAAGGTTTGAAGGGCGCG
AC068831.6_ENST00000553321.1_GAAGGGCGCGCGGCGCGAGG	AC068831.6	GWAS_Target	GAAGGGCGCGCGGCGCGAGG
AC068831.6_ENST00000553321.1_GGCGGTGACGTCGCCGCCCG	AC068831.6	GWAS_Target	GGCGGTGACGTCGCCGCCCG
AC084262.3_ENST00000577225.1_ATAGTACATGTAATATCACA	AC084262.3	GWAS_Target	ATAGTACATGTAATATCACA
AC084262.3_ENST00000577225.1_ATATTACATGTACTATCCTA	AC084262.3	GWAS_Target	ATATTACATGTACTATCCTA
AC084262.3_ENST00000577225.1_ATATTATGTGTAATATCAGA	AC084262.3	GWAS_Target	ATATTATGTGTAATATCAGA
AC084262.3_ENST00000577225.1_GATATTACATGTACTATCCT	AC084262.3	GWAS_Target	GATATTACATGTACTATCCT
AC084262.3_ENST00000577225.1_GATATTATGTGTAATATCAG	AC084262.3	GWAS_Target	GATATTATGTGTAATATCAG
AC092069.1_ENST00000410560.3_CTTTGGGAGGCTGAAGCGGG	AC092069.1	GWAS_Target	CTTTGGGAGGCTGAAGCGGG
AC092069.1_ENST00000410560.3_GATCACTTGAGGTCAGGAGT	AC092069.1	GWAS_Target	GATCACTTGAGGTCAGGAGT
AC092069.1_ENST00000410560.3_GGAGACCAGCCTGACCAACA	AC092069.1	GWAS_Target	GGAGACCAGCCTGACCAACA
AC092069.1_ENST00000410560.3_TGAAGCGGGCGGATCACTTG	AC092069.1	GWAS_Target	TGAAGCGGGCGGATCACTTG
AC092069.1_ENST00000410560.3_TGTAATCCCAGTACTTTGGG	AC092069.1	GWAS_Target	TGTAATCCCAGTACTTTGGG
AC096645.1_ENST00000390128.2_AACAGGTAGTAGTTTGGGGA	AC096645.1	GWAS_Target	AACAGGTAGTAGTTTGGGGA
AC096645.1_ENST00000390128.2_CTAAGATTCTAGGTGATGGA	AC096645.1	GWAS_Target	CTAAGATTCTAGGTGATGGA
AC096645.1_ENST00000390128.2_GACCAGTTGTCTGTGTCTTC	AC096645.1	GWAS_Target	GACCAGTTGTCTGTGTCTTC
AC096645.1_ENST00000390128.2_GTTTCTAAGATTCTAGGTGA	AC096645.1	GWAS_Target	GTTTCTAAGATTCTAGGTGA
AC096645.1_ENST00000390128.2_TGGTGATAATGTTATAAAAC	AC096645.1	GWAS_Target	TGGTGATAATGTTATAAAAC
AC097724.3_ENST00000428036.1_ACTGGCACACGAGTGAAATG	AC097724.3	GWAS_Target	ACTGGCACACGAGTGAAATG
AC097724.3_ENST00000428036.1_CCGGATCCAAAGTGTCTACT	AC097724.3	GWAS_Target	CCGGATCCAAAGTGTCTACT
AC097724.3_ENST00000428036.1_GAGACTGTTTAGGCCATGCC	AC097724.3	GWAS_Target	GAGACTGTTTAGGCCATGCC
AC097724.3_ENST00000428036.1_GTAGACACTTTGGATCCGGT	AC097724.3	GWAS_Target	GTAGACACTTTGGATCCGGT
AC097724.3_ENST00000428036.1_TGGCCTAAACAGTCTCCTGT	AC097724.3	GWAS_Target	TGGCCTAAACAGTCTCCTGT
AC097724.3_ENST00000444501.1_ACAGTGCTGGCCTGTAGTGT	AC097724.3	GWAS_Target	ACAGTGCTGGCCTGTAGTGT
AC097724.3_ENST00000444501.1_CACACTACAGGCCAGCACTG	AC097724.3	GWAS_Target	CACACTACAGGCCAGCACTG
AC097724.3_ENST00000444501.1_CAGCCTGAGTTACTGATGCC	AC097724.3	GWAS_Target	CAGCCTGAGTTACTGATGCC
AC097724.3_ENST00000444501.1_CTGTGGGCTCTCAGTTTATT	AC097724.3	GWAS_Target	CTGTGGGCTCTCAGTTTATT
AC097724.3_ENST00000444501.1_GGAAATGGAAATAAGAGGGA	AC097724.3	GWAS_Target	GGAAATGGAAATAAGAGGGA
AC097724.3_ENST00000452212.1_ATGGCCTAAACAGTCTCCTG	AC097724.3	GWAS_Target	ATGGCCTAAACAGTCTCCTG
AC097724.3_ENST00000452212.1_CCAAGTAGACACTTTGGATC	AC097724.3	GWAS_Target	CCAAGTAGACACTTTGGATC
AC097724.3_ENST00000452212.1_GGCACACGAGTGAAATGGGG	AC097724.3	GWAS_Target	GGCACACGAGTGAAATGGGG
AC097724.3_ENST00000452212.1_GGTAGGCATAGCTCTCCCAC	AC097724.3	GWAS_Target	GGTAGGCATAGCTCTCCCAC
AC097724.3_ENST00000452212.1_TGTGGGAGAGCTATGCCTAC	AC097724.3	GWAS_Target	TGTGGGAGAGCTATGCCTAC
AC098680.1_ENST00000408568.1_AGAGGTCATGGTGCATTCTG	AC098680.1	GWAS_Target	AGAGGTCATGGTGCATTCTG
AC098680.1_ENST00000408568.1_AGAGTGTGTCTGAAGACCAG	AC098680.1	GWAS_Target	AGAGTGTGTCTGAAGACCAG
AC098680.1_ENST00000408568.1_CTTAGCGGGGGTTGGATTGA	AC098680.1	GWAS_Target	CTTAGCGGGGGTTGGATTGA
AC098680.1_ENST00000408568.1_GGATTGAAGGAGCACAACAG	AC098680.1	GWAS_Target	GGATTGAAGGAGCACAACAG
AC098680.1_ENST00000408568.1_TGTGTCTGAAGACCAGTGGA	AC098680.1	GWAS_Target	TGTGTCTGAAGACCAGTGGA
AC100791.2_ENST00000459144.1_GAGTGGGAGCGTGCGCGGAG	AC100791.2	GWAS_Target	GAGTGGGAGCGTGCGCGGAG
AC100791.2_ENST00000459144.1_GCCGTTGCTCGCCGGGTTTG	AC100791.2	GWAS_Target	GCCGTTGCTCGCCGGGTTTG
AC100791.2_ENST00000459144.1_GCGGGAGAGGACAGGCCAAG	AC100791.2	GWAS_Target	GCGGGAGAGGACAGGCCAAG
AC100791.2_ENST00000459144.1_GGTTTGGGGAGGGGGTGCGT	AC100791.2	GWAS_Target	GGTTTGGGGAGGGGGTGCGT
AC100791.2_ENST00000459144.1_TCCCCAAACCCGGCGAGCAA	AC100791.2	GWAS_Target	TCCCCAAACCCGGCGAGCAA
AC105914.1_ENST00000585179.1_AAAACTACAAAATGTTAATA	AC105914.1	GWAS_Target	AAAACTACAAAATGTTAATA
AC105914.1_ENST00000585179.1_AAACATGTACAGAATTGACG	AC105914.1	GWAS_Target	AAACATGTACAGAATTGACG
AC105914.1_ENST00000585179.1_AAACTACAAAATGTTAATAA	AC105914.1	GWAS_Target	AAACTACAAAATGTTAATAA
AC105914.1_ENST00000585179.1_TAGAACATTCAACATAGTAA	AC105914.1	GWAS_Target	TAGAACATTCAACATAGTAA
AC107993.1_ENST00000408093.1_AAAGTGCAATGACAATACCC	AC107993.1	GWAS_Target	AAAGTGCAATGACAATACCC
AC107993.1_ENST00000408093.1_AAGCTCAAAGACATGACTTA	AC107993.1	GWAS_Target	AAGCTCAAAGACATGACTTA
AC107993.1_ENST00000408093.1_AATGACAATACCCTGGAGAA	AC107993.1	GWAS_Target	AATGACAATACCCTGGAGAA
AC107993.1_ENST00000408093.1_AGAAGGGTTAATCCTGCTTG	AC107993.1	GWAS_Target	AGAAGGGTTAATCCTGCTTG
AC107993.1_ENST00000408093.1_GCAGGATTAACCCTTCTCCA	AC107993.1	GWAS_Target	GCAGGATTAACCCTTCTCCA
AC138430.4_ENST00000586064.2_AGGGGCGGGGCAGCTGCCAG	AC138430.4	GWAS_Target	AGGGGCGGGGCAGCTGCCAG
AC138430.4_ENST00000586064.2_CTGAGTAGCGGGACGGCCAT	AC138430.4	GWAS_Target	CTGAGTAGCGGGACGGCCAT
AC138430.4_ENST00000586064.2_GTCGATGGTGAGGGGCGAAG	AC138430.4	GWAS_Target	GTCGATGGTGAGGGGCGAAG
AC144573.1_ENST00000581217.1_AAGCAAGAGAGAGGGTAGGA	AC144573.1	GWAS_Target	AAGCAAGAGAGAGGGTAGGA
AC144573.1_ENST00000581217.1_AGAGAGAGGGTAGGAGGGAA	AC144573.1	GWAS_Target	AGAGAGAGGGTAGGAGGGAA
AC144573.1_ENST00000581217.1_CTTCACCTTCCACCATGAGT	AC144573.1	GWAS_Target	CTTCACCTTCCACCATGAGT
AC144573.1_ENST00000581217.1_GAGGAAGCAAGAGAGAGGGT	AC144573.1	GWAS_Target	GAGGAAGCAAGAGAGAGGGT
AC144573.1_ENST00000581217.1_GCTGCATCTCCCACTCATGG	AC144573.1	GWAS_Target	GCTGCATCTCCCACTCATGG
AC145110.1_ENST00000522158.1_ACAAGACAGCACTAGGGGGA	AC145110.1	GWAS_Target	ACAAGACAGCACTAGGGGGA
AC145110.1_ENST00000522158.1_CTATCACAAGACAGCACTAG	AC145110.1	GWAS_Target	CTATCACAAGACAGCACTAG
AC145110.1_ENST00000522158.1_TATCACAAGACAGCACTAGG	AC145110.1	GWAS_Target	TATCACAAGACAGCACTAGG
AC145110.1_ENST00000522158.1_TCTATCACAAGACAGCACTA	AC145110.1	GWAS_Target	TCTATCACAAGACAGCACTA
AC145110.1_ENST00000522158.1_TTCTATCACAAGACAGCACT	AC145110.1	GWAS_Target	TTCTATCACAAGACAGCACT
ACAT1_CCCCTCGCCCCGCCCCTCTG	ACAT1	GWAS_Target	CCCCTCGCCCCGCCCCTCTG
ACAT1_CTGCGCGCTCCGCAGAGGGG	ACAT1	GWAS_Target	CTGCGCGCTCCGCAGAGGGG
ACAT1_CTGCTGCGCGCTCCGCAGAG	ACAT1	GWAS_Target	CTGCTGCGCGCTCCGCAGAG
ACAT1_GCGCGCAGCAGCCCGTGCGC	ACAT1	GWAS_Target	GCGCGCAGCAGCCCGTGCGC
ACAT1_GGCTGCTGCGCGCTCCGCAG	ACAT1	GWAS_Target	GGCTGCTGCGCGCTCCGCAG
ACO2_AATAGTCGCCTCTCAGTCGG	ACO2	GWAS_Target	AATAGTCGCCTCTCAGTCGG
ACO2_GCCAATCGCCGCCGACTGAG	ACO2	GWAS_Target	GCCAATCGCCGCCGACTGAG
ACO2_GCCTCTCAGTCGGCGGCGAT	ACO2	GWAS_Target	GCCTCTCAGTCGGCGGCGAT
ACO2_TCCAATAGTCGCCTCTCAGT	ACO2	GWAS_Target	TCCAATAGTCGCCTCTCAGT
ACO2_TCGTCAACCTTTCCTGGCCC	ACO2	GWAS_Target	TCGTCAACCTTTCCTGGCCC
ACOT12_AACCCTGTGAACGCAATGGG	ACOT12	GWAS_Target	AACCCTGTGAACGCAATGGG
ACOT12_CAGAACCCTGTGAACGCAAT	ACOT12	GWAS_Target	CAGAACCCTGTGAACGCAAT
ACOT12_CCAGAACCCTGTGAACGCAA	ACOT12	GWAS_Target	CCAGAACCCTGTGAACGCAA
ACOT12_CTCCGCCCATTGCGTTCACA	ACOT12	GWAS_Target	CTCCGCCCATTGCGTTCACA
ACOT12_TGAAGGCGAGGCCTCCCTAG	ACOT12	GWAS_Target	TGAAGGCGAGGCCTCCCTAG
ACTN1_ACCCCTGGCCGCCAGGTGGT	ACTN1	GWAS_Target	ACCCCTGGCCGCCAGGTGGT
ACTN1_ATAGTCCTGGGATGACAGTG	ACTN1	GWAS_Target	ATAGTCCTGGGATGACAGTG
ACTN1_GCGAACCCCTGGCCGCCAGG	ACTN1	GWAS_Target	GCGAACCCCTGGCCGCCAGG
ACTN1_TAGTCCTGGGATGACAGTGC	ACTN1	GWAS_Target	TAGTCCTGGGATGACAGTGC
ACTN1_TCGCAGCTCCCACCACCTGG	ACTN1	GWAS_Target	TCGCAGCTCCCACCACCTGG
ADAM15_AATTCCCAATGAGAGGCGAT	ADAM15	GWAS_Target	AATTCCCAATGAGAGGCGAT
ADAM15_ATTCCCAATGAGAGGCGATG	ADAM15	GWAS_Target	ATTCCCAATGAGAGGCGATG
ADAM15_ATTCCTGGCATCCGTCAGCC	ADAM15	GWAS_Target	ATTCCTGGCATCCGTCAGCC
ADAM15_TCCCAATGAGAGGCGATGGG	ADAM15	GWAS_Target	TCCCAATGAGAGGCGATGGG
ADAM15_TGCCAGGAATTCCCAATGAG	ADAM15	GWAS_Target	TGCCAGGAATTCCCAATGAG
ADAM29_AGCAGCGCGGGCGTAGTGGG	ADAM29	GWAS_Target	AGCAGCGCGGGCGTAGTGGG
ADAM29_CCGAGGCACCCGGCGCGCAG	ADAM29	GWAS_Target	CCGAGGCACCCGGCGCGCAG
ADAM29_GAGGCACCCGGCGCGCAGCG	ADAM29	GWAS_Target	GAGGCACCCGGCGCGCAGCG
ADAM29_GCTGAGCAGCGCGGGCGTAG	ADAM29	GWAS_Target	GCTGAGCAGCGCGGGCGTAG
ADAM29_GGGCGGTGTCCCCGCTCCCG	ADAM29	GWAS_Target	GGGCGGTGTCCCCGCTCCCG
ADAMTS15_AAGTGTTTGAGGTTTATTAG	ADAMTS15	GWAS_Target	AAGTGTTTGAGGTTTATTAG
ADAMTS15_AGGGCGACAGTTATGCACTG	ADAMTS15	GWAS_Target	AGGGCGACAGTTATGCACTG
ADAMTS15_GAGGGCGACAGTTATGCACT	ADAMTS15	GWAS_Target	GAGGGCGACAGTTATGCACT
ADAMTS15_TGAGGTTTATTAGCGGTACC	ADAMTS15	GWAS_Target	TGAGGTTTATTAGCGGTACC
ADAMTS15_TTTCTCAATTAAGAGTCTGA	ADAMTS15	GWAS_Target	TTTCTCAATTAAGAGTCTGA
ADAMTS9_CGCCAACGCTACGGGACAGC	ADAMTS9	GWAS_Target	CGCCAACGCTACGGGACAGC
ADAMTS9_CGGCTGTCCCGTAGCGTTGG	ADAMTS9	GWAS_Target	CGGCTGTCCCGTAGCGTTGG
ADAMTS9_GCGTTGGCGGTTCCAGAGTG	ADAMTS9	GWAS_Target	GCGTTGGCGGTTCCAGAGTG
ADAMTS9_TCTGGAACCGCCAACGCTAC	ADAMTS9	GWAS_Target	TCTGGAACCGCCAACGCTAC
ADAMTS9_TGCCGGCTGTCCCGTAGCGT	ADAMTS9	GWAS_Target	TGCCGGCTGTCCCGTAGCGT
ADAP2_CCCCGGTGCACGCCTCTAAG	ADAP2	GWAS_Target	CCCCGGTGCACGCCTCTAAG
ADAP2_CCTCTTAGAGGCGTGCACCG	ADAP2	GWAS_Target	CCTCTTAGAGGCGTGCACCG
ADAP2_CGGTGCACGCCTCTAAGAGG	ADAP2	GWAS_Target	CGGTGCACGCCTCTAAGAGG
ADAP2_CTCTTAGAGGCGTGCACCGG	ADAP2	GWAS_Target	CTCTTAGAGGCGTGCACCGG
ADAP2_GTGCACCGGGGGCATTTGAG	ADAP2	GWAS_Target	GTGCACCGGGGGCATTTGAG
ADCY3_CAAATTGGAGTTTAACACAC	ADCY3	GWAS_Target	CAAATTGGAGTTTAACACAC
ADCY3_CCGAGCTCCGCCGACGCGCG	ADCY3	GWAS_Target	CCGAGCTCCGCCGACGCGCG
ADCY3_GGCCGGACTGGACCTGCCGA	ADCY3	GWAS_Target	GGCCGGACTGGACCTGCCGA
ADCY3_GGGCCGGACTGGACCTGCCG	ADCY3	GWAS_Target	GGGCCGGACTGGACCTGCCG
ADCY3_TCCTGTCCCTCCCCGCGCGT	ADCY3	GWAS_Target	TCCTGTCCCTCCCCGCGCGT
ADCY9_CCCGCCCTAACCCTCATAAA	ADCY9	GWAS_Target	CCCGCCCTAACCCTCATAAA
ADCY9_CTAAGTGTGCCTGCGGTGGG	ADCY9	GWAS_Target	CTAAGTGTGCCTGCGGTGGG
ADCY9_CTCACACCACCGCCCACCGC	ADCY9	GWAS_Target	CTCACACCACCGCCCACCGC
ADCY9_CTGCAAGAGCCTCCCAACCC	ADCY9	GWAS_Target	CTGCAAGAGCCTCCCAACCC
ADCY9_TGCAAGAGCCTCCCAACCCA	ADCY9	GWAS_Target	TGCAAGAGCCTCCCAACCCA
ADGRA2_CCAGCCCAGCGCGCGCACCA	ADGRA2	GWAS_Target	CCAGCCCAGCGCGCGCACCA
ADGRA2_CCAGCGCGCGCACCAAGGCG	ADGRA2	GWAS_Target	CCAGCGCGCGCACCAAGGCG
ADGRA2_CTGGCCCCGGACACGCGCAC	ADGRA2	GWAS_Target	CTGGCCCCGGACACGCGCAC
ADGRA2_GCGGCCCGTGCGCGTGTCCG	ADGRA2	GWAS_Target	GCGGCCCGTGCGCGTGTCCG
ADGRA2_TGCGCGTGTCCGGGGCCAGG	ADGRA2	GWAS_Target	TGCGCGTGTCCGGGGCCAGG
ADGRD2_CCCTAGCGCCGACCGACACG	ADGRD2	GWAS_Target	CCCTAGCGCCGACCGACACG
ADGRD2_CCTAGACCCTCTGCCGAGTG	ADGRD2	GWAS_Target	CCTAGACCCTCTGCCGAGTG
ADGRD2_CTAGACCCTCTGCCGAGTGG	ADGRD2	GWAS_Target	CTAGACCCTCTGCCGAGTGG
ADGRD2_GGCCTAGACCCTCTGCCGAG	ADGRD2	GWAS_Target	GGCCTAGACCCTCTGCCGAG
ADGRD2_GTCTAGGCCTGGCCGCGTGT	ADGRD2	GWAS_Target	GTCTAGGCCTGGCCGCGTGT
ADGRG7_ATGCCTACTCTGGGGGTGGG	ADGRG7	GWAS_Target	ATGCCTACTCTGGGGGTGGG
ADGRG7_CGAGATCACACTCTGAGTGG	ADGRG7	GWAS_Target	CGAGATCACACTCTGAGTGG
ADGRG7_GAGATCACACTCTGAGTGGT	ADGRG7	GWAS_Target	GAGATCACACTCTGAGTGGT
ADGRG7_TCCCGAGATCACACTCTGAG	ADGRG7	GWAS_Target	TCCCGAGATCACACTCTGAG
ADGRG7_TGAATGCCTACTCTGGGGGT	ADGRG7	GWAS_Target	TGAATGCCTACTCTGGGGGT
ADIPOR1_ACAAGCCACAGAGTGAAGGA	ADIPOR1	GWAS_Target	ACAAGCCACAGAGTGAAGGA
ADIPOR1_AGAGGAAATCACAAAGGCAG	ADIPOR1	GWAS_Target	AGAGGAAATCACAAAGGCAG
ADIPOR1_CAAGCCACAGAGTGAAGGAA	ADIPOR1	GWAS_Target	CAAGCCACAGAGTGAAGGAA
ADIPOR1_CCAGACAAGCCACAGAGTGA	ADIPOR1	GWAS_Target	CCAGACAAGCCACAGAGTGA
ADIPOR1_TGTTCCCTTCCTTCACTCTG	ADIPOR1	GWAS_Target	TGTTCCCTTCCTTCACTCTG
ADRB3_CGAGAGGGCCTAGGATTGGA	ADRB3	GWAS_Target	CGAGAGGGCCTAGGATTGGA
ADRB3_GGGACTCCGCGAGAGGGCCT	ADRB3	GWAS_Target	GGGACTCCGCGAGAGGGCCT
ADRB3_GTGATTGGGACTCCGCGAGA	ADRB3	GWAS_Target	GTGATTGGGACTCCGCGAGA
ADRB3_TCCAATCCTAGGCCCTCTCG	ADRB3	GWAS_Target	TCCAATCCTAGGCCCTCTCG
ADRB3_TGTGATTGGGACTCCGCGAG	ADRB3	GWAS_Target	TGTGATTGGGACTCCGCGAG
ADSL_AGCCGAATTGGAGAGTGGGG	ADSL	GWAS_Target	AGCCGAATTGGAGAGTGGGG
ADSL_AGGAGTAGCGACGCTTAAAG	ADSL	GWAS_Target	AGGAGTAGCGACGCTTAAAG
ADSL_CAGCTGCCTATAGTCTGGAG	ADSL	GWAS_Target	CAGCTGCCTATAGTCTGGAG
ADSL_CTGGAGCCGAATTGGAGAGT	ADSL	GWAS_Target	CTGGAGCCGAATTGGAGAGT
ADSL_TCTGGAGCCGAATTGGAGAG	ADSL	GWAS_Target	TCTGGAGCCGAATTGGAGAG
ADSSL1_AGCGAACCAAGTCAATTCTC	ADSSL1	GWAS_Target	AGCGAACCAAGTCAATTCTC
ADSSL1_CAATTCTCAGGCAGAAGCAG	ADSSL1	GWAS_Target	CAATTCTCAGGCAGAAGCAG
ADSSL1_CAGCGGAGATTCTCCGCAGC	ADSSL1	GWAS_Target	CAGCGGAGATTCTCCGCAGC
ADSSL1_CTTCTGCCTGAGAATTGACT	ADSSL1	GWAS_Target	CTTCTGCCTGAGAATTGACT
ADSSL1_TCCGCAGCCGGCAGCGCCCA	ADSSL1	GWAS_Target	TCCGCAGCCGGCAGCGCCCA
AF127577.12_ENST00000449746.1_AAAAGTTTGACCCCCCACTA	AF127577.12	GWAS_Target	AAAAGTTTGACCCCCCACTA
AF127577.12_ENST00000449746.1_AAAGTTTGACCCCCCACTAA	AF127577.12	GWAS_Target	AAAGTTTGACCCCCCACTAA
AF127577.12_ENST00000449746.1_TTGTAGAAAAATCTGTATAA	AF127577.12	GWAS_Target	TTGTAGAAAAATCTGTATAA
AFF4_AGTGACGCCCCGGTGACCTC	AFF4	GWAS_Target	AGTGACGCCCCGGTGACCTC
AFF4_CAACTGGGCTTCCCGGGCAG	AFF4	GWAS_Target	CAACTGGGCTTCCCGGGCAG
AFF4_GAGACTCAACTGGGCTTCCC	AFF4	GWAS_Target	GAGACTCAACTGGGCTTCCC
AFF4_GGGCGGGCGCAGTGACGCCC	AFF4	GWAS_Target	GGGCGGGCGCAGTGACGCCC
AFF4_GTGGCGGCCGGAGGTCACCG	AFF4	GWAS_Target	GTGGCGGCCGGAGGTCACCG
AHI1_CCCGCCCCCTACTCCCCCAG	AHI1	GWAS_Target	CCCGCCCCCTACTCCCCCAG
AHI1_CCGCCCCCTACTCCCCCAGC	AHI1	GWAS_Target	CCGCCCCCTACTCCCCCAGC
AHI1_CCTCCCCGCTGGGGGAGTAG	AHI1	GWAS_Target	CCTCCCCGCTGGGGGAGTAG
AHI1_CGCCCCCTACTCCCCCAGCG	AHI1	GWAS_Target	CGCCCCCTACTCCCCCAGCG
AHI1_TCTGCGCCCCTCCCCGCTGG	AHI1	GWAS_Target	TCTGCGCCCCTCCCCGCTGG
AHRR_ACCGATGCGTCCCGCGCTCT	AHRR	GWAS_Target	ACCGATGCGTCCCGCGCTCT
AHRR_CCCCTCCTCCTGGAAGAAGG	AHRR	GWAS_Target	CCCCTCCTCCTGGAAGAAGG
AHRR_CGCGCTCTAGGCGAAGACCG	AHRR	GWAS_Target	CGCGCTCTAGGCGAAGACCG
AHRR_CGCGGTCTTCGCCTAGAGCG	AHRR	GWAS_Target	CGCGGTCTTCGCCTAGAGCG
AHRR_GCGGTCTTCGCCTAGAGCGC	AHRR	GWAS_Target	GCGGTCTTCGCCTAGAGCGC
AHSA2_ACCCGAGACAGCCGGACCCG	AHSA2	GWAS_Target	ACCCGAGACAGCCGGACCCG
AHSA2_CCCGAGACAGCCGGACCCGC	AHSA2	GWAS_Target	CCCGAGACAGCCGGACCCGC
[truncated: 9,715 more rows]

## Sheet: CRISPRqtl
sgRNA_Name	Gene/Enhancer	Type	Gene_Target	sgRNA Sequence
[truncated: 1,683 more rows]
