# Supplementary material for: CRISPR screens identify gene targets at breast cancer risk loci
Source: Genome Biol. 2023 Mar 29;24:59. doi: 10.1186/s13059-023-02898-w (PMC10053147; doi:10.1186/s13059-023-02898-w)
Supplement: Supplementary file 4 — Additional file 4: Table S3. Raw counts from different CRISPR screens. Raw sequencing reads from various CRISPR screens. [file 13059_2023_2898_MOESM4_ESM.xlsx]

## Sheet: info
Supplementary Table 3: Raw counts from different CRISPR screens

## Sheet: Raw_counts_CRISPRko_2D
sgRNA	Gene	pDNA_1	pDNA_2	HMLE_1	HMLE_2	mesHMLE_1	mesHMLE_2	B80_T17_1	B80_T17_2	B80_T5_1	B80_T5_2	K5+/K19-_1	K5+/K19-_2	K5+/K19+_1	K5+/K19+_2
APC_AAGGCAAATCAGAGTTGCGA	APC	823	483	421	326	321	752	1570	1355	242	498	633	276	407	1058
APC_AGGATGTAATCAGACGACAC	APC	478	308	83	186	54	94	170	293	69	273	399	351	140	160
APC_CAGCTTGATAGCTACAAATG	APC	365	333	126	137	81	44	303	158	140	287	67	335	156	251
APC_CCTTCAACACAATACACCCG	APC	2281	2460	2176	1767	2200	1241	4273	7610	4566	4738	4550	2183	2703	1959
APC_GGTTCAGAAACAAATCGAGT	APC	1104	690	388	413	103	454	1300	1652	1533	1267	552	311	358	967
APLNR_CACAGACTGGAAATCCTCGG	APLNR	971	906	919	814	247	1092	1791	1796	1958	1079	1064	1105	428	856
APLNR_CATGGTGTTACGCACCACCG	APLNR	211	213	174	206	101	200	896	539	621	927	318	398	87	581
APLNR_GGGCACCACAAAGCCCACGG	APLNR	262	280	286	350	108	234	870	278	138	459	56	23	186	415
APLNR_TACGTGTAGGTAGCCCACAG	APLNR	731	536	847	363	565	2505	826	941	1835	1746	1263	501	360	1773
APLNR_TTCCGCAAGGAACGCATCGA	APLNR	1784	1109	2363	1526	1368	890	2539	4661	3073	6842	1959	2944	3165	2675
ARID2_CACAGTTTGTACTCCCCCTG	ARID2	1862	1411	1939	1551	616	2715	2993	4217	5180	4634	2828	2268	1619	3632
ARID2_GCAGTCTCCATTACACACAG	ARID2	1458	876	1187	956	615	827	1299	5133	3989	3254	483	1389	722	1983
ARID2_GTAAGCCAGCCAGCTCAACA	ARID2	1171	1290	1313	467	1810	1664	2100	1992	2589	2277	1265	890	830	1507
ARID2_TGTGGTAGGAGTAAAACGGA	ARID2	2136	1509	845	1006	837	629	2713	2778	3368	4007	1313	551	645	1247
ARID2_TTTACTACTTGCTAATGCCG	ARID2	2234	2232	837	567	1155	658	3018	3638	3364	2809	1644	1530	1393	1516
ATR_AGAACCTATTATCTCACAGT	ATR	988	669	239	246	137	118	156	218	176	347	295	463	138	344
ATR_AGTCAATTAGATGAACACAT	ATR	2415	2506	2516	2199	1386	1380	1758	3263	3050	3116	3389	2501	1633	2873
ATR_CTGTGTGAGATGGTCAAGCA	ATR	827	1060	356	198	257	245	553	82	145	430	331	142	371	794
ATR_TAATTATAGAATTAAACATG	ATR	1119	1153	619	479	232	778	423	680	828	690	717	555	290	560
ATR_TGACGTGCGAAAACAAGATG	ATR	1185	740	589	719	332	590	1173	1451	2123	1944	1035	1392	1764	2192
B2M_AAGTCAACTTCAATGTCGGA	B2M	2269	2106	3243	2249	1903	2060	3229	4419	3071	4935	4121	4257	2674	5728
B2M_CTGAATCTTTGGAGTACCTG	B2M	4653	5061	7728	6050	5800	8384	12345	16374	12808	16566	14694	7190	6799	14637
B2M_GAAGTTGACTTACTGAAGAA	B2M	354	440	281	182	431	158	735	1095	644	1086	334	351	382	607
B2M_GAGTAGCGCGAGCACAGCTA	B2M	804	596	923	489	389	236	827	2178	604	1211	589	677	607	778
B2M_TCCTGAATTGCTATGTGTCT	B2M	1582	2079	3738	2476	2395	1980	6412	10060	6989	10664	9468	6544	4117	9818
BRIP1_AATGTGAAAGATCTACAGGT	BRIP1	793	1108	293	125	700	537	516	365	2153	1832	648	592	540	754
BRIP1_ACCCTTAGAAACTACACAGC	BRIP1	1960	2039	1545	982	1512	2465	1144	1831	4773	5152	1562	1752	1374	2172
BRIP1_AGATGAAGCTCATAACATCG	BRIP1	424	460	141	171	240	225	619	389	1234	922	607	249	173	368
BRIP1_AGTTACCGACTACCTCAGGA	BRIP1	878	1072	383	158	455	932	857	455	843	2066	428	610	602	556
BRIP1_CACAGAGATTCCGACCCTTG	BRIP1	3748	3882	3063	2424	2487	3954	4253	4194	8095	12062	5878	3780	4933	7568
CD274_ACATGTCAGTTCATGTTCAG	CD274	434	185	295	353	321	633	1434	1055	776	898	1163	416	311	649
CD274_ACTGCTTGTCCAGATGACTT	CD274	510	830	1712	889	696	1762	1212	2436	3490	4247	2255	1864	2489	2987
CD274_CACCACCAATTCCAAGAGAG	CD274	1110	1222	1932	1628	888	2022	3408	5642	5086	4465	2875	2106	1941	1791
CD274_GCATAGTAGCTACAGACAGA	CD274	952	1067	986	967	1102	1558	1081	2336	2505	3745	1697	2129	1300	2157
CD274_GGTTCCCAAGGACCTATATG	CD274	860	512	911	853	446	538	1444	2336	729	1067	1867	856	827	1274
CDC25A_CATGGTCAAGAGAATCAGAA	CDC25A	987	912	893	1022	2200	522	1824	2366	2597	1741	1682	1375	1238	1729
CDC25A_CCAGTAAGACCTGTATCTCG	CDC25A	694	853	955	513	189	1084	1818	1840	1021	1250	2974	1113	1977	2722
CDC25A_GAGACCAGAACGATCTCAAG	CDC25A	292	359	116	212	351	137	1384	1110	561	1415	622	44	639	655
CDC25A_TGATTATGAGCAACCACTGG	CDC25A	365	363	281	165	74	159	89	524	302	270	624	294	508	883
CDC25A_TTTGTAGTTCTCATGACGAG	CDC25A	2196	2037	914	590	979	1799	2604	4356	3645	5070	4149	2801	2285	3343
CDH1_AAGATTGCACCGGTCGACAA	CDH1	2577	3028	2685	2723	1924	3088	5136	7854	7084	8927	6694	5397	2057	2727
CDH1_AAGTCACGCTGAATACAGTG	CDH1	462	453	508	206	266	130	209	863	1180	2175	546	1475	1009	632
CDH1_ACACGTAGCAGTGACGAATG	CDH1	709	427	766	313	1239	388	1013	481	1897	1259	1246	595	1696	1788
CDH1_GCAATGCGTTCTCTATCCAG	CDH1	1436	918	853	706	1260	726	2244	4406	2325	3278	5282	2523	812	1997
CDH1_TGAACCACCAGGGTATACGT	CDH1	629	530	375	239	292	295	244	1364	1027	1643	490	757	1876	925
CDK4_AAGAGTGTGAGAGTCCCCAA	CDK4	964	1233	788	1060	185	771	2937	3204	1324	2865	1294	1216	1233	1391
CDK4_CATCAGCACAGTTCGTGAGG	CDK4	212	814	323	319	116	107	443	2417	1111	797	829	446	582	819
CDK4_CCAGATGGCACTTACACCCG	CDK4	1519	1225	1012	345	186	968	3009	2658	1683	2768	2330	1335	2965	2241
CDK4_GTCCACATATGCAACACCTG	CDK4	1284	1049	1699	798	645	921	3263	4883	3461	3414	1858	1729	1344	2192
CDK4_TGCCACATCCCGAACTGACC	CDK4	1895	2415	1418	967	670	970	3396	5657	4601	7213	2093	1949	1796	3483
CDKN2A_ACCACGAAAACCCTCACTCG	CDKN2A	1394	1811	2634	1969	1373	3481	1608	3080	3409	4607	3628	3926	2833	4461
CDKN2A_CATCAGCACGAGGGCCACAG	CDKN2A	605	1030	1853	1399	1353	3826	845	3040	2102	2574	2071	870	2209	3578
CDKN2A_GATGATGGGCAGCGCCCGAG	CDKN2A	799	504	908	698	695	1736	294	2996	2185	3197	540	528	402	952
CDKN2A_GCACGCGCGCCGAATCCGGA	CDKN2A	712	773	964	442	1298	1675	784	1193	1175	2023	949	755	1324	1512
CDKN2A_TCACATCCCGCGGCTCACGG	CDKN2A	738	523	1266	1185	848	3041	2419	862	1335	1809	2504	1328	1563	858
CHEK1_ACACCACCTGAAGTGACTCG	CHEK1	809	695	564	491	412	390	899	1042	1044	1092	1789	447	555	846
CHEK1_GCTGTCAGGAGTATTCTGAC	CHEK1	1059	946	349	129	42	28	84	85	45	437	261	219	223	302
CHEK1_TGCAGTAAGTACTATTCCAC	CHEK1	1534	1232	181	113	58	48	58	66	121	91	249	52	178	276
CHEK1_TGGTATTGGAATAACTCACA	CHEK1	356	403	4	4	4	48	11	17	10	18	11	6	15	27
CHEK1_TTTCTGGAGTACTGTAGTGG	CHEK1	1181	1551	138	60	28	136	49	207	67	328	113	85	108	203
CTLA4_CAACTCATTCCCCATCATGT	CTLA4	672	737	988	749	429	452	602	1785	2614	2062	1742	1308	695	1055
CTLA4_CAAGTGAACCTCACTATCCA	CTLA4	1909	1747	2351	1238	1134	3082	5139	5755	7893	9366	4414	2079	1716	4135
CTLA4_GTGTGTGAGTATGCATCTCC	CTLA4	373	870	482	319	188	521	725	353	2074	2290	810	486	512	876
CTLA4_TGCCCAGGTAGTATGGCGGT	CTLA4	401	596	636	609	122	297	853	2722	956	2633	1480	467	575	1401
CTLA4_TTCCATGCTAGCAATGCACG	CTLA4	325	406	131	326	483	467	360	641	972	881	1137	556	271	415
ERBB2_AACTACCTTTCTACGGACGT	ERBB2	1186	1134	1900	1085	834	1648	2100	3606	4079	4025	4153	841	1583	3248
ERBB2_CAGAACCTGCAAGTAATCCG	ERBB2	635	703	577	1115	592	1014	1028	1074	1052	871	409	302	701	583
ERBB2_CAGCGGGAGCCCTTACACAT	ERBB2	742	1081	960	759	413	730	2484	1406	1437	1998	823	562	1266	2456
ERBB2_TCATCGCTCACAACCAAGTG	ERBB2	2842	2932	3255	3034	2055	2537	4613	6168	7568	5259	4273	2175	3501	3774
ERBB2_TTGGGATCCTCATCAAGCGA	ERBB2	284	474	433	327	247	315	249	278	1494	621	368	219	638	978
FANCC_CCAACAGTTGACCAATTGTG	FANCC	1795	1512	1415	971	1160	1196	2104	5240	3456	6294	2380	1396	1407	2714
FANCC_GCAAGACACCTGTCTTCACG	FANCC	345	254	213	278	126	392	639	221	670	385	642	428	201	386
FANCC_GTTCTTTGAGGCTGTAAACG	FANCC	2784	3722	3993	2762	2632	2431	6400	9078	6285	8402	6752	4752	3394	5005
FANCC_TGGGACACAAACTCGTGACA	FANCC	408	623	334	339	259	554	796	1254	1868	1331	1015	459	756	394
FANCC_TTTGATTGTCCAGAATTCTG	FANCC	513	456	528	431	410	862	1216	1136	1263	1013	761	957	305	824
FANCM_AATACAACAAGGCATAATCG	FANCM	2359	2460	1455	920	1137	1487	2189	3939	2788	2555	1749	1127	1361	3118
FANCM_AGGTCATTTACCATGACCTG	FANCM	124	108	175	215	354	200	364	421	321	521	286	177	87	276
FANCM_GAGTGATCAACTTGATGTGT	FANCM	2329	3367	1834	1409	575	1364	6596	6904	3543	6861	3312	2895	1998	4627
FANCM_GATCAGTGGACAATACTGGG	FANCM	547	598	339	423	91	206	683	1252	750	1254	392	523	462	1051
FANCM_TGACGGTGGTTACAACACGC	FANCM	820	619	333	175	105	93	603	467	523	914	512	678	855	844
H2AFX_CCGCGGCAAGACTGGCGGCA	H2AFX	293	494	381	368	226	142	130	958	429	751	303	186	291	780
H2AFX_CGCCAACGCGCTCGGCGTAG	H2AFX	589	354	495	361	467	211	731	1575	1302	1482	521	169	619	982
H2AFX_CGGCGCGCCAGTGTACCTGG	H2AFX	173	355	174	104	74	274	44	121	67	102	93	108	104	347
H2AFX_TCCCAGTGGGCCGTGTACAC	H2AFX	558	774	315	387	199	333	953	1488	856	1665	1009	338	184	842
H2AFX_TTCGCGTCTTCTTGTTGTCG	H2AFX	2581	2767	4037	2471	3246	2549	4999	5850	5988	8163	3283	4767	3109	8167
IFNGR2_GACTTGTAAACAGTACACTC	IFNGR2	605	662	573	677	307	471	933	1265	1222	954	1064	3831	774	827
IFNGR2_GGAGGTATCAGCGATGTCAA	IFNGR2	1031	1235	797	939	372	770	1327	2695	1476	2192	1704	1891	855	2459
IFNGR2_GGCCGACATCATGTCCATAG	IFNGR2	1039	1053	1420	1241	684	564	1293	2478	1316	2483	1991	2880	886	1961
IFNGR2_TGGCCCTGAGCAATAGCACG	IFNGR2	238	412	305	305	132	263	1944	649	647	1272	902	1007	533	577
IFNGR2_TTCCGATAGTGTTGAAACCA	IFNGR2	907	1280	1673	781	372	592	1754	4323	3829	3094	2123	1675	1406	2345
JAK1_CACACTTACTCTCCACGTCG	JAK1	1009	1171	1083	1234	849	1064	1657	2652	1559	1696	2138	1319	1273	2256
JAK1_CTTGGTGTTCTCGTCATACA	JAK1	500	774	888	348	364	2102	2202	2496	1801	1907	1956	987	872	3011
JAK1_GTTGTGGACGATCAACGGGG	JAK1	565	457	588	388	154	358	563	502	607	603	340	493	262	460
JAK1_TGAATAAGTCCATCAGACAG	JAK1	539	813	612	737	536	500	1267	1635	836	788	1042	329	509	508
JAK1_TGAGCCAGCTGAGTTTCGAT	JAK1	901	1040	1305	1022	877	1276	2076	2704	1918	3356	2740	1762	2400	1808
JAK2_AATATACAAAGCAACTGTCA	JAK2	1942	1796	2617	2131	1035	2510	4743	5666	4772	5384	4509	2231	2480	4866
JAK2_AATGAAGAGTACAACCTCAG	JAK2	1173	903	2155	1422	803	1468	3024	2198	3823	3811	2498	1626	1070	2795
JAK2_CTGCCACTGCAATACCAACG	JAK2	655	378	880	833	451	1061	999	2398	1692	3503	1190	1622	1183	1600
JAK2_TAGAGTTATAGATGGCCAGT	JAK2	1543	1777	2199	1863	1291	2309	4219	4658	4354	5883	3145	3708	3177	4866
JAK2_TCTTCAGGAGAGAATACCAT	JAK2	710	633	730	353	433	527	551	1599	1715	1810	2114	915	1136	1677
KRAS_AAGAGGAGTACAGTGCAATG	KRAS	1206	1438	1746	1227	568	2480	2578	2506	3466	4400	1741	1723	1353	2560
KRAS_AGATATTCACCATTATAGGT	KRAS	392	480	459	287	48	76	187	402	559	622	343	136	184	327
KRAS_CTGAATTAGCTGTATCGTCA	KRAS	1043	918	1409	1094	1689	1945	3339	3824	3985	5187	2430	1831	1901	3911
KRAS_GATGTACCTATGGTCCTAGT	KRAS	642	406	427	352	218	127	806	877	1106	963	679	359	652	917
KRAS_TCCCTTCTCAGGATTCCTAC	KRAS	836	639	402	272	119	206	1827	896	896	1586	437	792	642	2104
MRE11_AATGCTGAACGGGAACGTCT	MRE11	610	936	1163	689	806	489	519	686	967	893	1505	835	535	838
MRE11_GCAATCATGACGATCCCACA	MRE11	711	679	266	226	66	82	38	151	204	234	204	842	69	176
MRE11_GTACTTTCAAACCGCAGAGA	MRE11	415	612	483	261	939	215	302	168	331	689	234	109	362	595
MRE11_GTTTGCTGCGTATTAAAGGG	MRE11	1804	2340	660	635	156	266	86	239	1222	520	243	422	342	326
MRE11_TCTTGATACAGGAGTAAACA	MRE11	520	566	449	341	202	242	402	345	293	418	1167	494	312	611
NF2_GACCCCAGTGTTCACAAGCG	NF2	457	404	316	289	419	2656	398	854	750	755	2924	2122	4823	4219
NF2_GCTTGGTACGCAGAGCACCG	NF2	826	381	221	314	1520	18022	478	1492	565	1571	3902	1964	7897	22293
NF2_GGAACCATGATCTATTTATG	NF2	424	358	278	429	981	4603	457	644	564	1208	4720	3332	4093	7160
NF2_GGAGGAGGCTGAACGCACGA	NF2	299	609	380	420	2716	3557	1425	1432	1857	2360	4579	2127	9739	14975
NF2_TCCGGCACACCAAATCAAAG	NF2	710	774	630	397	3319	8680	875	2405	2684	2596	9472	7125	13757	37880
NTHL1_CTCCAGCCAAACCAAAGACC	NTHL1	1084	989	1903	1111	1391	981	1651	1915	1807	2081	3201	2631	1671	1953
NTHL1_CTTTCCGCGGACGCTTCACG	NTHL1	255	219	249	171	226	147	610	1175	1037	410	594	324	441	506
NTHL1_TCACCCTCCAGAAACCGACG	NTHL1	473	604	301	525	442	538	961	1102	1422	498	531	497	755	1104
NTHL1_TGACTCCAGTGCCCCCCCAA	NTHL1	2139	2352	3407	2832	1794	3662	4206	7638	4242	6510	3763	2953	1943	5484
NTHL1_TGGTCAACATCCGTGCCATG	NTHL1	574	451	428	492	336	541	485	921	1648	1492	595	680	264	2206
PALB2_AAGAAGACCTAATTTCACCA	PALB2	1110	1728	730	487	451	1168	1842	1557	2194	1916	1759	1504	799	1084
PALB2_ACAATCGACAGGCTAGAAGT	PALB2	1067	621	918	733	363	875	720	1090	1384	1690	1057	1015	1648	1497
PALB2_CACAGGGTCAGTGACCCTAG	PALB2	173	431	316	355	767	228	598	1624	720	807	512	456	222	479
PALB2_CTGGAGTAGTACCTAAGATG	PALB2	1025	837	628	703	414	1003	789	1042	1847	1604	931	646	263	632
PALB2_GAAGCATGTCCAATTGCCAG	PALB2	521	624	627	560	714	934	871	326	756	887	1567	601	1039	997
PBRM1_AGTAATAAAAGAGCAGTACA	PBRM1	1004	1661	668	541	1115	1082	1246	2938	2824	4362	2130	767	1021	1886
PBRM1_ATGTGCGATGTAAGCCTGAG	PBRM1	570	428	595	427	223	326	344	1201	750	845	456	409	1530	674
PBRM1_CAAATCCCAGAGTTTGCAAG	PBRM1	318	471	185	157	47	181	241	1176	509	521	221	772	120	225
PBRM1_TTGAAAATAATCGCTACCGT	PBRM1	617	1096	470	380	190	235	1400	2160	1434	1534	1631	718	618	872
PBRM1_TTTGGCACTACCAGTATCAG	PBRM1	2658	2729	2339	2330	2038	2910	6289	9662	5964	10186	6452	3668	3859	5524
PDCD1_AGGGCCCGGCGCAATGACAG	PDCD1	1018	806	944	927	418	687	1690	2035	2772	1799	2138	995	2228	1672
PDCD1_CACCTACCTAAGAACCATCC	PDCD1	2117	2760	2558	2284	2935	2184	3913	5191	5128	7698	6102	3023	3243	5485
PDCD1_CCCTTCGGTCACCACGAGCA	PDCD1	964	792	961	657	538	503	2368	4509	1998	2120	2709	690	2037	3344
PDCD1_CGTGTCACACAACTGCCCAA	PDCD1	619	737	1388	1097	1855	955	1084	3586	2709	2979	1184	2588	1566	3161
PDCD1_GCCCACGACACCAACCACCA	PDCD1	2397	2656	4789	3581	2783	4016	4988	10250	7950	10775	9291	3568	4341	6408
PIK3CA_ACCATATCAAATTCACACAC	PIK3CA	1262	2022	1092	887	734	741	1867	1935	4048	3916	361	776	462	807
PIK3CA_GAAGCTGTATAATGCTTGGG	PIK3CA	200	357	218	230	111	116	172	334	538	642	43	51	57	63
PIK3CA_GCAATTTGGGTAGAATTTCG	PIK3CA	180	315	365	159	334	579	171	717	844	333	297	194	29	340
PIK3CA_GTTCGAACAGGTATCTACCA	PIK3CA	459	939	423	151	130	282	449	751	984	1095	75	62	49	64
PIK3CA_TGTTATAGGGCAAATAATAG	PIK3CA	548	1224	563	736	357	587	1169	1793	1568	1477	636	447	291	787
PTEN_AAAAGGATATTGTGCAACTG	PTEN	1186	678	1571	884	4287	1416	1158	2037	8093	7176	4770	3315	2416	4055
PTEN_CCAATTCAGGACCCACACGA	PTEN	1161	1344	1785	1489	6958	5652	3689	2735	6779	7132	4327	4909	3530	4606
PTEN_GACTGGGAATAGTTACTCCC	PTEN	321	262	479	388	916	3417	1237	1011	2472	4171	2080	1294	937	888
PTEN_TCATCTGGATTATAGACCAG	PTEN	396	478	155	190	634	822	1325	1047	1703	2051	806	1101	1215	781
PTEN_TGTGCATATTTATTACATCG	PTEN	744	656	427	384	589	4650	1217	1601	3114	2722	2025	1054	226	501
RAD50_AAAAACTGCCAACCAACTGA	RAD50	2780	3634	2506	1874	903	1470	750	1614	1498	1962	2294	1222	1286	3179
RAD50_AAACAGCACAAGTTAGACAC	RAD50	787	598	321	206	61	80	161	126	54	198	108	144	529	511
RAD50_AAGCGGCGTGATGAAATGCT	RAD50	1145	1469	673	565	687	841	354	1046	993	1811	675	821	529	2029
RAD50_CTAGGAACGTGAGTTAAGCA	RAD50	731	672	261	265	51	102	189	226	214	636	351	65	585	768
RAD50_GAAAAATCATCAAAACAGCG	RAD50	1172	1334	1102	1451	470	1018	1858	1569	2778	3018	3212	2392	1908	1988
RB1_AAACAATCAAAGGACCGAGA	RB1	3592	4240	6452	4968	4217	8886	7126	10989	10349	13221	11078	7028	9824	11217
RB1_AACATCTAATGGACTTCCAG	RB1	745	588	493	859	376	1120	623	1117	1272	2414	1026	1329	992	1112
RB1_GGTTCTTTGAGCAACATGGG	RB1	261	334	679	574	896	1403	270	1195	824	529	1755	888	312	526
RB1_TCATACCTAACTGGAGTGTG	RB1	478	559	1320	1198	1921	1233	1283	2591	2441	2626	4272	1100	1158	1918
RB1_TGAACTACTTACGAACTGCT	RB1	1361	1689	1918	2292	1060	4061	2353	6732	3002	5027	4410	2564	4081	5393
RECQL_CCTGCCGCTTGGAATAAAGA	RECQL	546	835	1424	846	492	1674	1595	2924	2101	3522	2678	942	2135	2350
RECQL_GAGATTTACTCGAATTGCTG	RECQL	1186	1268	1749	1304	2000	632	1465	2464	3502	3438	2524	1811	2272	1642
RECQL_TAAAATATTTCAGGTAGTAG	RECQL	634	828	790	522	447	1127	2036	2152	2125	1961	854	847	681	1267
RECQL_TAGGCCAAATCTATATTATG	RECQL	382	483	683	493	454	424	667	1626	1331	766	511	681	320	3035
RECQL_TGAAACTATTAACGTAACAA	RECQL	367	389	385	668	64	215	360	432	553	369	790	327	165	943
SMAD4_CAGCCTGCCAGTATACTGGG	SMAD4	318	301	704	321	3107	4251	1809	1777	1474	1910	3227	998	476	2023
SMAD4_CCAGGATGATTGGAAATGGG	SMAD4	8136	8910	14265	12202	106485	87142	30300	41117	26845	33227	60868	38681	41568	88698
SMAD4_GGATACGTGGACCCTTCTGG	SMAD4	606	788	1362	715	3261	7171	2359	3194	2391	2600	2768	3346	3704	8322
SMAD4_TACAGAGAACATTGGATGGG	SMAD4	708	621	878	1159	7447	6184	4752	4717	1529	2899	3915	2298	2674	5415
SMAD4_TTGAATTGAATGTCCTTCAG	SMAD4	729	931	1351	1129	1351	1974	2631	3853	4175	4638	3961	1756	2356	2137
STAT1_CATGTTGTACCAAAGGATGG	STAT1	497	335	486	310	373	374	522	1539	1495	1471	644	383	300	765
STAT1_CCTGATTAATGATGAACTAG	STAT1	1405	1430	1892	1421	1186	2107	3018	4357	2729	5598	2324	1818	2184	2057
STAT1_TCCCATTACAGGCTCAGTCG	STAT1	603	650	528	466	249	823	1856	1127	1899	2424	1191	568	810	816
STAT1_TGCAAAACCTTGCAGAACAG	STAT1	226	232	212	95	312	128	608	908	520	891	1165	327	176	1013
STAT1_TGCTGGCACCAGAACGAATG	STAT1	354	183	530	415	156	218	2079	862	708	1611	1048	462	429	359
STK11_CCACCGCATCGACTCCACCG	STK11	391	532	886	1136	88	325	1270	2057	1731	1809	2562	6230	2268	4601
STK11_GGCACTGCACCCGTTCGCGG	STK11	447	501	372	321	208	357	800	942	817	358	1874	813	1182	4525
STK11_GTGATGGAGTACTGCGTGTG	STK11	658	812	2481	1039	380	250	2142	2586	1597	1968	4467	1060	3845	7502
STK11_GTTGCGAAGGATCCCCAACG	STK11	430	610	777	847	299	210	1196	2054	1004	929	2104	3759	7949	5946
STK11_GTTGTTTGAGAACATCGGGA	STK11	712	345	397	378	21	144	428	443	382	288	3633	364	955	1802
TAP1_AGTTCGAAGCTTTGCCAACG	TAP1	521	557	632	414	483	697	1300	3202	675	940	1202	260	711	1278
TAP1_CGCTGCATAACTGACAACGA	TAP1	607	573	552	453	322	572	1028	613	1284	1641	687	1101	1539	1555
TAP1_GCCATGCGAGAGAAGCTCCG	TAP1	1491	997	1691	1282	1082	2072	2557	5507	3416	2675	4690	3514	3083	3013
TAP1_GGCTCCAAGAGCGAAAACGC	TAP1	597	733	959	831	484	538	842	733	1441	1971	1464	1191	1406	1004
TAP1_GGGATCTATAACAACACCAT	TAP1	1273	1558	1940	1124	1346	954	3767	3004	3753	2435	3453	2519	2646	3527
TAP2_CAGGCTTCGCAAGAGCACAT	TAP2	372	589	616	615	271	608	2181	846	1310	1030	378	504	1161	1489
TAP2_CATGCCCTTCACAATAGCAG	TAP2	569	658	714	393	346	543	1332	812	1140	1212	2407	2167	808	2639
TAP2_CTGACTCACCCAAAACAGCA	TAP2	298	505	924	679	322	2370	1122	1788	2144	1814	698	821	272	978
TAP2_GGGGATATGCTCAGCAACGT	TAP2	2012	2443	2588	1730	776	1229	3808	4737	3297	4175	4874	2523	3314	4157
TAP2_GTTGATTCGAGACATGGTGT	TAP2	416	350	336	167	65	821	419	595	666	722	1434	723	727	1213
TP53_ATGTGTAACAGTTCCTGCAT	TP53	593	733	1143	1127	735	2729	143	800	242	305	1761	1528	797	1330
TP53_CCATTGTTCAATATCGTCCG	TP53	1367	1289	3628	2976	1412	1341	318	1002	692	742	3057	1129	1851	2456
TP53_GAAACCGTAGCTGCCCTGGT	TP53	1414	1552	3944	4038	2669	2102	915	1885	810	1283	3105	3607	3128	3410
TP53_GAGCGCTGCTCAGATAGCGA	TP53	491	829	1156	1705	541	2812	241	251	398	381	640	1171	420	774
TP53_GATCCACTCACAGTTTCCAT	TP53	4323	3958	11574	8761	3233	5579	2024	3176	1980	2303	9724	6207	3450	10803
TP53BP1_ACTTCAAAGTGGTGAACCAG	TP53BP1	560	520	285	491	445	504	1027	523	638	750	1332	569	402	568
TP53BP1_ACTTTCACAGAAGCTTTGTG	TP53BP1	504	476	455	338	198	550	404	1095	868	604	1157	700	392	523
TP53BP1_GAAGCCCATTAGTCCTGTCA	TP53BP1	3399	4061	4025	3136	2201	4889	4088	5683	6459	8347	7917	5948	6472	6314
TP53BP1_GGAATCAATACTAATCACAC	TP53BP1	1480	1620	827	639	709	1158	922	2663	1393	3013	2547	1560	723	1786
TP53BP1_TCATGTGACGATGTAAGACA	TP53BP1	509	637	573	467	740	273	530	717	539	1461	1175	613	427	1430
XRCC2_ACTTACAGGAGTCTACTCTG	XRCC2	722	668	664	332	165	152	391	156	404	436	288	113	205	179
XRCC2_AGGAACTTCTACCTTCAAGT	XRCC2	970	667	829	651	662	743	1420	1641	1291	1459	1229	475	1033	1516
XRCC2_GAAATAATCAAATACTGCCT	XRCC2	1257	1422	1540	1114	1010	1005	860	1201	1049	1506	360	422	620	2114
XRCC2_GCTCAAGAATTGTAACTAGC	XRCC2	648	573	617	652	583	571	660	389	1545	1243	1129	880	546	591
XRCC2_TGTATACTTCCCAAATCAGA	XRCC2	741	723	644	416	336	361	467	338	605	474	858	408	394	979
XRCC5_AAATGAAATATAAATCGGAG	XRCC5	310	242	114	100	237	1362	113	179	185	141	138	35	70	99
XRCC5_AGTAAGAAATATGCTCCCAC	XRCC5	3392	4098	396	558	369	336	543	1033	1756	1477	763	749	541	622
XRCC5_TACCTGTCGCTGTACAAACA	XRCC5	599	547	205	160	84	137	40	34	28	42	75	47	32	189
XRCC5_TGCTCACGATTAGTGCATCC	XRCC5	1905	2198	167	379	513	134	506	218	246	249	586	536	346	712
XRCC5_TGCTTTGGATGACTTAGACA	XRCC5	744	951	515	471	178	356	234	915	1001	1627	1106	648	286	1248
XRCC6_ACCTTTAATACAAGTACAGG	XRCC6	1500	1137	569	428	295	409	420	480	874	1297	782	621	612	1203
XRCC6_GGTGATCTCCGAGATACAGG	XRCC6	571	642	124	58	51	19	141	220	132	246	138	20	172	318
XRCC6_TCTGGGTACACGAACAGGGA	XRCC6	801	659	60	24	13	9	34	58	52	52	54	15	62	125
XRCC6_TGAGCTTCAGCTTTAACCTG	XRCC6	738	687	30	29	15	7	27	50	70	163	80	18	27	124
XRCC6_TTCCAAGACATGATGGGCCA	XRCC6	1598	1898	683	747	335	751	1364	2007	1058	1165	808	474	789	1637
YAP1_AATTTCTCCATCCTGAGTCA	YAP1	788	790	1433	963	400	304	1458	2181	1567	1930	1183	668	590	396
YAP1_CGATCAGACAACAACATGGC	YAP1	1202	1583	959	1110	276	297	790	1012	717	495	474	339	210	445
YAP1_GATGAACCTTTACCAAAACG	YAP1	316	369	566	351	48	446	320	292	269	541	177	248	381	194
YAP1_GTGCACGATCTGATGCCCGG	YAP1	395	406	301	258	116	79	329	449	185	241	64	76	20	59
YAP1_TGCCCCAGACCGTGCCCATG	YAP1	572	706	349	376	317	127	757	536	124	146	91	68	129	72
NEG_CON_1_CAATTGCCTTAGTGGCTAGG	NEG	660	437	592	469	521	949	2127	919	919	1555	1726	463	1175	1265
NEG_CON_10_CAAAGTCCAGGACCGGCTGG	NEG	214	434	563	425	281	91	1426	1933	819	1370	641	1035	395	1039
NEG_CON_100_ACTCTTCGGGGTATCCCAGG	NEG	701	854	929	619	499	1282	724	1261	1186	1523	756	831	933	1622
NEG_CON_1000_CATCATAAATGTACAACGGG	NEG	502	1011	935	932	315	1731	938	1496	1454	3832	1593	910	1063	1615
NEG_CON_101_AATATAAGGTGGTCCCAGCT	NEG	1316	1152	1207	932	825	667	1512	3114	1843	1904	2266	1321	1085	3145
NEG_CON_102_CTCACTCTTCGGGGTATCCC	NEG	1644	1593	2954	1483	1007	1727	3109	6706	3144	4463	3584	1983	1804	4782
NEG_CON_103_CTTGGCAAACTCACTCTTCG	NEG	1156	1252	1608	915	500	861	1960	3246	2078	2921	2897	1663	1508	2513
NEG_CON_104_TGCTTGGCAAACTCACTCTT	NEG	1118	1491	1263	1447	688	953	2355	4058	2744	4155	2047	1357	3562	2917
NEG_CON_105_CCAACTGTGGGGTGACTGCT	NEG	1247	808	1906	1064	357	2562	1939	2733	3006	3320	1905	2424	1647	3702
NEG_CON_106_TGGATTCTCCTCCAACTGTG	NEG	503	410	646	391	287	407	502	1100	1607	1816	1035	1040	813	1448
NEG_CON_107_GGTGGATTCTCCTCCAACTG	NEG	333	457	295	469	170	3115	340	1210	691	1310	1103	95	420	1130
NEG_CON_108_CCAAGCAGTCACCCCACAGT	NEG	1075	864	615	470	293	452	400	486	406	1128	801	392	553	879
NEG_CON_109_CCCCTAGCCACTAAGGCAAT	NEG	857	545	1320	710	364	1216	1726	1463	1807	3683	1447	1726	1463	2402
NEG_CON_11_GAGGGGCTCAACATCGGAAG	NEG	964	989	1246	897	414	648	1818	1436	2171	2125	2000	1118	1388	2801
NEG_CON_110_AGCAGTCACCCCACAGTTGG	NEG	887	1325	1319	921	581	923	935	1131	1901	1585	1590	939	1456	2948
NEG_CON_111_CTACCAGGCTGCCTTTTGGG	NEG	1643	1779	3887	2700	2322	1784	5079	8642	5481	8955	5919	4053	3781	6058
NEG_CON_112_AGGGTACCAGCCTCACCAAG	NEG	229	490	626	663	651	170	317	245	853	416	718	736	435	793
NEG_CON_113_TATAAGGTGGTCCCAGCTCG	NEG	628	825	963	488	201	332	1769	1480	1813	1396	1381	1305	1349	1801
NEG_CON_114_TGGAGGAGAATCCACCCAAA	NEG	295	429	565	253	163	187	613	364	705	991	674	886	365	458
NEG_CON_115_AATCCACCCAAAAGGCAGCC	NEG	2863	2908	4396	3320	3118	4697	4942	9539	9627	12268	12048	5063	5370	8299
NEG_CON_116_CAAAAGGCAGCCTGGTAGAC	NEG	1209	982	1511	1194	2037	574	2125	2411	2638	2828	1653	1319	1288	2827
NEG_CON_117_CTTGGCCTGGACCCCACGAG	NEG	943	525	1162	696	842	386	1224	5343	3013	2535	1771	1387	981	2918
NEG_CON_118_CCCAGGCCACCTACTTGGCC	NEG	438	251	478	397	260	1136	554	1812	585	1674	1741	417	538	1642
NEG_CON_119_GAGGCCCCAGGCCACCTACT	NEG	550	851	773	597	244	2358	2033	1429	1663	1284	709	966	816	3580
NEG_CON_12_GGGGCTCAACATCGGAAGAG	NEG	862	741	1475	877	603	731	1355	2935	2283	1461	2181	1176	650	1700
NEG_CON_120_CTGCATCCCCCAGAGGCCCC	NEG	2179	2556	4982	3473	2562	2123	6844	6403	2727	2666	5767	5062	4954	5365
NEG_CON_121_TCCAGGCCAAGTAGGTGGCC	NEG	398	484	1153	440	359	533	469	1192	837	1444	673	1217	720	1293
NEG_CON_122_CCTAGCCACTAAGGCAATTG	NEG	496	230	533	523	2658	208	768	931	1006	2174	1051	466	984	2136
NEG_CON_123_CCTTCCCCTGCATCCCCCAG	NEG	1801	1920	4046	2989	1686	3006	4764	6387	5196	5375	6649	4423	4313	4752
NEG_CON_124_TGGTCCCAGCTCGGGGACAC	NEG	604	652	884	747	531	1202	1450	1517	2743	1399	1306	621	525	1753
NEG_CON_125_TCAGTCTGAAGAGCAGAGCC	NEG	1126	1273	2421	1327	4664	1980	2675	2431	2364	3850	2617	2358	2337	1930
NEG_CON_126_CTCCTGCCCCTTCCCTACAG	NEG	1093	1093	1897	1422	653	1065	2641	5169	2322	3133	3105	2130	1675	3132
NEG_CON_127_CTCTCCTGCCCCTTCCCTAC	NEG	3229	3464	5757	5609	3228	4548	7744	14090	11868	11427	8765	9160	7135	11675
NEG_CON_128_GCAGAGCCAGGAACCCCTGT	NEG	787	1099	878	1078	520	3313	1109	2154	1565	1740	2692	1219	437	3419
NEG_CON_129_GCCAGGAACCCCTGTAGGGA	NEG	1258	1245	1498	2153	751	1487	2480	2082	2710	2665	3309	1076	1879	2608
NEG_CON_13_TCCCTAGTGGCCCCACTGTG	NEG	1376	1295	2630	1351	1426	1486	3917	5157	4270	6275	3632	2234	3198	4413
NEG_CON_130_CAGGAACCCCTGTAGGGAAG	NEG	647	617	502	535	262	1134	352	1603	1913	640	503	476	257	515
NEG_CON_131_CGTCCACCATCTCATGCCCC	NEG	1584	2080	2666	2262	1981	1383	4350	4283	4770	6243	3579	4766	2782	7146
NEG_CON_132_CAAGCCCAGGAGAGGCGCTC	NEG	320	467	226	294	835	683	403	1104	598	1421	468	490	606	766
NEG_CON_133_GTCCTTGGCAAGCCCAGGAG	NEG	397	368	385	336	146	256	185	524	358	566	326	390	362	597
NEG_CON_134_CACTAAGGCAATTGGGGTGC	NEG	499	408	734	453	315	856	1390	981	927	991	805	595	776	964
NEG_CON_135_CAGCATGTTTGCTGCCTCCA	NEG	438	978	1433	628	422	1531	2307	2483	1038	2006	1752	1099	994	1123
NEG_CON_136_TTTGAGTCCTTGGCAAGCCC	NEG	1096	823	1013	620	365	635	775	3028	987	2328	1067	1646	820	2083
NEG_CON_137_GGAAGCCTGAGCGCCTCTCC	NEG	446	376	411	336	134	476	427	787	925	1143	613	581	278	1162
NEG_CON_138_CGCCTCTCCTGGGCTTGCCA	NEG	790	863	1355	1173	1103	560	1784	1721	1650	3041	2499	1309	1547	4916
NEG_CON_139_CTTCCCTAAGGCCCTGCTCT	NEG	1918	1186	2231	1655	1486	1580	3743	4819	3204	4444	2831	3657	2468	3742
NEG_CON_14_AGGACTGCATGGGTCAGCAC	NEG	382	611	323	385	608	401	493	639	568	1268	726	685	528	1450
NEG_CON_140_AGCAGGGTCCCGCTTCCCTA	NEG	698	991	1034	798	557	1483	1612	2402	1793	2146	1512	770	939	1433
NEG_CON_141_GAAGCCCAGAGCAGGGCCTT	NEG	574	434	848	662	271	239	1282	747	536	1491	486	534	1988	681
NEG_CON_142_ATATTCCTCCGCCCAGAGCA	NEG	1060	836	1291	790	872	512	2085	2463	4202	2214	2188	1245	976	2418
NEG_CON_143_GAATATGTCCCAGATAGCAC	NEG	1290	1674	1120	1827	527	831	1786	1484	1776	1230	1851	933	800	1292
NEG_CON_144_ATATGTCCCAGATAGCACTG	NEG	714	691	629	427	715	396	473	958	1391	1686	410	808	185	1547
NEG_CON_145_GGGGACTCTTTAAGGAAAGA	NEG	553	656	532	487	347	518	766	1314	861	1284	765	628	833	1334
NEG_CON_146_GCTCGGGGACACAGGATCCC	NEG	413	576	573	592	306	176	647	640	450	443	611	319	547	504
NEG_CON_147_TATCAACCACTTGGTGAGGC	NEG	481	192	480	371	727	148	704	973	894	974	743	225	513	758
NEG_CON_148_CCTAGGTGTTCACCAGGTCG	NEG	214	429	237	107	41	78	186	681	489	623	237	107	191	468
NEG_CON_149_GTGCGTCCTAGGTGTTCACC	NEG	445	482	905	471	328	374	936	695	1007	1401	1574	1442	855	1504
NEG_CON_15_CTGCACCCCAATTGCCTTAG	NEG	692	904	1786	960	605	777	1747	1335	2809	3096	1406	1721	1559	1552
NEG_CON_150_GAGTAGAGGCGGCCACGACC	NEG	822	660	703	358	159	1031	309	2578	1795	1296	1741	1210	585	1187
NEG_CON_151_TTGTGAGAATGGTGCGTCCT	NEG	1678	1801	2665	2015	2004	1234	3900	5166	5098	5712	3602	5180	2854	3805
NEG_CON_152_CCACGACCTGGTGAACACCT	NEG	1059	938	1247	756	244	1176	1647	2591	1727	2430	2260	754	1879	1563
NEG_CON_153_AGGACGCACCATTCTCACAA	NEG	1159	1428	1336	1133	728	1292	3082	2650	2278	3125	2770	1192	940	2507
NEG_CON_154_CACAAAGGGAGTTTTCCACA	NEG	785	883	1129	905	601	1805	1522	1377	1140	2705	2636	1069	1070	1918
NEG_CON_155_GCTTCCTTACACTTCCCAAG	NEG	1616	1330	1307	788	772	1217	1327	2558	2196	3500	3030	1387	1161	1889
NEG_CON_156_TGTAAGGAAGCTGCAGCACC	NEG	866	765	574	765	391	866	1372	1995	1081	1526	2142	2176	1071	1309
NEG_CON_157_AAGTGGTTGATAAACCCACG	NEG	243	243	297	144	257	197	254	148	198	464	602	360	597	662
NEG_CON_158_GATCAGTGAAACGCACCAGA	NEG	697	462	773	706	581	461	1185	2013	1752	2262	1458	1721	1374	1532
NEG_CON_159_GGTTTATCAACCACTTGGTG	NEG	240	289	385	264	93	385	221	542	1128	747	201	274	770	962
NEG_CON_16_ACCTGCCTGGAGAAGGATGC	NEG	602	672	784	417	593	696	1165	1049	1645	1793	1721	878	1848	1809
NEG_CON_160_CGGCCGCGTCAGAGCAGCTC	NEG	713	721	1053	1034	733	289	1355	3477	2243	2793	1538	864	788	2031
NEG_CON_161_CGTCAGAGCAGCTCAGGTTC	NEG	696	596	1336	710	1751	1018	1531	2556	947	3773	2469	2005	1192	1654
NEG_CON_162_GCAGGGTGGCCACTGAGAAC	NEG	1993	2394	2049	1334	1276	2349	2786	4398	4243	4051	4288	3256	3714	7492
NEG_CON_163_GTGGCCACTGAGAACCGGGC	NEG	237	397	285	256	147	229	152	1859	507	1520	1289	329	275	1085
NEG_CON_164_ATGGAGCCAGAGAGGATCCT	NEG	346	371	711	532	314	509	902	3624	588	1541	1202	1323	1570	722
NEG_CON_165_CCTGCCAAGCTCTCCCTCCC	NEG	3487	2568	3849	2390	2609	1990	4322	3235	2487	3447	5035	4344	4621	8977
NEG_CON_166_TGCTTACGATGGAGCCAGAG	NEG	843	1075	1036	1478	540	589	1459	4864	2502	3585	2087	1405	1460	1939
NEG_CON_167_CTCCCTCCCAGGATCCTCTC	NEG	1202	1017	1333	763	813	1275	1882	2557	1720	2598	1918	1576	2172	1538
NEG_CON_168_CGGGCCCCTATGTCCACTTC	NEG	862	1337	1503	1387	983	701	2208	2275	1498	3283	1105	2130	851	2208
NEG_CON_169_CCTCTAAGGTTTGCTTACGA	NEG	347	631	255	389	111	301	762	574	375	935	627	235	460	800
NEG_CON_17_GCTTTAACTGGCCCTGGCTT	NEG	896	503	1026	1052	629	418	1890	2042	1750	1803	1700	1470	1196	2443
NEG_CON_170_TCTCCTTGCCAGAACCTCTA	NEG	13	2	17	44	10	41	45	137	147	449	19	3	25	55
NEG_CON_171_ACGTGGGTTTATCAACCACT	NEG	404	626	481	448	69	258	388	659	1272	581	731	140	637	779
NEG_CON_172_CCATCGTAAGCAAACCTTAG	NEG	571	443	445	422	831	432	446	1568	754	1134	621	612	318	706
NEG_CON_173_AAACCTTAGAGGTTCTGGCA	NEG	409	667	397	341	137	561	773	549	761	508	711	716	239	445
NEG_CON_174_GGTGACACACCCCCATTTCC	NEG	1171	970	1491	1086	636	2109	1309	2919	2145	3624	1687	1789	2627	2389
NEG_CON_175_GCAAGGAGAGAGATGGCTCC	NEG	690	697	735	929	748	270	1580	1374	1078	1655	1006	585	1293	1246
NEG_CON_176_AGAGAGATGGCTCCAGGAAA	NEG	746	496	974	720	420	716	1471	1667	1905	1287	1467	631	954	866
NEG_CON_177_AGAGATGGCTCCAGGAAATG	NEG	936	504	817	688	1234	802	1678	1128	1928	1852	1261	933	840	1154
NEG_CON_178_GGAATCTGCCTAACAGGAGG	NEG	2842	3030	2894	2797	1666	2430	4315	8504	6437	9422	6027	4078	3105	6973
NEG_CON_179_GCAAACATGCTGTCCTGAAG	NEG	803	670	755	759	271	910	831	1389	1295	1083	948	1692	748	1942
NEG_CON_18_GGAGTCGCTTTAACTGGCCC	NEG	740	643	662	626	258	753	650	977	1989	1280	427	598	680	1598
NEG_CON_180_AATCTGCCTAACAGGAGGTG	NEG	434	659	308	307	68	340	480	607	788	756	769	516	463	1361
NEG_CON_181_TGGGGGTTAGACCCAATATC	NEG	429	360	700	619	350	244	607	1423	773	645	374	687	224	1466
NEG_CON_182_AGACCCAATATCAGGAGACT	NEG	4462	4896	4772	3743	3851	6683	6953	11899	7940	11247	10771	8156	3612	8557
NEG_CON_183_TGCTGTCCTGAAGTGGACAT	NEG	535	799	600	449	410	813	749	1586	1190	2506	1418	520	238	1021
NEG_CON_184_CTGTCCTGAAGTGGACATAG	NEG	296	389	336	322	146	141	639	1367	397	505	1450	115	164	592
NEG_CON_185_TAGTCTTCTTCCTCCAACCC	NEG	3044	3297	2854	2555	3098	7064	4811	8336	6157	6693	6076	2909	5259	5516
NEG_CON_186_CCAATATCAGGAGACTAGGA	NEG	2890	3011	3850	3162	2208	4495	3319	10261	7829	5877	7461	4384	3760	7402
NEG_CON_187_AAGAAGACTAGCTGAGCTCT	NEG	667	630	1113	1039	974	1290	1282	2790	1486	2546	1905	894	1078	1871
NEG_CON_188_CCTGTCATGGCATCTTCCAG	NEG	827	799	1116	654	944	557	1190	1185	1495	2309	1626	1238	651	1007
NEG_CON_189_TAGCTGAGCTCTCGGACCCC	NEG	1352	1750	2476	1667	871	1866	2633	2892	4824	3684	3458	2635	1970	2343
NEG_CON_19_CAGCACAGGCTGCCAAAGCC	NEG	1490	1138	1495	1107	768	1170	3048	3335	5498	3894	2009	2464	2915	1758
NEG_CON_190_GCTCTTCCAGCCCCCTGTCA	NEG	1154	1348	1582	935	1268	1086	2471	5226	2016	2465	4256	1904	961	2008
NEG_CON_191_CCCCTGGAAGATGCCATGAC	NEG	861	1197	2275	880	688	830	1562	2047	3544	2260	810	1131	1010	2071
NEG_CON_192_GTGGTTGATAAACCCACGTG	NEG	283	63	81	349	62	141	102	307	206	461	115	238	103	251
NEG_CON_193_CCTGGAAGATGCCATGACAG	NEG	492	346	277	442	359	505	240	1169	691	862	579	835	448	1007
NEG_CON_194_AGAGCTAGCACAGACTAGAG	NEG	473	270	998	450	201	607	360	1521	597	1536	859	951	1186	424
NEG_CON_195_TAGCACAGACTAGAGAGGTA	NEG	992	1390	1146	547	742	588	1725	1198	1272	3217	1901	1141	1052	1324
NEG_CON_196_GCACAGACTAGAGAGGTAAG	NEG	527	627	765	542	401	393	812	846	962	1128	1321	663	658	1306
NEG_CON_197_ATATCAGGAGACTAGGAAGG	NEG	1156	1260	1156	1002	1223	1431	947	1282	817	1307	1745	1079	1491	1536
NEG_CON_198_AGGGGAGCTGCCCAAATGAA	NEG	791	1166	1109	1069	617	732	2017	3105	3026	2090	2172	843	1502	1862
NEG_CON_199_GCCCAAATGAAAGGAGTGAG	NEG	1148	1330	1514	1165	1235	1660	2279	4450	2605	3557	3186	2301	2046	2344
NEG_CON_2_TGTCCCTAGTGGCCCCACTG	NEG	412	394	756	578	1051	374	1079	2191	1654	743	1792	1117	726	854
NEG_CON_20_CGACCTACTCTCTTCCGCAT	NEG	1033	1473	1115	652	679	501	1850	1768	1661	3220	2203	1134	1321	2580
NEG_CON_200_CTGGACACCCCGTTCTCCTG	NEG	791	1115	1215	771	486	879	1823	2070	1440	2864	1209	802	1259	2068
NEG_CON_201_GAGAGGTGACCCGAATCCAC	NEG	1853	1666	2232	1217	576	1053	2083	5260	3023	2575	2870	2280	1589	2717
NEG_CON_202_CCCGAATCCACAGGAGAACG	NEG	181	395	278	177	110	92	292	802	568	144	124	563	132	322
NEG_CON_203_GTCCAGGCAAAGAAAGCAAG	NEG	762	1438	1655	988	836	1355	2561	1548	2624	3713	3367	872	1689	2633
NEG_CON_204_CGTGGGGTACCCTAAGAACT	NEG	451	493	1075	570	903	1454	891	1409	2247	1413	1259	1459	1545	1346
NEG_CON_205_CAGAAAAACGGTGATGATGC	NEG	428	543	442	299	331	317	1243	711	454	1762	1158	385	533	989
NEG_CON_206_GTCCCGCCTCCCCTTCTTGT	NEG	4072	3730	5057	3339	2490	3177	5629	7911	7676	7310	5658	5213	3945	6203
NEG_CON_207_GATGATGCAGGCCTACAAGA	NEG	2425	3637	3705	2728	1573	5505	4194	6631	7021	5816	6992	3202	2970	7767
NEG_CON_208_GACAGAAAAGCCCCATCCTT	NEG	1130	849	1276	799	296	972	1310	2840	1966	1895	1793	1409	789	1542
NEG_CON_209_TGATGCAGGCCTACAAGAAG	NEG	1015	968	982	996	800	508	1851	3320	2718	2663	1848	916	838	1901
NEG_CON_21_CAGTTAAAGCGACTCCAATG	NEG	501	584	941	502	361	419	940	1441	1994	1117	416	2432	859	2167
NEG_CON_210_CTTAGGATGGCCTTCTCCGA	NEG	735	824	846	320	151	475	1196	1178	767	2408	1085	1077	792	872
NEG_CON_211_GACGCAAGGGAGACATCCGT	NEG	1223	1319	1604	1404	771	1203	3577	4396	1507	3601	1896	1731	1316	2299
NEG_CON_212_CCATCTCTCGTTTCTTAGGA	NEG	1886	1713	2536	2572	2615	1754	4021	7009	4360	6919	5071	3800	2683	3755
NEG_CON_213_CCATCCTAAGAAACGAGAGA	NEG	1710	1176	1415	919	1221	543	1681	3952	1934	3698	1930	1922	2216	1907
NEG_CON_214_TAAGAAACGAGAGATGGCAC	NEG	703	576	560	279	256	300	572	1397	2011	1085	1301	1023	535	622
NEG_CON_215_CCCTTTTCCTTCTCCTTCTG	NEG	5075	5975	7094	5878	5167	5633	12042	16520	16004	18828	14666	10264	7418	12746
NEG_CON_216_CAAGCATCGCCCCCCTGCTG	NEG	703	845	1753	858	862	790	888	2248	3376	4048	1807	1134	1436	2173
NEG_CON_217_GAGATGGCACAGGCCCCAGA	NEG	985	1013	1205	1094	376	2280	1153	2465	2331	1816	2084	1133	955	1814
NEG_CON_218_GCACAGGCCCCAGAAGGAGA	NEG	697	808	681	966	492	2000	2150	1913	1710	2084	1411	583	754	747
NEG_CON_219_ACCCCACAGTGGGGCCACTA	NEG	509	356	756	453	379	143	1509	1045	1025	2120	1224	1095	650	893
NEG_CON_22_ACTCCAATGCGGAAGAGAGT	NEG	652	540	292	218	274	250	390	290	893	1372	746	822	411	1033
NEG_CON_220_CCATGCCGTCTTCACTCGCT	NEG	833	829	950	718	356	700	828	1449	1975	2195	2689	1833	1016	1734
NEG_CON_221_GGGAACCCAGCGAGTGAAGA	NEG	440	730	666	566	312	401	840	1036	678	1031	319	723	641	1153
NEG_CON_222_CCCAGCGAGTGAAGACGGCA	NEG	1992	1924	2842	2158	1201	2100	3075	5869	5175	7486	6087	3761	2437	5634
NEG_CON_223_CCCGTGTCTGGGTCCTCTCC	NEG	3269	3175	4943	4143	2604	2853	6556	10696	8928	10227	8917	6114	5202	8816
NEG_CON_224_AGCGGATCCTCCCCGTGTCT	NEG	753	600	1032	601	467	552	1449	2142	2545	1231	2161	798	1085	1895
NEG_CON_225_GCCCGGAGAGGACCCAGACA	NEG	460	564	535	434	1217	660	1066	1091	965	1369	902	615	898	708
NEG_CON_226_CCGGAGAGGACCCAGACACG	NEG	844	446	511	566	355	408	281	1324	425	1081	598	968	299	867
NEG_CON_227_TCCGCTCAGAGGACATCACG	NEG	472	988	621	481	379	579	1837	2235	1776	1863	798	1777	1000	1563
NEG_CON_228_AACTTGGGAACAGCCACAGC	NEG	1438	1834	2150	2131	1435	1685	2508	3622	2426	5337	3754	2978	2139	3212
NEG_CON_229_TTTCCGGAGCACTTCCTTCT	NEG	1612	1322	1501	1333	940	1490	5233	4993	3586	5133	4006	2959	2072	2486
NEG_CON_23_TGTGCTGACCACTCTGCCCC	NEG	1334	1833	1880	1696	1254	1968	3367	4703	3982	5097	8032	3939	2486	8029
NEG_CON_230_GTCACCAATCCTGTCCCTAG	NEG	840	1121	1349	1056	930	433	1362	3693	1959	2058	2171	872	1122	2576
NEG_CON_231_GCGCCGAGAAGGAAGTGCTC	NEG	1209	1078	1823	1427	1380	2246	3181	3442	3286	4794	5492	2131	7083	2401
NEG_CON_232_CTCTGCTGTGTTGCTGCCCA	NEG	860	986	625	607	988	837	1964	2075	1244	3379	1122	1018	756	2007
NEG_CON_233_TGCTCCGGAAAGAGCATCCT	NEG	614	550	330	290	252	1456	820	1056	657	1518	1365	926	439	667
NEG_CON_234_GCAACACAGCAGAGAGCAAG	NEG	642	197	812	291	253	740	1347	978	1412	863	365	432	470	624
NEG_CON_235_GCCTGGGTCACCTCTACGGC	NEG	190	286	395	310	200	171	1025	511	647	1305	539	448	204	1074
NEG_CON_236_TGTGGCCTGGGTCACCTCTA	NEG	386	700	713	720	280	391	1124	3441	1706	1453	676	810	1734	1169
NEG_CON_237_CTGTCTGCAGCTTGTGGCCT	NEG	1550	1563	3261	2027	1619	3556	4243	6831	5353	6010	5517	3270	2778	4850
NEG_CON_238_GCCAGCCGTAGAGGTGACCC	NEG	343	332	384	305	333	635	595	898	985	1023	604	458	792	1328
NEG_CON_239_CGCTTTCTGTCTGCAGCTTG	NEG	379	522	989	282	364	666	1017	939	1378	1128	1052	1360	786	1119
NEG_CON_24_ATTCCCAGGGCCGGTTAATG	NEG	438	612	920	754	400	1290	349	3194	996	1769	834	562	662	1243
NEG_CON_240_CTTGGGAACAGCCACAGCAG	NEG	364	275	330	169	194	324	204	571	108	189	581	378	172	582
NEG_CON_241_GTCCCCTCCACCCCACAGTG	NEG	948	793	1593	998	342	4114	897	1872	1463	1161	1760	1518	1049	2513
NEG_CON_242_CTGCAGACAGAAAGCGGCAC	NEG	693	1021	1149	669	940	1022	1496	3516	2455	2152	1257	1762	1431	2203
NEG_CON_243_TGACCTGCATTCTCTCCCCT	NEG	4406	4323	5656	4606	5034	3837	7276	9901	8225	12291	9871	8416	6146	11008
NEG_CON_244_ACAGAAAGCGGCACAGGCCC	NEG	507	511	920	731	332	1132	431	1398	1027	1286	1205	922	950	744
NEG_CON_245_GAATGCAGGTCAGAGAAAGC	NEG	1499	1167	1194	730	497	1182	1590	5163	1981	2696	2469	1026	1707	2247
NEG_CON_246_ACTGTTTCCCCTTCCCAGGC	NEG	654	612	673	370	196	541	310	539	771	770	425	511	956	1699
NEG_CON_247_GCCCACTGTTTCCCCTTCCC	NEG	13261	15241	16779	13182	9462	11032	25720	40548	28895	39357	31338	23506	20515	25734
NEG_CON_248_AAAGCAGGACCTGCCTGGGA	NEG	770	699	543	358	223	665	866	1776	876	1562	453	463	1384	1585
NEG_CON_249_ACTGGCTTCTGCGCCGCCTC	NEG	454	488	557	419	494	274	1399	1091	1627	1425	924	710	637	860
NEG_CON_25_GCAGAGTGGTCAGCACAGAG	NEG	357	548	621	654	617	278	3121	1878	2401	2134	1757	1934	439	1607
NEG_CON_250_CAGTAGAGCTCAAAGTGGTC	NEG	1371	803	1272	728	411	1193	1660	1743	2784	1836	2909	631	1763	3674
NEG_CON_251_TCCTGCATCCTTCTCCAGGC	NEG	581	389	599	427	230	282	2868	622	2228	1341	473	630	1209	745
NEG_CON_252_CTGTCCCCTCCACCCCACAG	NEG	2001	1659	2124	1907	2677	1675	2756	3808	2308	2596	3820	3539	2255	4286
NEG_CON_253_GCTCAAAGTGGTCCGGACTC	NEG	999	1670	1753	1406	461	1729	2594	3992	2909	2551	3463	2169	916	1899
NEG_CON_254_GTCCGGACTCAGGAGAGAGA	NEG	1352	1125	1354	762	965	775	966	1551	818	1115	2421	1605	1175	1502
NEG_CON_255_GAGTGCCCTTGCTGTGCCGC	NEG	474	741	915	1024	664	781	2212	2242	1618	2317	1939	2004	893	1422
NEG_CON_256_AGAGTTCCGGCGGCACAGCA	NEG	491	698	1047	930	346	1181	2188	2647	3748	3121	1264	1331	2517	1053
NEG_CON_257_GGCGGCACAGCAAGGGCACT	NEG	384	826	210	405	1715	954	425	822	1038	1454	681	1528	218	1414
NEG_CON_258_CGGCACAGCAAGGGCACTCG	NEG	585	148	721	559	213	242	880	1864	1180	1432	732	908	621	923
NEG_CON_259_AGGGCAGCGCAAAGTGACAA	NEG	901	691	1200	691	586	802	1313	1612	993	2359	868	442	1019	1204
NEG_CON_26_GAGCCGCTTCAACTGGCCCT	NEG	794	489	1035	702	982	649	1035	1411	4022	2288	1411	992	1154	991
NEG_CON_260_AGCGCAAAGTGACAATGGCC	NEG	1129	1220	1509	1304	398	634	1991	3492	2079	4617	2201	1481	1260	3850
NEG_CON_261_AAGTGACAATGGCCAGGGCC	NEG	420	534	502	598	508	303	1175	1498	1455	2222	843	1107	546	737
NEG_CON_262_CCAGCTCCCATAGCTCAGTC	NEG	869	1619	1045	982	466	1599	3093	4411	3560	4003	3067	880	1176	1794
NEG_CON_263_TTCTAAGCCACGTGTGGTAC	NEG	890	780	981	800	790	957	2936	4720	1686	3257	3942	2543	1027	3473
NEG_CON_264_AGAAACTGAACTATCCTACT	NEG	1231	1624	1824	1434	737	2850	2711	3007	3734	3456	2716	2329	2007	2088
NEG_CON_265_AGTTCCCAGAAATATATTGC	NEG	1683	1467	1679	928	850	829	1803	2912	2309	3794	2410	1392	1453	2148
NEG_CON_267_CAAGTTTTCTGAAAGGCAAT	NEG	778	824	1280	1061	619	623	1407	2098	1652	1666	1660	561	939	1282
NEG_CON_268_TGTCATGCGTCACTTAGTGC	NEG	982	771	1243	1216	578	570	2985	2103	1887	2441	2212	1411	1022	1801
NEG_CON_269_GGTCTCTGTACGGGCCGCCC	NEG	380	352	768	513	410	405	501	1509	919	1189	1717	731	402	685
NEG_CON_27_AGCACAGAGTGGCTAAGCCC	NEG	1229	952	1060	358	596	461	416	2128	1578	3067	1933	1484	1299	1958
NEG_CON_270_TCAGCTCGATGCGGTTCACC	NEG	1005	600	714	944	397	2177	1470	3041	2760	2624	3316	3071	586	1230
NEG_CON_271_GTGAACCGCATCGAGCTGAC	NEG	1469	1768	1799	1494	1137	3499	3583	4747	4782	6358	3445	3433	1730	4421
NEG_CON_272_TCGTTTTACAACGTCGTGAC	NEG	550	454	347	671	240	242	1709	699	1294	888	1013	774	900	1467
NEG_CON_273_TCACGACGTTGTAAAACGAC	NEG	256	297	251	332	204	767	2101	1450	1243	1330	1071	597	567	1493
NEG_CON_274_CGTAACCTATCCCATTACGC	NEG	321	223	210	514	400	167	85	340	459	712	366	855	220	314
NEG_CON_275_CGTAATGGGATAGGTTACGT	NEG	440	431	687	436	549	1005	1425	1000	1040	1003	1720	480	515	1718
NEG_CON_276_GCGCTGGGTCGGTTACGGCC	NEG	989	672	921	543	465	2249	700	2223	1271	1895	2014	1511	1292	1420
NEG_CON_277_GCCGTAACCGACCCAGCGCC	NEG	805	978	1498	1212	1033	1157	2097	3689	2081	3572	1056	3150	699	1085
NEG_CON_278_TCGCGTGGGCGTATTCGCAA	NEG	729	959	1119	979	551	1281	2148	3481	2023	4237	1679	2206	689	2221
NEG_CON_279_TGCGAATACGCCCACGCGAC	NEG	697	864	618	456	285	202	1745	1571	1766	2874	1671	986	305	1343
NEG_CON_28_CCGGCCAGTTTCTCCACCTG	NEG	2609	3347	3151	2501	2862	3194	6981	5726	8054	7899	8732	3916	3763	6699
NEG_CON_280_CTGAGCGCATTTTTACGCGC	NEG	461	323	839	388	205	231	411	600	1252	1400	297	854	539	1044
NEG_CON_281_CGCGTAAAAATGCGCTCAGC	NEG	812	805	869	836	502	900	1120	2600	1820	1191	1912	602	1412	1054
NEG_CON_282_CGGCGCGTAAAAATGCGCTC	NEG	331	537	507	228	276	173	776	572	840	553	420	442	265	692
NEG_CON_283_AGCGCATTTTTACGCGCCGC	NEG	326	183	323	213	114	203	667	541	962	662	1648	158	771	1111
NEG_CON_284_TGCGAATACGCCCACGCGAT	NEG	823	984	1046	539	1189	535	1544	6005	1454	2656	1616	1848	1628	3461
NEG_CON_285_TCGCGTGGGCGTATTCGCAC	NEG	1446	1802	2122	1519	1426	1740	1854	4449	3830	5217	4413	2389	2782	3293
NEG_CON_286_CCCGAATCTCTATCGTGCGG	NEG	371	350	411	589	121	1072	1093	1101	2092	1191	1268	466	596	1212
NEG_CON_287_CGCACGATAGAGATTCGGGC	NEG	725	518	986	613	212	554	1436	1473	1819	2286	2104	1198	1302	716
NEG_CON_288_CTGCGATGTCGGTTTCCGCG	NEG	1561	1434	1816	2323	1078	1960	4584	5673	3976	5840	4613	2510	3479	5364
NEG_CON_289_GCGGAAACCGACATCGCAGC	NEG	2217	2439	4251	2933	1679	1917	5483	6746	9227	7558	4377	4949	4315	5902
NEG_CON_29_CGAATTGGAGCCGCTTCAAC	NEG	2184	2079	2941	2362	1434	1914	4213	7301	5888	10077	5747	3394	2675	4567
NEG_CON_290_CAGACGTAGTGTGACGCGAT	NEG	513	378	721	489	316	549	484	1039	1562	1574	1089	1023	927	1587
NEG_CON_291_TCGCGTCACACTACGTCTGC	NEG	583	596	463	400	320	769	419	1358	1489	2046	1056	531	1232	1764
NEG_CON_292_TACACGCTGTGCGACCGCTA	NEG	760	679	530	569	248	314	1268	1420	1880	1827	791	745	752	1388
NEG_CON_293_AGCGGTCGCACAGCGTGTAC	NEG	389	813	783	1375	1116	462	1475	816	1357	924	1350	756	563	1191
NEG_CON_294_CGATTAAGTTGGGTAACGCC	NEG	799	1217	1466	682	353	281	880	2067	1329	2561	998	1616	998	1570
NEG_CON_295_GCGTTACCCAACTTAATCGC	NEG	789	793	916	590	983	331	391	1301	1208	1153	996	892	656	970
NEG_CON_296_GTCTGACCGATGATCCGCGC	NEG	832	1133	946	840	713	1236	1728	1814	1900	4286	1900	1332	1828	3626
NEG_CON_297_CGCGGATCATCGGTCAGACC	NEG	2916	2894	4430	3551	3237	4816	6647	10413	8175	10334	8618	4759	5738	6914
NEG_CON_298_CTCTTCGCTATTACGCCAGC	NEG	356	323	794	461	932	744	1346	2106	3156	1883	857	1331	1265	1843
NEG_CON_299_CTGGCGTAATAGCGAAGAGC	NEG	507	555	792	784	156	424	405	1717	1292	1048	1002	672	991	1664
NEG_CON_3_CTCGTCCTGCATCCTTCTCC	NEG	928	940	1015	760	420	1689	1734	2370	3316	1678	1065	1893	1346	3797
NEG_CON_30_AAGCCCAGGGCCAGTTGAAG	NEG	1092	760	890	1134	689	994	617	576	1022	2125	1067	653	843	1229
NEG_CON_300_GTCACGACGTTGTAAAACGA	NEG	550	480	550	500	356	505	505	1445	794	1896	1494	1010	638	2934
NEG_CON_301_CGTTTTACAACGTCGTGACC	NEG	658	596	585	728	149	288	1087	3512	869	1457	297	1193	1110	2492
NEG_CON_302_CGGGTGAACTGATCGCGCAG	NEG	222	300	457	377	168	1575	918	1601	1130	1081	682	523	391	2394
NEG_CON_303_TGCGCGATCAGTTCACCCGC	NEG	622	602	713	406	405	267	629	462	1546	1763	2033	573	578	1210
NEG_CON_304_CTAACGCCTGGGTCGAACGC	NEG	691	402	348	600	469	410	2237	1039	1193	1165	353	926	750	795
NEG_CON_305_CGTTCGACCCAGGCGTTAGC	NEG	360	298	660	296	129	915	448	984	1018	2053	1332	840	274	532
NEG_CON_306_TTACGGTCAATCCGCCGTTC	NEG	834	803	983	697	494	1346	874	1978	1830	2346	1470	958	1991	1604
NEG_CON_307_AACGGCGGATTGACCGTAAT	NEG	458	515	446	563	299	1777	653	601	909	1695	700	1529	746	570
NEG_CON_308_ACAACCCGTCGGATTCTCCG	NEG	388	241	513	312	422	497	495	1060	536	1397	922	611	513	1700
NEG_CON_309_GGAGAATCCGACGGGTTGTC	NEG	449	261	496	335	212	400	967	1862	1806	1401	760	727	552	822
NEG_CON_31_CGACCACCCCACTTCCGAAT	NEG	2694	4623	4360	3236	2356	3108	6652	7126	6102	5795	6762	5388	3944	6124
NEG_CON_310_GTGAGCGAGTAACAACCCGT	NEG	432	830	354	585	454	429	710	1078	1758	1418	1849	1527	1067	1943
NEG_CON_311_CGGGTTGTTACTCGCTCACC	NEG	211	413	657	458	189	425	309	969	989	1090	921	659	501	958
NEG_CON_312_CGGATAGAATGGCGCCGGGC	NEG	1043	1030	1323	1015	3085	564	1676	2721	4295	3704	3027	3167	1757	2957
NEG_CON_313_CCCGGCGCCATTCTATCCGC	NEG	522	504	956	721	467	790	830	2115	2034	3221	1668	1800	783	1413
NEG_CON_314_AATTGTCTTGTCCCTATCGA	NEG	4885	6036	7667	5496	3946	8189	11543	18085	13477	16865	10775	11828	11275	14070
NEG_CON_315_CGATAGGGACAAGACAATTC	NEG	985	837	685	800	1296	1383	520	1811	2885	2669	1900	1330	1858	1279
NEG_CON_316_ACAACTTTACCGACCGCGCC	NEG	838	593	927	868	772	1258	1020	1794	2721	3025	8592	1820	1602	2450
NEG_CON_317_GCGCGGTCGGTAAAGTTGTC	NEG	1192	1449	1446	1103	583	1169	3028	3412	3080	2498	1809	1795	1747	2298
NEG_CON_318_ATCAAGGCGTTGGTCGCTTC	NEG	603	673	1173	499	406	387	1273	1883	920	1214	1569	1264	1207	924
NEG_CON_319_AAGCGACCAACGCCTTGATC	NEG	349	596	788	505	157	1860	769	2045	981	1500	548	990	977	2076
NEG_CON_32_CAGTTGAAGCGGCTCCAATT	NEG	1506	1203	1821	1424	642	1904	1223	2967	2376	3220	1548	1812	1245	3304
NEG_CON_320_ATCTTCGACGCAGGTGTCGC	NEG	676	514	883	631	719	402	1179	2759	1136	2563	2129	1443	1381	2741
NEG_CON_321_CGACACCTGCGTCGAAGATC	NEG	462	597	677	945	428	1743	668	1937	1073	1606	1113	1485	1019	899
NEG_CON_322_GGTCTTCCCGACGATGACGC	NEG	608	730	709	497	381	538	1111	1103	702	1826	1922	772	605	784
NEG_CON_323_CGTCATCGTCGGGAAGACCC	NEG	367	458	478	478	430	817	680	901	707	1030	1434	337	1593	1197
NEG_CON_324_CACCCCAACATCTTCGACGC	NEG	1691	1501	2144	2338	1990	2209	1996	3801	6496	5363	4910	3230	2456	5890
NEG_CON_325_CGTCGAAGATGTTGGGGTGC	NEG	595	733	1277	578	2031	503	1624	2145	1399	2525	2064	872	2145	2658
NEG_CON_326_AGTTCACCGGCGTCATCGTC	NEG	2129	2239	2730	2850	1884	6253	3464	9520	5642	8298	7303	3892	3675	5703
NEG_CON_327_ACGATGACGCCGGTGAACTC	NEG	757	1063	1454	933	1202	1212	3000	3879	4968	3192	3299	2411	2004	3970
NEG_CON_328_ACCGCGAAAAAGTTGCGCGG	NEG	286	328	398	331	306	596	1580	801	722	1213	495	2417	203	741
NEG_CON_329_CGCGCAACTTTTTCGCGGTC	NEG	916	1007	1873	1385	696	1404	1030	3513	2931	2440	3560	1808	1901	3534
NEG_CON_33_AAGCGGCTCCAATTCGGAAG	NEG	561	263	522	312	151	90	762	1139	700	1260	999	359	376	543
NEG_CON_330_TCCTCCGCGCAACTTTTTCG	NEG	728	942	1004	962	573	512	1952	1335	2627	2475	1761	693	981	2724
NEG_CON_331_GAAAAAGTTGCGCGGAGGAC	NEG	742	696	739	556	290	2851	1407	1391	1562	1698	1137	1754	915	2401
NEG_CON_332_AGCTATTCTGATTACACCCG	NEG	3665	4168	5183	4481	4746	5140	9369	10397	9857	14426	13164	5970	7622	11318
NEG_CON_333_GGGTGTAATCAGAATAGCTC	NEG	4013	3325	4939	5013	3742	4755	8662	8601	10373	10223	8651	5076	7126	8797
NEG_CON_334_CTTCGAAATGTCCGTTCGGT	NEG	539	494	769	732	350	430	1781	1008	2148	1833	446	2403	1044	881
NEG_CON_335_CCGAACGGACATTTCGAAGC	NEG	537	790	1294	776	401	250	1523	674	1417	1780	1080	1610	555	2277
NEG_CON_336_ATCCTTGTCAATCAAGGCGT	NEG	521	357	510	629	186	355	1141	1189	1304	1365	736	885	543	1061
NEG_CON_337_CGCCTTGATTGACAAGGATC	NEG	164	417	618	356	110	380	254	2301	664	1201	1126	321	1200	642
NEG_CON_338_TCCAGCGGATAGAATGGCGC	NEG	757	532	582	494	382	517	625	579	1595	930	2392	693	1083	532
NEG_CON_339_CGCCATTCTATCCGCTGGAC	NEG	424	618	491	623	862	1326	1883	446	647	809	785	987	851	754
NEG_CON_34_GCGGCTCCAATTCGGAAGTG	NEG	926	1096	1078	1465	1082	1260	1911	2286	1589	2307	3141	1645	2291	3371
NEG_CON_340_GGCTATGAAGAGATACGCCC	NEG	316	324	270	215	900	422	371	1630	324	752	442	238	299	693
NEG_CON_341_GGCGTATCTCTTCATAGCCC	NEG	570	668	1008	510	300	572	2537	1265	1845	1182	1025	906	788	663
NEG_CON_342_TCATTATAAATGTCGTTCGC	NEG	1093	897	902	854	554	685	2145	1820	2274	1265	1355	788	1227	2056
NEG_CON_343_CGAACGACATTTATAATGAC	NEG	508	352	178	300	222	137	611	748	818	596	449	601	539	167
NEG_CON_344_GGATTCTAAAACGGATTACC	NEG	549	445	531	375	537	646	1439	1732	2235	1381	964	439	1074	916
NEG_CON_345_GTAATCCGTTTTAGAATCCC	NEG	501	728	424	744	510	365	876	814	1386	905	448	596	1216	1430
NEG_CON_346_GTGTTGGGCGCGTTATTTAT	NEG	1623	1689	1680	2153	1912	2150	3476	3524	3678	5311	2142	2131	2000	3058
NEG_CON_347_TAAATAACGCGCCCAACACC	NEG	825	1018	1158	545	922	1052	2502	2129	1487	1703	1429	2268	998	1946
NEG_CON_348_CAATTCTTTATGCCGGTGTT	NEG	456	560	614	398	276	349	441	784	1179	877	729	508	206	1532
NEG_CON_349_ACACCGGCATAAAGAATTGC	NEG	639	792	375	390	527	220	670	624	1273	931	419	297	789	846
NEG_CON_35_GTTCTTAGGGTACCCCACGT	NEG	1014	898	852	834	378	1182	1156	2298	1659	1092	1420	793	1142	848
NEG_CON_350_GGCATGCGAGAATCTCACGC	NEG	593	612	969	608	224	4751	1275	2700	1838	1471	1821	952	1416	1916
NEG_CON_351_CGTGAGATTCTCGCATGCCC	NEG	2695	2558	3840	2923	2102	7352	5375	6861	10169	11415	9555	5356	4657	8493
NEG_CON_352_ATGTTTATTGAATCGGACCC	NEG	547	371	574	537	299	248	654	1839	2117	1349	1144	353	303	1202
NEG_CON_353_GGTCCGATTCAATAAACATC	NEG	537	964	1607	993	1639	1076	1852	4146	2846	3639	3024	1685	816	2273
NEG_CON_354_TGATAACTGGTCCGCAGTGG	NEG	517	568	757	663	798	664	1683	794	1439	3151	915	559	1164	1372
NEG_CON_355_CACTGCGGACCAGTTATCAC	NEG	1205	796	931	617	419	1223	2010	1505	1685	3140	1094	1062	1191	2013
NEG_CON_356_TTGCCCATACCAATAAGGTC	NEG	620	985	1246	979	372	1209	1672	1736	2256	3026	3076	1001	1653	3050
NEG_CON_357_ACCTTATTGGTATGGGCAAC	NEG	1717	2174	2731	2844	1095	4692	5617	9747	5997	7164	6670	3165	3321	4929
NEG_CON_358_TCACGAGGCCATGATAATGT	NEG	914	853	1180	1086	1033	1521	2293	3179	2411	2405	2238	655	787	5115
NEG_CON_359_CATTATCATGGCCTCGTGAC	NEG	894	930	715	798	282	2511	1534	2235	3463	1986	2316	3444	849	1793
NEG_CON_36_GCTCCAATTCGGAAGTGGGG	NEG	489	439	440	506	162	515	1551	1984	651	2072	829	738	484	734
NEG_CON_360_CTGACGTTGTACAAATTGTT	NEG	1153	863	2052	1068	1183	1693	1556	3183	2221	3325	2776	1615	1171	2101
NEG_CON_361_ACAATTTGTACAACGTCAGC	NEG	684	825	493	792	455	681	1387	1084	797	2105	1872	2102	823	1429
NEG_CON_362_GAAATCCCGTTAGTAAAAGG	NEG	345	539	597	580	422	361	537	1101	791	952	1234	661	350	571
NEG_CON_363_CTTTTACTAACGGGATTTCC	NEG	372	565	500	907	373	382	1109	2257	1280	1962	809	1283	710	720
NEG_CON_364_ACGCGGCCTCTTCTTATTTA	NEG	1117	1106	2026	845	677	1026	1910	3297	1765	3160	1309	1995	903	1708
NEG_CON_365_AAATAAGAAGAGGCCGCGTC	NEG	2560	2842	4479	3334	2085	2727	7244	9399	7690	10418	8815	4668	3738	9041
NEG_CON_366_CCAAACAAGCACCCCAATCA	NEG	1940	1779	2954	2402	1699	4663	5066	5776	6417	8680	5416	4060	4801	6128
NEG_CON_367_GATTGGGGTGCTTGTTTGGC	NEG	1975	2139	2914	2217	1586	1873	3328	5392	4771	6607	4739	3480	3509	5577
NEG_CON_368_GTTTACCACCTTTTACTAAC	NEG	374	391	422	374	246	847	1086	537	1475	1103	528	258	879	821
NEG_CON_369_TTAGTAAAAGGTGGTAAACC	NEG	622	326	597	375	1599	496	1163	644	765	1097	664	685	316	618
NEG_CON_37_GCCCCGTCGTTCCTGGCCCT	NEG	1042	1297	1122	924	1531	1034	1719	2164	1724	3248	1581	1246	1776	3279
NEG_CON_370_TTTGGAGAATAACTTCTTCG	NEG	488	598	317	578	354	362	678	1178	585	1104	607	669	716	1070
NEG_CON_371_GAAGAAGTTATTCTCCAAAC	NEG	179	418	477	320	131	82	683	1436	476	741	403	118	211	583
NEG_CON_372_GGCACCTTCAACAATAGCAT	NEG	1316	1554	2725	2041	3380	1790	2731	7311	7182	5525	4719	3966	2466	3993
NEG_CON_373_TGCTATTGTTGAAGGTGCCC	NEG	662	412	987	948	407	1195	1805	2458	1905	2191	1389	1454	2573	4218
NEG_CON_374_GGTATAATACACCGCGCTAC	NEG	502	524	414	336	219	354	682	1318	570	1865	1828	394	503	437
NEG_CON_375_TAGCGCGGTGTATTATACCC	NEG	884	1007	953	550	385	488	739	1528	1482	2301	1438	780	846	1812
NEG_CON_376_AATCTGGTAATGGTTCTTAT	NEG	788	673	994	820	474	630	1750	1242	1325	2398	1249	2445	2457	5006
NEG_CON_377_TAAGAACCATTACCAGATTC	NEG	430	471	633	411	382	481	363	780	949	1912	841	330	122	780
NEG_CON_378_CGCGCTACTGGCTCAATATG	NEG	584	629	816	948	378	1255	4153	735	2048	1488	1405	257	186	818
NEG_CON_379_ATATTGAGCCAGTAGCGCGC	NEG	542	845	1106	861	896	855	1170	1201	1319	1873	3207	432	1164	1179
NEG_CON_38_AGCATAGGGTGGCAAAGCCC	NEG	1308	1019	573	341	538	973	748	613	1057	778	1594	1210	792	1312
NEG_CON_380_TTTACTAACGGGATTTCACG	NEG	894	1273	1235	706	569	1190	1189	3255	1660	1628	1604	1414	1986	2098
NEG_CON_381_GTGAAATCCCGTTAGTAAAC	NEG	365	307	1126	568	330	637	578	661	1153	1952	1251	512	579	447
NEG_CON_382_CGTGAAATCCCGTTAGTAAA	NEG	416	385	748	431	564	573	814	2316	3039	2334	988	797	612	1350
NEG_CON_383_TTACTAACGGGATTTCACGC	NEG	1112	1019	1076	529	228	782	1121	2622	1938	1621	902	1130	342	1466
NEG_CON_384_TTCGTCGTCCAACATTATCA	NEG	1178	1633	1701	1118	1040	898	2415	2791	5176	6275	5364	2893	2402	2804
NEG_CON_385_GATAATGTTGGACGACGAAC	NEG	769	869	1161	926	827	429	1273	2341	1508	1523	1478	1009	420	1334
NEG_CON_386_CTAACAATTTGTACAACGTC	NEG	485	622	667	392	885	492	935	1937	1120	1385	783	655	809	599
NEG_CON_387_ACGTTGTACAAATTGTTAGC	NEG	802	744	846	807	947	2160	954	1637	2402	4009	2126	1464	946	1157
NEG_CON_388_CCATGATTGGGGTGCTTGTT	NEG	606	572	821	1588	446	746	1113	2185	1245	2015	2103	1600	1185	1615
NEG_CON_389_ACAAGCACCCCAATCATGGC	NEG	767	735	870	848	228	1433	1155	2786	2598	3175	1066	1660	1462	1584
NEG_CON_39_AAGCCCAGGGCCAGGAACGA	NEG	792	691	985	641	3419	524	1221	1097	1518	2251	1973	511	621	1550
NEG_CON_390_TCATTTTTGTCGGCCATGAT	NEG	764	1171	1043	1102	640	1290	2534	5303	3410	2588	2621	2948	2398	1924
NEG_CON_391_TCATGGCCGACAAAAATGAC	NEG	254	355	294	211	2410	401	691	378	1456	1038	1697	286	666	1742
NEG_CON_392_CACGCCCCCGTCTTCGTATG	NEG	1262	933	2193	1361	662	5311	4352	2707	3391	4972	3625	2261	2637	3104
NEG_CON_393_ATACGAAGACGGGGGCGTGC	NEG	655	985	1273	812	427	683	1993	2144	1383	2018	1625	934	1289	1729
NEG_CON_394_GGGCGTGCTGACCGCTACCC	NEG	572	409	864	595	714	504	443	1466	406	1528	1081	698	535	988
NEG_CON_395_GGTAGCGGTCAGCACGCCCC	NEG	560	282	288	900	646	492	565	680	894	1701	1237	558	579	1109
NEG_CON_396_GCATCACAGGGCCGTTGGAT	NEG	595	486	951	799	470	825	1744	1019	2180	1186	773	660	618	2974
NEG_CON_397_TCCAACGGCCCTGTGATGCC	NEG	690	666	739	758	529	681	1495	1804	1897	1253	1971	732	633	2599
NEG_CON_398_CTCTCAGGCCGCCGTCAGCG	NEG	723	846	587	429	356	624	567	1287	2363	4431	826	1131	1195	926
NEG_CON_399_GCTGACGGCGGCCTGAGAGC	NEG	929	652	1605	1463	913	352	2212	3897	2337	2537	2126	1676	1480	1767
NEG_CON_4_AGATAGACCAGACTGAGCTA	NEG	732	983	589	528	478	2160	971	1833	1338	2057	2203	487	943	1192
NEG_CON_40_AGGACGAGAAACACAGCCCC	NEG	720	668	792	718	369	2630	1626	1216	1177	1336	1621	869	1633	2138
NEG_CON_400_GCTAGGGAGGTCGCAGTACT	NEG	504	689	1175	643	536	783	1389	2371	1840	3040	1109	931	1361	1538
NEG_CON_401_GTACTGCGACCTCCCTAGCC	NEG	1319	874	2411	1560	1366	16615	3089	6819	3837	3983	4407	2924	2813	3413
NEG_CON_402_CTCGACGTAGGTCTCTTTGT	NEG	704	542	689	687	765	603	2184	1914	1966	2281	1475	888	1145	1028
NEG_CON_403_CAAAGAGACCTACGTCGAGC	NEG	556	512	1016	778	1019	559	3464	2882	2237	2672	1410	1143	1121	1895
NEG_CON_404_CTACAACGTCAAGATCAACG	NEG	811	817	1147	1521	1248	1141	2113	2238	2826	2230	1694	1919	1763	2833
NEG_CON_405_GTTGATCTTGACGTTGTAGC	NEG	1695	2025	1983	1513	1305	2362	3271	5380	3048	6227	1997	3981	2748	4347
NEG_CON_406_GGGGTACAGCATCTCGGTGT	NEG	550	413	816	709	181	397	489	1566	1353	2135	1150	737	809	648
NEG_CON_407_CACCGAGATGCTGTACCCCC	NEG	2155	1733	3894	2699	2976	2133	3260	7804	5549	7617	4279	3927	3307	6687
NEG_CON_408_GATGCCCGGCTTCCACTTCG	NEG	715	380	906	811	1026	1030	1228	1424	1300	1955	1663	1409	1023	1325
NEG_CON_409_GAAGTGGAAGCCGGGCATCC	NEG	596	254	827	570	639	3234	1464	2340	1771	1865	1305	628	850	1473
NEG_CON_41_GCCCAGGGCCAGGAACGACG	NEG	732	1021	1014	633	1248	401	1931	1641	1375	2645	2616	1897	1463	1705
NEG_CON_410_CCAGTCTGTGGTCCACGAAG	NEG	790	900	1108	739	1338	1083	2673	2253	2521	3136	3219	3011	752	2194
NEG_CON_411_TTCGTGGACCACAGACTGGC	NEG	628	696	1043	494	1596	814	1382	2255	1573	3298	870	1283	1702	1437
NEG_CON_412_CTGCGACCTCCCTAGCAAAC	NEG	739	527	636	712	801	583	1169	2391	1713	1790	1327	993	803	1838
NEG_CON_413_TTTGCTAGGGAGGTCGCAGC	NEG	2134	2015	2648	2069	1455	1982	3983	7284	3886	6354	4667	4117	4075	4860
NEG_CON_414_ATGCTGTACCCCGCTGACGG	NEG	439	451	796	737	432	605	462	2152	3414	2353	1822	389	947	1457
NEG_CON_415_CGTCAGCGGGGTACAGCATC	NEG	1148	858	1112	866	600	402	1208	2210	2591	2559	1940	2214	2224	1856
NEG_CON_416_TGTAGATGATGCAGCCGTTC	NEG	2286	2180	4208	3410	2498	3077	8490	8519	7744	9903	7309	4762	4986	8270
NEG_CON_417_AACGGCTGCATCATCTACAC	NEG	555	891	1433	1556	835	1092	1950	4106	3517	3617	1477	1282	811	2237
NEG_CON_418_ATCACCACATACGAAGACGG	NEG	349	394	547	612	539	314	604	1275	1095	961	605	2102	845	805
NEG_CON_419_CGTCTTCGTATGTGGTGATC	NEG	1371	1600	1228	1718	1675	1874	3193	4388	4123	4731	3308	2490	2370	3442
NEG_CON_42_GCGGATCGAGACTGGCAACG	NEG	639	575	1292	925	522	442	1907	2320	1206	2959	2866	1598	1865	1705
NEG_CON_420_CATCTCGTGCTGCTCGACGT	NEG	517	651	848	632	428	1090	1167	1307	2078	1385	846	1696	910	1907
NEG_CON_421_CGTCGAGCAGCACGAGATGC	NEG	411	464	606	599	256	509	664	873	663	1532	1210	882	1756	1584
NEG_CON_422_CTACGTCGAGCAGCACGAGA	NEG	613	804	507	665	670	446	993	904	1873	2387	1005	2123	737	1272
NEG_CON_423_CTCGTGCTGCTCGACGTAGC	NEG	421	422	339	543	885	369	1163	2424	634	2195	474	1067	597	1550
NEG_CON_424_GGCGAAGGCAAGCCCTACGA	NEG	417	281	698	346	189	516	1690	1136	1241	1211	1450	1187	1259	913
NEG_CON_425_CGTAGGGCTTGCCTTCGCCC	NEG	1162	1152	1221	1515	1051	1669	3908	4252	4175	4962	1950	2127	1593	2308
NEG_CON_426_AAGTGCACATCCGAGGGCGA	NEG	1082	567	1417	806	955	5070	1725	1919	1104	3781	1350	1444	1877	2075
NEG_CON_427_CGCCCTCGGATGTGCACTTC	NEG	1007	365	1222	1133	1033	507	1776	4359	1108	2731	2809	2797	1998	2519
NEG_CON_428_ATGGTCTGGGTGCCCTCGTA	NEG	1325	1437	3005	2218	1509	2491	4777	5811	5666	9724	5377	3506	3591	7889
NEG_CON_429_ACGAGGGCACCCAGACCATC	NEG	287	730	612	642	578	474	1533	1592	1227	1430	666	735	1075	2308
NEG_CON_43_ACCCTCTGCTGCGCCACCTG	NEG	1432	1750	1722	1413	598	1499	2948	2990	3287	4241	5038	6041	1923	2787
NEG_CON_430_GTAGGGCTTGCCTTCGCCCT	NEG	610	597	580	743	680	558	962	1554	2011	1852	2524	2184	1225	892
NEG_CON_431_GGGCGAAGGCAAGCCCTACC	NEG	755	1109	1448	1680	1590	2075	2693	1974	1786	4623	1950	1486	1761	2373
NEG_CON_432_GTAGCGAACGTGTCCGGCGT	NEG	418	948	1133	774	677	636	1454	2421	555	1580	2239	541	984	1273
NEG_CON_433_GTCGTGAAGTGCATTCGATC	NEG	989	1230	1279	1193	359	1106	1339	2720	1610	2507	1470	2065	1659	1613
NEG_CON_434_AGGGCACCCGGTTCATACGC	NEG	471	760	1253	666	430	699	1166	1564	795	1233	686	1299	830	905
NEG_CON_435_CACGGCCTAACTTGCTGATA	NEG	2803	2206	2852	3239	2066	2434	3635	8098	4577	8397	3391	4031	2908	5609
NEG_CON_436_CCGGGAGATTAACGTTAATT	NEG	3455	3176	5912	3774	2149	4468	6378	8558	8594	13061	6705	6680	3658	6773
NEG_CON_437_TTGGATATTAATTAGACATG	NEG	365	670	516	620	385	308	1129	1365	1031	872	815	580	374	442
NEG_CON_438_GTACGGGGCGATCATCCACA	NEG	718	1582	2040	1552	776	702	2936	3411	2993	5300	7862	2337	2448	2179
NEG_CON_439_TTTTTAATACAAGGTAATCT	NEG	380	593	444	438	209	330	1066	687	761	2037	925	464	520	1434
NEG_CON_44_CCACCCTCTGCTGCGCCACC	NEG	1365	948	2367	1703	608	760	2315	2713	3911	5395	4430	2305	3056	4966
NEG_CON_440_TAAAGCAGAAGAATATACAG	NEG	1098	1001	1406	1775	1078	896	2877	3513	2683	3082	1605	1199	2379	2427
NEG_CON_441_ATCTCGGGTCGACTGCGGAT	NEG	1212	1184	2177	1358	892	1695	3169	4041	3971	5237	1951	2190	2436	3221
NEG_CON_442_GCAAACCCGAGTGACACGTC	NEG	467	250	373	328	546	441	1190	1068	467	1564	768	604	1119	1147
NEG_CON_443_GTGCGTGAGTATTAACGCTC	NEG	331	350	534	303	389	173	427	1285	498	1098	377	696	473	890
NEG_CON_444_TGGCCACGAATTCCGCCGCC	NEG	1084	1139	1121	927	2602	2127	1359	9062	3031	5625	4483	2708	2207	4008
NEG_CON_445_GTAAGGCCCGCGTACGAGCT	NEG	619	413	772	742	616	608	661	1190	1801	1202	2127	351	1948	2082
NEG_CON_446_ATTCCTTCGGCGCTCTGCGT	NEG	639	722	827	680	901	4062	1115	1996	2593	3457	2552	1398	1874	2354
NEG_CON_447_TTAGCCCTCGATTGGTTGCG	NEG	633	750	1201	1156	1135	760	2197	1794	2915	4247	2237	1152	2516	1563
NEG_CON_448_GTTCGACTCGCGTGACCGTA	NEG	199	530	616	890	256	657	686	1150	1029	1996	949	1277	1683	1332
NEG_CON_449_GCGTGCGTCCCGGGTTACCC	NEG	1722	1735	2148	1805	4431	1356	2628	4249	5470	6228	3779	2624	2235	6150
NEG_CON_45_CCAGGTCAGCGCCCCCCGCC	NEG	830	394	1033	991	500	760	891	1832	3596	1988	1850	558	1076	1943
NEG_CON_450_TAACGCGCATATCTGAACAC	NEG	436	497	346	447	488	860	268	872	837	1731	903	101	619	466
NEG_CON_451_CGCTAGGTTATTTCGTGGCC	NEG	841	710	1016	668	578	677	507	3608	1417	2769	1388	3165	539	1298
NEG_CON_452_AATATTTGGCTCGGCTGCGC	NEG	464	607	666	1045	161	489	646	1302	1725	2318	905	1347	1111	1175
NEG_CON_453_CAATATCGGGTGCTACAGGA	NEG	913	617	1346	1106	870	1356	1165	2462	2744	3236	2446	1382	936	2391
NEG_CON_454_CTGGATCGCCCGCAGAAATA	NEG	1801	1904	3806	3224	2617	4331	6935	6151	7441	7222	5605	4832	4813	4505
NEG_CON_455_ATTAGCACGGCGACCTTCTA	NEG	247	891	552	658	513	243	313	1407	1214	2902	675	739	374	1580
NEG_CON_456_TGGAAATCGACTGTGCGCTT	NEG	781	550	1177	612	1422	1002	2228	1712	3045	1893	1043	1489	1125	2437
NEG_CON_457_ATTAGCCGTTGCCATATCAA	NEG	943	793	922	872	599	1689	2883	2938	2540	2390	1464	2031	874	1603
NEG_CON_458_ACCCGATAATAGCTACTGGT	NEG	1203	1048	1393	1553	547	1881	2953	3870	4115	3145	3661	2180	3998	2899
NEG_CON_459_GAATCTACCGCAGCGGTTCG	NEG	590	669	840	692	264	1516	1400	1228	1337	1308	649	375	467	960
NEG_CON_46_AGAACCAGAGCCACATTAAC	NEG	7201	5872	8633	6989	4479	6872	9936	16044	13704	19442	13912	10627	7508	16050
NEG_CON_460_ATTCAGCGCGCTCGCCCTGG	NEG	414	707	883	1160	962	1052	1320	3940	1495	3752	1562	1391	1050	2591
NEG_CON_461_CCCGCCGAAGACCCTGCTTG	NEG	740	568	1196	1229	2242	1187	2178	3491	3788	4103	1663	1957	1781	2609
NEG_CON_462_TGCCGTGAAAAGACGCTGCG	NEG	1435	1368	2855	1586	898	1917	2904	5582	4551	6333	4229	2285	5249	4325
NEG_CON_463_CTTACGCGCCTGGTCAAAAG	NEG	1181	1385	1502	879	604	1847	2149	2912	2028	3263	1929	1451	1182	2415
NEG_CON_464_CGCATAAGTCGATAGACACA	NEG	1186	1266	1506	1214	784	1111	1633	1620	3141	3349	3520	1438	786	3042
NEG_CON_465_GTCATCAGCGATTTGACGAG	NEG	675	510	745	487	557	443	464	3460	780	2396	1428	563	542	1149
NEG_CON_466_CGAATCGGAACTTTGTACCG	NEG	812	929	722	763	2176	1178	1451	2654	1369	1712	2255	1181	1174	2111
NEG_CON_467_AGGTCAAGCCGACCTCGAAC	NEG	445	359	491	459	96	204	597	858	1635	1210	1217	471	782	624
NEG_CON_468_TGCGCCTTACTCGTTAACTG	NEG	1328	1245	2527	2259	1265	2742	4670	4515	4255	6934	2776	2609	3043	3865
NEG_CON_469_ATCTGAGCGTTTTCGGCCGC	NEG	746	571	1154	1057	868	335	1220	4142	1827	3611	4292	2197	1293	2403
NEG_CON_47_CGGTATCAGCGCCCTGCACC	NEG	646	538	447	294	171	359	3228	488	1178	828	915	1201	444	816
NEG_CON_470_GAAGTGACGTCGATTCGATA	NEG	1390	1695	2150	1735	1112	820	2966	4896	3946	7114	3477	2285	2324	3025
NEG_CON_471_CGAGTGTTATACGCACCGTT	NEG	365	745	358	628	256	246	1026	833	794	772	1405	745	784	1007
NEG_CON_472_ACGGTACATGCGCATGAGTC	NEG	684	765	830	594	236	468	235	1909	1621	2790	847	1042	1273	1106
NEG_CON_473_TGACGCGATAGAGTTGGCTT	NEG	2128	2188	2884	2028	1737	3689	6184	4703	4581	6258	5739	3100	4234	5056
NEG_CON_474_TTCACCGTCCACGTGCGCAT	NEG	902	1101	891	1148	545	1667	1612	2071	3096	3636	4716	1040	1346	2696
NEG_CON_475_TTCTTCGGCCTACACCCGGT	NEG	832	601	446	628	441	1124	1446	885	1985	896	1364	2712	1585	1226
NEG_CON_476_GGAATTACGACTAACCGATT	NEG	3271	2691	4249	3413	1867	2669	5192	8526	7554	7197	6133	4778	3936	7132
NEG_CON_477_TAGAGATATCCGATCGTGGT	NEG	559	479	797	619	161	642	688	1423	1923	1854	2268	816	1166	1120
NEG_CON_478_GGGTGCCCACTAATAGCCGC	NEG	759	1155	1277	1051	727	1239	1918	3754	3186	3189	2215	1379	1813	2144
NEG_CON_479_TGCAGTCGCGCTGAGCGTCA	NEG	614	671	730	783	213	954	1572	1948	2070	3368	1127	833	1415	1245
NEG_CON_48_ACGAGAAACACAGCCCCAGG	NEG	955	1167	1146	823	355	952	1422	2179	1653	2972	1586	1310	1707	2055
NEG_CON_480_GGATTGAATGGCTAACGCGG	NEG	351	427	884	879	258	445	2055	3182	1256	3510	1606	823	730	1688
NEG_CON_481_GCGGTGTATGACAACCGCCG	NEG	30	75	37	21	6	17	226	82	17	411	33	88	90	41
NEG_CON_482_GCGGTTCCGGGAGCACATTT	NEG	424	758	1015	681	1391	650	851	2684	2156	2396	837	722	1478	1981
NEG_CON_483_GAAGACGTGCTGGCGTCACC	NEG	731	655	908	982	1454	1041	1393	1465	2255	3185	1922	1172	843	2754
NEG_CON_484_GGCGCATTAAAGTCGAGAGC	NEG	448	899	697	630	426	569	963	1323	1483	2570	708	1103	944	1614
NEG_CON_485_GACGTAGCCTTCCGAAATAT	NEG	1692	1682	2025	1371	775	1343	2374	4289	3771	5188	3858	3315	2306	3422
NEG_CON_486_GGTTCGAGACCTACTTAAGT	NEG	2010	1927	3114	2448	3247	3477	7624	8176	7817	5998	4550	3792	3219	4497
NEG_CON_487_CTATATTGTCGCGCAGTGGA	NEG	723	662	626	654	1090	403	1300	1668	758	1981	2405	551	1441	2482
NEG_CON_488_CGGCTTTGTTGCCCGTAAGC	NEG	383	520	587	488	277	118	1005	871	1109	1699	899	680	161	245
NEG_CON_489_TCCCGGTTGGTGAACGATAC	NEG	1139	1257	1304	1297	1069	385	1653	4314	2401	3058	4077	1550	2081	2234
NEG_CON_49_CTGGACTCCACCAACGCCGA	NEG	549	489	668	323	744	365	1324	738	1237	1060	897	920	650	1220
NEG_CON_490_TTAACTCGAACGCTCGAAAG	NEG	453	535	737	538	349	438	687	1299	819	1591	688	249	596	1274
NEG_CON_491_CAACGGGTTCTCCCGGCTAC	NEG	1025	734	1095	925	393	599	2500	2407	3017	4475	1523	1651	630	1996
NEG_CON_492_GTACCGCGCCTGAAGTTCGC	NEG	492	426	907	749	806	778	1255	2402	1364	1983	1283	1744	1992	1421
NEG_CON_493_GGACTATCCACCGTTTACTC	NEG	831	546	957	716	755	535	2032	1401	1931	3366	831	862	713	1986
NEG_CON_494_CAGTAGCGATCGAATGTCAA	NEG	866	1241	1114	1065	472	1285	1319	2114	1769	2203	1806	1929	1639	3682
NEG_CON_495_TAGGCGCCCGTAGCATTGGA	NEG	533	490	544	542	248	831	656	1567	1950	1406	1412	726	586	906
NEG_CON_496_GCGGCGTCTGGGAATCGTTC	NEG	1027	1364	1827	1344	898	1380	2257	3703	3540	3976	2378	1092	2209	2834
NEG_CON_497_TTCAATCACCTCACGGTAAG	NEG	433	339	1184	762	632	919	1789	2746	1829	2222	1516	1427	1028	1404
NEG_CON_498_CGGTTTACATCTGCCCATCG	NEG	904	965	1794	1098	1138	1796	2464	3469	2708	6242	4058	1651	3001	2509
NEG_CON_499_GGGCGTGTATGTTCGTATTG	NEG	2251	2324	2903	2535	1796	3428	4633	6131	3862	7034	4906	2911	3076	4303
NEG_CON_5_CCAGACTGAGCTATGGGAGC	NEG	1144	1355	1327	616	952	839	2107	4463	2820	2208	2715	2186	1259	2065
NEG_CON_50_GTGCAGGGCGCTGATACCGT	NEG	516	550	733	597	123	120	941	715	670	840	1141	987	602	1032
NEG_CON_500_GCGGCGTCATCCACGCGTGC	NEG	384	753	708	433	568	710	960	1389	2517	2006	1275	3286	1396	1079
NEG_CON_501_GGGTATAGACGCGATCCTCA	NEG	3862	4644	3947	3260	2068	3747	6764	8874	6644	11200	4589	6670	4919	5256
NEG_CON_502_CAGGAGTCGCCGATACGCGT	NEG	615	516	983	696	380	642	1384	461	1225	2253	1014	2003	1275	1569
NEG_CON_503_GCAGCTCGTGTGTCGTACTC	NEG	283	331	512	486	342	1494	968	2135	1073	1047	1997	1723	528	1152
NEG_CON_504_ACAGCGCTCTCGTGTACTAT	NEG	1223	841	882	894	296	1367	639	1471	2060	2810	2282	625	1484	1986
NEG_CON_505_ACTAGCCTGTTCGCGAGTAG	NEG	287	519	419	334	94	343	295	1348	1107	949	397	304	994	672
NEG_CON_506_GACCGCGTGAGATAACGTCA	NEG	595	418	1039	837	383	1578	1109	1792	861	1645	1316	1116	1412	1240
NEG_CON_507_AAAACATCGACCGAAAGCGT	NEG	345	557	856	663	327	299	623	520	1325	2631	2188	389	431	1650
NEG_CON_508_ACACCGAAGCACCTGTACGT	NEG	1143	933	1716	1338	1061	572	2598	3994	1832	3475	4300	917	1555	4960
NEG_CON_509_GGGTCGAGGACTAATAGATT	NEG	1407	1252	1779	1058	2288	2636	3536	4339	5161	2779	2643	2077	1906	3205
NEG_CON_51_GGCGCTGATACCGTCGGCGT	NEG	472	585	460	489	109	315	953	782	820	1357	473	851	531	619
NEG_CON_510_ACGCCTCCTCAAATTAGCTC	NEG	910	755	1300	1703	718	583	3026	1159	1943	3062	1432	1154	1343	3475
NEG_CON_511_CCTACGCGGTAGGGAACTTT	NEG	1308	1224	1638	969	546	902	3306	3432	2047	4389	3825	1163	1974	3558
NEG_CON_512_AAGCACTAGTCCGTATGATG	NEG	1669	1503	1739	1582	2084	2764	1813	3963	3812	3526	4332	2606	2118	5936
NEG_CON_513_GAGAAGGATGGAAATTAGAA	NEG	4367	4376	6775	5112	4173	6971	10484	9319	12757	11140	9321	5004	4607	9329
NEG_CON_514_GCGCCTTAAGAGTACTCATC	NEG	2849	3056	4053	2901	3110	4508	5584	6604	7975	10453	4748	5731	5073	7682
NEG_CON_515_AGGCGCCAACATTGACCGTA	NEG	946	805	1541	1105	2368	1179	1683	2012	2473	4630	2878	814	1925	2821
NEG_CON_516_TAATCATGCACATTCGGGAC	NEG	735	579	996	706	339	1616	2859	3129	1676	2115	884	1200	1727	638
NEG_CON_517_CGTCGGGTAGCTATTTCTTT	NEG	849	765	822	695	321	931	1574	2369	1429	1593	2026	1911	1366	1111
NEG_CON_518_GTGCGACGAATTGTCCTGAG	NEG	553	755	1058	713	434	871	737	3533	2621	2558	1288	902	950	1908
NEG_CON_519_CTTCCGTTATTCGGAAGTGA	NEG	406	335	621	430	193	235	807	515	732	951	1030	696	851	1165
NEG_CON_52_GCTGATACCGTCGGCGTTGG	NEG	696	909	956	561	337	313	351	1174	954	1237	1609	478	590	816
NEG_CON_520_TACTGGAGTTTGCGACTCGG	NEG	278	570	577	545	726	179	771	711	1095	971	1243	152	302	722
NEG_CON_521_ATCCAGATCACCACGCGTCA	NEG	1439	1991	2014	1657	2110	1581	5374	5094	3251	7918	5221	1693	3313	4686
NEG_CON_522_CGTTAAGACTAGCTCGGTTT	NEG	390	647	895	925	519	483	2194	1601	1203	2727	1311	668	823	1300
NEG_CON_523_ATACGGCCGAAGCCCCTTCA	NEG	625	668	596	530	496	359	962	3538	1732	2721	543	1312	701	1287
NEG_CON_524_CGCTTCCGCGGCCCGTTCAA	NEG	995	1316	2324	903	638	1581	2675	2618	2552	4536	2348	2006	2618	2343
NEG_CON_525_GCAGCTCGACCTCAAGCCGT	NEG	554	420	450	533	324	571	465	2812	1301	1853	834	890	1263	3332
NEG_CON_526_GTGTCGGATTCCGCCGCTTA	NEG	467	474	525	356	446	361	1144	1573	1479	910	323	1549	336	740
NEG_CON_527_GTCAGGTAATAGTCGGACTC	NEG	977	1947	1435	1144	1053	1393	2886	2737	1861	5271	2879	1125	2039	3286
NEG_CON_528_TGAGCATTCGTAGCCCAGCA	NEG	625	587	1048	1209	466	1047	2352	3624	2587	3379	2098	2207	906	2089
NEG_CON_529_TAAGGCGACCTGCGCTTGTG	NEG	1310	1161	1990	1461	693	2092	3879	4188	3140	5484	1705	1576	1799	4161
NEG_CON_53_GCCGCCCGCCCGCGCCGTGC	NEG	185	246	218	280	127	75	322	377	506	366	275	473	614	242
NEG_CON_530_AGCTGCGCGCTACTGGATCA	NEG	2256	2274	2930	2328	1750	3673	5781	7755	7414	7889	5899	5009	4158	4581
NEG_CON_531_GCCGCCGATTTCATAAGTAA	NEG	1965	1239	2226	2964	1467	2550	4294	7556	4143	6577	5053	4147	3271	6270
NEG_CON_532_GTTCCGTGAGGGTTACTTCA	NEG	788	712	1147	803	523	792	1143	2310	3160	2942	1689	2101	630	1416
NEG_CON_533_TGTCTTTAAACACGCCATCG	NEG	543	632	512	1041	425	1262	1933	1525	2259	1424	488	843	960	1642
NEG_CON_534_CACGAACTCACACCGCGCGA	NEG	297	444	600	232	185	506	454	1368	514	1273	505	1109	973	2675
NEG_CON_535_ACAAAATGCCGTGCGTCAAT	NEG	664	844	1173	804	521	573	1092	3425	2542	2916	2682	1581	1260	3066
NEG_CON_536_GTATCCTGACCTACGCGCTG	NEG	674	770	1529	1650	674	4148	1900	3192	3220	3349	2350	1769	1365	2903
NEG_CON_537_ACGCTCAGCACCCGCTATGC	NEG	566	659	754	279	521	691	1094	986	811	1045	1262	897	840	965
NEG_CON_538_TAAACCCTTGGCGCCCTCAC	NEG	1265	1280	1796	1060	592	787	1459	3477	3800	4505	4004	1774	1634	2610
NEG_CON_539_CCATTCTCAACCGGTCCAAT	NEG	786	520	934	896	591	2152	1740	2511	1536	2786	1529	1064	879	1348
NEG_CON_54_GCATCAGACGCGCCTCGTCC	NEG	742	1117	691	456	428	276	3371	1282	798	2657	1278	638	622	978
NEG_CON_540_GTTATTGACCCGTCGGGAGT	NEG	773	759	1083	1005	729	2525	1951	2249	2460	2474	1891	1528	1347	4353
NEG_CON_541_GGTTTCACTTCGAGACCGGC	NEG	353	251	544	227	339	403	367	422	356	646	1119	382	414	362
NEG_CON_542_CTTTGATAACGTGGGCGGTA	NEG	507	783	1294	785	286	935	1563	2348	1758	1767	1285	1973	1026	4590
NEG_CON_543_CCCCAACTTTCGCGACTCCG	NEG	1632	1779	2429	1918	1143	3170	2748	6696	5816	4456	6366	3610	2941	4245
NEG_CON_544_CAAACAGTCTAAGGCGACGA	NEG	1262	1186	1174	1026	279	756	1222	3951	2949	2819	1957	1267	1206	1899
NEG_CON_545_CGGCACACCAATGCGTTCGT	NEG	601	637	1333	664	319	1067	1118	1575	1390	3107	2443	1325	1437	1433
NEG_CON_546_ATCGATATACCGCCATAAAA	NEG	2925	3467	4589	4861	3294	3701	9126	8678	7769	10047	5823	5847	3619	10565
NEG_CON_547_GACCGGAACGATCTCGCGTA	NEG	386	599	803	683	675	426	1400	828	1944	2026	1716	1045	798	1754
NEG_CON_548_GTGTATCTCAGCACGCTAAC	NEG	475	630	512	859	596	219	1961	1747	1676	3133	1042	1798	495	2021
NEG_CON_549_GGGACGCGAAAGAAACCAGT	NEG	2625	3029	4159	4622	2616	3240	8070	8907	7169	11977	8078	4176	6394	6495
NEG_CON_55_GAGTTCCTGGCGGCCTGTGC	NEG	3427	3343	3266	3363	2134	1712	4298	6662	5343	5075	5689	5079	3176	4988
NEG_CON_550_TGTCATTAGCGTAACGATAT	NEG	577	409	600	576	341	358	1093	872	1141	1573	1058	1522	1714	1605
NEG_CON_551_CGTGCGTGAAATCGCTAGCT	NEG	351	202	476	223	211	273	578	1630	184	953	1029	89	536	1443
NEG_CON_552_ATCAGGCCTTGTCCGTGATT	NEG	620	752	981	834	408	848	687	1507	1761	2708	2306	1750	658	1454
NEG_CON_553_CGTCCAGAAGAACGGCCCCT	NEG	2281	2370	4436	3176	1285	4806	7094	13705	8798	11639	7358	6078	5892	5674
NEG_CON_554_TCGCGCTTGGGTTATACGCT	NEG	471	501	879	498	288	231	1327	1974	1546	1898	1195	759	1072	2390
NEG_CON_555_AGAGCGTCTTCGTGACAAAC	NEG	953	633	927	836	889	401	843	2135	1161	1984	1500	658	887	521
NEG_CON_556_GATGGCGCGCAGTTGAGTCA	NEG	3114	3743	4980	5047	6604	5526	8778	13831	11637	12875	8122	8105	5351	10615
NEG_CON_557_TATCAATCGTCCGGGTCACT	NEG	992	1077	1289	1284	443	1883	2258	2878	3596	5164	1685	1527	1187	2501
NEG_CON_558_TCAGATTCCGCAAGGGTCCA	NEG	605	703	1154	925	832	504	1243	1565	1489	3379	1592	1164	1064	1694
NEG_CON_559_GTCGTCATACAACGGCAACG	NEG	453	602	335	607	558	716	1933	2387	544	906	717	472	1266	727
NEG_CON_56_GTCCAGGTCGCCGCCCGCAC	NEG	1476	1741	1564	1641	432	629	4964	4460	2481	4055	2055	1488	1165	2698
NEG_CON_560_GCGATCGGAGTGCCACGATA	NEG	726	398	712	746	528	585	1956	637	1475	1912	1996	699	704	3510
NEG_CON_561_ATATAAACTGTCGCGGTAAA	NEG	523	534	501	255	74	283	728	1400	698	539	275	252	216	400
NEG_CON_562_GTTACCTGCTACGAAAACGA	NEG	1038	889	1443	1029	573	590	1615	3043	3045	2352	2611	1800	1547	2234
NEG_CON_563_GAAGCGATCCGAGAGTGTAT	NEG	786	735	2118	954	347	1283	1355	2893	1643	2500	1411	1624	1625	2698
NEG_CON_564_ATGACATTGCGCGTCTACGG	NEG	421	644	625	465	165	638	641	1224	1949	2035	1428	1749	768	2302
NEG_CON_565_CTATCTCGAGTGGTAATGCG	NEG	667	647	829	819	297	777	740	2996	1683	1820	818	1551	2086	2264
NEG_CON_566_ATACCAGATGCGTCCGCTTG	NEG	566	646	933	658	472	353	1787	1648	1979	1615	1348	868	815	1025
NEG_CON_567_ACTCGAAATCACCTATGGTA	NEG	560	617	1096	817	608	1241	1373	2723	2742	2060	1357	1669	1756	1214
NEG_CON_568_TCTCGTAGCCTAATGCGCCA	NEG	50	31	9	18	2	9	11	510	60	7	7	103	92	13
NEG_CON_569_TTATGTGAGCACGCCATTAC	NEG	444	559	702	604	527	782	1383	1017	1431	1793	1317	819	1205	1804
NEG_CON_57_GGGACCACCTTATATTCCCA	NEG	435	680	537	481	453	146	809	1086	1151	1573	1096	652	830	815
NEG_CON_570_GCGGTCCTCAGTAAGCGCGT	NEG	549	817	693	617	1078	575	1050	1812	1352	3292	1138	377	745	858
NEG_CON_571_CGACGGTAATGCACCTACTA	NEG	412	417	719	504	369	367	2142	769	1641	1224	632	500	1177	2275
NEG_CON_572_AATCGACTCGAACTTCGTGT	NEG	634	463	654	836	1005	428	1133	1182	2291	3017	924	292	933	1746
NEG_CON_573_TGGAAAGCGAGCACACCGTC	NEG	803	709	1135	1189	1051	527	2730	3646	2994	3411	4143	1081	2684	3052
NEG_CON_574_CAGCGCCGAAACTCTTTCCG	NEG	527	383	674	534	709	369	1710	2502	1726	1362	1477	833	946	1293
NEG_CON_575_TGCCGTTAGCATGCGATCCC	NEG	1443	1429	1289	935	2531	959	2388	3392	2916	3613	1707	1533	1441	1926
NEG_CON_576_TCGTAAACACACGACCAAGT	NEG	846	860	1033	748	429	403	1544	1016	1517	2228	1027	997	2159	1292
NEG_CON_577_ACTACTCCGGCAAATACTCG	NEG	407	406	1051	340	447	588	637	1171	511	1930	723	367	342	1731
NEG_CON_578_GCCCTTCAATGCGTTCCGTA	NEG	1108	993	940	1062	877	876	2452	4724	2724	5385	1465	1920	1343	2004
NEG_CON_579_CAACACCCCGCGTTATGCTA	NEG	444	639	1303	562	527	196	1090	1357	948	2875	2351	1113	665	569
NEG_CON_58_GCGCGCCGCCGAGTTCCTGG	NEG	3671	3753	3935	2957	2355	1917	3525	8767	7003	6498	5629	4747	3659	6198
NEG_CON_580_GCTGATATATACGACAAGCC	NEG	302	349	226	126	118	7466	354	308	341	1128	403	87	290	673
NEG_CON_581_GCTCTGCTGCGGAAGGATTC	NEG	1714	2652	4211	2726	2822	2993	7915	11316	10403	7648	6470	4920	4320	5352
NEG_CON_582_GGTATTCCGAAGTCCTCCGC	NEG	916	1075	1206	958	1477	1876	1951	2027	1848	3500	1735	1550	1734	2915
NEG_CON_583_GGTCGCCTGTGCGACATGCT	NEG	706	674	1336	860	542	610	1470	2918	1640	2074	2778	2374	2226	2069
NEG_CON_584_CCCGATGGACTATACCGAAC	NEG	960	954	893	790	556	1618	1667	2582	2239	1547	1717	1044	1011	3132
NEG_CON_585_CTAATCACGACCTCACCCTA	NEG	2476	2582	4325	2751	2948	3156	6635	7990	8513	8141	5763	3542	3928	10973
NEG_CON_586_ATCGGTACCTCTTCACATAT	NEG	473	786	1102	893	513	1166	1872	2169	1652	1842	984	579	2745	1738
NEG_CON_587_TTGCGTCAGCGCTGCACATC	NEG	612	745	1586	984	1477	1337	1353	2192	1539	2696	1936	2601	2059	1930
NEG_CON_588_CGGTGTGCCCCCAAATATTG	NEG	1520	2049	3231	2800	4245	2354	5659	6068	5499	6371	4208	4511	3042	4504
NEG_CON_589_CGTGCGGTAAATACGAAATA	NEG	738	613	165	524	232	355	1123	1028	1381	1701	1959	382	343	590
NEG_CON_59_CGAGCGCGCCGCCGAGTTCC	NEG	690	1056	782	810	414	517	1045	1431	828	2112	584	1152	518	1129
NEG_CON_590_ATACGAGGCGCTTTTCTTTG	NEG	795	1287	1399	912	901	5896	1711	2741	2042	3541	1420	1332	1215	2016
NEG_CON_591_TGTGCACAAGTCGCAACGAA	NEG	358	637	463	634	581	503	723	1821	579	1284	2645	855	315	1438
NEG_CON_592_GTCTTCCGCCGCTCAAGTTA	NEG	528	730	1236	932	516	893	1750	2708	2086	4283	2005	1535	2270	1941
NEG_CON_593_TATACTGCGGATCAATCTGA	NEG	1764	2005	3441	2651	1432	2000	4001	7038	8387	8088	6456	4135	3714	6292
NEG_CON_594_AAAGCGACGTAGGCATACTT	NEG	388	502	654	740	243	618	750	1349	2252	2028	2152	585	1491	826
NEG_CON_595_ACGTTCGAGTACGACCAGCT	NEG	712	806	778	764	796	470	639	1079	2824	2100	1996	779	1191	2305
NEG_CON_596_GGGCCTACGATCAGAGGTGT	NEG	688	537	1145	562	487	768	1185	2347	3515	2666	1305	349	910	1016
NEG_CON_597_CGCAGTCATTCGATAGGAAT	NEG	769	1054	1772	1308	299	908	2450	1615	3000	4626	1467	2057	1779	1648
NEG_CON_598_AGTTGAATGGACCTCGACTA	NEG	662	959	1213	623	476	563	2371	1050	2175	2348	1448	1399	735	2610
NEG_CON_599_GAGTAATTTCGAACGTATTG	NEG	456	723	749	629	283	322	543	2760	889	1741	2081	1720	157	1104
NEG_CON_6_TGAGCCCCTCCAGCCGGTCC	NEG	520	697	670	491	824	338	1045	1035	1115	1961	1094	785	829	1044
NEG_CON_60_ACAGCCCCAGGTGGAGAAAC	NEG	334	414	368	509	433	184	1155	924	1322	860	806	663	580	1046
NEG_CON_600_TTCCACGGTAAAATCGGTCA	NEG	1357	1157	1433	1375	611	951	1547	3553	2705	3598	2246	1910	1491	2535
NEG_CON_601_ACTGTTGCCGCGCCAACTGC	NEG	415	529	961	492	354	715	1451	681	2296	2871	1666	785	844	1438
NEG_CON_602_CGCGACGACTCAACCTAGTC	NEG	903	1087	1184	910	1512	1386	1496	1616	1974	2994	2284	2043	1017	2777
NEG_CON_603_GATCACCTGCATTCGTACAC	NEG	693	949	1188	773	1271	633	1653	1663	2537	3430	1746	1060	951	2140
NEG_CON_604_CCGCTGTCTCACTAATCTCA	NEG	1881	1391	3846	2725	2437	1743	5192	5612	6010	5515	6053	3311	2228	6958
NEG_CON_605_TGCTACCTTCGGGACCACCA	NEG	552	561	861	656	280	868	858	2236	4019	2406	1518	506	1130	2026
NEG_CON_606_CTTAGCTGACCGACAAGGTG	NEG	444	626	1130	445	581	492	983	1981	1373	1818	2407	2952	850	1802
NEG_CON_607_CTTAAGCTTATCAACATCCG	NEG	957	1120	1703	1233	871	718	3093	3231	1838	4737	1839	1399	1116	3542
NEG_CON_608_CCCTTCTGGCGGGCCAAACA	NEG	577	545	787	390	377	709	727	1783	1037	1673	1332	1821	699	1275
NEG_CON_609_TCTGACGATTAATGCTTCTA	NEG	738	892	1174	1027	593	594	1995	2020	2588	1454	2367	1838	1686	3155
NEG_CON_61_CGCCGCCCGCACAGGCCGCC	NEG	224	816	479	562	89	257	809	1030	1282	3888	829	293	634	919
NEG_CON_610_GCGGAATGAACACGAGGTAG	NEG	993	706	1519	1429	1135	2970	2578	4829	2775	3430	3323	2211	1795	2413
NEG_CON_611_GGGACTGATATATGGCGAAC	NEG	2313	2136	1951	1658	950	3720	2701	4425	4745	6370	5038	3112	2395	2871
NEG_CON_612_GGTCACCGATCGAGAGCTAG	NEG	582	827	1034	1015	781	468	1403	1799	1522	1511	1250	1687	1189	1358
NEG_CON_613_AGAAGACCGAGGCGCTTCAA	NEG	424	438	645	777	245	669	1458	2664	1185	1521	1155	1045	440	957
NEG_CON_614_GCACACCTAGATATCGAATG	NEG	752	960	1164	1077	1290	1100	2030	3007	2994	2098	2612	1228	1532	1732
NEG_CON_615_CAGGTTTGCACGCATAGCTA	NEG	609	517	1472	546	390	495	1915	2927	2567	1141	1567	720	699	864
NEG_CON_616_GGCCGTCGTATTCCCCCAAG	NEG	1191	1173	1772	1289	748	1433	3652	6676	3377	3779	4108	1795	1565	2440
NEG_CON_617_CTCCCATTGATCTACGATGG	NEG	300	122	371	236	132	297	1197	556	1173	454	419	813	282	1590
NEG_CON_618_TTTCGTGCCGATGTAACACA	NEG	432	431	609	377	116	341	1123	4833	1857	4081	3406	1451	2010	1964
NEG_CON_619_GCCTATCGGCATTCCCACTG	NEG	1035	1044	1565	987	2045	1652	1405	1801	3398	3286	3080	2372	1579	2367
NEG_CON_62_CGCACAGGCCGCCAGGAACT	NEG	313	501	819	346	262	399	1814	1010	748	971	761	152	362	584
NEG_CON_620_CAACGACGGGCCTAGTCTCA	NEG	979	988	1207	921	1546	1102	1915	2509	2604	3833	1322	1191	1175	2344
NEG_CON_621_GATATCCCGCGAAAAAATCT	NEG	368	416	475	349	1122	769	664	388	1044	520	640	734	323	426
NEG_CON_622_ATCGTTTCCGCTTAACGGCG	NEG	558	377	450	843	453	580	730	892	1798	1274	1848	1102	543	1106
NEG_CON_623_CTCAACCGACCGTATGGTCA	NEG	848	500	838	1034	1260	436	5057	3713	2234	2710	1249	1327	1411	1973
NEG_CON_624_TCACTTGTCTATACGGGGTA	NEG	344	591	1163	711	387	498	1043	1302	1879	2890	1212	611	672	1287
NEG_CON_625_GTTGATCAACGCGCTTCGCG	NEG	1408	1085	1624	1432	1114	1595	1525	5169	3451	4511	4075	3194	1192	4183
NEG_CON_626_ATGTTATTACAGACGCGTGT	NEG	1331	1262	1194	992	1050	10717	2715	4264	2704	3414	3438	1293	2227	2347
NEG_CON_627_CGCCTCTCACGTGTAGGCTT	NEG	326	895	1746	1665	1476	1561	1611	2991	3004	4646	2077	1218	1702	1175
NEG_CON_628_GGGCGCTAAGATATATGCCC	NEG	278	354	598	246	280	144	831	3026	1171	874	1786	604	334	598
NEG_CON_629_CGTCATATACACAAACGCCC	NEG	624	193	240	142	102	180	247	240	390	479	312	579	180	278
NEG_CON_63_ACAGGCCGCCAGGAACTCGG	NEG	251	393	531	478	1114	208	1379	316	582	676	690	570	108	355
NEG_CON_630_CGTTGGGCATAGCGAACACT	NEG	382	556	805	931	610	964	395	1420	2133	1567	418	676	910	679
NEG_CON_631_GCGTTCCCCCACTGACGGGG	NEG	1107	1754	1618	956	957	1814	2531	2395	1795	4637	2097	1329	948	1747
NEG_CON_632_CGTATTCGACTCTCAACGCG	NEG	253	325	340	265	312	227	1193	820	799	838	566	411	253	115
NEG_CON_633_GATCCAGGAGTGATCGAGTA	NEG	506	736	856	812	362	411	380	1364	1392	2755	1833	580	1167	1001
NEG_CON_634_TTGTCCCTGAGAAAACGCGG	NEG	285	378	506	350	247	961	187	1087	651	1808	1489	809	495	1307
NEG_CON_635_GTCCTCATCCGGTCAGGCTG	NEG	710	492	563	1030	569	404	1407	1752	3031	3992	2264	1539	737	1027
NEG_CON_636_GTGTAGTCCTAGCCATGGGG	NEG	1028	900	2936	1295	1199	1023	4124	3041	2734	4232	4030	3338	1921	4737
NEG_CON_637_TATAGCTGTTTCGAAGGCGC	NEG	557	412	1012	425	504	450	948	1662	1798	1962	1806	1142	995	955
NEG_CON_638_CCATCACCGATCGTGAGCCT	NEG	521	525	766	529	374	774	2205	2732	2087	1925	1485	2562	1010	695
NEG_CON_639_TGAATCGTAACCTCGCCATT	NEG	1810	1494	2133	1541	1300	1727	2204	4684	4551	5919	3059	2976	3117	3466
NEG_CON_64_GCGCTCTCCGGGGCCAGGCT	NEG	1064	1524	1991	1444	635	1272	2609	2961	2174	4006	3125	2351	1220	4100
NEG_CON_640_AAGAAGGGCCGTACCCGAAA	NEG	1448	2095	2090	1782	1394	3194	3037	4243	6041	6231	3396	2142	1752	2573
NEG_CON_641_CGTGTTTGGAATTTGCCGCG	NEG	238	298	959	329	279	474	1149	492	525	1757	553	324	139	482
NEG_CON_642_CTAGCCGCCCAGATCGAGCC	NEG	585	543	1826	955	555	4008	2589	1924	1594	2999	1999	1402	589	1729
NEG_CON_643_CAAGTGAGCATAAGCGATGT	NEG	472	577	598	394	507	282	1163	1861	512	1631	365	1717	1179	1175
NEG_CON_644_AGGACTAGTGTCGCACTCAG	NEG	1464	1559	2162	1914	2671	2304	3122	5158	5244	6548	4791	4404	3035	4658
NEG_CON_645_CCCAGGTGTATAATGAAACG	NEG	856	966	955	877	365	1064	863	1694	1718	2006	1529	1041	1028	889
NEG_CON_646_GACCGCAAAGTGGTCCGAAG	NEG	358	446	301	330	732	312	336	2914	765	1193	1138	257	330	900
NEG_CON_647_GCCGACCAACGTCAGCGGTA	NEG	469	628	1041	763	305	973	465	1041	459	1535	1040	835	1267	1182
NEG_CON_648_GCCGTGGTATCAAGTCGGTA	NEG	372	456	691	761	544	936	810	3217	1602	3049	617	649	1095	1172
NEG_CON_649_CGCAATCCCTTAGGATAGCC	NEG	709	628	1017	892	914	552	2205	3198	2875	2380	2300	1962	1668	2288
NEG_CON_65_CGCTCGCTCGCTCGCTGGGC	NEG	852	348	319	379	303	106	871	573	1549	1214	516	840	888	857
NEG_CON_650_GAATCGACCGACACTAATGT	NEG	704	1020	1414	935	887	461	2080	2390	2381	2463	1011	1770	541	2285
NEG_CON_651_TTTGGGTTTATCCGCCCCCA	NEG	673	824	1007	826	713	1723	3245	2521	3021	2476	3315	2281	1251	1723
NEG_CON_652_CTCGGGACTAACGTGAGAGC	NEG	525	629	460	365	1139	521	1265	1313	1024	2185	1359	727	1250	1922
NEG_CON_653_CCCCGTAGCTCATTAGTCTG	NEG	1228	1055	1728	1926	1976	1223	4607	4235	4626	5406	5585	2732	3882	2754
NEG_CON_654_AAAGAAAGAGGAATAGTAGC	NEG	2087	1449	1499	1595	836	2505	2713	3572	3336	4925	4471	2557	1513	5052
NEG_CON_655_GACGCCCTAATGCCCATCGT	NEG	1474	1704	2680	1634	906	2060	3736	5672	4167	5915	2654	2264	1563	3152
NEG_CON_656_GGATATTGAGTAAACCCGAT	NEG	463	289	248	161	355	465	1128	735	496	1155	352	955	395	1213
NEG_CON_657_TGACTCGGGCAATATCGGTT	NEG	1429	1172	2013	923	767	1545	1769	4681	2506	2114	1526	3099	1993	2242
NEG_CON_658_GGCAGTCGTTCGGTTGATAT	NEG	647	891	1086	681	465	1418	1143	2433	2535	2134	972	1689	642	1217
NEG_CON_659_GGATACGGTGCGTCAATCTA	NEG	454	813	1468	1125	395	1631	1914	1844	1453	2338	3221	2483	1368	2669
NEG_CON_66_GCTGGCCCCCCACCGCCCCA	NEG	307	559	813	319	618	366	835	1644	2021	610	1393	833	513	1547
NEG_CON_660_GATCTAGTCCTCTAATCGAT	NEG	552	594	841	533	338	583	1919	1585	1361	2776	1774	468	844	1210
NEG_CON_661_CATAAGGTTAACTGCGTGGA	NEG	405	491	513	483	272	166	531	777	1668	906	939	757	619	334
NEG_CON_662_ACTTCAGTTCGGCGTAGTCA	NEG	1676	2489	2282	1873	1128	2561	3105	7589	5761	6217	3686	2007	3506	4994
NEG_CON_663_GGTACCTGAACAACGGCACC	NEG	643	470	1341	668	593	1101	1451	3132	1890	1280	2851	1292	1105	1646
NEG_CON_664_TGGCGGCCCAAACTTAACAC	NEG	484	543	1061	980	238	435	1840	1797	1225	2587	652	954	1055	1021
NEG_CON_665_TCCGGAGGCTCAAACCAAGT	NEG	456	477	533	520	317	506	337	2120	798	1431	1345	697	604	785
NEG_CON_666_GCTTGCTATATGGGTGCGAG	NEG	810	434	1241	656	522	640	731	843	1911	1933	2352	2004	1028	1832
NEG_CON_667_CCCGTGGCGTGCGCACCTGT	NEG	592	979	960	679	1201	810	943	2814	1816	1842	1518	1767	1075	1881
NEG_CON_668_GGCTGGTTGACGACTCCTGA	NEG	953	1550	1895	1427	2633	1484	2211	4708	4128	4073	2578	1572	1506	3411
NEG_CON_669_GGTGCGGTCTGCTTGTAGAT	NEG	1205	1293	1521	1658	1502	969	2606	2962	3280	4533	3431	2472	1961	4011
NEG_CON_67_CCACCGCCCCAAGGATCTCC	NEG	1840	2856	3559	1810	2720	2631	5093	7671	6695	7603	6918	5006	3513	5526
NEG_CON_670_GAATCCAGTGGCGGCGACAA	NEG	851	1196	1444	1079	778	582	2666	2763	2799	2653	2155	1126	1993	2933
NEG_CON_671_TGCCTATGACCTAGGTACCA	NEG	565	237	617	615	272	730	552	1096	708	2921	961	388	290	1412
NEG_CON_672_GTGCGATGTCGCTTCAACGT	NEG	969	814	1043	587	776	755	746	1964	2914	2715	1341	810	771	1564
NEG_CON_673_GACAGATCACGTATCAGGGC	NEG	713	712	944	490	299	896	2236	3473	525	1965	473	316	460	1141
NEG_CON_674_GAGGTATGTCATCGCCATGA	NEG	514	660	1481	990	505	742	1287	1963	1205	3731	1510	1340	1277	969
NEG_CON_675_CCAATGATAAGCCCGAACGG	NEG	1105	1036	1565	1444	566	2175	1934	2499	2406	3655	5005	1541	1579	4030
NEG_CON_676_AGCGATTCACGTATTAGATG	NEG	3800	3576	4849	4002	2226	4399	6253	11277	7330	12130	8918	7030	5728	9517
NEG_CON_677_GCCAACAAGAATCGGATCCC	NEG	736	753	1305	687	1201	1390	905	2500	1915	2377	1712	1221	4069	1260
NEG_CON_678_ACTTACGGCACTCGCATGCC	NEG	386	649	618	406	251	843	2193	997	1654	1820	1685	1087	395	1718
NEG_CON_679_GATATGGCTCGAGTAATCTT	NEG	2862	3141	3958	4108	4589	4178	7969	9108	9647	12310	7338	4703	4722	8498
NEG_CON_68_AGAGCCACATTAACCGGCCC	NEG	614	555	546	672	475	1193	648	1468	1033	878	747	1682	733	852
NEG_CON_680_CGCCTAATTTCCGGATCAAT	NEG	2096	1899	2145	1670	2706	2854	4424	2981	4958	6598	3324	2356	3178	4192
NEG_CON_681_GCACTGTCAGTGCAACGATA	NEG	617	735	702	495	327	672	1400	1200	1114	1835	343	1116	1091	695
NEG_CON_682_GTATCCCATATCGGCACAGG	NEG	813	744	941	1093	373	798	1748	1825	1608	1999	1222	1216	1565	2092
NEG_CON_683_ATGCTGCAGCTTTACGATCA	NEG	815	1385	1657	2094	1387	2648	3994	7279	2798	3638	2520	2396	1988	3267
NEG_CON_684_GAGTGATGCTTAGACTCCGT	NEG	378	392	696	337	238	503	317	862	1290	1598	984	601	265	272
NEG_CON_685_GCCCCTTATGATTGTTATAG	NEG	1178	1250	1781	1518	1668	1295	3672	3388	4394	3455	3224	2365	1579	3064
NEG_CON_686_AGGTCGGCCGAACATACGGT	NEG	692	533	769	518	649	1034	1933	865	1851	1462	1623	304	882	2698
NEG_CON_687_ATTGCGCAATCCTTAGGATA	NEG	838	704	1358	929	968	907	2262	2434	2097	2531	1117	1522	1396	2520
NEG_CON_688_GAAGCGGGACCGTGTCTCAC	NEG	340	782	883	1283	556	800	542	2510	1916	3118	641	2397	1181	1367
NEG_CON_689_GTGTATGATGCTTCGACTTA	NEG	1140	1777	1306	1125	1099	1296	1655	3962	3229	3832	2439	2365	2492	5400
NEG_CON_69_CGCCGTGACGTCAGCACGCC	NEG	328	186	1310	935	423	965	1937	2155	1761	1706	1805	2421	2382	1382
NEG_CON_690_CGTGGCCGGAACCGTCATAG	NEG	519	419	603	334	172	861	1799	1357	1277	1633	1067	1319	799	2297
NEG_CON_691_ACAGCCCTCACGAGCCCGAA	NEG	557	925	788	905	634	1827	967	2944	1728	1645	1119	1568	867	1601
NEG_CON_692_GCTAATATCGACACGGCCGC	NEG	434	431	250	224	395	1180	873	774	631	3008	354	968	668	1033
NEG_CON_693_GCTGTTGTAACGGTAGATAT	NEG	486	577	851	761	801	548	1117	962	1426	2212	1725	958	634	1719
NEG_CON_694_CGCACGACCATTGCTGCTGC	NEG	1054	835	1854	1492	932	2527	2420	2110	2589	5328	3743	2214	1399	2268
NEG_CON_695_CATTGCACGCCACAGCATTG	NEG	492	300	715	491	572	609	1414	1696	2032	1443	1201	949	666	1237
NEG_CON_696_CGATGCCCGTCTATGGCCCG	NEG	677	709	469	481	271	224	1431	1167	1392	1355	414	790	1423	1587
NEG_CON_697_CCAGCAATACCCCGGTATGG	NEG	692	417	1119	1086	322	1010	2008	3303	2123	2142	1305	1654	1495	1562
NEG_CON_698_TCGAGATGCGCAGCAGATGA	NEG	322	599	836	803	1303	1310	1455	2482	2799	3118	3361	1107	1248	1454
NEG_CON_699_ACCCTCCGAATCGTAACGGA	NEG	723	386	943	675	296	328	1612	1883	1704	1579	1286	1406	1026	985
NEG_CON_7_CAGGGAAGGAGACAAAGTCC	NEG	381	583	613	270	127	275	446	975	1096	1803	742	507	305	664
NEG_CON_70_AGGATCTCCCGGTCCCCGCC	NEG	1686	2306	2987	2452	1774	2869	5236	5117	4153	7227	4618	6607	2379	6159
NEG_CON_700_CCATAGCTCTAGCGATAAAC	NEG	355	674	755	489	227	224	1500	574	1833	2062	1024	1422	751	2149
NEG_CON_701_AGCTAGCGATGGCTCTAAGT	NEG	464	403	694	619	218	403	914	2127	1379	1445	832	1419	530	918
NEG_CON_702_CGGGTCTCCAAAGATCGCTT	NEG	537	284	283	529	234	846	548	1818	810	1277	501	361	702	639
NEG_CON_703_GGAGATGCATCGAAGTCGAT	NEG	960	720	1120	507	673	865	1605	2441	2960	1376	1651	1697	1481	1623
NEG_CON_704_GGTCCGCGCACAAGAGCAGG	NEG	535	1032	786	562	607	297	1425	4309	1642	2655	4153	2679	1237	3127
NEG_CON_705_CAACCGGCGGGCCCCTACAA	NEG	396	592	1063	461	263	1005	2033	1789	807	1638	878	839	252	862
NEG_CON_706_TCCTCGATAGCTGGAATCCA	NEG	687	767	1001	838	481	604	1947	4826	2999	3025	1734	1095	983	2612
NEG_CON_707_TACGGATCACCAAATCTTAG	NEG	2194	2041	2907	3031	1862	2712	3621	5939	6575	8543	5669	3964	3576	4026
NEG_CON_708_CCTGCGGTGCACGGCTAGCC	NEG	566	417	278	624	141	187	623	425	1210	1770	413	1089	312	633
NEG_CON_709_AAACGGTACGACAGCGTGTG	NEG	855	1064	572	655	1293	812	1330	1466	1597	3567	706	670	1369	1244
NEG_CON_71_CGCCCGGCGTGCTGACGTCA	NEG	634	941	1140	863	1743	628	1072	1196	2010	2240	1312	1133	1523	2517
NEG_CON_710_ACCGCTCATATAGGTAAAAA	NEG	567	475	864	490	251	938	625	1305	1373	793	870	734	396	686
NEG_CON_711_AGTATTGTGGTGTCGTCAAC	NEG	899	1162	1143	802	1047	2557	3252	3057	2484	3691	3264	1097	1303	1370
NEG_CON_712_TGACGCTCCACGTCCGGACC	NEG	592	596	958	688	575	330	832	933	2487	1398	2004	1276	344	1348
NEG_CON_713_GCTCGCAAGTATTTAAGGAC	NEG	2162	2208	2112	1961	1250	2482	3412	3696	4695	4805	4136	3116	2363	3024
NEG_CON_714_GGATGCACTCCATCTCGTCT	NEG	457	535	1057	1013	372	362	722	1872	1561	2108	1004	1437	1058	1514
NEG_CON_715_GCCAGGGTTCTTGGTCCCGA	NEG	506	577	704	597	777	751	1309	865	1850	3366	864	742	1456	2905
NEG_CON_716_CCCGCTAACAGCCTAGATCA	NEG	1560	1153	2444	1613	1366	787	1723	3112	3137	2189	2624	1370	1544	3464
NEG_CON_717_TTGTACGGTACTGGCTTTGT	NEG	5770	6746	7974	7214	4765	7294	10637	21598	18289	23025	14824	15296	11211	14173
NEG_CON_718_CAGGCTGCGCTTCGCAAGCT	NEG	570	679	1057	265	392	646	1053	2333	1312	2839	3167	569	1118	1662
NEG_CON_719_GCCTAGTCTCGGTAAGAGTG	NEG	576	1281	1400	966	719	1184	1996	5428	1824	3475	1230	1572	1727	2818
NEG_CON_72_CCCCAGGTGGAGAAACTGGC	NEG	130	46	165	293	109	131	350	1296	492	649	569	698	214	296
NEG_CON_720_GTAGGCGCGCCGCTCTCTAC	NEG	399	397	400	425	150	256	991	1613	1388	2314	556	452	1848	1413
NEG_CON_721_ACATAGTCGACGGCTCGATT	NEG	690	507	806	804	600	714	817	1368	1007	2557	869	1245	629	1580
NEG_CON_722_GGACGCACCATTCCGGGTGA	NEG	228	226	626	659	198	531	1050	850	1234	1978	2145	892	147	1466
NEG_CON_723_GATTGTGGTCGCTCAAAACC	NEG	599	390	953	932	445	436	2043	1050	1531	1966	1319	336	556	1334
NEG_CON_724_CTATAACCGAATCAAAGGGT	NEG	756	949	568	450	682	518	1922	2607	1714	1840	688	1197	615	1880
NEG_CON_725_GTGCCGAGTAATAACGCGAG	NEG	796	774	788	758	688	368	1023	2062	1977	1255	1755	1144	832	747
NEG_CON_726_AAATTGGCTTTCGTTCGTGC	NEG	848	1341	1318	825	1009	596	1083	4615	2633	3424	1331	1565	1204	1616
NEG_CON_727_TCACCTCCGAACGAACACCT	NEG	1737	2550	3429	3056	3330	3833	4329	6230	4968	5177	4502	3833	4083	6209
NEG_CON_728_GGAGATGCGGCCTTCTCAAA	NEG	876	958	996	1153	812	2691	683	3448	2870	3007	2384	1440	952	4815
NEG_CON_729_CTTAGGATTCCGAGGTATCT	NEG	632	748	663	296	1166	301	1062	1299	1329	1317	1417	1362	463	1030
NEG_CON_73_GCGACCTGCCCAGCACACCC	NEG	856	1295	1349	1456	1066	3711	2393	2566	2397	3344	2672	1446	1884	3415
NEG_CON_730_GAACTGGCAAACAGGCGTGG	NEG	953	1206	2060	1910	1252	2200	4717	4965	4530	4662	4032	2250	2176	3475
NEG_CON_731_CCTGTCGCTATCGTTAGAGA	NEG	550	592	890	1046	583	518	1066	526	1557	1580	963	1315	829	1368
NEG_CON_732_ATAGCAGGACGAGGTTCCTT	NEG	614	627	1174	526	337	727	485	778	805	2056	456	377	397	745
NEG_CON_733_GATGGCGCTTCAGTCGTCGG	NEG	495	632	774	842	1049	710	881	2049	2028	2065	1162	899	1028	2323
NEG_CON_734_GGCGTCAAAATTAGAAGCCG	NEG	216	339	45	178	165	146	106	255	661	537	110	14	161	135
NEG_CON_735_TCGGCTACAATCTTTGGCAT	NEG	1229	1412	2307	1755	948	1946	2035	5169	5029	4978	3318	2560	1650	4455
NEG_CON_736_GAGATTCCGATGTAACGTAC	NEG	623	557	624	667	444	616	576	2019	866	1080	1254	652	751	3289
NEG_CON_737_GCACGCTGTACAGACGACAA	NEG	420	369	1012	460	237	493	1510	3008	1416	1240	2567	948	1041	1813
NEG_CON_738_TTCAATTCACCGAGGGCGCA	NEG	590	831	989	435	1078	476	1588	2573	2551	3259	4137	995	809	2728
NEG_CON_739_TTCGTGGTAGGTATAACTAT	NEG	2103	2586	3801	2972	2204	2928	7402	7166	8763	9943	6055	6549	5889	6871
NEG_CON_74_TGACGTCACGGCGCTGCCCC	NEG	446	384	855	770	440	1350	586	1970	1742	2848	2307	1040	1081	1262
NEG_CON_740_TGAGCGGCCTCTAATTAATC	NEG	601	646	827	472	155	569	2123	1377	753	1150	967	479	694	652
NEG_CON_741_GGTTAACATCGCCACTCTGA	NEG	1195	1942	3011	1964	2318	2547	2849	7737	5001	4302	4042	3506	2811	3775
NEG_CON_742_GTTTCTCTTGAACCCCGCGA	NEG	677	683	479	404	747	561	1051	1649	1241	1831	1109	767	1484	1791
NEG_CON_743_ATAATCCGGAAACGCTCGAC	NEG	646	273	389	419	176	547	1100	1149	1000	1148	661	416	463	1077
NEG_CON_744_ACCCATTGAGAGTCGCCTGA	NEG	505	470	870	431	241	458	2352	655	1539	2229	836	638	808	820
NEG_CON_745_CACCCGGAACCACTACTGAG	NEG	437	608	944	689	613	970	1057	2241	3677	3724	1710	709	799	1476
NEG_CON_746_GCTGAACGCCGACAGGACGG	NEG	971	647	980	692	301	672	1697	3022	1577	1203	1678	1391	969	1765
NEG_CON_747_GTCGTCACGAGCAGGATTGC	NEG	573	455	637	460	266	789	553	696	1607	2315	872	1357	1656	675
NEG_CON_748_GCCCAGACGCCCTAGAATAG	NEG	350	547	486	443	218	287	686	1864	1523	1642	819	587	840	1161
NEG_CON_749_GGGATGCGTCTTGCTAAACC	NEG	890	1110	1084	803	635	1801	2331	1312	2711	2541	5560	1003	1146	2520
NEG_CON_75_CCAAGGGCCACTTCTGCTAA	NEG	417	288	464	608	222	222	1011	623	981	1468	430	534	471	1789
NEG_CON_750_ATCGTTGCTGACAGGATCTA	NEG	810	858	820	687	324	528	1368	1493	1989	1672	1605	1140	1232	1371
NEG_CON_751_TAGTCTCACCTGATGGCGTG	NEG	481	809	719	710	1068	1065	1228	1902	1130	3059	1742	602	974	1935
NEG_CON_752_CGCCGGGCTGACAATTAACG	NEG	911	913	1603	888	497	1470	2186	3555	2884	2477	1965	2063	1850	3344
NEG_CON_753_GTTATCCTGTCGAAGTAAAG	NEG	785	514	607	898	935	734	683	1163	2185	2244	575	659	878	917
NEG_CON_754_TACTTTTTGGAATCCGTCTA	NEG	1558	1263	1881	1516	1268	2274	3299	4545	4871	4990	4567	2166	2448	3815
NEG_CON_755_CAGCGGTGCTATTTGGTCTT	NEG	1706	1720	1848	1324	883	2761	3876	3128	3670	4203	3049	2871	2245	4293
NEG_CON_756_CTGCGTGTCTTGCTCGCATG	NEG	385	427	484	732	244	353	1875	391	1533	2573	654	1308	525	1135
NEG_CON_757_CCTAGTTCATAAGCTACGCC	NEG	3614	4042	7037	4783	6063	7283	10935	16192	11524	17818	10004	8478	7648	9350
NEG_CON_758_GCGTTAGTCACTTAGCTCGA	NEG	775	727	973	642	1101	1910	2082	4397	1215	2974	2440	582	1226	1621
NEG_CON_759_TGTCTTCGGATAGGCGGCTT	NEG	5296	4510	5898	4865	4263	6954	8405	15065	11083	18513	11015	6761	7197	11835
NEG_CON_76_ATGGAGTCCATTAGCAGAAG	NEG	853	543	1477	1020	437	1372	1531	1996	2092	1837	1564	3399	1953	2031
NEG_CON_760_CGCACATCTAAAGTTACTAC	NEG	1774	1848	1501	976	725	2879	2817	2348	3612	2905	1835	1129	1097	1981
NEG_CON_761_GTAGGGTACAGCGTCAGCTT	NEG	453	514	568	732	152	442	680	1167	1030	2328	1125	951	456	970
NEG_CON_762_GAAATGCTATGCTTCGGTTC	NEG	446	511	419	518	757	482	913	3279	2008	1564	916	1010	714	649
NEG_CON_763_TCAACCCCAGCGCACCGTTG	NEG	695	866	1664	1217	726	1632	2118	2657	2784	2561	2398	1430	1818	2084
NEG_CON_764_CGTCGCCATATGCCGGTGGC	NEG	481	464	335	358	276	578	442	1797	1010	1528	767	477	311	998
NEG_CON_765_AATGCGAGTGTATCCGCAGT	NEG	285	501	528	479	165	731	1340	1438	711	868	2814	720	279	1103
NEG_CON_766_TTTATGCATTTAATACGCCG	NEG	741	606	504	738	615	340	1068	1213	1683	2198	1803	690	682	1453
NEG_CON_767_CATTGCACTCGTTGCCAACG	NEG	1105	1240	2058	1460	1282	2103	2193	5097	3801	3997	2791	2966	3398	3925
NEG_CON_768_GCCCCGTAAATCTCATTACA	NEG	1184	1026	1394	1710	721	1796	2597	5572	4009	5209	2382	2658	1943	2857
NEG_CON_769_GCTTGAGCACATACGCGAAT	NEG	1279	2061	2228	2219	2471	1928	1706	4292	4235	5649	3063	4030	2888	6054
NEG_CON_77_CGACTCCTGGAAGTGGCCAA	NEG	508	678	261	238	177	295	1040	737	1465	1284	364	532	305	1054
NEG_CON_770_GTTCACACGGTGTCGGATAG	NEG	673	1062	1118	1214	726	833	1882	5511	2911	2443	1529	2331	1646	2392
NEG_CON_771_CTCGGAATACTCCTATTACA	NEG	390	536	452	474	169	782	297	1665	1029	1233	1913	671	465	590
NEG_CON_772_CTAACGGACTGCAGAACGGA	NEG	503	1045	708	715	597	693	2445	1238	1177	1058	1167	1382	911	1359
NEG_CON_773_ACAAAGATCGCATGGCATAC	NEG	728	960	1101	608	600	716	1166	4135	1155	1300	1116	1269	1717	1704
NEG_CON_774_ATCTTCTCGACGAAAATGCG	NEG	2032	1941	2126	1858	1163	1553	5288	4681	6990	5716	5462	2156	2746	3534
NEG_CON_775_CATGGCCTACGGTGTCTTTG	NEG	654	591	1159	574	339	732	1459	2046	2659	1705	1023	1036	860	1695
NEG_CON_776_CGGGCCTATAACACCATCGA	NEG	1095	1161	1990	1387	806	1399	1981	2782	4128	3937	3789	2689	3489	3107
NEG_CON_777_ACACCCATTCTCATAACGGA	NEG	3209	3045	4793	4225	3642	5592	9574	10467	10040	12382	8057	4472	5170	7554
NEG_CON_778_TAACCGATACTCCCCACATT	NEG	2183	2049	3281	2693	1583	3484	5678	7890	6830	9067	8613	4565	5130	9236
NEG_CON_779_CGAGCAAAGATTGTTGGATA	NEG	843	1218	1433	903	893	957	3407	2761	4172	6768	3053	1971	1745	2225
NEG_CON_78_CCATTAGCAGAAGTGGCCCT	NEG	442	320	235	581	545	225	532	589	1693	938	1339	1202	804	955
NEG_CON_780_GCCACACGAATCATAAAGAG	NEG	5440	5202	8769	6013	4638	7274	13588	16453	16399	17421	14302	9092	8206	14413
NEG_CON_781_GGATAGGTGACCTTAGTACG	NEG	1366	1209	2776	1434	1384	1673	3926	3714	3870	5336	2460	3975	2252	2672
NEG_CON_782_GAGAGTGCGCCTTGATAGTA	NEG	1610	1998	2925	1918	1375	2904	4835	6724	6334	6988	4493	2867	2848	10301
NEG_CON_783_GGATTTGTCGCTTGCCACAC	NEG	1211	1948	2460	1870	1912	1856	4789	5256	4594	7846	4125	2828	4442	8886
NEG_CON_784_CGCCGTTCCGAGATACTTGA	NEG	1142	1084	1230	1308	804	1160	2169	3528	3649	3498	3633	2382	1830	4490
NEG_CON_785_CGTTGTAGGGTCTTTCTTGA	NEG	960	1306	1692	1637	1309	1355	3339	3083	3609	3779	3034	1437	1502	2127
NEG_CON_786_ATTGCTCTGTCGCATCAATC	NEG	288	399	800	479	252	283	2747	644	1339	1193	810	733	403	444
NEG_CON_787_CTCAGTGGATACGATTTGCT	NEG	3437	3565	5713	3453	3670	5448	10659	13065	8812	15673	10314	5851	7497	8163
NEG_CON_788_ACTACTGGCTATCCGCGCCA	NEG	800	354	438	436	302	446	571	1521	992	2048	997	1356	348	998
NEG_CON_789_ACCCAATGTGGCGGAGCCGA	NEG	977	977	1562	1262	699	1192	1875	2484	2455	3039	1610	1301	1581	3512
NEG_CON_79_CCGGCCCTGGGAATATAAGG	NEG	754	968	906	556	726	1484	2012	2266	1990	3771	965	716	914	1794
NEG_CON_790_ACCTATAATCGACCACATTT	NEG	1790	2275	3098	2211	866	3522	2843	4778	5018	6285	3100	3400	3028	3398
NEG_CON_791_TAGGAGCTGTATCTAGTGGC	NEG	1224	1713	1575	1058	1336	1572	2134	4898	3813	5509	6382	2265	1069	2991
NEG_CON_792_GTATGAGTCAAGCTAATGCG	NEG	912	705	1597	801	946	845	3642	3206	1550	2434	2070	1645	1495	2176
NEG_CON_793_ACCCATATATGCTGCCGCAC	NEG	2121	2378	3803	3485	2034	2819	7807	8515	8594	7674	6500	5872	4727	8042
NEG_CON_794_CGGGACGTCGCGAAAATGTA	NEG	1492	1901	2350	1853	1466	1534	2642	5199	5068	5932	5685	3739	1707	3331
NEG_CON_795_GCCAGGGTATGGGCATCTCG	NEG	2392	2320	3612	3088	2344	4232	3957	9323	6463	8095	5683	4995	4656	4768
NEG_CON_796_CATAGGTCCCTAGCAACTCC	NEG	510	645	564	592	321	645	1041	1046	1092	2338	813	1172	822	1181
NEG_CON_797_ATACGCATGATTGCAAGAGG	NEG	801	455	631	667	159	847	1188	2434	1529	1555	930	390	831	697
NEG_CON_798_TTCGTAGGAACTAAACTGTA	NEG	216	389	420	271	184	207	461	770	1105	719	729	547	365	1252
NEG_CON_799_TTTGGTCAACGCATAGCTTG	NEG	576	399	928	752	1795	578	1088	1327	598	2331	1079	451	1171	1376
NEG_CON_8_CGATGTTGAGCCCCTCCAGC	NEG	967	1013	1180	737	280	459	1091	4646	1521	1731	1855	857	867	1233
NEG_CON_80_GGCACAGCGACTCCTGGAAG	NEG	564	341	577	476	385	390	576	966	800	1717	1020	647	665	1600
NEG_CON_800_GGCCCTCTAGAAAAGTCTCG	NEG	154	220	515	322	312	475	1210	1105	534	1305	591	505	367	1616
NEG_CON_801_AACTAGAATAGGCGGGCTTG	NEG	466	436	805	732	399	1129	1521	952	650	2709	462	390	1769	688
NEG_CON_802_TCGGCATACGGGACACACGC	NEG	699	1210	859	1365	884	1777	1597	3136	2767	2641	2366	2742	2781	2103
NEG_CON_803_GCAACTATTGGAATACGTGA	NEG	903	915	833	670	716	749	2787	2466	2175	4323	2071	1866	1437	1592
NEG_CON_804_ACTGCTCCCGGTCGCCCCTC	NEG	732	1124	1096	734	1929	2020	2240	2424	2206	1940	1346	1430	897	1498
NEG_CON_805_TTTCTAGTTACTACTGGACG	NEG	452	302	374	256	145	919	1573	907	1006	1064	814	1062	274	1016
NEG_CON_806_CACGCACAATCCTTCACGCA	NEG	2068	1703	3587	3183	1994	2337	5378	6883	6464	5735	5411	4923	3106	5198
NEG_CON_807_TGCCGCTATACTAAAACCTT	NEG	1016	1380	1324	1256	790	1136	1873	3555	1982	2632	2591	965	1032	2558
NEG_CON_808_AGACCCCGTAGGCAGGACGT	NEG	369	564	656	381	345	1774	1426	783	1106	1947	2670	1654	695	1298
NEG_CON_809_TCCCAAGGGTTTAAGTCGGG	NEG	3177	2864	5225	4046	2621	4061	10152	14154	10406	13553	8630	8568	5590	11288
NEG_CON_81_CATCGGGGCACAGCGACTCC	NEG	357	325	718	819	205	354	679	2404	1974	2571	897	314	824	717
NEG_CON_810_TATACCAGACCACAGCGCCG	NEG	679	597	958	960	618	1107	731	2274	2509	2934	792	1122	976	1428
NEG_CON_811_CGTGCCTTTACATTCACTTT	NEG	402	342	962	648	334	198	848	733	1132	1156	1280	713	557	515
NEG_CON_812_TTTTGACTCTAATCACCGGT	NEG	1099	1157	1548	1193	1019	773	1747	3974	3867	4395	3066	2344	1927	5128
NEG_CON_813_GCTGTTCCGAAGTTGAGAAT	NEG	950	1122	1564	1306	593	6917	1426	2078	4194	3185	2883	1191	1052	2537
NEG_CON_814_GTACCGAGCACCACAGGCCG	NEG	1078	1301	1860	1123	606	1436	2069	2004	1379	2239	1965	1556	1168	2866
NEG_CON_815_GCTTAAGTCACGGCTTTCCA	NEG	982	961	1443	1000	559	1701	2879	2697	3326	3082	2913	1233	1565	3563
NEG_CON_816_ACTAGAGTCATGATCAGCGA	NEG	724	1072	1377	870	1271	1503	1766	3874	2432	2471	1811	1436	1387	1587
NEG_CON_817_CTGCCCCAGGCGTAATCCTC	NEG	1240	1258	1714	1360	756	2661	2749	4740	4203	3174	1686	2616	1308	2152
NEG_CON_818_GTCCCGTGATTTTAGCCAGG	NEG	852	859	1243	1090	861	1671	2534	2990	2925	3513	2615	1834	1081	2854
NEG_CON_819_CCATATCGGGGCGAGACATG	NEG	388	330	632	391	330	467	810	1394	1076	622	896	870	1027	831
NEG_CON_82_AGTGGCCCTTGGCCACTTCC	NEG	313	194	404	389	80	197	597	477	1224	1138	890	659	843	664
NEG_CON_820_ATCGTATCATCAGCTAGCGC	NEG	1261	1129	2446	880	1111	1306	2035	2263	2507	3584	3708	2370	1196	2988
NEG_CON_821_AGTCTTGGCCAATGTCACGG	NEG	642	722	1055	693	1337	1036	2281	2914	2572	3647	2514	1117	1467	1486
NEG_CON_822_CCCGGACGTCAAAGCTGGAT	NEG	1031	774	1777	1274	896	1946	2169	3768	3284	4020	4567	2208	1119	3084
NEG_CON_823_GGTCTCACCTGCACCCCGAA	NEG	375	397	835	709	493	715	1123	1862	1551	1160	1027	766	602	1002
NEG_CON_824_GGTAGACGGGGCATCTCAGC	NEG	1002	1208	1247	1577	1331	914	3033	3749	2935	3343	3515	2330	3463	2855
NEG_CON_825_GTCAGCCATCGGATAGAGAT	NEG	2236	2937	3586	3211	1519	2147	4443	7663	6575	7842	6589	2540	4607	7936
NEG_CON_826_ATGTAACGAGTTGTAAGTCA	NEG	935	1276	1064	883	416	907	2101	2017	2127	1885	2127	1717	1045	2676
NEG_CON_827_TTTACGAAGTATACCAGGTC	NEG	547	524	397	396	283	108	1282	1545	1116	1003	1022	837	485	705
NEG_CON_828_GTAGCTGCTGTAAATCGCAT	NEG	847	683	1187	800	940	1197	1364	2222	2432	2955	2132	1725	944	2727
NEG_CON_829_CGAAACCTCCTAACTGAGAG	NEG	181	286	230	180	101	311	403	220	411	1304	300	214	232	714
NEG_CON_83_GGACTTCCCAGTGTGCATCG	NEG	509	503	615	343	390	287	564	889	1009	1145	1108	963	777	590
NEG_CON_830_TCGATCGAGGTTGCATTCGG	NEG	1439	1411	2098	1869	1336	1537	3735	3528	3599	5921	3614	3722	2181	7544
NEG_CON_831_ATAAGCCACACTACCCGCCT	NEG	2811	2406	3916	3040	1714	1684	6197	4986	5874	7323	5611	4872	3360	4244
NEG_CON_832_TACGTAAGTGACGACAGGAA	NEG	523	522	704	486	340	459	1091	1492	2042	1122	1444	1483	1394	1001
NEG_CON_833_CTTTATCTGGCGTGGGGTAT	NEG	1416	1065	1569	941	856	1122	2530	3452	3178	3432	1832	1961	1665	1817
NEG_CON_834_TTAATTTGGGTGGGCCCTGC	NEG	1038	1165	992	820	355	899	1572	1515	2540	3201	2528	1782	1492	1728
NEG_CON_835_CCACTGGTAAAGGCTAGACT	NEG	910	810	1627	730	476	452	1268	2800	1937	2328	1167	1361	1646	2507
NEG_CON_836_GTACGGCACTCCTAGCCGCT	NEG	268	542	752	440	654	931	3542	1357	1984	1658	2007	506	1018	1035
NEG_CON_837_CCCCTATGCAGACTACAATT	NEG	5976	5632	9042	7564	5978	7820	12265	17164	19258	18137	14503	13604	10292	15234
NEG_CON_838_CTGGTGACCGACAATTACAC	NEG	1086	876	1140	923	2159	1505	2281	2611	2882	4136	2356	1185	1245	4134
NEG_CON_839_CTGTCCACCTACAGCGATGT	NEG	347	521	712	716	288	958	1553	1597	964	1116	500	1120	692	579
NEG_CON_84_GATGGTTGGTCACTGTCTCT	NEG	6865	7503	7701	5980	6748	7963	12454	15228	12756	15387	12638	8223	8666	13258
NEG_CON_840_ACGTGGGGACATATACGTGT	NEG	896	1228	1900	1007	861	1223	2557	2608	2623	5267	3454	3158	1771	2333
NEG_CON_841_CTCGACAGTTCGTCCCGAGC	NEG	315	398	783	349	475	390	1622	1244	1689	937	228	853	652	1848
NEG_CON_842_GTTCCCCGGGAAGTCTATGC	NEG	980	1097	1235	803	1731	2609	1232	1933	2891	2543	1661	1533	1150	1642
NEG_CON_843_CTGACGTGTCTGAAATGAGT	NEG	3863	4171	6880	5184	4605	6798	9722	15105	13155	18221	12377	8074	6596	16447
NEG_CON_844_ATTTCCCTACGGAGATATCC	NEG	633	463	1572	581	311	264	1585	1603	748	2241	622	788	792	798
NEG_CON_845_ATCAAGTCAGGTTATGCGGG	NEG	1117	1449	2083	1736	1533	1579	4071	4186	4578	4855	4233	3093	2136	4152
NEG_CON_846_CTCCGTTATGTGGCATGAGA	NEG	1002	1075	1280	1220	990	2149	2492	5278	2607	3843	2242	4402	1791	1753
NEG_CON_847_GCCGCAATATATGCGGTAAG	NEG	246	419	293	213	354	207	412	517	460	534	1326	171	461	355
NEG_CON_848_TTCGGAACTTACTCAGGGTA	NEG	516	531	1350	707	403	252	707	1029	1041	1505	1429	510	716	1845
NEG_CON_849_GCGGGCAGAACGACCCTGAC	NEG	327	361	361	867	328	168	823	842	1624	1101	860	190	300	694
NEG_CON_85_CGCTGTGCCCCGATGCACAC	NEG	979	1051	1704	883	748	1794	2088	3311	2821	4116	2311	2291	3266	15667
NEG_CON_850_CGGTAGTATTAATCGCTGAC	NEG	348	449	415	159	309	199	517	1290	797	714	1243	1784	302	529
NEG_CON_851_ATAGGTCATCCACTGGGCGG	NEG	691	858	1099	1009	620	888	3565	2578	2713	3176	1380	675	1321	2717
NEG_CON_852_AAGCGGGCACACATGACAAG	NEG	576	898	1092	884	759	586	2756	2892	2790	4261	5675	1620	979	3122
NEG_CON_853_CCGTGTTCCACAACTACCCT	NEG	4885	4349	7944	5476	3755	5843	13300	18091	17933	22523	12825	12414	11902	13621
NEG_CON_854_GTAAAGAAGCGGAAAGGTCC	NEG	629	581	783	925	817	1777	1808	1826	1742	1909	3477	728	2744	1818
NEG_CON_855_GCCTGCCCTAAACCCCGGAA	NEG	1679	1802	3150	3239	2707	2122	7411	7793	4901	9181	5972	3982	3644	4039
NEG_CON_856_TACGTCATTAAGAGTTCAAC	NEG	850	503	566	455	146	242	996	1460	1425	1489	1152	855	543	488
NEG_CON_857_GCTGCGGCGAGATCACATAA	NEG	1418	1667	2655	1585	1158	3689	4227	5463	4083	6261	4842	2978	2261	4258
NEG_CON_858_GCGCACGTATAATCCTGCGT	NEG	359	240	406	298	329	183	528	411	409	1411	965	431	553	551
NEG_CON_859_CGCGCACCACGGGCGCGCAC	NEG	393	510	495	269	499	676	449	678	1598	1508	602	290	566	1286
NEG_CON_86_GCGATTTCCACTGGGCGCCT	NEG	160	426	381	325	295	152	238	849	1218	1219	349	253	139	415
NEG_CON_860_CATTGTATGAACGCAATAGC	NEG	675	540	624	266	220	340	1392	2009	467	1463	1156	980	582	1223
NEG_CON_861_CAGAGCCTTGCGCAATTTTG	NEG	735	640	1132	793	1078	277	1677	2167	2387	2315	878	1111	579	2453
NEG_CON_862_CCGCGCATTTCAGAGCACAA	NEG	816	444	705	587	231	1683	1330	2908	1170	1916	1769	1216	723	1826
NEG_CON_863_AAAACAGGACGATGTGCGGC	NEG	931	844	1019	832	623	767	1121	3025	2455	1409	2018	1274	691	1661
NEG_CON_864_AAAAAGCTTCCGCCTGATGG	NEG	1950	2104	2742	2216	4207	4848	5090	5554	5695	7403	4503	2033	3664	6085
NEG_CON_865_TTGCAAAGCTGATCGGCTGT	NEG	1646	1725	2654	1638	921	3062	3704	7015	3827	6378	4751	3924	2662	4552
NEG_CON_866_AAAATTATCGGAAACGGTAG	NEG	627	514	894	589	811	524	520	1180	1081	1168	1647	662	1073	874
NEG_CON_867_CTGTATTAACGAACCTTGTG	NEG	901	1302	1090	750	1245	3270	1164	1872	1853	2660	2473	1207	600	3042
NEG_CON_868_AGTCATAACTGAGTGAATCG	NEG	604	247	545	346	156	306	1156	541	562	1545	951	267	554	777
NEG_CON_869_GTGCACAACACGATCCACGA	NEG	1043	871	1153	871	1317	1679	1787	1810	2689	2906	2571	1990	1898	1923
NEG_CON_87_CTGGGAAGTCCGCAGCTCCG	NEG	385	477	278	353	208	229	583	1412	1007	1112	250	542	257	1233
NEG_CON_870_CGACGCTAGGTAACGTAGAG	NEG	1650	1224	1947	1504	1802	1090	4053	3647	3687	5204	2449	1909	2101	2115
NEG_CON_871_TAGTTACAGACTCAGCGGGT	NEG	338	456	816	616	296	378	690	2015	1369	1049	641	1255	730	886
NEG_CON_872_CCAGGCTGAAGTTCGTACCT	NEG	735	405	675	372	779	1260	1114	2903	1271	1279	1356	500	644	1361
NEG_CON_873_TATTTATACACTATGCGGCA	NEG	212	637	563	279	660	684	827	1960	1233	1072	996	658	264	1368
NEG_CON_874_TTTCGCCCAAGAGGCTTGGG	NEG	211	187	290	150	256	404	1187	1028	594	1828	1126	662	425	891
NEG_CON_875_CGGAGTTAACCTGGAACCTT	NEG	1238	1065	1305	1050	789	839	2835	3934	2204	3508	1787	1092	1316	4893
NEG_CON_876_AGCGCTCTGGTTGCATCCCT	NEG	768	1199	2802	1481	650	2294	1690	4743	4374	4902	1958	2267	2156	4023
NEG_CON_877_GTATTAAGATGCGTCTTAGA	NEG	590	669	518	714	406	726	720	1606	788	1544	1096	622	869	1246
NEG_CON_878_GGCCACAAAAACTCGCTAAG	NEG	1556	1292	1454	1730	1085	2610	2961	2524	4756	3489	2588	1837	1578	2272
NEG_CON_879_TCTCTCGGAGTGGAGCAACA	NEG	5	170	28	43	270	367	134	24	168	42	250	88	33	479
NEG_CON_88_CTCATCTGGCGATTTCCACT	NEG	628	974	744	572	379	567	917	2540	1137	1462	960	563	2553	869
NEG_CON_880_GTGGTAGAATAACGTATTAC	NEG	1887	1916	1576	1705	1547	3244	2733	4381	4178	4290	2422	2700	2808	3279
NEG_CON_881_GCACAATGTTGACGTAAGTG	NEG	218	303	735	359	447	239	1445	1565	1973	1008	856	421	516	457
NEG_CON_882_GAACCGACTTGAAGGGGGCT	NEG	987	749	1280	1416	785	1260	1836	2375	2710	3094	1789	2375	2105	1715
NEG_CON_883_ACTGAGTGGGTAACACGCAT	NEG	1265	1440	1529	1429	887	1488	1817	3950	3560	5553	4307	1581	2938	4133
NEG_CON_884_CCTAAGGGGTACCACCATGG	NEG	728	333	604	509	306	395	1342	2675	1264	2684	1675	1115	1643	1105
NEG_CON_885_TCCCCGAGACCATCTTAGGG	NEG	312	464	401	546	293	855	525	555	1576	1032	1114	829	682	807
NEG_CON_886_CCTAAACTCAGACGCACTAC	NEG	1180	1621	1440	1156	1489	1145	3379	3004	3718	3877	1609	1607	1492	2973
NEG_CON_887_TACCCTGGATTGTCCTTGCG	NEG	1507	1534	2013	1999	1134	1301	4662	5320	3575	6038	4549	1779	2236	2928
NEG_CON_888_CCGCTATTGAAACCGCCCAC	NEG	1061	897	1508	1296	602	1428	3483	3012	3879	3124	2182	1392	989	2134
NEG_CON_889_TAGCTCGAGTCATTTCTCTA	NEG	684	678	717	887	704	179	2291	1679	2883	2189	875	1396	951	1733
NEG_CON_89_CGCAGCTCCGAGGCGCCCAG	NEG	302	176	889	316	329	212	618	929	564	1308	284	1400	800	1004
NEG_CON_890_CCTCGTCCAGATTCCGGCGG	NEG	185	438	346	430	150	427	1434	324	328	947	666	874	390	603
NEG_CON_891_AAATACAAGCTATAGCGATA	NEG	427	450	408	257	2848	392	760	712	646	1106	423	350	199	975
NEG_CON_892_GTAAGATGCTGCTCACCGTG	NEG	141	373	534	591	224	436	491	1127	835	451	447	1327	843	568
NEG_CON_893_CATGAGCGCATTGAATAATA	NEG	534	512	588	317	724	295	1243	1057	1398	1213	293	317	639	1607
NEG_CON_894_GACTTTGGTTGAGCTTCAAT	NEG	4129	4464	5124	4812	3592	4900	10405	12862	13064	15470	10886	6746	7780	11864
NEG_CON_895_GTTGGCATATTGGCCCAGAC	NEG	1465	1499	1765	1291	977	4280	3370	2127	3428	4032	2916	1140	1393	2075
NEG_CON_896_AGACACGTCACCGGTCAAAA	NEG	1306	1339	2013	1674	1914	1389	3144	6025	4181	7323	4786	3910	2109	4790
NEG_CON_897_GGAACCCTCCCTGCGATAGA	NEG	471	505	800	988	174	475	628	1901	940	968	1175	854	579	932
NEG_CON_898_CTCACGGGGACATACAGGGC	NEG	1291	1251	1731	911	1252	1041	1578	2771	4163	4092	3465	1243	2621	3375
NEG_CON_899_GATCATAATCGCTTCAAGCA	NEG	809	901	1160	885	382	758	1415	2008	2377	2026	1772	1084	1153	1766
NEG_CON_9_AGACAAAGTCCAGGACCGGC	NEG	985	837	638	757	563	828	1028	1017	1736	2201	1394	1814	1081	1938
NEG_CON_90_GGATCCTGTGTCCCCGAGCT	NEG	493	658	870	435	283	1561	2014	977	1274	1530	1778	683	814	1569
NEG_CON_900_TATTTTGACTTGACGCAGGC	NEG	1202	971	1846	842	532	1240	1557	1730	2249	2896	946	1163	964	2664
NEG_CON_901_GAACCCAACCTTTTACCGCA	NEG	1745	1796	2895	2152	1864	2610	5594	9198	5020	8991	4001	2774	2879	7417
NEG_CON_902_GTACACACTTATGCCATCAC	NEG	4598	4324	6898	4982	3502	5673	9041	13566	11600	17550	12813	8734	7910	13178
NEG_CON_903_GTCGGTGATCCAACGTATCG	NEG	601	285	967	613	117	330	1663	701	879	1408	630	127	594	1078
NEG_CON_904_TTTACGATCTAGCGGCGTAG	NEG	807	558	887	517	1629	859	2105	1150	1336	1898	2376	1306	819	2186
NEG_CON_905_GAGTCGAAGATGGTCTAGGA	NEG	767	1215	1235	1044	1448	1334	2338	3319	3446	4491	1986	1191	1397	2291
NEG_CON_906_TTCCTGCCCGAACTGCAGAA	NEG	634	296	841	578	950	552	1533	2160	1464	2548	1674	1912	900	1863
NEG_CON_907_AGGTTGAATACCCCTTACTA	NEG	2228	2551	3150	2855	1889	1517	4258	7164	7618	5978	5939	5204	2675	6000
NEG_CON_908_CCTGCGCGTAGAACAGTGGT	NEG	768	691	1025	960	441	261	1861	3784	2249	2851	1712	1141	1100	1366
NEG_CON_909_CACGCTTCTGCCATCACCGG	NEG	523	652	642	671	434	1387	588	1789	635	1165	1684	991	1067	1034
NEG_CON_91_CCCCGGAGGAGGCCCTCATC	NEG	521	1060	1344	488	546	1367	2302	2891	1391	2643	2048	1252	1112	2260
NEG_CON_910_AATCGCAGGTATCCCAGAGC	NEG	389	681	507	609	105	460	699	870	1396	1582	698	793	800	1320
NEG_CON_911_TCGGGCAGTGAGTACAATAC	NEG	4023	4880	6002	2988	4169	4733	10115	14050	11443	14134	10771	7412	6043	14789
NEG_CON_912_GAGACCACTTTCGTGCAAGC	NEG	744	1238	1004	891	552	1315	1476	3554	1955	2058	1652	994	991	2570
NEG_CON_913_TGTCCCTTGCAACCTCCGTT	NEG	7068	7132	12763	9123	6486	18780	22446	25675	22709	31799	19462	14734	15845	25752
NEG_CON_914_GTACGTGGAAGCTTGTGGCC	NEG	616	933	1552	1158	747	1067	871	3096	3312	3179	1519	1662	2010	1989
NEG_CON_915_TACTAACGCCGCTCCTACAG	NEG	2787	3002	4439	3145	2289	2809	6745	10842	10895	11317	10142	5274	8391	6153
NEG_CON_916_TTCGCACGATTGCACCTTGG	NEG	3061	2414	3782	3062	2017	5479	7951	10308	10566	10390	8397	6218	4235	11794
NEG_CON_917_ACAAACGACCTTGAGCAGGG	NEG	502	663	650	806	686	668	549	1253	1638	1796	1428	1094	354	1307
NEG_CON_918_GTACATTCCAGTATTCACGC	NEG	1161	684	790	1218	1247	1887	2434	3008	3295	1980	3104	1364	1727	1997
NEG_CON_919_GGAGAGGGCCCGCGAACTCA	NEG	721	573	1064	637	702	1576	1289	2485	770	1975	1649	1578	756	2071
NEG_CON_92_CCAGTGGAAATCGCCAGATG	NEG	485	794	826	708	720	317	643	2454	780	569	2325	1199	552	977
NEG_CON_920_GGCTGGTTGACCTTCCCGCT	NEG	338	541	736	344	129	1328	959	4096	888	796	535	1475	584	1339
NEG_CON_921_GATGTGATCTATGGTTGCGA	NEG	7157	6549	8596	7136	11348	5751	11644	17110	16360	21836	12453	9685	8374	15081
NEG_CON_922_ATTTAAACCGTTACACAGTC	NEG	661	643	353	376	568	398	480	1251	949	1792	826	732	688	1648
NEG_CON_923_CACGCCAACTAAAACTGCAG	NEG	734	1366	2007	1278	1009	1417	3277	4737	3527	3560	2479	2578	2330	4319
NEG_CON_924_CCTCGATGGTCACCTGTAGC	NEG	1100	1111	1270	1220	676	936	3641	4168	4188	5747	5416	1145	2461	2506
NEG_CON_925_GAGAACTGCCAGTTCTCGAT	NEG	363	518	514	410	302	495	960	1856	859	961	988	1109	336	1008
NEG_CON_926_GTGCGCATGGGCTGATGTTA	NEG	1008	818	1151	887	1118	3396	1924	3982	2801	2821	2009	1649	815	1508
NEG_CON_927_AGACTCGTATTGTCATATTA	NEG	825	804	888	832	508	1015	1167	1761	2035	1747	1381	717	1030	1554
NEG_CON_928_GGATCTAGCTACCTCAAAAG	NEG	946	776	1573	1163	1125	1335	994	1570	2697	3184	2946	1693	1782	3030
NEG_CON_929_AGAACCCAGACGCCAGCGGT	NEG	337	754	676	601	555	1965	1959	1057	1033	1401	1267	1333	1748	1107
NEG_CON_93_CGCCAGATGAGGGCCTCCTC	NEG	1362	1185	1903	2130	2486	1269	3714	3872	3134	2215	3849	1949	2337	3597
NEG_CON_930_ATATGACAGGGCAAACGCAT	NEG	448	881	888	818	1419	838	1549	2126	1467	3459	1130	1208	1526	1590
NEG_CON_931_AGAAGAAAAAAATGTCTACG	NEG	806	604	1072	998	597	1276	2007	1157	1721	1922	1368	1072	817	2208
NEG_CON_932_AGCATTCTCACCAAGACCGA	NEG	2009	1507	4275	2263	3588	1333	2774	5804	4731	7249	6434	2669	2409	6161
NEG_CON_933_ATAGTAACGTCAGGGAGTAA	NEG	2405	2424	2857	2651	2011	6108	4707	8865	7249	7049	4295	4912	3418	7111
NEG_CON_934_CCTCCGTGCTAACGCGGACG	NEG	553	313	489	531	206	318	744	2688	638	1379	1643	258	1272	785
NEG_CON_935_CGAATATTATTTCTATCGGG	NEG	219	349	208	133	127	146	776	458	381	546	163	141	258	612
NEG_CON_936_GCACACGACCAATCCGCTTC	NEG	1000	1014	1145	1822	668	553	2147	4403	3009	3293	2208	1472	1687	1896
NEG_CON_937_GAGTGTAAGCTAACACTCTG	NEG	183	211	180	259	73	740	343	300	581	344	444	202	308	756
NEG_CON_938_CTCCCTGCCGGCCGGGTTAG	NEG	533	431	579	588	573	355	2010	921	1635	2251	1236	791	794	1949
NEG_CON_939_GAACCTCCCCGAATATCTGG	NEG	572	661	661	868	846	809	1293	991	1573	1757	976	519	831	1405
NEG_CON_94_GTTACGTGGCCAAGAAGCAG	NEG	768	721	436	543	321	775	1055	1565	1113	1738	1401	796	1263	1867
NEG_CON_940_AAAATAGCAGTAAACTCAAC	NEG	874	946	643	582	240	667	378	2308	2058	1938	1180	686	492	716
NEG_CON_941_AAAATCGATGGGCTGAATCT	NEG	4942	5100	8172	5588	3108	4918	11515	15864	13190	16706	12806	9777	7050	13337
NEG_CON_942_AAACGAGATCGAGAAAGGTA	NEG	706	582	928	466	306	1909	1230	3759	1802	3541	1670	1226	1004	1187
NEG_CON_943_AAACTGTAGTGCAGGGTCAG	NEG	565	504	844	532	334	866	1885	2076	2256	1444	1389	415	2187	1665
NEG_CON_944_AAAGACTTGCTCCAAAACAC	NEG	542	1083	1648	967	660	683	1427	1969	1794	3831	758	1976	1352	1651
NEG_CON_945_AAAGATATAGCAAATTATGG	NEG	1240	930	1396	1208	823	943	3290	3372	2872	2381	1645	1062	1486	1698
NEG_CON_946_AAATAATATGCATCTCTCGA	NEG	1374	1385	1076	1272	1096	1002	3335	2411	2509	2500	3008	740	2076	2163
NEG_CON_947_AAGTGACAGATGGGCAGGCG	NEG	1417	2186	2393	2020	1369	1724	4524	6945	4489	6339	5736	5224	3386	5534
NEG_CON_948_CAGACCTAGCTCCGCTCCCA	NEG	2974	2799	4946	3433	3428	3477	6093	8944	8939	12076	6674	5697	3700	6825
NEG_CON_949_AAATGCACAGATCGCTGATC	NEG	946	961	773	901	850	825	1417	1554	1730	1473	2426	840	1326	1714
NEG_CON_95_GATTCCCTTCTCAGGTTACG	NEG	699	371	759	723	507	387	589	1322	903	929	556	1324	392	1167
NEG_CON_950_TTATCGCGTAGTGCTGACGT	NEG	694	859	1445	433	584	713	799	1635	2375	2696	1938	939	717	1595
NEG_CON_951_TCAATTCTCACTCACGACCA	NEG	1940	1763	2955	2468	1562	3031	4301	4059	6700	7271	6036	3248	2575	4401
NEG_CON_952_TGTGTTAGCCGAGATCTCTG	NEG	1093	980	1554	983	851	1191	2544	2965	2884	3602	2561	2349	1973	4449
NEG_CON_953_GAGGTGATCGATTAAGTACA	NEG	1406	1389	1304	1383	1287	2248	3338	2717	3350	4137	2533	1171	1167	4700
NEG_CON_954_CGAAGTCTTTCTTAGATGGT	NEG	591	538	644	574	159	248	307	1062	1106	1267	1055	607	252	736
NEG_CON_955_TATTTCTCCTAAGTCTAGCG	NEG	2550	2422	3622	3100	1604	2202	5500	8324	4518	10252	5349	3549	3938	7683
NEG_CON_956_TACGCTTGCGTTTAGCGTCC	NEG	471	376	299	319	329	148	879	2424	1014	1570	4630	915	962	2351
NEG_CON_957_AGATTCATTCACGAGTTGGG	NEG	1744	1827	2275	2174	1694	2633	4838	5174	4914	4582	4056	1963	2744	4676
NEG_CON_958_CTTTTTTTATTTATCGATCG	NEG	1572	1774	1099	1210	2196	915	2360	1679	2276	2374	2460	1718	1089	1092
NEG_CON_959_TCTACGTGTAGTTGTACATA	NEG	577	1019	1310	920	799	1119	2450	2301	3361	3072	2945	1314	1906	2830
NEG_CON_96_AGAGGAGGGATTCCCTTCTC	NEG	834	486	1272	1009	902	1150	3558	1562	1980	4252	2568	848	1011	4313
NEG_CON_960_TTCAGCGAGTGTGACTAAGC	NEG	699	897	1143	932	852	778	1975	3814	2532	2817	1624	821	1816	2079
NEG_CON_961_CGCGGCCCACGCGTCATCGC	NEG	510	694	1402	816	295	459	1649	1196	2537	3653	1794	940	1536	1330
NEG_CON_962_CACATGGGGTACAGCACACC	NEG	3320	4059	6401	4765	3911	5484	7056	12012	11116	13658	11965	7014	5906	12413
NEG_CON_963_CAAAAGTCTCGCTTGGTCCT	NEG	2912	2715	4586	4073	2702	2849	6427	9371	10359	9260	10143	5567	6477	7189
NEG_CON_964_GCGCTACGGAATCATACGTT	NEG	1339	1437	1823	1167	682	1195	2024	2626	2105	2102	1397	1677	715	2947
NEG_CON_965_GGTTTTATAAGGGTGGGCCT	NEG	725	1262	1836	1084	1206	988	2390	4584	4235	3017	2787	1865	2370	2812
NEG_CON_966_TCGGAAGCAAACTTCTGGAG	NEG	207	359	804	529	77	472	925	2108	1340	435	718	324	1161	908
NEG_CON_967_ACTATCATGGCACCCAATTG	NEG	921	1203	2149	1797	1804	1403	2102	2235	3271	4608	4095	1983	1699	1877
NEG_CON_968_TTAGCCAGTAGTGCATATGA	NEG	992	801	1574	1072	585	1728	1268	2661	2595	4283	2241	3349	2148	2265
NEG_CON_969_GGGACTGTAGGAACATCCGC	NEG	607	296	739	438	1233	676	514	575	1196	1231	1060	742	733	1155
NEG_CON_97_CCCCAACCCCCTAGCCACTA	NEG	2815	3228	5207	3926	3896	4013	6151	9617	8954	10727	6216	5938	4225	9096
NEG_CON_970_TTTTTCTCACCCGATGAATC	NEG	550	784	1472	674	921	282	1903	1795	2657	2563	1941	1358	875	1495
NEG_CON_971_AAACCCTATGCCCAAATGAG	NEG	766	568	737	953	323	553	1047	1880	1859	2263	1655	1603	1022	1649
NEG_CON_972_AGGCTTAAATGGCGAGATTG	NEG	526	296	586	284	351	617	290	266	699	1221	253	199	423	661
NEG_CON_973_CATTAGTCTGATACCTGTGC	NEG	478	512	656	262	291	414	717	808	923	1017	660	916	1148	2111
NEG_CON_974_GGTGCTTAGCTCTGCGCACA	NEG	647	537	783	493	730	220	1721	1124	1167	1495	1955	726	470	1531
NEG_CON_975_GGTAGGACCTCACGGCGCGC	NEG	674	494	914	917	342	372	1703	1675	1198	2968	959	1200	1240	1410
NEG_CON_976_ATGCCTTAGACTTAACCTCG	NEG	2291	2413	3149	3034	2336	3454	4283	8492	5794	9093	5867	3794	3800	5160
NEG_CON_977_CCAGTGCCCTTTTGTCGCAA	NEG	1378	1418	1785	1765	1405	1756	3414	3487	3204	3983	2232	2818	1532	3222
NEG_CON_978_AGCGATCTGGACACTCTCCA	NEG	2281	3268	2805	2722	1931	3954	5049	6272	6010	6783	4815	2518	2300	9090
NEG_CON_979_AGTCTTAAAGACCCTAAGCT	NEG	430	517	653	835	967	1433	1151	1687	2036	1021	1605	1237	592	1398
NEG_CON_98_CTTGGCCACGTAACCTGAGA	NEG	874	1078	1926	1261	702	750	2037	3611	2942	2373	2453	2881	1710	2272
NEG_CON_980_AACTAGCCCGAGCAGCTTCG	NEG	282	475	450	423	384	175	1558	1648	590	966	1001	633	298	672
NEG_CON_981_CAAAAAGGCGTTTGAGCGTG	NEG	663	757	964	816	462	1511	1449	1308	1855	3971	3750	1070	1337	1323
NEG_CON_982_GTGTAAATCTGTCCAAGTAG	NEG	3739	3334	6935	6201	4206	5728	9362	10508	11710	12526	10375	7137	5078	10314
NEG_CON_983_AATCTTACTCGTCCTCCTTG	NEG	1849	2145	4024	2158	2242	1669	4371	7312	5416	7881	6749	5569	3618	6946
NEG_CON_984_GACCTATGCCAGAAAGTTCG	NEG	1198	1098	1638	972	651	1182	1664	4267	3559	2970	2769	1748	2126	2538
NEG_CON_985_GGTCCCTCAGGGTGCAACTT	NEG	860	531	1019	936	399	608	1461	1294	1292	3687	1894	1283	742	1931
NEG_CON_986_GAACTGCATCTTGTTGTAGT	NEG	702	572	1346	1191	573	1565	2669	2584	3248	1635	2539	1276	886	1848
NEG_CON_987_GCCCCAAGCTAGAACTCAGC	NEG	843	718	1650	1506	447	941	1631	2932	2152	3838	2601	1547	1103	2441
NEG_CON_988_CCATTCCGTAAGGGCTTGGA	NEG	728	1085	2194	984	1318	828	2574	4834	3663	4777	3048	1879	2181	2634
NEG_CON_989_AAACCTAGCCCCAATACTTA	NEG	2145	1938	2670	1438	1360	3695	3688	2850	4937	5837	5865	2479	1404	3637
NEG_CON_99_CCAGCCCACCCCAATGCTCC	NEG	2019	2285	3357	2266	2397	3200	3936	8006	6076	5184	3990	5712	4925	5777
NEG_CON_990_CGCAAGGTGTCGGTAACCCT	NEG	566	507	857	798	407	480	1527	2024	1248	2582	2252	749	1851	1324
NEG_CON_991_GGTCTGCTCCAATGGGAACC	NEG	735	1146	1171	942	306	482	1680	1798	2525	1316	448	990	934	1830
NEG_CON_992_GAGCAATCCAAAGTTAACGG	NEG	510	970	1366	1251	418	599	1390	2480	3514	2632	756	1634	1146	1822
NEG_CON_993_TCACTTTACACTTGTAGTGT	NEG	2556	2309	3147	2596	1830	3361	8071	9464	7815	8215	6593	5621	3707	11678
NEG_CON_994_TTCTTAGAAGTTGCTCCACG	NEG	897	1040	920	825	1106	1124	1706	2159	2043	2895	1637	2098	1492	3851
NEG_CON_995_ATCTCTATACTGTCACTCGC	NEG	1290	1137	1812	1246	1140	1751	2810	3938	3441	5386	2692	1703	2078	2867
NEG_CON_996_GAACGTAGAAATTCCCATTT	NEG	327	398	576	518	262	276	1375	834	1834	1811	1100	897	405	966
NEG_CON_997_GTCATACATGGATAAGGCTA	NEG	2780	2897	4507	3336	3295	3580	7728	7191	9346	11113	5777	3651	5023	8279
NEG_CON_998_GATCCTGATCCGGCGGCGCG	NEG	629	719	1054	546	590	780	1188	1196	2218	3760	859	451	968	1570
NEG_CON_999_ATTGAGAATTCGTTTCAAGG	NEG	914	729	1634	712	550	1347	2433	2286	2177	2864	2465	1022	1314	1258
AKT1_CCTGCACTCGGAGAAGAACG	AKT1	2536	2240	2386	1657	1317	3840	3991	6523	3223	5434	4891	3419	4618	3103
AKT1_CTCACCCAGTGACAACTCAG	AKT1	378	384	560	383	391	264	691	1553	1112	1840	607	755	612	2306
AKT1_GAAGGTGCGTTCGATGACAG	AKT1	550	579	811	456	529	415	907	957	602	859	1088	1076	1147	979
AKT1_TGTCATGGAGTACGCCAACG	AKT1	681	665	665	442	318	599	859	3390	898	1059	1713	1616	768	643
AKT1_TGTTGAGGGGAGCCTCACGT	AKT1	497	355	425	203	104	507	155	1033	867	800	940	555	299	457
ATM_AGCATCCTTACAGTAAGTCA	ATM	604	458	652	803	445	226	493	1643	762	2491	1545	1045	1173	1043
ATM_CCACCAAAAGACGTGAACAC	ATM	5568	6925	5520	4121	4233	6407	4558	5593	9157	13183	11639	8533	6511	13289
ATM_GACCTACCTGAATAACACAC	ATM	2261	2509	1885	1463	850	902	1728	2143	3534	5625	3042	2234	2076	4100
ATM_TCATCACCAAGTTCGCATGT	ATM	728	1026	1126	1022	334	647	553	1062	1647	2115	1443	1573	1220	2501
ATM_TCTACCCCAACAGCGACATG	ATM	664	466	726	447	387	462	1348	929	1789	1729	976	868	1298	855
BBS1_AATCGACCCCTTAACCCTGA	BBS1	9145	10293	9379	7719	5823	7253	14153	18759	11085	15389	20376	11183	10165	18198
BBS1_AGCGCTGGCAGATTTACATG	BBS1	1416	1364	1036	854	541	877	1618	4730	3151	3075	1111	1517	1442	1806
BBS1_CTAAAATGGTGAAGGCCTCG	BBS1	889	618	1284	713	468	613	1263	1295	1877	1476	1320	182	957	2634
BBS1_GCTGGAGCTAAGTGAAATGG	BBS1	512	909	1212	700	287	828	1021	3129	1598	2268	2498	1332	2407	1846
BBS1_TCTTATACACATAGACACAA	BBS1	249	853	509	438	79	269	353	1519	1296	1409	337	354	372	590
BRCA1_AGAAACCTACAACTCATGGA	BRCA1	529	753	539	614	208	578	434	925	729	1135	507	448	688	675
BRCA1_AGGAAACATGTAATGATAGG	BRCA1	990	490	731	557	602	895	335	3482	1407	702	830	341	844	1034
BRCA1_GCAGAACTAGGTAGAAACAG	BRCA1	2664	3659	3165	3081	1897	2073	6379	4503	5616	6405	6075	2278	4413	4857
BRCA1_GCAGCATTTGAAAACCCCAA	BRCA1	1239	1078	857	1101	778	798	601	1560	1645	767	1360	378	805	1518
BRCA1_GTTTCTATCATCCAAAGTAT	BRCA1	832	717	666	468	207	287	582	690	868	1000	736	396	825	798
BRCA2_AATTATGGCAGGTTGTTACG	BRCA2	1698	1695	1088	859	822	714	456	1748	1415	1966	1750	1578	1536	1160
BRCA2_AGCACAGTAGAACTAAGGGT	BRCA2	651	906	703	670	464	210	532	592	877	580	255	301	299	485
BRCA2_GTCTACCTGACCAATCGATG	BRCA2	618	623	615	290	262	34	483	499	588	938	542	179	220	264
BRCA2_TGTGTCTCCATATAAAACCA	BRCA2	3903	3541	1421	976	704	945	1003	1422	4671	4349	2334	1339	1316	2149
BRCA2_TTTGGTAGGCTAGAAATACG	BRCA2	909	796	393	262	130	392	229	281	552	1503	506	690	433	2376
CD58_AAGCAATGTGCCTTTAAAAG	CD58	666	480	564	540	452	302	1266	782	1364	1218	1320	406	891	861
CD58_AATGCTCTGGTATCATGCAT	CD58	1462	1950	1540	814	1055	979	1987	2626	3501	4726	1198	1999	1735	2810
CD58_AGGACTTATAATGTACTCAT	CD58	502	490	247	256	90	143	738	565	558	730	653	574	297	235
CD58_GCAGCAGGCAGACCACGCTG	CD58	351	374	310	120	69	215	192	340	441	1472	97	245	263	993
CD58_GTCAATGCACAAGTTAGTGT	CD58	1204	1377	951	854	415	961	2789	3205	1497	2658	3239	1402	1110	2080
CHEK2_AGAGCTGTTTGACAAAGTGG	CHEK2	1173	924	774	938	1332	2087	2467	2138	2190	2367	1578	1393	867	2112
CHEK2_AGGTAAAGCTGGCTTTCGAG	CHEK2	246	348	424	397	282	422	982	1678	1143	657	819	870	240	2612
CHEK2_GCATACATAGAAGATCACAG	CHEK2	4892	4818	6658	4301	3909	4913	10616	11820	8485	9126	11117	7315	6926	12271
CHEK2_GGCAGCGTTACCCAGTCCCA	CHEK2	1562	1825	1574	1248	1969	1604	3442	3300	2016	5485	4632	2625	2547	2345
CHEK2_GGGCCCATAATCGAGCCCAG	CHEK2	436	708	1012	526	209	342	1117	1278	1299	1611	2143	1063	510	670
ERAP1_AAGGCCATTCTAGCTGCAGT	ERAP1	2904	2726	3553	2262	1506	3470	7981	8459	4580	7485	6928	4646	3373	5922
ERAP1_CACTTGCCATACTATCCCAC	ERAP1	1053	1216	954	800	555	1434	1690	3016	1473	2602	3023	2219	1232	2415
ERAP1_GAAGATGAGCACCTATCTGG	ERAP1	305	510	243	192	353	423	585	1106	1267	637	529	235	613	1343
ERAP1_GAAGCAAGAGCACTACATGA	ERAP1	904	894	1146	857	344	606	2420	2088	3295	1377	1416	1076	1099	2401
ERAP1_GTGCAATTTGCTCCTGACGG	ERAP1	463	404	717	589	356	1121	701	1692	495	1910	930	830	953	945
ERAP2_AGATGCAACAAAGTCCAGAG	ERAP2	762	538	967	942	569	2126	2260	1752	1925	1420	1155	1112	1153	1943
ERAP2_ATGCTAAGAATGATGACTTG	ERAP2	1764	1593	1715	1895	1769	2285	2270	4172	3832	3534	4641	1814	1648	3872
ERAP2_CTTCTGCTTCCGATAAACTG	ERAP2	1319	1289	1611	1139	790	1061	2223	4693	2258	2118	4017	2223	1141	2479
ERAP2_GCCTCACCTGAAATACTATG	ERAP2	1243	994	1338	1398	958	821	2519	4296	2726	4161	2007	1995	2115	2335
ERAP2_TCCAGGAAGACCCTGAATGG	ERAP2	298	356	318	162	61	459	149	459	343	440	347	386	352	452
ESR1_GCCGTGTACAACTACCCCGA	ESR1	489	430	196	514	142	181	595	1188	855	945	990	401	317	798
ESR1_GCTGGTTCACATGATCAACT	ESR1	3656	3395	4874	4248	4084	6138	7650	8911	8144	12482	7254	5393	5253	7700
ESR1_GGGATACGAAAAGACCGAAG	ESR1	1918	1541	1765	1383	1334	3673	3078	4562	4157	4326	3703	4196	1829	7633
ESR1_TACTCGGAATAGAGTATCGG	ESR1	143	148	268	369	210	303	707	673	716	459	1112	274	514	582
ESR1_TCAGATAATCGACGCCAGGG	ESR1	1150	1120	1465	790	402	1170	1168	4328	2339	3453	2832	1233	1561	3109
HLA-A_AGACTGACCGAGTGGACCTG	HLA-A	701	700	822	624	745	435	3055	1796	1607	1051	1474	1347	1087	1130
HLA-A_CGGCTCCATCCTCTGGCTCG	HLA-A	2014	2205	3639	1906	1839	3270	4983	4820	4325	6867	6234	4467	3156	6927
HLA-A_CTACCTGGATGGCACGTGCG	HLA-A	1755	1234	1256	1096	1238	791	2316	2460	1978	2926	2803	3137	2522	5028
HLA-A_GGATGTGAAGAAATACCTCA	HLA-A	660	1029	1024	1266	377	837	2757	2427	2249	3328	2407	2179	1601	3762
HLA-A_TACCGGCAGGACGCCTACGA	HLA-A	360	386	579	568	454	1457	928	1089	1123	1364	766	236	805	1067
HRAS_AGGAGGAGTACAGCGCCATG	HRAS	1467	1914	1677	1595	1092	1769	4805	4636	3597	3304	3400	2159	2955	4253
HRAS_CCAGGCTCACCTCTATAGTG	HRAS	321	371	340	212	1133	304	210	904	840	839	253	253	631	742
HRAS_GGACTCGGATGACGTGCCCA	HRAS	292	344	466	458	185	164	987	907	1010	1081	479	495	588	1203
HRAS_TGACCTGGCTGCACGCACTG	HRAS	1119	1776	1233	1385	560	1952	2297	3437	3110	3479	4792	1986	4303	3004
HRAS_TGTTGATGGCAAACACACAC	HRAS	394	307	555	336	162	287	511	879	943	1449	734	477	278	523
IFNGR1_AGAAGGAGTCTTACATGTGT	IFNGR1	1468	1088	1515	1343	1206	2091	3397	3107	3605	4604	4383	2528	1950	2773
IFNGR1_GCCGCGAACGACGGTACCTG	IFNGR1	701	394	675	544	394	328	704	1101	908	1558	1622	1501	461	580
IFNGR1_GGAGTACCAGATCATGCCAC	IFNGR1	1025	1382	1763	1117	842	1726	1576	3629	3127	3091	2724	2610	2417	4655
IFNGR1_TGTGAGAATGAACGGAAGTG	IFNGR1	575	892	681	682	442	1193	1987	3600	1577	2618	2122	1358	550	1554
IFNGR1_TTTCTGATATCCAGTTTAGG	IFNGR1	660	711	1033	691	361	713	1285	2632	1639	3148	1744	1001	1202	1577
IRF2_CAGCATTCGGTAGACCCTGA	IRF2	1361	2076	1478	928	1349	1747	1669	2289	4919	3740	367	252	850	1245
IRF2_CAGTGGTCACCTCTACAACT	IRF2	925	780	649	539	636	363	519	1407	1880	2724	679	228	530	865
IRF2_GGATGCATGCGGCTAGACAT	IRF2	594	692	609	932	757	1216	652	1161	1369	1388	116	92	346	561
IRF2_TAAACTCCAACACGATCCCG	IRF2	587	345	788	406	188	222	431	545	2855	2005	165	45	527	424
IRF2_TACCTGCATAGGAAGACACG	IRF2	1088	722	1570	787	1235	763	1884	2756	1792	1666	919	881	931	1836
IRF8_ACCAAGCTGTATGGGCCCGA	IRF8	452	547	718	846	611	648	2488	2194	2015	1807	1823	2478	1446	1681
IRF8_ATGGCTCGGAAATGTCCAGT	IRF8	2650	2794	3087	3158	2529	3930	7110	7284	7798	8826	6556	6063	3539	7725
IRF8_CTTCTGTGGACGATTACATG	IRF8	2875	2946	3441	2530	2940	4257	4793	6340	5915	8752	6575	5095	4922	6724
IRF8_GCGTAACCTCGTCTTCCAAG	IRF8	754	866	763	562	480	986	1789	1412	2180	2035	1437	668	1019	1255
IRF8_TGAATGGTGCGCGTCGTAGG	IRF8	987	1526	1239	1076	1441	691	1860	2959	2781	4071	3740	2277	2564	2536
MDC1_AGGGAGAAACTCAACCCCAG	MDC1	386	393	433	288	263	377	372	510	799	848	742	519	233	671
MDC1_CCTCTCTGGAACTATCACAG	MDC1	1503	1347	932	680	518	1086	1573	1565	1382	1050	1616	1363	1772	2680
MDC1_CCTCTGTGATAGTTCCAGAG	MDC1	330	124	198	160	51	289	378	903	1587	607	642	290	181	443
MDC1_TCAGACGGTGACTCACCCCA	MDC1	1148	1064	620	565	454	577	2296	2027	1284	2988	1200	1504	1032	1915
MDC1_TTCAAATTGAAGGCAAAAGG	MDC1	3049	3779	3592	2817	2751	4572	5143	7434	7825	6620	6334	4902	6068	8711
NF1_ACCTTAACCATTGCAAACCA	NF1	7377	7014	9270	7446	36410	94082	12752	20349	30675	35210	56884	35788	17565	28148
NF1_CATGAGACCACTGTCTACGT	NF1	2121	1316	1007	1011	4646	4680	3508	3405	4209	6163	5867	5940	3278	4463
NF1_CCAGGATATATCCAAAGACG	NF1	410	380	231	268	444	1388	652	468	1458	839	1181	1716	707	1067
NF1_GCAACTTTGATGCAGCACGC	NF1	358	558	602	338	2543	1844	1524	2792	1917	4881	3447	4114	712	4496
NF1_GGTCCAGTCAGTGAACGTAA	NF1	1926	1155	685	684	2319	7086	1264	1876	2920	4651	2971	2200	1159	3699
NLRC5_ACAGGCGACTTGGCACAGTG	NLRC5	338	723	513	555	79	463	1057	1128	1599	2650	1540	800	750	1477
NLRC5_CAGGGCAATGAGGACTGTGT	NLRC5	1193	808	1423	1199	431	636	1719	2728	2369	4501	1497	1446	2615	1599
NLRC5_CCTCAGCACACAATGCACCC	NLRC5	1289	959	1134	1304	615	1230	1491	1761	3075	2220	2452	1200	1127	2052
NLRC5_GCACCGAACCAAACCCAACA	NLRC5	840	976	1622	1250	751	629	1723	1627	1806	2667	1850	1049	1071	1614
NLRC5_TTCAACACCAGGGTTAACAA	NLRC5	349	357	519	281	1330	174	942	1225	1356	1501	324	482	570	735
RAD51C_AAACCCTCCGAGCTTAGCAA	RAD51C	2768	2969	559	424	228	434	189	306	936	734	328	197	315	369
RAD51C_AGAACACCGAAAAGCTTTGG	RAD51C	861	870	351	192	93	167	128	91	259	554	175	82	183	260
RAD51C_CTTGAGCAGGAGCATACCCA	RAD51C	1197	1049	352	620	419	486	925	751	1037	1589	434	498	313	904
RAD51C_GTTCGACTAGTGATAGTGGA	RAD51C	1022	753	350	482	260	234	67	77	531	466	460	220	381	142
RAD51C_TCGTGACTACACAGAGTTAC	RAD51C	491	327	80	56	39	60	35	60	49	548	72	111	70	44
TERT_ACACGGTGACCGACGCACTG	TERT	639	814	1038	327	360	1542	746	1155	1666	2198	2096	1060	1673	1930
TERT_CTCACGCAGACGGTGCTCTG	TERT	681	226	995	588	221	672	611	1219	1131	1201	965	855	465	1055
TERT_CTGGAACCATAGCGTCAGGG	TERT	879	703	1707	902	702	697	587	1909	1816	2188	1819	635	1655	4340
TERT_GTGACACCACACAGAAACCA	TERT	701	716	1163	873	333	415	1280	2044	973	3921	1117	1012	1854	3359
TERT_TCAGCGTGCTCAACTACGAG	TERT	454	378	637	363	144	295	1766	928	1003	657	1100	352	675	1677
TPP2_CGCACTGATACTCACACCAA	TPP2	5377	5663	6877	4927	3662	7098	10494	13100	14713	17281	9248	9249	5904	10656
TPP2_GAACTTACAATGTTTAACTG	TPP2	1022	1160	1053	1207	819	953	1749	3739	3547	3019	1544	988	771	4198
TPP2_GATATAGCATCCCCTAACGC	TPP2	1071	780	700	510	481	465	1398	2168	1745	1985	792	1454	863	1279
TPP2_GTTACTGTTGGAAATAACCG	TPP2	121	63	99	126	223	534	102	359	839	890	97	66	67	479
TPP2_TGATACAAGACTAAGCACAA	TPP2	2343	2136	2618	1995	2274	1746	4516	7343	5246	5499	3345	2355	2932	3192
DYNC1I2_AAGCATTGCTTCAAAGCATG	DYNC1I2	292	355	133	187	48	338	105	214	135	177	133	258	177	442
DYNC1I2_ACGTTGGTCAAAGCATCGGG	DYNC1I2	1068	1521	188	81	54	38	370	279	100	219	247	119	64	163
DYNC1I2_CAACATTTACACAATATACA	DYNC1I2	470	670	424	333	119	74	471	317	210	236	354	511	432	904
DYNC1I2_GTATTTACTTAATTTAGACG	DYNC1I2	861	789	399	449	180	393	719	836	665	628	855	210	801	765
DYNC1I2_GTTATGGCTCAACCCAAAGA	DYNC1I2	491	513	81	38	20	11	40	208	94	65	122	122	51	85
EIF2S2_AAGAGACTACACATACGAGG	EIF2S2	535	471	22	4	6	2	8	10	8	17	105	7	10	60
EIF2S2_CCTCCACAAGTCGTCCGAGT	EIF2S2	498	631	60	7	6	14	26	25	34	25	24	16	16	144
EIF2S2_GAATGTTAAGTTCCCAGATG	EIF2S2	467	374	172	344	59	65	142	241	152	333	251	123	254	501
EIF2S2_GCCAGAGCCAACTGAGGACA	EIF2S2	284	136	873	314	326	935	330	1635	1306	968	728	1343	415	962
EIF2S2_TCAAGAACCAACTGAACCAG	EIF2S2	414	605	272	558	66	256	240	998	613	307	310	164	330	233
LSM4_ACCACTGAGTACTCACCATG	LSM4	721	539	74	1	5	10	11	18	31	43	14	11	37	36
LSM4_AGAAGTCATCTGCACGTCCA	LSM4	828	717	154	95	50	20	47	182	23	73	80	139	152	294
LSM4_ATGCCCGAGTGCTACATCCG	LSM4	528	543	148	71	7	29	70	91	24	50	24	62	37	110
LSM4_GATCATCGACATGGTCAAGG	LSM4	544	473	327	289	59	180	1007	885	259	172	509	732	302	771
LSM4_TCCCTTGTCACTGCTGAAGA	LSM4	1890	2061	51	67	28	71	164	235	119	169	318	59	102	223
POLR2F_CGACGACTTTGATGATGTGG	POLR2F	670	802	145	267	336	504	430	331	195	223	1451	288	864	436
POLR2F_CTCCAGCTCCACCATCACAG	POLR2F	797	855	21	45	6	9	25	270	25	80	30	56	26	38
POLR2F_GTACTTGGTCATGTATGGTG	POLR2F	987	1756	98	180	17	57	28	57	51	120	71	228	75	241
POLR2F_TCACGCAATCTGGAGCGCTC	POLR2F	644	427	17	13	9	10	11	37	11	22	16	13	24	143
POLR2F_TGTCGAGATCCTCCCCTCTG	POLR2F	647	570	163	138	21	136	327	315	207	422	366	286	209	115
PRUNE1_ATAAGATATGATGGTCGACA	PRUNE1	3419	3233	1626	1210	1371	1587	3875	7710	3254	4238	5114	1665	1899	4862
PRUNE1_CAGGATTCTCTCGGTCACCA	PRUNE1	619	486	704	409	626	539	1461	1092	782	1919	639	1545	734	1927
PRUNE1_CTATAGACAAGGCGTCAAGG	PRUNE1	581	987	441	446	140	262	375	598	289	555	938	814	433	1278
PRUNE1_CTTTCCTATCTAGACAACTG	PRUNE1	1489	1258	1244	1012	941	994	3232	2822	1501	2671	2298	1149	1677	1749
PRUNE1_GTTTCGGCTCGATGGGTCGA	PRUNE1	1142	1571	1118	924	832	935	2144	3264	1381	3660	2167	2806	2372	5104
RBM17_AAGACAGACATGAAGCAAGT	RBM17	1003	1010	477	173	242	417	213	386	673	640	994	385	321	817
RBM17_AGTAGTGAAGCGCCAAAGAG	RBM17	2111	2096	454	259	1077	432	596	212	896	813	1610	1426	684	2038
RBM17_ATCATTACCCCATGTTAGCG	RBM17	376	425	247	210	76	115	241	134	51	107	379	578	266	391
RBM17_TCGCTTCAGGTCAATGACTG	RBM17	736	843	471	365	400	462	130	217	994	1115	1477	508	438	837
RBM17_TTCAGCCCAGCTGCTACATG	RBM17	1345	1336	798	850	230	1179	2012	492	1544	1561	1441	1257	961	1805
RPL27_ACGCAAAGCTGTCATCGTGA	RPL27	879	441	12	10	10	15	8	52	35	30	28	16	50	39
RPL27_CCCCTACAGCCATGCTCTGG	RPL27	436	400	43	3	9	2	9	20	17	16	22	9	13	9
RPL27_GGGATATCCACAGAGTACCT	RPL27	705	822	99	35	40	18	23	110	26	86	174	21	77	90
RPL27_GTTCATGAAACCTGGGAAGG	RPL27	301	273	36	28	29	30	25	82	21	19	27	31	24	35
RPL27_TGGCAGCTGTCACTTTGCGG	RPL27	960	602	50	8	57	34	310	134	125	192	71	56	14	110
RPLP0_AGACTGCTGCCTCATATCCG	RPLP0	1307	1266	166	130	25	14	102	301	64	78	63	95	83	199
RPLP0_CACCACAGCCTTCCCGCGAA	RPLP0	691	1298	90	144	29	42	48	230	36	88	100	159	168	223
RPLP0_TGAAGTGCTTGATATCACAG	RPLP0	271	524	1	5	0	6	5	60	9	30	22	34	25	34
RPLP0_TGATGCGCAAGGCCATCCGA	RPLP0	322	385	16	3	2	3	11	55	15	35	47	16	33	33
RPLP0_TTATCCGAAATGTTTCATTG	RPLP0	791	1136	98	124	42	80	35	88	96	106	57	29	75	481
RPLP2_AGCCCCACCAGCAGGTACAC	RPLP2	697	1012	355	414	82	70	255	451	251	346	268	227	455	334
RPLP2_ATTGAAGACGTCATTGCCCA	RPLP2	6680	7587	2004	1395	350	509	1838	2992	1064	964	1558	1215	1162	2411
RPLP2_GGACAGCGTGGGTATCGAGG	RPLP2	1250	1626	51	66	25	145	55	106	48	437	73	30	34	273
RPLP2_GGACGACGACCGGCTCAACA	RPLP2	934	677	57	23	40	43	23	102	32	55	84	26	47	53
RPLP2_GGGGGAGGAGTTGCCCCCTA	RPLP2	205	195	397	187	131	83	1753	166	280	1455	814	453	825	815
SNU13_AGTTACATGACTGCTGAACG	SNU13	2061	2446	463	509	161	215	239	245	173	334	847	427	317	785
SNU13_CAGAATGATCTCCAGTGGCT	SNU13	575	1314	30	51	8	155	44	48	131	49	83	22	43	236
SNU13_GCCACCAAAACCCTCAACAG	SNU13	1055	1642	76	32	30	26	35	77	45	63	48	34	42	55
SNU13_GCTTCGGAAAGGAGCCAATG	SNU13	229	385	615	322	453	277	612	956	722	1151	1631	445	504	3600
SNU13_TTGGAGCGCACAAACACGTA	SNU13	626	592	64	15	8	17	20	26	25	41	26	15	81	85
AAMP_AGGTGACCTCGCTATCGTCG	AAMP	625	460	1384	539	625	163	488	937	2027	2569	820	1345	280	1319
AAMP_CGTATGGCGGCTCAGCGATG	AAMP	621	830	58	67	24	58	144	96	97	209	47	23	89	72
AAMP_GGAGGTCTGGTCCTTTGAAG	AAMP	823	736	65	110	19	75	131	122	75	132	61	84	64	84
AAMP_GGGAGGTGCTCTCACCATCA	AAMP	469	536	602	602	267	206	222	345	160	128	584	770	201	908
AAMP_TGGATGTGGAAAGTCCCGAA	AAMP	2910	2650	864	725	965	1108	1117	1600	2827	3279	1139	1009	1231	3139
ABHD8_AGCCAGCGCATAGAAGGTGT	ABHD8	720	722	406	394	419	862	815	509	1020	1615	727	483	564	2008
ABHD8_GATGAAAAAGAGCACCACGT	ABHD8	1022	805	567	636	488	548	1298	2916	2491	1660	2096	1198	2122	3154
ABHD8_GCCGGGCTTGACCTCTACAA	ABHD8	573	1019	473	551	710	1058	1183	677	546	476	1044	639	657	581
ABHD8_GTACCCAGACCTAGTGCACA	ABHD8	420	1101	1461	900	985	1248	2106	2943	1557	2445	2059	2017	2497	2249
ABHD8_TCACCGTGTACCGCAATGGG	ABHD8	692	835	1425	968	1105	1255	1374	1140	1436	2251	2573	2327	1053	2290
ABI3BP_CTACACCTAAACGACGCCCC	ABI3BP	604	1253	1151	843	450	816	3157	3521	2063	4233	2037	1563	1547	1944
ABI3BP_GATGTTTCAGAAACAACACT	ABI3BP	231	337	246	257	131	185	501	2145	675	1230	640	461	321	717
ABI3BP_TCCTCATAAACCATACCCTG	ABI3BP	812	1050	775	867	529	1233	2094	3817	4680	2765	1313	1139	997	2073
ABI3BP_TGCTGATAGAAATGTATCAG	ABI3BP	719	1012	766	660	1175	2514	870	1839	2129	2974	1381	1097	431	1029
ABI3BP_TGGCACTCTGACACCGAGCT	ABI3BP	506	381	1096	437	418	964	2369	3742	2915	1702	2786	1273	943	594
ABRAXAS1_AATGTATGCTTCATTACAAG	ABRAXAS1	527	163	716	435	460	452	636	1831	1299	816	427	872	1329	2065
ABRAXAS1_CCTCAACACGGACTCGGACA	ABRAXAS1	660	919	519	586	346	571	1710	1356	719	1401	1558	385	605	952
ABRAXAS1_CGAGAAATTGAGAAAAGGAG	ABRAXAS1	1085	922	1096	1078	399	1255	2473	1850	2409	2294	1449	1652	1895	2770
ABRAXAS1_GCCGAGCAGTACAAACACAC	ABRAXAS1	413	624	1204	846	960	440	2419	2607	1638	2090	584	1263	1058	1750
ABRAXAS1_GTGTTAATAGCAGAAAAACA	ABRAXAS1	1013	1023	924	1099	1437	1515	1623	1541	1881	2119	1616	789	1199	1281
AC000032.2_ENST00000562538.1_CATGAAGGAGCAGCATTGAC	AC000032.2	1299	1370	1710	1789	1085	1105	2119	3510	2593	2648	7297	2306	2023	2275
AC000032.2_ENST00000562538.1_CTGCTCCTTCATGCAACACG	AC000032.2	969	534	824	578	190	610	1146	2205	836	1347	2884	1926	857	1686
AC000032.2_ENST00000562538.1_GGCTGAGCTCCACAGGCGAG	AC000032.2	729	608	221	247	258	237	828	1565	327	628	702	458	430	520
AC000032.2_ENST00000562538.1_GGGACCATGCTGCAGGAGCA	AC000032.2	1159	1315	1150	1342	646	724	2738	3014	1957	1944	2858	1188	1155	2609
AC000032.2_ENST00000562538.1_TGCAACACGGGGACAGCTCG	AC000032.2	423	469	658	226	178	739	1142	1043	761	702	1092	459	430	886
AC000120.7_ENST00000414227.1_CCTCCTGGCACTATGTGCAC	AC000120.7	1157	1195	1417	1406	963	1114	1544	3570	3126	3477	2772	3169	1576	2454
AC000120.7_ENST00000414227.1_GGCCCCTAGATAGTACATGT	AC000120.7	2578	3116	2931	2337	1382	2125	4380	5743	4359	6477	4389	3022	3399	5995
AC000120.7_ENST00000414227.1_GGCCCTTAGATGGCATGCTT	AC000120.7	767	337	1068	645	570	1373	789	660	1328	947	1713	1287	1364	1984
AC000120.7_ENST00000414227.1_TTGCCTGCATACACCATCAG	AC000120.7	674	811	768	1072	330	492	1454	1376	1849	4151	1800	1256	2403	2268
AC000120.7_ENST00000414227.1_TTGTTAATGAAGGCTGTAGT	AC000120.7	1754	1793	2256	2275	629	2846	3016	4440	4519	4583	3225	2901	2082	5285
AC002306.1_ENST00000559614.2_GACCTTTGTGCTTCAACTGC	AC002306.1	1967	1832	1768	1471	1397	2402	2448	3727	3141	3199	3847	2316	3507	2581
AC002306.1_ENST00000559614.2_GAGAACCCCATGCTCTGGAT	AC002306.1	745	588	315	403	471	166	1060	812	945	544	661	542	786	908
AC002306.1_ENST00000559614.2_GAGTTGATAATGAGATAGAC	AC002306.1	2885	3346	2844	2635	1928	4427	4777	6008	5643	6389	6058	3828	3168	5584
AC002306.1_ENST00000559614.2_GTGCCCAGAATCCTGACCCA	AC002306.1	2436	3527	323	261	199	334	157	355	289	234	738	713	410	1009
AC002306.1_ENST00000559614.2_TCCATCAACCATGCGACACT	AC002306.1	495	455	727	327	449	524	539	2083	820	1578	1000	1161	1724	1314
AC004009.3_ENST00000412413.1_CGCCCTGGGAACAGAAGCCA	AC004009.3	218	377	627	345	441	467	759	1384	1199	1352	567	689	262	1019
AC004009.3_ENST00000412413.1_GAACAGTGAGCTCCAAGGAG	AC004009.3	573	589	703	464	1035	487	557	1307	1268	1738	865	375	766	1056
AC004009.3_ENST00000412413.1_TCAGCCTTCACACTCGCCCT	AC004009.3	4802	4393	5307	4929	3293	5554	14234	15276	14218	21962	10847	11635	6590	12434
AC004009.3_ENST00000412413.1_TGGGAACAGAAGCCAAGGGC	AC004009.3	1686	1934	2797	2100	2438	2684	4751	4592	7047	6220	4019	3192	3097	4148
AC004009.3_ENST00000412413.1_TGTTCCCAGGGCGAGTGTGA	AC004009.3	2158	1684	2792	1748	994	1213	3140	3884	4786	6449	4972	4918	1742	3745
AC004012.1_ENST00000416593.1_ACTAGTAGTTGTGCACCCTT	AC004012.1	1444	1220	1777	992	788	1142	2999	5048	3453	3546	2913	2420	1901	3292
AC004012.1_ENST00000416593.1_CAAGTTATTTAACCTCTGTG	AC004012.1	562	620	310	382	146	145	654	502	1082	439	436	383	735	465
AC004012.1_ENST00000416593.1_GAAGAAACCGAGCCACACAG	AC004012.1	343	609	437	814	262	469	499	542	827	2436	508	652	1044	1100
AC004012.1_ENST00000416593.1_TACTAGTAGTTGTGCACCCT	AC004012.1	1477	1652	2162	1412	3142	2450	2998	4147	3748	5496	2543	3239	1900	5737
AC004012.1_ENST00000416593.1_TATTTAACCTCTGTGTGGCT	AC004012.1	1202	786	1475	862	387	760	3006	3335	1905	3108	2440	1818	1898	2819
AC004069.2_ENST00000504082.1_AGTAGTGAATAAGAATGATT	AC004069.2	649	655	944	512	350	577	753	1669	1578	1341	1579	635	1021	1301
AC004069.2_ENST00000504082.1_AGTGAATAAGAATGATTAGG	AC004069.2	1021	956	1182	1156	851	473	1995	1655	1707	1863	2021	972	1254	1676
AC004069.2_ENST00000504082.1_GTAGTGAATAAGAATGATTA	AC004069.2	949	685	758	561	276	759	1231	1575	1068	1687	651	1316	637	1085
AC004069.2_ENST00000504082.1_TAGTGAATAAGAATGATTAG	AC004069.2	687	738	751	648	415	1622	724	1463	2365	2214	1300	951	703	862
AC004069.2_ENST00000504082.1_TGTGATAGGTCAAAAAATTG	AC004069.2	2560	2864	3613	2939	2691	2265	8089	8492	7438	5381	6178	3976	4369	4994
AC004549.6_ENST00000441955.1_AGAGGTTCGGCGGCTGATGG	AC004549.6	1768	1581	3303	2111	934	2613	2350	4214	5028	5897	3840	3460	2176	3452
AC004549.6_ENST00000441955.1_AGTGACGCAAGGCCTACTGT	AC004549.6	586	772	987	477	258	659	725	2042	1832	1249	1950	530	593	1600
AC004549.6_ENST00000441955.1_ATCAAGGGAGAAAGTTACGC	AC004549.6	1459	1623	1548	1451	1619	1852	2353	3850	4209	4918	2620	2110	1497	3205
AC004549.6_ENST00000441955.1_TACCGCCTACCCCCAAAGAC	AC004549.6	1435	1703	2005	1635	1017	909	1485	4370	4799	5063	4773	2858	1529	1799
AC004549.6_ENST00000441955.1_TTACCCAGTGGAAAGACTCC	AC004549.6	1289	842	1337	643	593	1105	1249	2248	3965	1942	1807	1409	568	2264
AC004593.3_ENST00000446246.1_AAGAGGGCAGCGCTAAGAGA	AC004593.3	984	1146	1618	928	864	795	2296	3375	2895	5283	2528	1530	1351	2000
AC004593.3_ENST00000446246.1_ACAAGGCCCCCCGACCAAGA	AC004593.3	1395	1564	1903	1570	1632	1327	4188	4678	4026	5417	2952	2747	1775	2509
AC004593.3_ENST00000446246.1_CTGTAAAGACAGTGAGGCTG	AC004593.3	676	776	829	943	416	1092	973	1907	1631	1216	1475	1591	1301	1628
AC004593.3_ENST00000446246.1_GTTGTAGACACTGCAGTATC	AC004593.3	750	695	1156	643	904	611	1207	2054	1657	1427	2152	1152	706	1678
AC004593.3_ENST00000446246.1_TCAGCCTCACTGTCTTTACA	AC004593.3	648	701	1056	1016	760	865	2276	1787	1905	1880	3382	1255	1559	3007
AC004812.1_ENST00000582675.1_CAGGCTGGTCTCAAACTCCT	AC004812.1	1189	992	48	24	39	51	20	41	21	27	26	21	30	32
AC004812.1_ENST00000582675.1_CCAGGAGTTTGAGACCAGCC	AC004812.1	892	1188	60	55	50	65	25	47	37	42	32	23	29	50
AC004812.1_ENST00000582675.1_CCAGGCTGGTCTCAAACTCC	AC004812.1	966	640	5	15	5	11	14	20	9	28	15	9	15	21
AC004812.1_ENST00000582675.1_TGGGAGGATTGCTTGAGCCC	AC004812.1	1403	1390	71	50	67	80	34	60	40	80	65	33	36	62
AC005013.5_ENST00000436594.1_AGACCTTCGAGAAGCTCTCG	AC005013.5	252	79	61	179	736	196	505	99	444	339	436	208	180	756
AC005013.5_ENST00000436594.1_CCGGGGCGAGCGCCTGCAAG	AC005013.5	430	274	516	496	177	115	602	1815	917	1439	354	436	332	986
AC005013.5_ENST00000436594.1_CTCTTGCAGGCGCTCGCCCC	AC005013.5	598	881	1255	654	736	505	1616	2899	2109	3829	1815	1670	2300	2873
AC005013.5_ENST00000436594.1_GGCTGGAAGAGCTGTACCTG	AC005013.5	945	792	1851	939	532	1551	1175	1738	3466	3742	1968	843	909	2787
AC005013.5_ENST00000436594.1_TGGGGTGCAGAGAGCGGATC	AC005013.5	4322	4091	4965	3625	3606	5128	8355	13390	11452	11709	8744	5896	5506	9783
AC005037.2_ENST00000408603.1_ACATCTTTATTAATCAAAAT	AC005037.2	271	381	376	206	180	621	403	197	577	323	271	175	119	209
AC005037.2_ENST00000408603.1_GTTATAATGATTTAAAATTC	AC005037.2	876	518	380	326	538	659	786	1854	1760	810	709	392	364	1293
AC005037.2_ENST00000408603.1_TTATAATGATTTAAAATTCA	AC005037.2	294	341	214	295	105	277	334	236	693	551	387	398	125	362
AC005037.3_ENST00000413848.1_CGCATCTCAGGACTTTCCCT	AC005037.3	2103	2602	2811	2036	1337	1555	2637	2938	5519	4937	4867	2166	3488	5742
AC005037.3_ENST00000413848.1_CGGTGAGTAGTGGGGTGTCG	AC005037.3	1352	1764	1647	1604	2011	1889	3965	7182	5218	5767	5491	3464	3261	7169
AC005037.3_ENST00000413848.1_GGCGCCAGACGGAAACCTAG	AC005037.3	411	223	764	750	730	768	598	846	1461	2158	855	398	571	1049
AC005037.3_ENST00000413848.1_GGCTCGAGAACCCTTACTGG	AC005037.3	725	378	476	328	281	240	348	685	1681	2000	953	1047	422	1164
AC005037.3_ENST00000413848.1_TGCGCGACTTGGGACGCTAG	AC005037.3	379	630	556	446	218	397	527	643	1360	1116	1055	336	526	979
AC005088.1_ENST00000580604.1_AGGGCCACCAGAGGACTCCT	AC005088.1	188	512	23	50	4	670	14	17	7	39	18	34	20	16
AC005088.1_ENST00000580604.1_CAGAGGACTCCTTGGTCTAG	AC005088.1	536	657	243	251	72	3272	46	582	364	252	532	187	268	399
AC005088.1_ENST00000580604.1_CCTTCTGTTATGCCCAGACA	AC005088.1	530	862	7	4	3	16	23	50	21	37	25	25	19	140
AC005088.1_ENST00000580604.1_CTCTAGACCAAGGAGTCCTC	AC005088.1	1255	1371	526	585	503	761	447	1092	927	1361	1877	1186	565	997
AC005088.1_ENST00000580604.1_TAGACCAAGGAGTCCTCTGG	AC005088.1	1835	1218	73	97	23	77	77	55	58	101	401	33	290	234
AC005162.4_ENST00000416513.1_ATCTGTAATCTCAGCACTTT	AC005162.4	907	818	802	457	1108	470	346	575	245	214	1098	603	630	1774
AC005162.4_ENST00000416513.1_CTCCCCTTTCCTTTGCACTG	AC005162.4	3298	3038	5595	4207	3799	3567	7905	12654	11024	12428	9042	4968	3538	8476
AC005162.4_ENST00000416513.1_GCCCTCAGTGCAAAGGAAAG	AC005162.4	436	614	1006	943	369	722	1588	1200	2225	2335	2310	1196	291	2200
AC005162.4_ENST00000416513.1_TCTGGGCAGAAATGAAGAGG	AC005162.4	1129	1265	2032	1166	1330	604	2749	5459	3528	4301	2546	1303	1329	4029
AC005162.4_ENST00000416513.1_TTTCTGCCCAGAACACCAAC	AC005162.4	929	1210	2831	1703	1706	2638	5843	5529	5239	7009	5729	2677	3244	7627
AC005162.5_ENST00000411479.1_AGTAAACAGACTTTGGCCAC	AC005162.5	1783	2012	2352	1735	1803	2327	3436	3303	4729	7194	3832	2965	1826	2413
AC005162.5_ENST00000411479.1_CACTGGGTGAATATAAAAGA	AC005162.5	571	520	543	407	422	445	736	837	1010	989	1142	555	669	1049
AC005162.5_ENST00000411479.1_GAAGAAGAGTAAACAGACTT	AC005162.5	1110	1041	992	1050	833	1938	1908	2725	2061	2631	2735	576	628	948
AC005162.5_ENST00000411479.1_GAGAAAAACGTTCCACTGAA	AC005162.5	1541	1899	2219	1944	1668	1799	2601	6949	4710	6298	5664	2916	2868	3242
AC005162.5_ENST00000411479.1_TGGCAGAAAATTTGGAACCG	AC005162.5	1140	1410	1725	1026	542	1607	2347	4817	3911	4127	2158	1428	1622	1907
AC005195.1_ENST00000579330.1_ATATATATGGAATATATATA	AC005195.1	22	5	18	8	2	12	1	2	1	2	11	2	3	3
AC005195.1_ENST00000579330.1_ATATATGGAATATATATATA	AC005195.1	65	47	28	9	9	14	0	2	2	4	10	1	8	5
AC005195.1_ENST00000579330.1_ATATGGAATATATATATATA	AC005195.1	101	187	17	47	8	58	63	27	16	25	7	13	10	23
AC005253.4_ENST00000593791.1_CAACAGCATCTGTAAACATC	AC005253.4	699	679	443	407	268	259	1126	2286	850	817	917	1201	1037	660
AC005253.4_ENST00000593791.1_CACCTCGGGAAAGAGTTTAA	AC005253.4	675	631	816	649	1145	828	1252	1869	1188	994	345	1261	500	1157
AC005253.4_ENST00000593791.1_GGGCCAGCAGGCCTCTCTGA	AC005253.4	504	201	422	449	172	522	1209	1751	1791	2665	1105	656	867	534
AC005253.4_ENST00000593791.1_TGGCTCCGTTTGCTCCATGG	AC005253.4	517	638	508	624	663	329	918	2432	1039	1464	1303	1221	914	1108
AC005253.4_ENST00000593791.1_TTCCATTAAACTCTTTCCCG	AC005253.4	694	739	444	228	250	1507	1056	767	618	890	901	453	525	600
AC005387.2_ENST00000596596.1_AATTGATGGCGCAGAGCACA	AC005387.2	525	504	1183	383	339	767	921	2288	1105	953	1563	523	1261	2085
AC005387.2_ENST00000596596.1_ACTTTGCTAAGCCCAGAAAG	AC005387.2	603	726	641	740	292	276	1280	392	276	725	671	802	396	1640
AC005387.2_ENST00000596596.1_CCATCAATTGGCTCCCTAGG	AC005387.2	1016	704	1486	1235	418	820	1093	1908	1775	1129	1733	1791	1014	1710
AC005387.2_ENST00000596596.1_GGAAGGAAGGCCAAGGACAC	AC005387.2	1768	1524	1113	986	910	2008	2084	4211	1852	2868	1635	1592	2069	3975
AC005387.2_ENST00000596596.1_TTCTGGGCTTAGCAAAGTCA	AC005387.2	744	619	702	621	864	805	1862	2747	1110	1757	3978	855	1335	2038
AC005387.3_ENST00000597837.2_GATGCATCACAGGCTGTCTC	AC005387.3	800	626	924	664	468	896	1561	1786	1703	2345	1680	1939	1594	1653
AC005387.3_ENST00000597837.2_GTGGATGTGGTTGAGCCAGC	AC005387.3	1433	1084	2125	1709	1303	1493	3366	4911	2809	3725	14083	3039	2614	4957
AC005387.3_ENST00000597837.2_TCTGGAGTCACACAGCATGG	AC005387.3	623	594	782	508	1000	595	1138	1034	562	1149	902	482	637	1303
AC005387.3_ENST00000597837.2_TGAGTATGTTGTGCCCGGAG	AC005387.3	1164	959	904	731	655	868	2290	2244	1420	1683	2142	1298	1041	4090
AC005387.3_ENST00000597837.2_TGTGACTCCAGATGCATCAC	AC005387.3	441	546	472	389	390	351	855	1097	699	1151	539	612	455	1599
AC007096.1_ENST00000411120.1_AGTATATTCCATGCAATATT	AC007096.1	550	789	722	661	695	512	2587	1970	1213	1182	598	982	574	968
AC007096.1_ENST00000411120.1_AGTATGTCCCAAATATTGCA	AC007096.1	5075	4448	793	395	334	479	588	376	188	321	1830	1125	900	1972
AC007096.1_ENST00000411120.1_CCTGAAATTCAAATTTAACT	AC007096.1	1369	1331	1476	1083	835	1129	2477	2576	3057	2996	1304	1319	1120	2877
AC007096.1_ENST00000411120.1_GAATTTCAGATAACAAATAA	AC007096.1	921	891	1136	856	634	801	1682	2238	1835	2095	1222	1096	869	1524
AC007096.1_ENST00000411120.1_GTATATTCCATGCAATATTT	AC007096.1	255	301	533	362	142	525	1171	1518	746	1125	960	409	304	379
AC007163.6_ENST00000447972.3_CCCCGATGTACCGGCAACTG	AC007163.6	910	864	732	926	1013	1599	1179	1795	2477	5043	1729	772	2602	2675
AC007163.6_ENST00000447972.3_CGACCGGAACTAACGCCAGG	AC007163.6	961	1182	981	2097	774	933	2360	2102	3089	4739	1652	1478	1322	2571
AC007163.6_ENST00000447972.3_GAAATCTCGCGATAGGAGAG	AC007163.6	424	526	567	565	143	560	997	2284	964	1855	1055	520	435	1475
AC007163.6_ENST00000447972.3_TCACCGAATTTAAGGCGAAG	AC007163.6	596	549	291	505	337	1379	1440	2519	1366	1091	1573	1587	497	924
AC007163.6_ENST00000447972.3_TCCGCGCGCAATAGAAAAGG	AC007163.6	1366	1071	845	1389	680	1463	4486	3546	2374	4031	1661	1603	1580	2916
AC007283.5_ENST00000434645.1_ACCATGGCATCAAAATAACT	AC007283.5	908	854	1584	1740	1968	1811	2068	2900	3394	3583	3288	1346	1554	1841
AC007283.5_ENST00000434645.1_ATCAAAATAACTTGGAAAGT	AC007283.5	459	609	601	564	264	273	722	973	1672	1690	869	508	641	916
AC007283.5_ENST00000434645.1_TATTCTGACACACTGCCCAG	AC007283.5	1576	1479	1196	1216	1336	803	2533	2813	3451	4525	3498	4078	3096	3129
AC007283.5_ENST00000434645.1_TGCTGAACAGGGGTACCTCT	AC007283.5	703	704	985	714	1940	484	1100	3432	3303	2320	2942	878	851	2344
AC007283.5_ENST00000434645.1_TTGCTGAACAGGGGTACCTC	AC007283.5	665	954	566	565	532	770	1569	3141	2585	2461	1096	1601	1069	5413
AC007563.5_ENST00000447289.1_CCGCTGCACGCCCTGCTGCA	AC007563.5	683	703	1698	1244	768	703	2103	6088	2054	2330	2019	1486	729	2469
AC007563.5_ENST00000447289.1_GGCTTCTCCTCGTCCTGCCG	AC007563.5	520	817	916	868	381	360	612	2495	2091	2221	3050	776	904	729
AC007563.5_ENST00000447289.1_TACACCGAGCGCTGCGCCCA	AC007563.5	588	713	756	553	205	856	843	1167	1314	2096	856	835	517	2407
AC007563.5_ENST00000447289.1_TTGACCAGCTCGCAGCCCAG	AC007563.5	730	655	1098	680	273	881	2029	1009	2133	2522	1687	1343	1588	1336
AC007566.10_ENST00000441539.1_AATCAAAATTCAATATGTAC	AC007566.10	630	611	597	263	291	995	1516	952	1873	1179	738	579	653	895
AC007566.10_ENST00000441539.1_ACAAGATACCAAATCAGAAG	AC007566.10	542	562	361	721	335	491	1154	2052	2127	1284	729	437	986	1284
AC007566.10_ENST00000441539.1_AGTGGCTCTGACGATTCAGC	AC007566.10	1939	1768	1981	1057	1825	1075	4154	5116	3714	5163	4067	3386	3468	6038
AC007566.10_ENST00000441539.1_GGACATCTCTAAAGAAACAA	AC007566.10	704	796	962	628	809	595	1177	1699	1450	1259	1152	966	1968	1818
AC007566.10_ENST00000441539.1_TGATGGTGGTTCTATAACAC	AC007566.10	390	654	707	280	480	706	353	1374	1165	1710	931	814	978	759
AC007787.2_ENST00000588095.1_ACCACTTGAGCAGATCAGTG	AC007787.2	310	429	317	449	61	436	499	606	836	814	459	439	219	749
AC007787.2_ENST00000588095.1_AGGTGCCTGCGGCCCTATCG	AC007787.2	458	328	295	237	138	156	774	1131	601	741	711	221	509	608
AC007787.2_ENST00000588095.1_GATGTGCCTTGGATAGATAG	AC007787.2	1326	1371	1302	1079	2082	3550	1994	3683	2401	2915	2391	2217	958	2446
AC007787.2_ENST00000588095.1_GCCCACCAGAGGCACAACGT	AC007787.2	1600	1605	1442	1212	1113	1857	3297	2857	3429	2284	3047	2342	2149	2713
AC007787.2_ENST00000588095.1_TGGGATTTGGGACAGAAAGG	AC007787.2	1594	2037	1886	1944	1304	4588	4439	4809	3540	4939	3105	2877	1983	2768
AC008073.9_ENST00000429717.1_AGTCCTGTCGTATCTAGCAG	AC008073.9	360	520	1072	541	457	570	1305	1776	2375	2039	2578	1803	1166	864
AC008073.9_ENST00000429717.1_CTATGAAACCACGGACCACA	AC008073.9	4709	4793	5937	5825	3363	7054	9303	12345	10004	13639	12297	6680	8027	13438
AC008073.9_ENST00000429717.1_TCATAGAGGTTGTCTGACTC	AC008073.9	723	782	894	835	584	892	744	2538	1884	2032	1862	1592	627	3253
AC008073.9_ENST00000429717.1_TGTGCGTTCCTAGGCGTAAG	AC008073.9	639	915	911	1157	631	969	1818	1085	2086	3035	1831	828	1032	1949
AC008073.9_ENST00000429717.1_TGTGGTCCGTGGTTTCATAG	AC008073.9	2395	2227	2594	2500	2051	2696	6993	5015	6462	8918	4830	4895	4015	4316
AC008391.1_ENST00000577951.1_AATCGCTTGAACCCAGGAGG	AC008391.1	1545	1774	9	19	7	101	43	68	57	88	63	31	42	60
AC008391.1_ENST00000577951.1_CAGGAGAATCGCTTGAACCC	AC008391.1	1986	1749	156	121	128	158	33	99	41	81	53	38	40	84
AC008391.1_ENST00000577951.1_GAGAATCGCTTGAACCCAGG	AC008391.1	2897	3211	130	370	112	135	83	135	84	126	96	61	68	154
AC008391.1_ENST00000577951.1_GGAGTACAGTGGCACGATCT	AC008391.1	809	876	15	17	3	5	47	31	79	33	102	158	13	34
AC008391.1_ENST00000577951.1_TCACCTAGGCTGGAGTACAG	AC008391.1	393	461	1	4	4	4	6	18	12	19	17	5	4	21
AC008397.1_ENST00000408240.1_CACGTGAGGCCAGCAATTTG	AC008397.1	752	728	1393	1393	805	2275	2638	4715	2722	3719	4402	1009	1843	3239
AC008397.1_ENST00000408240.1_CAGCAATTTGAGGCCAGCCT	AC008397.1	3784	2927	5889	4018	3969	5980	5564	9625	9814	11190	9454	4958	4875	8573
AC008397.1_ENST00000408240.1_CCAGCAATTTGAGGCCAGCC	AC008397.1	1063	1404	1578	1832	764	1733	2391	4187	3363	4667	2605	2560	2224	4401
AC008397.1_ENST00000408240.1_CGAGGAGGGAGGATCACGTG	AC008397.1	551	468	57	34	44	56	21	165	35	70	37	16	36	86
AC008397.1_ENST00000408240.1_CTCACGTGATCCTCCCTCCT	AC008397.1	2749	1835	1145	586	225	382	333	1023	567	195	285	320	362	924
AC008937.2_ENST00000415589.1_CAGATTGGGCAGGGCTCAGC	AC008937.2	516	708	480	547	832	491	983	1388	1631	1004	1040	750	942	868
AC008937.2_ENST00000415589.1_CATCTTCAGAGAATGTCACA	AC008937.2	873	718	1448	632	844	763	1861	3058	1979	1339	1947	2352	1004	2165
AC008937.2_ENST00000415589.1_GATTGGGCAGGGCTCAGCAG	AC008937.2	1128	787	391	507	230	252	1178	1313	1302	1528	558	535	644	1818
AC008937.2_ENST00000415589.1_TGACATTCTCTGAAGATGAA	AC008937.2	522	588	393	484	198	1007	687	1611	1729	1736	1191	852	1127	652
AC008937.2_ENST00000415589.1_TGGGCAGGGCTCAGCAGGGG	AC008937.2	459	483	367	439	211	831	322	1137	664	695	606	650	737	1204
AC008937.3_ENST00000453721.1_AGCACCTAATTAACCCCTGG	AC008937.3	2294	1849	1782	1709	1679	1411	2536	4003	3175	4232	3237	2595	1600	3368
AC008937.3_ENST00000453721.1_GTCGGACACTGACTTCAGGG	AC008937.3	382	658	372	347	213	303	152	1300	731	1213	479	183	639	1024
AC008937.3_ENST00000453721.1_GTTCATACAAGTACTTCACG	AC008937.3	771	839	355	333	227	589	686	922	727	1382	1926	938	524	1127
AC008937.3_ENST00000453721.1_TGAACTATGAAAATAAACCC	AC008937.3	1099	914	617	398	180	631	1418	1828	858	1324	1340	398	577	691
AC008937.3_ENST00000453721.1_TGGTGCGCCCTTAATAACGC	AC008937.3	692	585	318	336	177	675	514	644	891	809	689	720	537	605
AC008940.1_ENST00000438117.2_AAGTCTCAGGACTTTAGTAG	AC008940.1	245	375	205	194	88	418	1076	393	1042	920	834	973	286	645
AC008940.1_ENST00000438117.2_CAAAGAGAAGCATCTATGAG	AC008940.1	587	1075	822	573	331	592	984	712	895	1212	1238	681	371	2089
AC008940.1_ENST00000438117.2_CAGCAAGAAGGTTGGCATTA	AC008940.1	899	1076	1123	741	583	1598	1679	3498	2289	2815	2460	1655	1469	3711
AC008940.1_ENST00000438117.2_GATACCCCAAAGCCTCCTAC	AC008940.1	729	884	1181	721	1568	476	812	1977	2197	3128	1787	1290	1133	1700
AC008940.1_ENST00000438117.2_TGCTTCTCTTTGATGTGGCA	AC008940.1	310	535	706	695	940	393	1187	2288	1393	2111	1560	458	1647	2347
AC010136.2_ENST00000450996.1_AGGCCAAGGTAAGGGGCCGC	AC010136.2	286	374	596	370	243	720	1828	772	1112	1564	2164	769	3253	910
AC010136.2_ENST00000450996.1_CTCCTGTCATCGGAAATGCC	AC010136.2	854	1368	1580	880	1506	1139	3981	3307	2497	4862	3479	814	1092	3201
AC010136.2_ENST00000450996.1_GAAATGCCAGGCCAAGGTAA	AC010136.2	1521	1234	2815	2287	1440	2057	3991	4662	6681	8586	3960	4852	2023	4254
AC010136.2_ENST00000450996.1_TCTGCAGCTTCTCCTGTCAT	AC010136.2	1445	798	2118	1509	816	1257	1261	2621	3247	3268	2302	1548	1665	1714
AC010136.2_ENST00000450996.1_TGGCGGGCCCGGGAGGACTT	AC010136.2	399	627	751	589	485	1347	771	1767	1516	2871	1423	992	442	1055
AC010646.3_ENST00000594059.1_AGTGGCGGACATAGCAGCGG	AC010646.3	519	449	317	416	368	703	368	377	612	569	921	783	832	654
AC010646.3_ENST00000594059.1_CAGCGGAGGTGGCAGCAGCG	AC010646.3	222	124	210	216	556	130	138	1624	156	376	666	327	672	374
AC010646.3_ENST00000594059.1_GCAGCGGGGACGAGGAAGAG	AC010646.3	2032	1745	1486	775	911	829	2141	3068	1240	1838	2875	2666	2959	2920
AC010646.3_ENST00000594059.1_GGACCCAGAGAAGTTAGCCC	AC010646.3	601	702	624	349	534	875	1619	2061	912	1441	1177	688	815	1257
AC010646.3_ENST00000594059.1_GGCACCAGTGGCATTGATGG	AC010646.3	902	848	595	977	420	849	2596	1901	1751	1531	2280	798	852	1877
AC012363.13_ENST00000437837.1_AAACAGACCTGGCAAAACAA	AC012363.13	939	1129	1113	1131	1047	1013	1524	3693	3001	3822	1559	1730	1267	1768
AC012363.13_ENST00000437837.1_AATATAATGGGAAGGGTGTG	AC012363.13	935	1139	1029	792	685	904	1109	2080	2301	2800	1375	1166	1252	1008
AC012363.13_ENST00000437837.1_AGGGTGTGTGGAAACAGACC	AC012363.13	276	455	389	328	470	1725	303	987	1092	515	975	261	335	264
AC012363.13_ENST00000437837.1_CAAAGCTTCCCATCTTTGCT	AC012363.13	286	292	373	426	268	385	121	425	277	807	1759	189	302	499
AC012363.13_ENST00000437837.1_GTTTCTGTTTGTGATACCAG	AC012363.13	353	497	348	337	323	385	748	1279	1760	1656	537	161	409	666
AC015933.2_ENST00000423367.1_ACGAAGACGACATATGGATC	AC015933.2	390	885	475	629	178	515	1360	953	1270	2328	1270	274	541	2833
AC015933.2_ENST00000423367.1_AGATGGGAAGTTTATCTGCC	AC015933.2	951	1237	1045	1142	1462	1013	1678	1860	1758	2766	1876	994	1771	1637
AC015933.2_ENST00000423367.1_ATAAACTTCCCATCTGGAGC	AC015933.2	308	480	210	420	106	394	247	1095	903	1126	995	510	376	684
AC015933.2_ENST00000423367.1_CCTGAAACGAAGACGACATA	AC015933.2	681	900	1372	742	445	1121	1367	2326	2102	2165	1755	1217	2281	2554
AC015933.2_ENST00000423367.1_TCGTCTTCGTTTCAGGATCC	AC015933.2	696	1073	1372	962	657	798	1991	2372	2869	4427	2111	1554	2472	2404
AC018816.3_ENST00000489771.1_AACCAGAACCTTAGCACTTG	AC018816.3	398	578	693	697	227	278	973	1329	1281	1553	1641	1074	1514	1581
AC018816.3_ENST00000489771.1_ACTTGTGGTCAGCCTGCTTC	AC018816.3	1060	689	727	740	994	715	878	1049	1169	2547	1393	2400	905	1864
AC018816.3_ENST00000489771.1_CAGGCTGACCACAAGTGCTA	AC018816.3	606	667	1458	712	303	358	888	1021	2351	2579	1058	1199	2113	1701
AC018816.3_ENST00000489771.1_CTGAAGCCACAGCCGGAAGC	AC018816.3	989	375	689	466	377	942	3097	3307	3287	2651	1373	2248	1675	2833
AC018816.3_ENST00000489771.1_GACCACAAGTGCTAAGGTTC	AC018816.3	703	709	322	253	249	785	576	1300	1096	412	1804	682	556	859
AC020934.1_ENST00000578125.1_GAGATGGGGTTTCACCATGT	AC020934.1	1170	1393	29	34	41	41	29	36	31	46	40	15	22	77
AC020934.1_ENST00000578125.1_GGGGTTTCACCATGTTGGTC	AC020934.1	2312	2647	36	36	13	121	64	118	62	101	74	47	149	209
AC020934.1_ENST00000578125.1_GGTCTCAAACTCCTGACCTC	AC020934.1	509	424	21	24	21	25	10	19	17	24	16	13	46	14
AC020934.1_ENST00000578125.1_TGAGACCAGCCTGACCAACA	AC020934.1	4224	3503	88	66	65	134	94	153	101	157	167	92	99	157
AC020934.1_ENST00000578125.1_TTTCACCATGTTGGTCAGGC	AC020934.1	826	842	14	46	8	12	125	43	21	39	44	24	21	67
AC022431.3_ENST00000431789.1_AAGACTGTATTCAAGATGGC	AC022431.3	1247	1530	1545	948	499	1401	4702	1955	2939	2607	1880	1548	1003	1715
AC022431.3_ENST00000431789.1_ATCAAAGACTGTATTCAAGA	AC022431.3	1027	1678	1137	1270	938	1266	1927	2433	1918	2543	1645	925	1617	1424
AC022431.3_ENST00000431789.1_GTCTTTGATCAACAGGTGAA	AC022431.3	358	87	448	491	438	288	546	992	722	1768	460	859	411	1028
AC022431.3_ENST00000431789.1_TAGTTTATTGAGAAACTACT	AC022431.3	509	393	367	364	153	322	307	370	794	696	623	384	349	816
AC022431.3_ENST00000431789.1_TGTATTCAAGATGGCAGGCA	AC022431.3	1382	1746	1804	2106	1025	1612	3629	3739	4006	4946	5599	3056	3037	3349
AC026202.1_ENST00000600805.1_CCCCACGGTCGCCCGCCCAG	AC026202.1	854	515	1084	594	446	499	679	3100	1387	2463	2039	1358	693	2388
AC026202.1_ENST00000600805.1_CGAGCCACAATACTCCATGG	AC026202.1	1127	1255	1485	1025	443	1318	2116	2668	2578	3622	3940	2109	2404	3130
AC026202.1_ENST00000600805.1_CGGCCCGCCGGAGAGCCTGG	AC026202.1	352	219	575	560	106	303	842	1001	672	882	794	850	353	648
AC026202.1_ENST00000600805.1_GCGCTTTAAAATAATGCCCG	AC026202.1	314	255	122	74	16	142	147	99	538	426	252	189	168	388
AC026202.1_ENST00000600805.1_GGGAAGCGAGCCGGGCTACG	AC026202.1	664	546	616	538	160	537	684	996	1996	1857	725	165	593	979
AC026202.3_ENST00000439325.1_CATGAGCGATTCTTCAAAGT	AC026202.3	603	831	1160	1068	610	380	1937	1757	1573	1990	1608	2314	760	2720
AC026202.3_ENST00000439325.1_GACCTATCGAACAACTCCAA	AC026202.3	1110	976	1468	952	728	1663	2199	1823	2883	4330	2658	1352	1090	3540
AC026202.3_ENST00000439325.1_TGTGCACTCCTTGAGCTAAA	AC026202.3	461	828	919	725	275	392	868	1479	1604	2870	3095	688	1135	1035
AC026202.3_ENST00000439325.1_TTAGGTGTCTGTTTATGGAG	AC026202.3	904	1003	846	639	539	1325	1170	1923	1740	2015	1427	2166	596	1670
AC026202.3_ENST00000439325.1_TTGTTCGATAGGTCTAGGGA	AC026202.3	1582	1493	1199	1598	694	2081	2991	4322	2961	5384	3332	2084	3296	4444
AC068499.10_ENST00000594805.3_AAGGGGCTGATGGACTCTCT	AC068499.10	1474	1791	2724	2213	1446	3225	2718	4617	2559	4784	3514	4294	2214	5306
AC068499.10_ENST00000594805.3_CCCACCATTCCCAGAAAAGG	AC068499.10	610	815	1011	901	1027	537	1467	2200	1367	1193	1750	1401	1327	1770
AC068499.10_ENST00000594805.3_CTTCTTGATGACGGGGCGCA	AC068499.10	570	843	1018	697	261	622	1032	1071	1272	965	876	1124	738	1235
AC068499.10_ENST00000594805.3_GAAAAGGAGGAAGGGGCTGA	AC068499.10	1777	1818	1025	825	1469	879	1518	2544	1362	1884	1958	1541	1483	2616
AC068499.10_ENST00000594805.3_GACGGGGCGCAGGGAGGGGA	AC068499.10	780	797	946	996	652	1006	1706	2636	1800	1369	2431	2641	1266	1733
AC068580.1_ENST00000580120.1_CCGGACCGGTCACGTGGGCG	AC068580.1	188	182	90	207	159	174	189	639	389	881	298	591	208	214
AC068580.1_ENST00000580120.1_CCGGTCCGGGTGCAAACACG	AC068580.1	647	1204	1388	656	408	879	1607	2393	2118	2031	919	1378	1586	2345
AC068580.1_ENST00000580120.1_CGCGCCCACGTGACCGGTCC	AC068580.1	444	643	606	753	290	450	2160	1346	1281	1735	4892	525	1179	1074
AC068580.1_ENST00000580120.1_CTGACCCGCGTGTTTGCACC	AC068580.1	2210	2426	3315	3459	1994	2253	5171	6664	7225	8195	6930	4656	4899	9115
AC068580.1_ENST00000580120.1_TGCACCCGGACCGGTCACGT	AC068580.1	459	601	363	359	155	167	1421	411	556	429	810	200	842	689
AC068580.5_ENST00000446489.1_CAGGGTGGCATATGGGGGAG	AC068580.5	3898	4538	6356	5562	4682	6874	9871	12744	11006	16394	12014	7745	6892	13120
AC068580.5_ENST00000446489.1_CGTAGGCGGGTGGTCCGTGC	AC068580.5	2516	2476	1947	2468	1859	3042	4437	5784	5948	6035	4853	3011	4373	5077
AC068580.5_ENST00000446489.1_GCACGGACCACCCGCCTACG	AC068580.5	581	861	527	754	826	1237	1949	1870	1163	1978	2841	588	994	1068
AC068580.5_ENST00000446489.1_GGCACAGGTGCATTCCAGCG	AC068580.5	1996	3211	4762	3252	2227	4929	5354	6561	5779	9346	5200	8073	6081	8891
AC068580.5_ENST00000446489.1_GTGCAGGAGGCCGCGCAGGG	AC068580.5	538	346	744	486	377	266	1039	1764	995	829	1012	441	530	869
AC068831.10_ENST00000556904.1_AAGGGACATTTGAAAAACGG	AC068831.10	1015	867	859	963	623	697	1541	1286	1256	2607	1536	855	909	1001
AC068831.10_ENST00000556904.1_CAGCGCTTCGCGTACCAGGA	AC068831.10	616	674	846	819	556	470	2391	1134	1940	1366	916	321	1348	824
AC068831.10_ENST00000556904.1_GAAGGGGACGGCGTCCTGAA	AC068831.10	1107	823	1115	992	996	590	1484	1555	1187	1224	1036	693	1580	1659
AC068831.10_ENST00000556904.1_GCGCTTCGCGTACCAGGAAG	AC068831.10	452	297	552	357	289	370	1227	497	1131	891	1412	704	325	860
AC068831.10_ENST00000556904.1_TTCCTGGTACGCGAAGCGCT	AC068831.10	647	1060	972	602	336	910	1363	2266	1393	1782	1790	890	1169	2182
AC068831.6_ENST00000553321.1_AGCCCTCCTCGAACGTGCTG	AC068831.6	1348	1167	1771	976	508	612	1197	2448	2920	3627	4121	2057	2141	2540
AC068831.6_ENST00000553321.1_CGCCCAGGCGACACTTTGGG	AC068831.6	830	825	681	1003	880	1240	1845	2763	1862	2124	1731	1704	1134	2282
AC068831.6_ENST00000553321.1_GAGGCTCGTTGGCTCGACAG	AC068831.6	333	529	816	475	1146	950	1260	2437	1537	1004	2415	983	714	1404
AC068831.6_ENST00000553321.1_GGCCTCCGCTGAGGGCGCTG	AC068831.6	582	619	505	223	887	442	242	386	932	684	383	542	372	423
AC068831.6_ENST00000553321.1_GGTAGAGACTCCCATATGCT	AC068831.6	3824	3444	5231	4244	2100	2586	5218	6427	8633	9966	5712	4854	4495	7945
AC084262.3_ENST00000577225.1_ATATTACTTGTAATACACTA	AC084262.3	910	861	1053	667	370	1130	2206	2562	2042	1980	2298	989	1331	2137
AC084262.3_ENST00000577225.1_ATTACAAGTAATATCACAGT	AC084262.3	883	810	218	188	75	186	248	518	134	403	772	551	561	900
AC084262.3_ENST00000577225.1_ATTACTCCTAATATCACAGT	AC084262.3	893	1075	60	7	2	4	16	36	21	35	28	12	23	74
AC084262.3_ENST00000577225.1_GATATTACTTGTAATACACT	AC084262.3	771	745	1102	743	479	1516	725	2443	2180	1982	2760	1614	608	1457
AC084262.3_ENST00000577225.1_TATTACAAGTAATATCACAG	AC084262.3	162	321	442	324	160	309	1275	950	624	490	693	498	433	899
AC092069.1_ENST00000410560.3_CAGGAGAATCGCTTGAACCT	AC092069.1	373	1012	5	4	13	10	17	26	32	38	43	19	18	34
AC092069.1_ENST00000410560.3_CGCTTGAACCTGGGAGGTGG	AC092069.1	566	804	6	7	8	4	16	27	22	34	26	14	18	44
AC092069.1_ENST00000410560.3_GAGAATCGCTTGAACCTGGG	AC092069.1	889	1158	3	3	13	10	29	44	19	47	26	21	18	36
AC092069.1_ENST00000410560.3_TGTAATCCCAACTACTCAGG	AC092069.1	972	879	5	5	10	18	23	33	30	57	36	30	143	39
AC096645.1_ENST00000390128.2_TAAAATGCAGATGCTGATTC	AC096645.1	2004	1512	2333	1795	1534	1588	4193	4765	3621	7858	5140	2215	2436	5818
AC096645.1_ENST00000390128.2_TGCATTTCTATCAAGTTCTC	AC096645.1	2090	1689	1683	1539	2684	1044	6657	3517	3506	6641	3098	1549	2558	2503
AC097724.3_ENST00000452212.1_AAGTCCACTGGGAAGCAGAC	AC097724.3	368	400	713	503	320	317	466	1282	1063	739	1179	643	623	961
AC097724.3_ENST00000452212.1_AGAAAACGCAGGTATACCCT	AC097724.3	354	374	231	262	532	169	332	1598	571	610	810	540	334	695
AC097724.3_ENST00000452212.1_GGAAATGGAAATAAGAGGGA	AC097724.3	759	1105	948	684	901	1741	1100	1209	1365	2054	1422	617	1500	1239
AC097724.3_ENST00000452212.1_GGGAAGCAGACTGGACAGAA	AC097724.3	951	804	1260	1344	1297	1459	1593	2104	1795	2337	1066	924	1850	1530
AC097724.3_ENST00000452212.1_GGGAAGGACAAAAGTCCACT	AC097724.3	547	691	640	404	196	234	1291	1108	1209	1195	363	901	1062	1536
AC098680.1_ENST00000408568.1_GGTTGGTGCAAAAGTAATCA	AC098680.1	726	666	5	18	1	20	29	36	25	43	63	21	39	234
AC098680.1_ENST00000408568.1_TGTTGGTGCAAAAGTAATCG	AC098680.1	3676	3639	135	73	37	130	192	148	259	154	497	203	259	350
AC100791.2_ENST00000459144.1_CAGTGAACCTGATGCTGCAG	AC100791.2	1468	1391	967	892	734	1120	1091	2167	2934	4192	1725	2536	1070	1433
AC100791.2_ENST00000459144.1_GCAGTAGCCGCTGCAGCATC	AC100791.2	574	770	897	676	595	808	1434	958	1474	2052	1632	1049	1214	1194
AC100791.2_ENST00000459144.1_TGATGCTGCAGCGGCTACTG	AC100791.2	566	780	994	706	400	1252	1303	703	4012	2007	2250	1170	668	1254
AC105914.1_ENST00000585179.1_TTAAACAGCATTACTTTCAA	AC105914.1	2185	2378	3127	2195	1471	2177	4815	7540	5920	7728	5362	4053	2319	5926
AC107993.1_ENST00000408093.1_GGTTGTTGCAAAAGTAATTG	AC107993.1	1778	2252	717	487	398	619	319	811	298	270	851	512	420	756
AC107993.1_ENST00000408093.1_GTTGTTGCAAAAGTAATTGT	AC107993.1	1707	1580	144	125	212	92	110	74	48	95	293	287	336	187
AC138430.4_ENST00000586064.2_CAGCGGCGGGATGTCCATAG	AC138430.4	521	496	741	702	307	965	2206	1483	626	1387	1436	804	369	1241
AC138430.4_ENST00000586064.2_GACGCGTTCTCCAGGGCGCT	AC138430.4	602	844	756	336	346	414	1968	613	869	1885	936	1793	202	1511
AC138430.4_ENST00000586064.2_GCCCGGACTCGCCGCCAACG	AC138430.4	423	335	664	381	327	419	1163	2276	449	491	1020	672	300	1025
AC138430.4_ENST00000586064.2_GCGCCCTGGAGAACGCGTCG	AC138430.4	256	169	82	50	30	50	76	95	96	172	147	238	186	182
AC138430.4_ENST00000586064.2_TGAGCGCGTAGGACACCGGG	AC138430.4	282	502	314	486	282	290	1473	851	694	938	449	433	579	1052
AC144573.1_ENST00000581217.1_GTTGGTGCAAAAGTAATTGC	AC144573.1	430	321	32	21	28	20	6	16	12	18	59	15	29	111
AC145110.1_ENST00000522158.1_AGGAGATTTGGTCACAGACA	AC145110.1	1473	1062	1492	943	930	635	1564	2492	1709	2856	2403	2350	1714	3594
AC145110.1_ENST00000522158.1_AGGCAGCCATCTGCAAAACA	AC145110.1	364	356	373	445	289	413	1219	1095	405	878	1173	238	496	956
AC145110.1_ENST00000522158.1_TAAAATAAGCTCTTTAAAGT	AC145110.1	783	739	870	758	959	415	1046	1118	2520	2047	2043	1036	1386	2060
AC145110.1_ENST00000522158.1_TAACTCTTTAAAGACTGATA	AC145110.1	479	930	734	387	309	428	1114	1433	905	1547	1135	888	543	1978
AC145110.1_ENST00000522158.1_TTAAAATAAGCTCTTTAAAG	AC145110.1	900	1069	1003	1035	498	916	2020	1710	2917	2544	2143	1365	1354	1900
ACAT1_ACTTTGTTTATGGTGGTACA	ACAT1	532	345	298	398	253	1304	1068	1987	2190	1367	916	527	763	1152
ACAT1_ATTACAGGAAATAAGATATG	ACAT1	510	922	927	710	1039	1161	2304	1937	2381	1918	1727	1008	463	1178
ACAT1_CTGCCTAAAAAAGATCCAAT	ACAT1	1761	1480	2574	2467	1682	2131	4463	5617	4165	4355	3526	2154	2826	5426
ACAT1_GAAGTGAAAGAAGCATACAT	ACAT1	877	993	1288	929	654	1079	1307	3076	2508	1703	1977	1600	1238	2812
ACAT1_GAGGATCAACACCATATGGT	ACAT1	251	496	391	239	169	788	841	761	847	1188	1173	430	212	933
ACO2_AGCGAGGCAAGTCGTACCTG	ACO2	577	915	688	731	204	5712	248	147	919	1009	1350	878	579	757
ACO2_ATGGCCTCTGGACATCCGAG	ACO2	421	423	564	512	72	358	124	118	548	924	1107	797	777	635
ACO2_CCCAAGGCCGCCACCATTGG	ACO2	468	220	234	154	59	207	105	32	327	117	316	146	105	310
ACO2_GCAGATTGTCGCCATGCCTG	ACO2	703	724	416	580	237	234	51	75	448	922	791	430	319	400
ACO2_GTCTCAATAGGACATCAACC	ACO2	480	584	478	566	331	719	171	788	477	251	1040	638	376	818
ACOT12_ACACTGGGATATCAGCAAGC	ACOT12	461	724	622	669	400	688	2298	2457	1516	955	1380	736	947	1351
ACOT12_AGCATTCAGCACAAGCATGG	ACOT12	376	627	616	573	412	727	1521	954	1441	2435	980	1014	1135	911
ACOT12_CCACCCCATGCAAACCATCA	ACOT12	2810	2517	2576	2084	1194	2592	4353	5478	5912	9856	5750	3152	4710	5015
ACOT12_GATGATTTCAGACGCTATCG	ACOT12	553	388	433	258	134	124	301	1252	757	1008	732	494	786	945
ACOT12_GTAGATATGTTTAAGTTCCG	ACOT12	663	529	368	157	102	444	545	916	1419	1224	416	1083	381	813
ACTN1_CAAGATCTCCAACGTCAACA	ACTN1	1177	1076	1672	1311	907	1291	2916	3698	1505	2807	2052	2323	2229	3203
ACTN1_CAATCTTGGACACCTCATTG	ACTN1	628	1162	1569	1159	650	1716	1507	3398	1457	3223	1986	1239	616	1639
ACTN1_GCAGGGCCTTGATCTCCGAG	ACTN1	700	578	632	765	708	240	1696	1893	1291	1271	1409	927	1422	3358
ACTN1_GGCCCTAACTCAGAAGCGAA	ACTN1	4239	5534	6796	5528	5464	4591	11834	16798	8757	10755	10289	7076	6245	9740
ACTN1_GTGCTTTGATCCACCGACAC	ACTN1	763	461	561	317	240	332	684	1147	606	388	968	555	185	1567
ADAM15_CTCCAGACAGCTAATACTCG	ADAM15	646	929	992	988	2400	603	1894	3231	1741	1995	581	937	715	1064
ADAM15_CTGTTGTCAAAATTGCCAGG	ADAM15	263	199	538	422	160	168	643	560	736	1025	1301	1236	649	757
ADAM15_GCACCTGCTAAACCGCACAC	ADAM15	572	568	449	298	312	164	1081	337	1493	1283	633	537	349	2126
ADAM15_TAATTGGGAGATCGTCCTGA	ADAM15	1155	1133	738	800	493	508	1108	2031	1524	2062	2356	1078	1049	2459
ADAM15_TGGATTCGCGAAATAATGGG	ADAM15	2018	2511	2031	1644	567	1345	5967	6071	3201	4109	3392	2862	2180	4300
ADAM29_ACTGCAAGTTCCTACCATCA	ADAM29	1931	2302	3322	2180	2723	2257	4031	7233	7420	6596	4460	3281	3547	5455
ADAM29_GAGGTGTCATGTTGCATCCG	ADAM29	1981	2078	3237	2103	2209	2480	4210	6409	4946	6744	5984	2241	2657	3362
ADAM29_GTATACCAGATGTTCAAACG	ADAM29	667	612	788	747	732	543	640	2172	1275	1629	2280	799	679	2436
ADAM29_TCCTCCTACACTGTTCATTG	ADAM29	2440	2515	3403	2331	2018	2757	6865	8960	8227	10831	7575	6215	4258	10219
ADAM29_TTTGGGCATGAACCATGATG	ADAM29	790	486	708	403	536	586	580	1974	1859	766	583	872	802	1500
ADAMTS15_AGCAGCGAACGAGTCCGGCT	ADAMTS15	388	548	592	371	355	814	1595	2525	1668	1704	895	357	1609	1635
ADAMTS15_AGCGTTTCGTGTCTATCCCG	ADAMTS15	2176	2880	2832	1988	1418	2301	5620	10916	9833	8684	6964	5748	4903	9440
ADAMTS15_CAACCCCATCAACATCGTTG	ADAMTS15	1030	846	1487	1094	1106	1513	1293	2100	2592	4063	1342	2009	2146	3857
ADAMTS15_CACCACATGTGCGCGAGCAG	ADAMTS15	800	320	832	602	400	508	941	1079	1507	1327	1142	1511	1751	1285
ADAMTS15_CAGACTTTCACATTGTCATG	ADAMTS15	549	825	1247	1047	754	1126	2302	3608	2204	1460	3038	1411	1368	2547
ADAMTS9_ACTGAAAGGTAACTCACACA	ADAMTS9	2169	2561	2825	2743	1630	2232	5205	6439	5848	7169	8453	3454	4952	8007
ADAMTS9_AGCCCGGAGAGATAAATGTG	ADAMTS9	952	1063	946	1409	613	901	1617	4014	2133	2985	2759	1207	1684	3625
ADAMTS9_CTGCGCCTATAAATGATGTG	ADAMTS9	1373	979	1722	1020	1549	2181	3301	2161	3798	3171	2561	3180	2381	2543
ADAMTS9_GTTCAAAATACCTGTCCCCA	ADAMTS9	779	978	1780	1232	723	1826	1396	3037	2324	3814	4214	1299	1685	3053
ADAMTS9_TGAAAGAATAGCGTACATCG	ADAMTS9	588	566	712	229	111	200	972	940	1258	1820	921	1857	783	1375
ADAP2_CCTCCTGAAGTACTTCACAA	ADAP2	1962	2015	2415	2213	1951	2288	3214	4542	4859	4067	3791	2452	2117	5709
ADAP2_CTGGGACGACAGTATTGTGG	ADAP2	489	981	1201	525	656	708	2212	1361	1077	1775	731	1286	902	1872
ADAP2_GGGGGATGTAGTAGAAAGCT	ADAP2	2683	2690	3129	2387	2436	3273	4073	4596	8076	8081	7027	3768	2936	7391
ADAP2_TGATGTCAGGGAAGTTACGG	ADAP2	621	625	688	331	679	534	1121	889	1358	1297	1755	524	1849	1211
ADAP2_TGTTTGTGTATCATGAAAGT	ADAP2	1143	1178	939	872	521	1201	1717	5114	2146	2453	3870	1141	919	1271
ADCY3_AGCCCTCTTTGACTGCTACG	ADCY3	402	513	648	647	190	509	681	1712	1339	1645	1105	827	1215	1677
ADCY3_AGCTGTCTCCAGTACTACAC	ADCY3	1101	1480	1496	851	2373	1122	2812	1815	3091	1883	3161	2903	1687	2581
ADCY3_CCACGGAGATGATCACGATG	ADCY3	1855	1380	1035	722	905	919	2360	3412	3120	3387	4477	1708	1465	2446
ADCY3_GCCAACAAGATGGAGGCCGG	ADCY3	237	131	258	124	206	60	603	333	837	550	927	191	295	408
ADCY3_GTCGATGAGTATCTCGACCA	ADCY3	415	185	315	189	178	122	223	701	1013	344	414	376	359	774
ADCY9_GACTAGCAAACGTCTTCACG	ADCY9	2109	2138	2378	1435	1507	1886	3291	4105	2523	3480	6375	2531	3536	6798
ADCY9_GATATCGGGTCAGAGAGCCA	ADCY9	1976	2071	2243	1763	2387	3001	3665	4949	2393	4391	4300	5727	3097	5152
ADCY9_GCAGTAGTAACAGTCTCCCA	ADCY9	1092	1549	1178	1068	1801	2039	2114	2075	1384	2725	2299	2641	1724	2852
ADCY9_GCTACCACGTCACTGCATCG	ADCY9	1085	1174	1690	1203	928	1225	2299	4766	1460	2545	2602	2343	1747	2898
ADCY9_TGTACGCCCGGCATTACGCG	ADCY9	242	469	501	406	742	514	1814	1634	1440	784	1527	506	248	779
ADGRA2_AAGGGATGAGAATAGACTCG	ADGRA2	772	885	595	677	256	1952	754	1914	1020	709	860	969	808	2283
ADGRA2_GAGCTGACGCTGTCTCACAT	ADGRA2	853	968	1008	1059	1147	1155	2171	2188	2735	3757	3114	1880	1492	4639
ADGRA2_GCCACGTTCCTCGCATTCTG	ADGRA2	737	782	903	582	437	547	692	1526	1667	2414	1693	976	1199	3249
ADGRA2_GCCAGCCTTTCCGGGACACA	ADGRA2	624	608	713	483	725	558	843	4335	2212	1611	1196	908	425	1647
ADGRA2_TGAGCAATAACAAGATCACG	ADGRA2	130	215	58	71	72	765	111	282	73	377	203	47	234	120
ADGRD2_ACCGGACAGAGCCCTATCGT	ADGRD2	480	491	730	355	318	698	963	1848	582	1527	894	1760	899	1229
ADGRD2_CCACTGCACGTGAGTACACG	ADGRD2	258	359	1456	1003	747	1295	2167	3138	1263	2527	917	2094	1241	3339
ADGRD2_CCCCCAAGCCCATATACAGG	ADGRD2	1160	1641	1560	1194	941	1217	3521	4185	1909	1711	2577	2176	1767	3230
ADGRD2_GCGCTGCACACTCGCCACCA	ADGRD2	1329	1101	1856	1340	1645	1181	2473	2928	2436	3385	1592	2246	974	3028
ADGRD2_GTGAAGCAAGAACCCCATCA	ADGRD2	1229	1035	1386	911	690	772	2143	2912	2863	2946	1572	1617	2373	2599
ADGRG7_AGACAGTGCACATCCAACGT	ADGRG7	824	1172	763	552	846	1064	1923	2298	2041	2463	1202	1348	805	2393
ADGRG7_ATTCCAATAGACACAGGCAT	ADGRG7	1090	567	877	616	837	841	1107	3200	3091	2831	1029	1429	911	2894
ADGRG7_CATCACTAGTGCTACGCGAG	ADGRG7	264	230	671	331	273	432	658	285	556	660	1072	157	228	235
ADGRG7_TGTGGCAAGGATACTCCAAA	ADGRG7	721	719	975	958	1332	889	1250	1759	1795	1985	1962	481	818	1295
ADGRG7_TTTGGGTAATCAATCAGTGG	ADGRG7	1104	981	1205	713	459	646	2583	2997	1904	3627	1836	1348	1534	1953
ADIPOR1_AAATCACTCACCAAGCAGAT	ADIPOR1	1248	1132	1053	779	491	1068	2074	2929	2011	2501	1322	1261	1184	1921
ADIPOR1_ACGGTGGAACTGGCTGAACT	ADIPOR1	1775	1587	2164	1890	928	2314	3447	5866	3409	5425	3994	2414	2195	4637
ADIPOR1_CCAGGACACAGACGATGGAG	ADIPOR1	848	989	692	378	223	345	1188	1382	1602	1552	1263	693	604	1012
ADIPOR1_GACAACGACTATCTGCTACA	ADIPOR1	1431	1476	946	797	955	843	2388	3443	2751	3099	1619	838	1254	2644
ADIPOR1_GTATATGTTCTAGGTCTGGG	ADIPOR1	2161	2048	1597	1148	821	1858	5269	4862	3294	6522	2651	1753	1475	2720
ADRB3_ACCAGTGCGCCGTAACGCAG	ADRB3	323	721	376	285	498	139	1240	3457	1440	1095	1745	823	974	1319
ADRB3_CAGCGAAGTCACGAACACGT	ADRB3	1211	860	1086	709	499	1305	1478	2704	2763	4676	3514	2727	1318	1737
ADRB3_CCAATACCGCCAACACCAGT	ADRB3	1759	1852	2468	2483	3960	1455	3009	6833	5728	4819	4561	3770	3971	5860
ADRB3_GAGGAGGACAGCAGCACGTA	ADRB3	1537	786	1745	1299	1068	1106	2049	3286	4132	2441	2097	4954	3322	3525
ADRB3_GATGGGCGCAAACGACACCG	ADRB3	265	466	277	230	112	682	938	962	915	1354	424	621	329	781
ADSL_AAATGTGTGAAACCTAATGT	ADSL	422	383	564	804	689	362	493	386	446	706	1451	438	1136	940
ADSL_ACAGGTATAAATTCCGGACA	ADSL	830	834	869	787	266	576	754	1266	806	931	935	867	1109	918
ADSL_CAGCAACGTTCTGAACGCAT	ADSL	761	1052	943	767	492	611	782	1010	835	1453	1261	2082	1256	2266
ADSL_CAGTGGTACCCTTTACTCCC	ADSL	1341	1252	2066	1768	876	3321	1490	1495	1328	2067	4085	2723	1863	2852
ADSL_TTGCACCGACATACGCCTCC	ADSL	367	469	614	859	896	241	985	1004	550	1033	2610	3390	1211	1400
ADSSL1_ACGTCACCTATGTTCTGCGG	ADSSL1	1306	1723	1340	792	1163	1225	1587	2840	2538	2768	6572	2976	2533	3478
ADSSL1_ACTCATCAAAATCTGACAGG	ADSSL1	1007	485	830	889	448	414	1116	1457	825	1210	1107	1436	934	2035
ADSSL1_AGGCCAACTCAAAAGGCTCA	ADSSL1	157	295	444	206	175	339	902	1233	1009	507	1214	342	187	584
ADSSL1_CAGTGGGAAACGTACCAAGG	ADSSL1	450	366	628	384	181	467	781	1429	792	1117	897	1005	2123	1640
ADSSL1_CCTCAAACAAGCCTGGCAAG	ADSSL1	678	870	599	699	392	555	1336	1743	1159	1504	1443	1071	758	1707
AF127577.12_ENST00000449746.1_AAAGAATATAGAATAGGAAC	AF127577.12	2144	2369	2016	1523	1762	1818	3873	3524	4357	4408	3876	1817	2491	2519
AF127577.12_ENST00000449746.1_ATTATTGTAGTAGGTTGTAG	AF127577.12	1591	1349	1707	1092	1240	3218	3497	2288	4316	4213	2550	1263	2548	2363
AF127577.12_ENST00000449746.1_GTGTTAGGAATGCTCCCAGG	AF127577.12	884	832	798	903	441	1414	1347	2216	2829	1934	3359	2156	1834	3078
AF127577.12_ENST00000449746.1_TAGGTGTTAGGAATGCTCCC	AF127577.12	616	744	1017	754	366	400	1279	2222	2728	1702	1272	696	976	1407
AF127577.12_ENST00000449746.1_TCCTATTCTATATTCTTTCT	AF127577.12	1181	1340	1429	1192	719	1359	3165	4069	3907	2987	4160	1904	2120	2338
AFF4_AAAGAAACAGAGCCGCCCAA	AFF4	1930	1501	609	474	176	477	2414	2958	2543	1419	2158	955	1151	3104
AFF4_AATAGCTACACTGATACAAG	AFF4	748	588	421	228	85	189	881	656	782	478	926	425	1139	1970
AFF4_ATTGTGATAAGACAATGCCG	AFF4	238	359	180	59	32	64	1125	313	414	1327	286	320	416	743
AFF4_GGTGTATGAATAGCCGTTAG	AFF4	147	586	257	155	31	138	665	839	1765	975	686	456	256	809
AFF4_TGGGAATGATCACCATAGCA	AFF4	1104	1156	476	526	213	234	2023	2180	2652	3135	857	1089	2205	2790
AHI1_AGGTCTTGTGTAGTCAACTG	AHI1	1103	1332	1240	1611	631	1287	3548	3334	3305	2731	1593	1113	1619	3226
AHI1_CCTGAAGAGCCATCATAGAG	AHI1	724	564	872	677	544	627	2136	2049	2868	2957	568	805	1171	757
AHI1_GAATGTAAACTCCCAAGACA	AHI1	778	609	1021	732	307	564	1112	2135	1297	3173	1541	580	523	1447
AHI1_GATCATAAATGATATTGAGG	AHI1	382	526	772	184	198	682	298	564	983	846	519	683	437	560
AHI1_TGAAATTAAGAATAATTCTG	AHI1	131	39	171	35	62	69	18	157	170	112	17	15	44	65
AHRR_AGGAAGGCCGAGTACTCGGT	AHRR	259	397	242	121	109	136	163	1419	302	222	525	37	323	244
AHRR_CATTTATGACTACATCCACG	AHRR	2830	3137	3830	2805	2211	3930	4950	6833	5697	7064	6135	5150	4208	7127
AHRR_CCCGGAGGTAACTGACACTG	AHRR	1126	1311	1505	1091	1330	895	4061	4574	3114	4418	3723	1272	966	2474
AHRR_GGTCCCGGTGTCGCTTGGAG	AHRR	523	1049	643	639	759	482	1143	1974	1240	1387	912	740	714	1253
AHRR_TTCCGATTCGCACAGACTGG	AHRR	1480	1062	1199	1173	473	1576	1642	3038	1831	2999	2441	1591	1621	1882
AHSA2_AACGAAAGCTATGGCAACCC	AHSA2	451	407	541	398	231	252	641	1104	1157	1443	1350	265	159	1638
AHSA2_ACTGTCAAAAGAAAACTGAG	AHSA2	526	707	987	941	556	886	1473	1494	2256	1956	1136	1480	743	1545
AHSA2_GGGTGTAAGGATTCCCACTG	AHSA2	1540	1802	1796	855	863	1453	1901	4037	4585	4717	3108	1930	1645	2991
AHSA2_TACCTGAAGGCACTTAAGAC	AHSA2	305	512	702	510	573	326	1006	1666	1055	2734	305	1065	763	1004
AHSA2_TAGCATCTTCACTGTAAAGG	AHSA2	2482	2473	2405	2214	1081	3539	3335	7794	7312	9910	4221	3804	4845	5050
AJ009632.3_ENST00000433588.1_ATGGATACACAGCTATGAGG	AJ009632.3	499	377	589	829	217	224	1184	2348	1719	662	1490	1148	921	841
AJ009632.3_ENST00000433588.1_ATTCCCATAAGGACTCTGGC	AJ009632.3	695	488	784	496	77	423	1568	1256	1428	1597	1064	941	684	1194
AJ009632.3_ENST00000433588.1_GGCCACATCATCGCGAGCCA	AJ009632.3	1386	1667	2053	1404	1312	1420	3053	5035	3039	4729	3461	3192	3606	3362
AJ009632.3_ENST00000433588.1_TGCCTGGGCAAAGTAGTCTG	AJ009632.3	1524	861	1972	1747	1525	746	2360	2730	4094	4674	2923	2367	2095	3874
AJ009632.3_ENST00000433588.1_TGTGTATCCATGAGACTCAG	AJ009632.3	506	725	1117	514	474	597	839	1161	1691	1619	914	835	613	1390
AKAP1_GCTTCTCTGCGGGGACTACG	AKAP1	553	521	681	1044	591	1533	1319	963	2258	1759	1130	1128	958	1981
AKAP1_GGTGTTAGGAAGAATGCCCG	AKAP1	185	406	137	106	220	66	422	672	621	892	376	463	268	435
AKAP1_GTCCGGCAACTCTTCACTGG	AKAP1	4265	4763	4134	3245	3378	5802	11216	10954	10735	13187	9118	5175	4620	9100
AKAP1_TGCAACCTTGCCAACCGTGG	AKAP1	265	435	695	694	275	804	1107	2565	1498	2637	1254	313	852	1095
AKAP1_TTGGAATTGGAGAACAGCAA	AKAP1	991	947	796	436	969	979	2592	2146	2671	3249	1805	611	691	2448
AKAP12_AAGCTGGAAGCCCTACCGAA	AKAP12	831	1046	1143	716	661	1136	2637	2616	1573	3385	2359	2597	1000	2876
AKAP12_AGAGATGGCTACTAAGTCAG	AKAP12	719	1018	505	746	745	571	1189	2119	2275	1957	2008	956	905	1308
AKAP12_GTGCTGTCCAAACCCCCCGA	AKAP12	548	327	583	824	450	1995	1227	1213	1051	2928	1354	1006	625	1467
AKAP12_TCATATTCAGCTGATAACCG	AKAP12	828	1051	940	498	1478	443	1513	1325	1814	2008	840	2057	1287	1050
AKAP12_TGAAGCCGCACTGTTAACTG	AKAP12	1209	1277	2039	1295	1361	1114	3045	3436	4260	4319	2177	2990	2750	3865
AKAP7_AAAGTACCAATCCCTTGAAA	AKAP7	1443	1296	1442	1051	764	1659	2642	2824	2224	4344	4849	1794	1425	3585
AKAP7_AACTTCATGAAGGTCAAATG	AKAP7	318	514	811	718	344	561	986	1391	1256	1700	769	1261	651	1594
AKAP7_CATTCCAATCACCAACAAAG	AKAP7	4256	4332	6930	5645	4263	5941	12220	16251	13646	14018	11207	9172	6907	10504
AKAP7_GTAGATATTCAGGATGACTG	AKAP7	3396	3252	3559	2772	2654	3540	8922	11161	8385	9926	9810	4713	5953	6895
AKAP7_TAATAATTGCATCACCAGCA	AKAP7	712	900	1260	1691	679	1439	2163	4082	2870	2831	2823	1493	961	1964
AKAP9_AATCATTATTAACCACAACA	AKAP9	425	461	329	490	211	494	657	659	1031	1273	1383	358	432	947
AKAP9_ACATAAGTCCCTTAGTACAG	AKAP9	1120	1152	1502	1239	527	956	1844	3404	2971	2549	3239	2424	1931	3505
AKAP9_ACTTCGAGAGCGCCTTCATG	AKAP9	2724	4650	2950	2363	2262	3381	6210	9007	7139	12259	9553	5931	6030	9787
AKAP9_CAACAGCAGTACGCAAACAC	AKAP9	349	395	429	446	606	279	298	620	1021	1021	1337	412	620	1119
AKAP9_TGAATACCTTGGCGGAACCG	AKAP9	1030	1374	1129	1204	1632	1079	2253	2327	3252	3719	4260	1810	1896	3312
AKR1C1_AATGAGCAGAATCAATATGG	AKR1C1	5251	4674	4825	4131	2630	4595	7369	10087	11102	10933	9167	7375	5146	7184
AKR1C1_AGTGGATCTCTGTGCCACAT	AKR1C1	364	639	1263	533	455	408	1098	1478	1522	752	375	1295	863	993
AKR1C1_CTGGAAAATGAATAAGGTAG	AKR1C1	1084	1207	3558	2835	2173	3690	4780	7357	7177	8354	7165	4207	3181	6104
AKR1C1_GGATCATCTCCAGCTGCCTG	AKR1C1	2081	2372	4974	2714	2624	3530	5813	8806	7025	9495	9124	7431	3889	8145
AKR1C1_TCGGACCAACTCTGGTCGAT	AKR1C1	457	462	546	417	351	731	1112	1423	1447	3399	1739	594	590	1899
AKR1C2_CATGTGCAGAATCAATATGG	AKR1C2	2152	1745	2028	1427	1783	2096	3586	4685	4366	4502	4130	3120	3338	3157
AKR1C2_CCAAACACTCACCTCCCATG	AKR1C2	1950	2412	3345	2326	2604	3482	4227	7756	7311	9118	7744	5174	2090	6352
AKR1C2_CTGGAAAATGAATAAGATAG	AKR1C2	1173	1316	1981	1097	937	1229	1796	4220	2466	5054	2392	1790	1384	5674
AKR1C2_GGATCATCTCCAGCAGCCTG	AKR1C2	1591	2057	2023	1951	1523	1175	4876	7815	3442	3414	4872	4118	3822	5773
AKR1C2_TGGCACCTATGCGCCTGCAG	AKR1C2	516	522	405	295	1345	408	1221	1122	1605	1861	686	1816	453	983
AKR1C3_AATGAGCAGAATCTATATGG	AKR1C3	2190	2430	3519	2073	1976	4233	4530	5802	5493	6221	5656	3648	3323	7024
AKR1C3_AATGTCATCCGTATTTCAAC	AKR1C3	1127	748	1093	931	426	450	1418	1570	1322	2305	1783	1291	523	744
AKR1C3_AGTGGATCTCTGTACCACCT	AKR1C3	620	420	270	324	488	737	919	366	897	1321	897	1493	600	980
AKR1C3_CAACTCTGGTCGATGAAAAG	AKR1C3	631	749	1185	794	458	422	1182	1229	1604	1835	1286	914	1367	2076
AKR1C3_GGGTGTCAAACTTCAACCGC	AKR1C3	663	560	768	571	313	284	928	579	2139	1150	1424	665	673	1078
AKR1C4_AATAAGCAGAATCAATATGG	AKR1C4	3071	2881	2247	2207	1272	2560	4864	6368	4768	5407	3964	3721	2374	4508
AKR1C4_CACTTTCTTTCAACCACAGA	AKR1C4	5508	5757	9070	6662	5555	8394	12287	17454	16574	19038	13251	9377	10543	13438
AKR1C4_GGATCTCTCTGCCACATGGG	AKR1C4	1222	1271	3410	2003	2310	2452	3250	4161	4718	4313	3530	2743	2209	3815
AKR1C4_TCCCTACCTTGAGAGCCATT	AKR1C4	1029	1283	1585	1218	22605	1475	2699	4278	3815	5078	4201	3262	1501	4156
AKR1C4_TGGTCACTTCATGCCCGTAT	AKR1C4	453	555	616	548	151	444	1112	1545	1836	1720	2906	837	941	1202
AKR1C7P_ENST00000432689.2_AAAATGTCCTCTCTCTTCAC	AKR1C7P	2121	2149	4174	2525	1770	2167	4935	4676	5832	9049	5239	4095	3665	5085
AKR1C7P_ENST00000432689.2_AAATGTCCTCTCTCTTCACA	AKR1C7P	2265	2864	2990	2801	1793	4284	3899	7454	5688	7193	5750	4396	2755	5246
AKR1C7P_ENST00000432689.2_ATCAGCAATCTTCTCTCGAA	AKR1C7P	543	475	1218	467	1088	362	1262	1332	1624	1746	1574	697	747	1668
AKR1C7P_ENST00000432689.2_ATTCGAGAGAAGATTGCTGA	AKR1C7P	834	1219	1206	1917	1588	1940	1954	4661	2841	5260	3534	1489	2510	2741
AKR1C7P_ENST00000432689.2_TGATGGCCCTGTGAAGAGAG	AKR1C7P	4027	4131	7016	6031	5882	7834	12297	19143	13949	17449	16023	9649	11028	14843
AKR1C8P_AGGTTTAACCAGGTCCATTG	AKR1C8P	306	541	411	399	352	207	590	1517	1365	2039	1593	1644	488	1122
AKR1C8P_GGAGTAAGAGTCATGCCTTG	AKR1C8P	1430	1816	2512	1794	1769	1436	5597	6349	2614	5340	5336	2516	1892	3414
AKR1C8P_TAGGACCTACAAACCTATAG	AKR1C8P	245	131	233	166	120	49	325	347	406	344	625	377	160	873
AKR1C8P_TCCATTGCCAAGAAACACAG	AKR1C8P	3569	3244	6779	4691	5163	6041	9371	16160	13929	15807	14442	9658	7805	14574
AKR1C8P_TGAAGCAAAGCCATTCAGTG	AKR1C8P	553	626	1132	664	399	821	1430	2670	1854	1825	3837	1329	763	1980
AKTIP_CATCTTGTATAGCGATCTGA	AKTIP	611	949	634	455	346	1145	1209	1007	916	2300	1545	745	1140	2255
AKTIP_CTTCACATCCAGCTCACCTG	AKTIP	2145	2368	2410	1322	1511	2201	4205	5875	4163	6224	3060	2902	1565	3163
AKTIP_GAACCATAATCATATTTGGC	AKTIP	678	779	481	294	262	477	859	825	884	1189	899	459	459	862
AKTIP_GGAGTAATATTCATACGGCA	AKTIP	529	709	620	734	520	388	717	722	856	1407	725	567	305	973
AKTIP_GTTGTGAAGCAGAAGCTACC	AKTIP	995	981	1034	1004	918	727	1378	2862	2367	2106	1903	1369	948	1909
AL021546.6_ENST00000551806.1_CCCGGGGAGCGCGACGAAGA	AL021546.6	594	652	387	387	279	1568	456	1117	504	696	1183	693	497	1717
AL021546.6_ENST00000551806.1_CGGGTCTCTCGTGCTCTCCG	AL021546.6	706	404	338	234	448	137	783	1434	882	1074	920	710	816	1690
AL021546.6_ENST00000551806.1_CTTCTTCGTCGCGCTCCCCG	AL021546.6	2121	1973	403	391	848	1479	842	2147	979	2470	4083	2574	2960	6304
AL031594.1_ENST00000516315.1_AGTATGAGATCACCAAGACC	AL031594.1	1029	1329	2148	1199	890	1018	2503	3106	3210	3381	2808	2600	2440	2782
AL031594.1_ENST00000516315.1_GATGATCTCAGAAGACAGGT	AL031594.1	525	466	871	303	189	447	277	1204	603	1041	2164	919	236	1076
AL031594.1_ENST00000516315.1_GTATGAGATCACCAAGACCA	AL031594.1	951	863	1043	864	936	934	2331	2483	2032	1708	2100	2894	1743	1996
AL031594.1_ENST00000516315.1_TAATGATGATCTCAGAAGAC	AL031594.1	851	755	1309	1030	533	270	2035	1641	1077	1311	1622	1191	670	2066
AL121652.1_ENST00000408399.1_TTATATATATACACACATAT	AL121652.1	299	309	292	344	148	301	462	617	595	624	263	289	143	484
AL121652.1_ENST00000408399.1_TTTATATATATACACACATA	AL121652.1	341	596	308	191	170	420	270	273	118	268	164	290	99	186
AL157902.3_ENST00000425010.1_ATGGAGATGGGAAAAGCCTG	AL157902.3	1698	1799	1985	1387	656	798	3775	3898	3051	4310	1932	2481	1025	4349
AL157902.3_ENST00000425010.1_CAACGCGAAAATCCCCAGAG	AL157902.3	343	412	558	265	423	472	521	546	848	584	343	310	601	1581
AL157902.3_ENST00000425010.1_CTGCCTGCGAGAGAATAGGA	AL157902.3	881	1437	1739	1304	1595	1209	4263	4787	4140	3639	2436	4044	3246	4669
AL157902.3_ENST00000425010.1_CTGGGGAAGAGAGAGTTATG	AL157902.3	1666	2112	1830	900	1637	1759	3387	3144	2222	3602	2668	2400	2205	3512
AL157902.3_ENST00000425010.1_GTTACCCGCCTCACTCCTGG	AL157902.3	485	533	689	267	192	1006	527	1948	672	1007	1417	382	273	1364
AL359693.1_ENST00000597800.1_AGATAATGCCTCTCTTGATA	AL359693.1	2852	2874	3985	2909	2834	6293	6814	7924	7571	8116	5910	6744	4112	5786
AL359693.1_ENST00000597800.1_GATAAAACTTGTCTATTTCG	AL359693.1	2223	2305	2437	1495	868	1815	4375	3727	5227	4482	3756	2644	1732	4302
AL359693.1_ENST00000597800.1_GCTGTGATCCTTATCAAGAG	AL359693.1	326	507	710	388	633	476	942	612	1632	896	643	1116	1001	677
AL359693.1_ENST00000597800.1_TATAAACAACAAGAAGAATA	AL359693.1	512	605	594	542	230	458	663	370	1104	1138	566	939	546	764
AL359693.1_ENST00000597800.1_TCGTGGAAAAAAAATGCCTA	AL359693.1	1236	1253	1628	1785	994	1199	3236	2535	2935	2970	2337	1776	1041	2324
AL441883.1_ENST00000600057.1_AAAAAAAACAAAATGCCAAG	AL441883.1	878	808	1473	1222	1091	959	2751	2240	4416	3250	1988	1097	1004	1327
AL441883.1_ENST00000600057.1_ACCAAGATCTGAGAGATTCA	AL441883.1	908	674	579	466	291	588	896	1080	577	521	521	319	977	846
AL441883.1_ENST00000600057.1_ATAAAAGCTACTTGGCCGTA	AL441883.1	765	655	963	782	379	491	1509	1123	921	1049	1811	975	1062	1106
AL441883.1_ENST00000600057.1_CCAAGAGGTTTAAAAGACGG	AL441883.1	982	1574	919	648	703	621	1767	1518	873	2963	1609	1068	733	2905
AL441883.1_ENST00000600057.1_TCCTGTCTCTTGCCAACAAG	AL441883.1	891	1013	778	665	339	686	1358	1115	979	1933	2295	842	1446	2093
AL450992.2_ENST00000434182.1_ATCACTGTATACTAAAAAAC	AL450992.2	641	631	285	214	161	350	218	894	524	579	477	592	443	378
AL450992.2_ENST00000434182.1_GTATACAGTGATTTAGACTC	AL450992.2	840	1154	653	424	118	391	1260	2145	1058	1586	1030	1094	767	2947
AL450992.2_ENST00000434182.1_TATACAGTGATTTAGACTCT	AL450992.2	665	610	673	492	266	374	780	407	642	968	870	426	390	1395
AL450992.2_ENST00000434182.1_TTCATTCAAACACTCCCAGA	AL450992.2	1757	1295	1331	1577	1125	1623	3578	5287	2619	3726	2315	1691	2017	2892
AL450992.2_ENST00000434182.1_TTGCTCTTCATTCATGGTCA	AL450992.2	1694	1261	2342	1710	1588	2576	3221	5704	8090	7000	3366	3295	1884	4252
AL512791.1_ENST00000458940.1_CCCTCTGTCCCAGGCAAACC	AL512791.1	765	1066	1396	962	570	518	2125	2327	562	1256	2935	2258	1588	1479
AL512791.1_ENST00000458940.1_CCTGGTTTGCCTGGGACAGA	AL512791.1	914	684	1208	778	402	930	1026	1983	1758	1681	1901	1647	942	1378
AL512791.1_ENST00000458940.1_CTGGAAAACCCCTCTGTCCC	AL512791.1	2500	2703	4591	2776	1823	5231	5933	5679	5032	6186	6238	4354	3569	7737
AL512791.1_ENST00000458940.1_CTGGTTTGCCTGGGACAGAG	AL512791.1	2235	2234	3917	2879	1974	4264	5657	10206	5514	10395	4845	4774	5258	6840
AL512791.1_ENST00000458940.1_TCCTGGTTTGCCTGGGACAG	AL512791.1	172	326	277	240	148	177	380	864	654	727	932	782	870	627
AL590452.1_ENST00000596396.1_ATGAACATCAGACACATCTG	AL590452.1	522	503	423	444	79	312	169	663	155	271	319	545	220	415
AL590452.1_ENST00000596396.1_GAAGTGTCCTTCCAACGCTA	AL590452.1	642	413	398	354	535	396	496	1720	871	983	1407	768	258	458
AL590452.1_ENST00000596396.1_GGACATATGCCTACATGACT	AL590452.1	1099	955	554	584	488	246	636	1413	1375	671	805	497	405	1682
AL590452.1_ENST00000596396.1_GTAGCAGTGCCTAGTCATGT	AL590452.1	3466	3252	3080	2890	1816	2152	8625	7042	5124	8297	6579	5944	3313	5874
AL590452.1_ENST00000596396.1_TGAACATCAGACACATCTGT	AL590452.1	445	745	362	280	130	166	667	1401	1160	512	1133	258	242	1189
AL713997.1_ENST00000582090.1_CAGACTGGTCTAGAACTCCT	AL713997.1	1145	876	64	47	50	79	58	80	20	45	30	14	35	39
AL713997.1_ENST00000582090.1_CAGGAGGATCGCTTGAGCCC	AL713997.1	1201	1410	47	51	41	57	21	53	37	27	40	29	22	42
AL713997.1_ENST00000582090.1_CAGGAGTTCTAGACCAGTCT	AL713997.1	674	768	61	39	32	69	28	53	25	29	69	38	133	355
AL713997.1_ENST00000582090.1_CCAGGAGTTCTAGACCAGTC	AL713997.1	490	686	101	41	24	36	25	160	13	12	26	123	59	154
AL713997.1_ENST00000582090.1_CTCAAGCGATCCTCCTGCCT	AL713997.1	1963	2105	103	83	84	102	55	85	63	103	88	42	64	108
ALK_ACCAGTTGGACAGTGCTCCA	ALK	885	700	1353	939	1756	1155	2054	4047	2768	2281	2393	2227	1296	3161
ALK_CCATACCTTAAATACGTAGG	ALK	420	577	750	467	516	372	674	940	969	1388	1543	614	662	1510
ALK_CTGTAGCACTTTCAGAAGCG	ALK	432	304	296	303	561	290	382	383	768	653	347	581	363	363
ALK_CTGTCCAGGGTGCTGAAGGG	ALK	2449	2808	3422	2609	1652	4060	6870	7717	8078	8019	7762	4060	5556	5446
ALK_GCTTAATATTCACTTCCCCG	ALK	768	954	631	715	363	840	927	1264	2364	2497	1060	1286	765	939
ALS2CL_ACACGCAGCGAGTACTGGCG	ALS2CL	403	372	750	684	162	209	2099	2381	831	366	231	353	407	950
ALS2CL_AGCACCGACGAGGTGTACAA	ALS2CL	742	616	297	332	691	914	1203	1334	1390	1667	517	594	733	884
ALS2CL_CCTTCAGCATCACCCAACCC	ALS2CL	2575	2129	2823	2282	854	1089	4578	9358	4846	6471	6799	4802	3741	7077
ALS2CL_GGAAGGTATATTCTGCGCAG	ALS2CL	2521	2336	2023	2122	928	1361	3767	6048	3484	4527	5369	4470	2394	5283
ALS2CL_GGAGGGCTCGTTCGGCAGTG	ALS2CL	3062	3930	4830	4197	3992	4111	6010	11066	7920	13111	9132	6402	5717	9921
ALS2CR11_CATGCACATTAAAGGGTCGG	ALS2CR11	1071	1078	1178	818	460	952	3014	2198	3049	4509	3148	2053	1108	2976
ALS2CR11_CGCTTATCATCATAACGTCT	ALS2CR11	679	635	574	583	1103	838	862	1197	2997	1558	2100	913	641	1314
ALS2CR11_GACTTAAAACACTTACGTCA	ALS2CR11	1595	1422	1355	1439	1513	924	2360	3494	4202	3500	2053	1058	1668	2183
ALS2CR11_TCAGCTTCCTCATTTACAAG	ALS2CR11	856	1268	1767	974	1162	1559	2335	3859	4215	3445	2284	1286	1980	3213
ALS2CR11_TGAAGAACTGGAAATAACAC	ALS2CR11	613	574	509	300	347	923	1640	2328	1513	1897	1268	847	672	721
ALS2CR12_ACAGCGGAGATCCATTTCAC	ALS2CR12	1081	803	951	818	649	1172	1806	2501	3099	3357	1464	1546	1496	1734
ALS2CR12_AGAGAAGTGGTCAAAACAGA	ALS2CR12	2912	3166	4622	3376	3629	4622	6442	7640	8215	13985	5413	5425	5155	8244
ALS2CR12_GAAGTGATCAACGTGTCACC	ALS2CR12	557	653	909	632	502	369	925	726	1447	2113	1444	1576	1705	2543
ALS2CR12_GAATCGGAGATCCCGGACAA	ALS2CR12	810	1162	1153	642	1318	686	3106	1222	2063	2090	1526	1171	833	2747
ALS2CR12_GTTCTTGCGTGGTAGTTGAG	ALS2CR12	2059	2385	2550	2369	1539	1702	3548	6681	6155	7256	6156	3969	4220	5660
ALX1_AGCATCACGTGCGCTTGGAG	ALX1	686	512	743	678	456	557	1279	4962	1474	882	1377	1169	1499	2536
ALX1_CAAAACTGATATATCATAGG	ALX1	561	372	834	330	135	759	473	1084	353	791	1044	631	358	1254
ALX1_CTCCGAATGTCTCCCGTGAA	ALX1	1412	1223	2087	2034	1025	1518	4464	4210	4322	3535	4550	2704	2774	5495
ALX1_CTTCACCAGTTTGCAGCTAG	ALX1	387	702	468	350	300	535	658	1249	1346	1582	1581	570	585	2814
ALX1_GTCTCCATAACGTGCTCCAG	ALX1	918	537	505	390	365	480	1784	2260	1622	1679	1174	1384	673	2288
AMDHD2_CCACCGCGACCCAGGCATCG	AMDHD2	584	333	463	472	277	2317	469	840	1236	739	910	813	337	1112
AMDHD2_CCGGACACAGACGTCCATTG	AMDHD2	533	434	573	550	672	887	559	1205	568	1286	1074	917	329	1295
AMDHD2_CTTGTGATAAACCTCCGGTG	AMDHD2	371	345	295	279	268	616	627	980	252	443	267	498	301	1454
AMDHD2_GGACGGTCTGACGGCCTACG	AMDHD2	624	465	461	598	406	619	1926	1571	1127	840	718	531	1082	1432
AMDHD2_TGAATCCGGGAGCCAAGATG	AMDHD2	2522	2205	1956	1768	1835	3492	3439	6028	3372	5065	4839	4319	3495	5298
AMFR_ACAGGGACAGGACTCGACCG	AMFR	866	834	748	634	656	756	3147	4816	1811	2569	1561	686	973	1644
AMFR_CCTCAACCACGAAGGGACGT	AMFR	2425	2812	3208	2680	2563	2750	4994	5936	7401	9309	6447	7769	4390	6095
AMFR_GCACAAGAACTATCTACGTG	AMFR	909	643	429	295	285	1069	1172	905	1158	1892	648	1026	564	1744
AMFR_TGCCGACAATAATCGTGTCA	AMFR	350	649	526	692	593	728	692	2031	1181	2093	782	710	502	417
AMFR_TGTCTCTCACTCACTCGAAG	AMFR	1193	652	1195	619	389	1408	1111	3363	2423	1677	1520	1132	1573	2579
ANKFN1_AGCAATGCACCTCAACACAC	ANKFN1	910	955	1371	990	1097	2975	3576	3607	3111	5684	3038	1476	2003	3533
ANKFN1_AGCACAAAATTACAAACCAC	ANKFN1	3386	3890	3965	3247	4364	3748	5948	8185	9551	11510	7997	5384	6172	8052
ANKFN1_CCTCAACACACCTAACAGCG	ANKFN1	538	365	647	410	303	793	2002	1159	810	1600	671	1003	440	831
ANKFN1_GGTTACCATGAGACAGACAT	ANKFN1	3015	2713	3324	3158	3010	3963	5213	6518	7554	9689	6601	3983	3756	6216
ANKFN1_GTATGTGGGAAGATATAAGG	ANKFN1	922	1107	915	574	400	1319	1866	2949	3029	3357	1298	1484	1354	1379
ANKIB1_CAGTAAGACTAACGAAACAA	ANKIB1	455	434	338	420	266	256	1008	836	1848	1967	1300	412	1913	918
ANKIB1_GGGAGTTAGTGAAGCCTACG	ANKIB1	1167	928	1191	1243	424	1048	2288	5006	3238	3143	2301	2036	2372	2556
ANKIB1_GTCCACAGGGCATATCCACA	ANKIB1	3224	3555	3961	2852	2421	2468	7744	8725	6356	13141	7053	4635	5393	7355
ANKIB1_TGAAGTCATTCAACACGTGG	ANKIB1	329	410	470	267	97	152	744	1495	665	506	1235	925	1849	957
ANKIB1_TGCTGCATTAGACAAACGAG	ANKIB1	344	242	478	409	46	196	143	1652	910	673	1261	1340	528	665
ANKLE1_ACCTAGGTCTCAGGGCACGG	ANKLE1	731	792	1294	825	736	1220	3163	2167	1167	1614	1930	1897	1336	2362
ANKLE1_CTCAACCGCTGTGACGAAAG	ANKLE1	374	390	401	647	357	2231	1099	891	725	470	2049	477	372	759
ANKLE1_TAGGAAATCGACCGACCAGG	ANKLE1	676	812	821	553	628	654	1096	790	1172	1590	1275	895	466	1176
ANKLE1_TCAGTGCCTCGACAGATCTG	ANKLE1	711	708	1327	1100	537	492	1898	3595	1699	2569	1375	1754	2607	1975
ANKLE1_TCCTGCAGGATCTCGACACG	ANKLE1	417	444	563	226	282	480	483	1195	1399	1120	569	175	445	1573
ANKRD16_CAGTCAAGGTGCTTCTTAAG	ANKRD16	250	471	437	328	201	523	1176	412	1413	1651	584	492	613	1129
ANKRD16_CCACCAACCGAGACTACAAG	ANKRD16	1669	902	1741	1571	1067	5233	1953	3903	3055	4240	2950	2220	2683	3913
ANKRD16_GCCTGCACAAGGAAGAACCT	ANKRD16	326	699	597	309	601	499	1639	1452	1387	1959	1579	1415	1358	1326
ANKRD16_TGATGGACGCAATCCAGTGT	ANKRD16	952	654	688	593	678	950	1598	1689	1606	2530	2231	1500	1189	3387
ANKRD16_TTCCACATTGCCAGTCGAGA	ANKRD16	1877	1744	1923	1205	1953	1849	2663	3102	3113	4473	3262	3786	2199	2622
ANKRD34A_ACGCATGGTACGCTACCTCC	ANKRD34A	950	730	521	484	336	543	182	1320	599	691	896	440	916	831
ANKRD34A_CCCTCAGTCCGAGATCACGC	ANKRD34A	2155	2635	1508	1335	723	952	3749	4753	2986	4676	3661	3233	2245	4762
ANKRD34A_CGCATCACCCTCATTCACGT	ANKRD34A	1696	1979	1068	1193	583	779	3602	3588	3213	3060	3828	2675	2388	3541
ANKRD34A_CTGTGACGTCGGGAAAGACG	ANKRD34A	505	504	572	253	514	663	301	447	531	1402	1756	257	1127	1779
ANKRD34A_GCTGTGTTTCGGCGAGAGAG	ANKRD34A	840	1123	885	586	493	1163	2705	5514	3333	3201	3696	3813	1536	3863
ANKRD34B_CAATGCCGATCCCAACATAC	ANKRD34B	954	892	1193	940	407	1374	1808	2334	2968	6393	937	1082	1006	2468
ANKRD34B_CAGAGTGGCTTCATTGCAAG	ANKRD34B	766	403	752	1008	628	651	1333	1564	1227	2561	777	2073	763	1565
ANKRD34B_TAATGAGAGCAACGACCGTG	ANKRD34B	2277	1798	1669	1217	677	1238	4349	5061	4533	4311	4632	2940	2187	3166
ANKRD34B_TAGAATGGTCTTGCAAGCTG	ANKRD34B	2607	2430	2655	1605	1170	1812	4149	8767	6330	7792	5274	2705	2911	5283
ANKRD34B_TGACACCCATCTATATCCAC	ANKRD34B	1486	1328	931	1035	879	1876	3067	5372	2831	3083	1951	1416	2294	1138
ANKRD35_ACCCAGCGATGCGATCATCA	ANKRD35	889	1203	915	776	1034	499	701	3385	1820	1826	2224	1421	1626	1938
ANKRD35_AGCAGAACCTTAACACACTG	ANKRD35	770	1064	2021	1243	980	626	3375	2234	2279	4463	3094	1364	1563	10231
ANKRD35_GGATGAAGACCCGTGCTCGG	ANKRD35	205	192	163	189	22	214	109	815	172	412	160	567	32	760
ANKRD35_GGTCCCAACCAGAAGAACAG	ANKRD35	521	539	314	280	68	154	469	709	983	1380	776	536	331	565
ANKRD35_TTTGTCAAGACCGGTCATGG	ANKRD35	627	534	382	533	122	445	562	2148	686	1028	1758	1276	586	1624
ANKRD55_CACCACCTTTGATAGCATCG	ANKRD55	1010	820	1067	988	418	1056	1206	2807	1495	2243	1462	1436	1271	4522
ANKRD55_CAGTACAGGGCATAGGCCAA	ANKRD55	955	866	1223	629	310	374	720	1976	2461	1313	2054	1503	1011	2211
ANKRD55_CCTCATATCGGGCTCAGCAG	ANKRD55	752	761	956	742	531	1051	1212	2789	1491	2135	2081	1681	1760	2545
ANKRD55_GGGAATGACACCACTCCACT	ANKRD55	1570	2042	2311	1964	1874	1232	2955	4863	5486	5463	2372	3049	3013	3573
ANKRD55_TGGCCAGGCATAAACTTGTG	ANKRD55	1131	1136	1873	1202	881	1116	3954	7346	3163	4038	2459	1411	2039	2901
ANO1_CTGCAGGTCTTGTCGCAAAG	ANO1	324	508	855	603	759	1401	1205	2415	2270	641	693	1651	337	1210
ANO1_GAAGCGCCGGCATATTCCAG	ANO1	570	556	344	399	332	572	344	754	918	1438	824	776	726	867
ANO1_GCTGGCCAATGGTGTGTACG	ANO1	2571	2923	4244	3476	3692	4090	7069	7822	8101	11689	8289	4896	5204	10186
ANO1_TACCACATTAATGAGACCCG	ANO1	1360	793	661	614	616	1270	1303	2278	1321	2230	1517	1002	775	1731
ANO1_TCCTCGTGGTAGTCCATCGG	ANO1	499	331	778	379	239	347	733	761	970	1523	1602	477	676	1100
ANO8_AGAGGAATGGAAGCGGAGAG	ANO8	972	782	1339	1099	748	999	2021	1948	2166	2933	2077	1280	1396	1847
ANO8_GACTCGCCTCTCATACGTGG	ANO8	1495	823	1080	709	393	987	1190	1213	1594	1003	851	923	1277	1509
ANO8_GGTTCAGAATACGCTGCTCG	ANO8	1106	730	884	606	408	502	1416	2228	480	782	1733	966	684	1135
ANO8_GTCTTGGATTGACCCGCCGG	ANO8	811	562	542	171	299	418	1042	883	1076	1396	991	850	503	1071
ANO8_TGAGCAAGAAGACACAGACG	ANO8	968	956	875	551	608	888	1379	1698	1287	1515	2134	1527	926	1461
ANP32E_AGTGATAATATAATTTCTGG	ANP32E	947	1294	328	367	112	363	522	1541	882	498	507	1113	290	811
ANP32E_CTTACCTACCTCAATCTGAG	ANP32E	1398	1483	748	925	225	931	877	1831	1825	2039	3737	1674	1104	1320
ANP32E_CTTAGATGGATTTGATCAGG	ANP32E	4290	4638	4958	4016	2771	3076	6384	7922	7202	7301	9357	6355	6886	8160
ANP32E_TAATTGCCTGTGTGTCAATG	ANP32E	858	884	1441	1436	431	943	1786	3572	1314	3462	1285	1367	1809	2698
ANP32E_TTTCGAAGTTTATTTAAGCT	ANP32E	670	869	807	787	501	2075	1148	1492	2101	2859	1762	1477	1677	1912
ANXA11_ATAACGTGGCCACCTATGCG	ANXA11	740	872	867	326	204	807	467	1666	1305	1842	2107	830	1091	758
ANXA11_CATGCCCAACCTGTACCCTG	ANXA11	1288	1200	1823	2232	2017	2351	2275	2952	3423	5292	3554	3216	2633	3126
ANXA11_CGAGCTACCCAGGATACCCG	ANXA11	730	959	579	419	625	263	981	1405	1823	2433	1703	927	1113	1628
ANXA11_GGTGGATACATCCCATAGGG	ANXA11	234	427	303	232	278	138	362	712	1218	644	560	466	362	655
ANXA11_TTATCTCATAAATGTCAAAG	ANXA11	1313	1259	1890	1348	1982	3404	2420	5424	4996	3589	2206	2190	1623	2954
ANXA13_AAACTTCGAGAAGACAGCGT	ANXA13	1205	798	1176	580	755	573	1633	1945	1730	2044	1195	1533	1253	1365
ANXA13_AGCCTCGAATCAGATGTCAA	ANXA13	2741	2946	4902	2688	1964	3132	8137	7996	8745	10831	6418	5289	6106	9443
ANXA13_CAAGCTCATCAGTGCCCCAG	ANXA13	986	1064	1620	947	1718	1315	1637	1648	2596	3266	2788	1755	1234	1994
ANXA13_GTACAAGGCAACGTACGGCA	ANXA13	462	687	657	786	163	1463	1727	2915	988	1594	536	1889	520	1666
ANXA13_TCGTGCACAGGACCTCAATG	ANXA13	535	700	820	657	415	656	1098	1408	1169	1772	947	1472	457	1412
AOX1_ACAGGTGAAATACATATGGG	AOX1	1913	2068	1938	1815	2824	992	2006	3501	4117	4577	3573	2105	2219	2372
AOX1_CAGTGAACATCCCCTACTCA	AOX1	3604	3509	5536	3793	1652	8242	8182	8419	12271	13018	7217	6866	5219	8702
AOX1_CATATATAACCTACCACCAA	AOX1	1445	977	1316	1122	520	1408	2127	2956	3331	4575	2264	1979	1614	3989
AOX1_CTGGTGTGAAGCATGCCACG	AOX1	262	350	378	175	144	410	116	1075	964	833	952	387	309	185
AOX1_GGGGTTCTACATACCCACAG	AOX1	400	540	564	402	290	1290	925	1547	1598	2495	715	614	574	955
AP000439.3_ENST00000542064.1_AGATGTGCACCTGCCGAGCT	AP000439.3	1456	940	1135	626	5132	473	2325	2999	1702	1906	1988	1572	2721	4399
AP000439.3_ENST00000542064.1_CAGCTCTTTCAGGAAGCCCC	AP000439.3	337	523	388	429	315	323	407	974	1854	1399	931	556	388	1874
AP000439.3_ENST00000542064.1_CCCAGTGGAGGACCCAGCAT	AP000439.3	801	818	1305	741	473	897	1484	1908	2164	2602	1133	1130	691	1703
AP000439.3_ENST00000542064.1_GAAAGAGCTGCCTTCTGAGC	AP000439.3	715	1227	1683	877	1315	1055	2357	2702	2851	2980	4362	2490	1799	3414
AP000439.3_ENST00000542064.1_TGCACATCTTCCTAGCCTGG	AP000439.3	2252	1957	1481	1324	906	1083	3194	5365	3311	2883	2063	1789	1930	2639
AP001362.1_ENST00000597463.1_AGGGCGCCGGCGGCCCCTAG	AP001362.1	283	387	489	187	480	1270	646	460	1007	667	509	147	602	758
AP001362.1_ENST00000597463.1_CCGGCGCCCTTCCCCGTACA	AP001362.1	1414	1585	3330	1501	958	1760	3820	6060	2527	3925	3329	3659	2461	5573
AP001362.1_ENST00000597463.1_GCAGCGCAGGCCCGGGGCGG	AP001362.1	354	779	769	384	245	323	849	664	603	1333	2102	1311	550	760
AP001362.1_ENST00000597463.1_GGCCTGCGCTGCGGACGACC	AP001362.1	417	823	943	754	340	782	912	1798	1894	2698	1132	357	1307	1714
AP001362.1_ENST00000597463.1_TGTACGGGGAAGGGCGCCGG	AP001362.1	908	1034	1475	1234	614	1188	1835	2748	1744	1123	2289	1238	983	2116
AP005718.1_ENST00000408680.1_ACATACATAATTAAACATAA	AP005718.1	609	455	965	467	274	1108	983	1880	1155	1118	1305	921	484	1394
AP005718.1_ENST00000408680.1_GGTTGATGCAAAAGTAATCG	AP005718.1	2549	2764	1168	1293	936	1355	2066	1368	1345	1526	2550	1826	1394	2418
AP006621.5_ENST00000530083.1_CGCCGCTCCGCGCGCCCGGG	AP006621.5	1154	840	715	747	305	568	1394	1944	1580	1312	1385	791	1862	1979
AP006621.5_ENST00000530083.1_GACCGCCCGGGCGCGCGGAG	AP006621.5	289	571	329	482	704	167	756	809	1301	999	846	749	288	392
AP006621.5_ENST00000530083.1_GCAGCCCAGCCGACCCGGAC	AP006621.5	1223	1884	2170	2120	1192	1110	4484	5502	2725	3197	3228	1305	2507	3267
AP006621.5_ENST00000530083.1_GGTCGCGCCTGCTTTGGCCC	AP006621.5	447	381	744	539	208	533	857	807	744	1139	258	385	272	826
AP006621.5_ENST00000530083.1_GTCGCAGGTCGCGCCTGCTT	AP006621.5	333	757	1015	724	560	421	389	1134	1212	1638	877	1194	889	1585
AP006621.6_ENST00000533938.1_AAATATTTAACATCCTTGCT	AP006621.6	643	629	790	476	224	877	544	1371	1918	1270	1284	1216	1631	722
AP006621.6_ENST00000533938.1_AGTCGGCCCTCAGGATCTAT	AP006621.6	1318	1467	1207	818	588	1436	1477	3821	2262	1718	2043	1556	1688	1996
AP006621.6_ENST00000533938.1_ATCTATGGGTTCCGCATCCG	AP006621.6	596	1337	1037	927	497	620	1322	1301	1744	844	2288	1237	1298	2201
AP006621.6_ENST00000533938.1_GCGGAACCCATAGATCCTGA	AP006621.6	1493	1368	1483	1252	649	531	1969	3016	2147	1745	1285	1276	1195	3792
AP006621.6_ENST00000533938.1_TGCGGAACCCATAGATCCTG	AP006621.6	757	689	567	826	230	487	1366	1128	595	1291	1191	554	528	2275
AP006621.8_ENST00000528982.1_AGCTCCCGGCGCTAGCACCG	AP006621.8	1362	1841	2274	1355	651	1502	1527	3531	2924	2678	3360	2397	2534	4465
AP006621.8_ENST00000528982.1_ATGCGCGCCAAGAGGAAGCT	AP006621.8	272	456	514	390	145	431	1471	525	380	792	935	567	368	1211
AP006621.8_ENST00000528982.1_CCGGGTGGACGCGCGGTCGG	AP006621.8	428	364	318	160	137	264	763	675	499	706	772	1369	361	454
AP006621.8_ENST00000528982.1_GCCGACCGCGCGTCCACCCG	AP006621.8	210	533	308	614	241	361	277	780	523	390	241	343	417	585
AP006621.8_ENST00000528982.1_TGCGGGGCAGGGATGCGGCA	AP006621.8	1241	1064	965	908	1241	789	1548	3288	1153	1325	2335	1742	1882	1992
AP2A2_ATCAACCGGGACGACGTGCA	AP2A2	847	731	1599	1359	478	803	2479	2181	1114	2153	2285	1297	1999	2551
AP2A2_CAGCTCTGAGTTCTCCCATG	AP2A2	1890	1802	2388	2222	1112	8395	4606	4177	4739	4742	5209	2843	2022	3223
AP2A2_GAGCACGGCATTCTTCGCGT	AP2A2	383	477	248	169	331	213	1368	1187	639	674	970	441	458	860
AP2A2_GCTGAGTTCAAACAGATACA	AP2A2	552	588	1079	732	768	422	1631	1239	1469	2452	1046	919	1030	1128
AP2A2_GGGCGACTGGACATCCCGAG	AP2A2	480	280	551	794	24	168	915	1566	204	980	844	368	614	783
[truncated: 8,679 more rows]

## Sheet: Raw_counts_CRISPRko_3D
sgRNA	Gene	pDNA_1	pDNA_2	HMLE_1	HMLE_2	mesHMLE_1	mesHMLE_2	B80_T17_1	B80_T17_2	B80_T5_1	B80_T5_2	K5+/K19-_SV40_1	K5+/K19-_SV40_2	K5+/K19+_MEKDD_1	K5+/K19+_MEKDD_2
APC_AAGGCAAATCAGAGTTGCGA	APC	1241	2482	18	6	3	6	7	23	56	8	35	484	197	335
APC_AGGATGTAATCAGACGACAC	APC	1002	1134	63	16	2	2	12	26	89	44	23	7	52	34
APC_CAGCTTGATAGCTACAAATG	APC	930	1453	30	0	1	3	1	10	0	1	24	5	190	147
APC_CCTTCAACACAATACACCCG	APC	5797	6114	154	84	30	27	48	103	535	943	84	9815	1837	1273
APC_GGTTCAGAAACAAATCGAGT	APC	2314	2544	17	47	19	9	8	12	186	61	278	183	296	467
APLNR_CACAGACTGGAAATCCTCGG	APLNR	2912	2928	119	65	7	4	9	29	84	1	11	2092	836	615
APLNR_CATGGTGTTACGCACCACCG	APLNR	698	561	1	1	1	0	2	11	65	0	59	20	302	272
APLNR_GGGCACCACAAAGCCCACGG	APLNR	417	534	32	0	0	1	0	4	17	1	2	79	443	77
APLNR_TACGTGTAGGTAGCCCACAG	APLNR	2319	1038	56	13	2	1	2	12	50	83	36	14	255	1098
APLNR_TTCCGCAAGGAACGCATCGA	APLNR	4195	4926	135	170	415	10	17	78	423	54	557	2142	869	750
ARID2_CACAGTTTGTACTCCCCCTG	ARID2	3601	3145	228	142	15	4	11	34	446	457	328	713	1407	1074
ARID2_GCAGTCTCCATTACACACAG	ARID2	3515	3718	130	31	6	9	9	44	816	382	67	217	798	872
ARID2_GTAAGCCAGCCAGCTCAACA	ARID2	1888	1686	39	296	11	11	15	34	484	265	1592	3324	459	723
ARID2_TGTGGTAGGAGTAAAACGGA	ARID2	4140	5617	42	124	10	8	15	56	578	1200	26	203	1042	694
ARID2_TTTACTACTTGCTAATGCCG	ARID2	5470	8038	298	153	14	9	25	60	345	712	623	570	751	858
ATR_AGAACCTATTATCTCACAGT	ATR	2255	2549	25	48	9	7	4	12	23	77	16	57	175	200
ATR_AGTCAATTAGATGAACACAT	ATR	7658	8210	219	393	47	29	35	95	340	744	1596	10327	869	1665
ATR_CTGTGTGAGATGGTCAAGCA	ATR	1659	2310	242	140	3	3	5	22	0	2	34	120	187	103
ATR_TAATTATAGAATTAAACATG	ATR	2380	3133	141	22	5	6	5	15	15	9	175	127	284	192
ATR_TGACGTGCGAAAACAAGATG	ATR	2003	3256	78	14	9	6	7	34	115	49	9	326	563	1031
B2M_AAGTCAACTTCAATGTCGGA	B2M	4571	5666	562	354	18	7	17	78	2406	197	1183	2002	2196	1164
B2M_CTGAATCTTTGGAGTACCTG	B2M	13463	13975	735	653	41	24	48	186	1611	1427	3368	2982	3625	3818
B2M_GAAGTTGACTTACTGAAGAA	B2M	862	1110	89	56	2	1	2	20	32	21	53	5	301	845
B2M_GAGTAGCGCGAGCACAGCTA	B2M	1561	1651	166	1413	4	12	9	58	197	231	67	2261	271	288
B2M_TCCTGAATTGCTATGTGTCT	B2M	4338	7693	994	214	34	20	49	143	843	1036	4143	8030	1558	1716
BRIP1_AATGTGAAAGATCTACAGGT	BRIP1	2551	2244	22	59	4	1	5	15	26	306	84	224	154	302
BRIP1_ACCCTTAGAAACTACACAGC	BRIP1	4815	5466	127	207	12	16	19	40	524	241	203	1642	636	881
BRIP1_AGATGAAGCTCATAACATCG	BRIP1	1115	835	11	25	5	2	3	15	126	19	3	103	156	286
BRIP1_AGTTACCGACTACCTCAGGA	BRIP1	1546	2145	38	46	5	4	2	28	365	106	160	122	507	233
BRIP1_CACAGAGATTCCGACCCTTG	BRIP1	10355	11363	409	417	36	26	27	100	1715	1457	1703	3364	1797	2442
CD274_ACATGTCAGTTCATGTTCAG	CD274	965	944	27	29	6	1	2	16	153	142	40	129	342	123
CD274_ACTGCTTGTCCAGATGACTT	CD274	2568	2319	57	94	10	5	12	37	102	150	1097	615	434	949
CD274_CACCACCAATTCCAAGAGAG	CD274	2346	3024	96	102	23	14	21	57	359	288	918	7911	552	1558
CD274_GCATAGTAGCTACAGACAGA	CD274	3618	4534	92	76	8	4	10	27	49	814	63	748	801	1606
CD274_GGTTCCCAAGGACCTATATG	CD274	1702	2174	24	100	5	11	12	17	268	130	78	2731	411	646
CDC25A_CATGGTCAAGAGAATCAGAA	CDC25A	2151	1442	100	33	10	3	11	16	394	343	96	461	600	710
CDC25A_CCAGTAAGACCTGTATCTCG	CDC25A	1893	3214	45	28	7	5	3	31	81	210	12	1089	465	447
CDC25A_GAGACCAGAACGATCTCAAG	CDC25A	784	1254	6	3	2	2	2	11	19	405	11	52	146	728
CDC25A_TGATTATGAGCAACCACTGG	CDC25A	660	1480	32	74	10	4	8	7	73	2	116	385	112	990
CDC25A_TTTGTAGTTCTCATGACGAG	CDC25A	4729	5553	104	26	17	9	19	44	313	168	384	3072	888	1396
CDH1_AAGATTGCACCGGTCGACAA	CDH1	7846	8290	195	291	25	13	25	81	601	780	1360	981	1954	1859
CDH1_AAGTCACGCTGAATACAGTG	CDH1	1467	1895	22	66	95	5	5	28	270	86	545	15	661	273
CDH1_ACACGTAGCAGTGACGAATG	CDH1	1013	1962	3	34	4	8	15	25	332	197	208	2288	449	262
CDH1_GCAATGCGTTCTCTATCCAG	CDH1	3353	3304	49	154	9	8	7	48	604	546	696	1596	1172	751
CDH1_TGAACCACCAGGGTATACGT	CDH1	1300	1469	41	677	5	5	6	16	28	2	49	2041	4241	549
CDK4_AAGAGTGTGAGAGTCCCCAA	CDK4	3213	3332	66	82	19	11	23	32	515	89	641	4077	252	653
CDK4_CATCAGCACAGTTCGTGAGG	CDK4	2095	943	20	9	6	2	6	16	62	201	8	317	148	448
CDK4_CCAGATGGCACTTACACCCG	CDK4	3767	3204	78	87	14	7	9	31	221	293	186	1405	302	534
CDK4_GTCCACATATGCAACACCTG	CDK4	2890	3583	88	57	20	14	11	39	1414	862	613	6253	357	591
CDK4_TGCCACATCCCGAACTGACC	CDK4	5387	6550	75	1158	32	10	18	90	520	806	562	4135	677	816
CDKN2A_ACCACGAAAACCCTCACTCG	CDKN2A	3466	4244	148	1136	23	6	9	59	1364	161	791	592	1234	831
CDKN2A_CATCAGCACGAGGGCCACAG	CDKN2A	1334	2563	42	156	26	15	27	112	276	164	681	9576	536	499
CDKN2A_GATGATGGGCAGCGCCCGAG	CDKN2A	749	1561	97	128	0	0	3	3	8	36	5	57	1086	195
CDKN2A_GCACGCGCGCCGAATCCGGA	CDKN2A	1922	1471	37	62	7	5	6	31	80	148	1117	98	1301	308
CDKN2A_TCACATCCCGCGGCTCACGG	CDKN2A	1541	1548	68	22	6	3	7	13	108	141	163	12	463	521
CHEK1_ACACCACCTGAAGTGACTCG	CHEK1	1992	2163	45	157	6	3	3	25	57	35	9	276	420	222
CHEK1_GCTGTCAGGAGTATTCTGAC	CHEK1	2439	2233	13	3	8	6	8	11	3	0	252	89	125	105
CHEK1_TGCAGTAAGTACTATTCCAC	CHEK1	3962	3502	11	21	9	10	10	14	3	4	65	56	207	113
CHEK1_TGGTATTGGAATAACTCACA	CHEK1	854	781	10	1	0	3	1	6	0	0	1	3	24	22
CHEK1_TTTCTGGAGTACTGTAGTGG	CHEK1	3669	4969	6	12	8	8	11	23	44	1	20	25	191	113
CTLA4_CAACTCATTCCCCATCATGT	CTLA4	2340	2018	48	524	57	5	11	22	165	455	386	16	360	609
CTLA4_CAAGTGAACCTCACTATCCA	CTLA4	4759	4312	125	173	28	12	25	81	315	223	1081	4930	1609	1724
CTLA4_GTGTGTGAGTATGCATCTCC	CTLA4	1235	1515	20	35	5	8	10	20	14	136	631	2768	224	211
CTLA4_TGCCCAGGTAGTATGGCGGT	CTLA4	1257	1525	19	30	5	8	12	42	154	177	165	3473	118	270
CTLA4_TTCCATGCTAGCAATGCACG	CTLA4	819	994	13	114	5	1	0	6	1	7	7	107	110	62
ERBB2_AACTACCTTTCTACGGACGT	ERBB2	1918	3086	76	97	12	3	5	65	24	352	786	143	524	498
ERBB2_CAGAACCTGCAAGTAATCCG	ERBB2	1377	1942	61	19	18	1	7	11	78	213	41	602	197	280
ERBB2_CAGCGGGAGCCCTTACACAT	ERBB2	2103	2855	72	28	8	7	10	22	228	118	59	310	377	344
ERBB2_TCATCGCTCACAACCAAGTG	ERBB2	7515	9372	339	182	39	10	17	101	424	835	476	247	1505	2718
ERBB2_TTGGGATCCTCATCAAGCGA	ERBB2	1170	1047	65	3	5	3	12	20	26	140	1804	13	100	434
FANCC_CCAACAGTTGACCAATTGTG	FANCC	4823	4144	109	181	11	9	17	42	910	714	4756	190	1038	750
FANCC_GCAAGACACCTGTCTTCACG	FANCC	863	541	63	2	5	3	4	20	73	16	3449	60	136	203
FANCC_GTTCTTTGAGGCTGTAAACG	FANCC	7257	8777	69	351	18	23	34	116	1611	1604	2216	8841	1949	2088
FANCC_TGGGACACAAACTCGTGACA	FANCC	1205	1457	43	0	5	2	5	10	129	180	70	44	324	332
FANCC_TTTGATTGTCCAGAATTCTG	FANCC	1952	1515	76	14	3	1	4	10	113	71	4	935	333	179
FANCM_AATACAACAAGGCATAATCG	FANCM	6602	7164	60	135	15	15	21	65	696	514	333	656	1993	1279
FANCM_AGGTCATTTACCATGACCTG	FANCM	406	324	11	11	2	1	3	17	122	37	82	49	59	197
FANCM_GAGTGATCAACTTGATGTGT	FANCM	7848	7263	233	219	26	21	31	95	711	867	340	4012	1837	1848
FANCM_GATCAGTGGACAATACTGGG	FANCM	2171	2076	28	11	9	7	7	14	46	81	445	229	457	290
FANCM_TGACGGTGGTTACAACACGC	FANCM	1321	1579	47	33	6	0	3	12	513	24	200	191	756	212
H2AFX_CCGCGGCAAGACTGGCGGCA	H2AFX	1216	1331	32	32	6	1	5	6	58	9	155	54	150	246
H2AFX_CGCCAACGCGCTCGGCGTAG	H2AFX	957	751	51	25	2	0	2	6	115	322	7	6	181	154
H2AFX_CGGCGCGCCAGTGTACCTGG	H2AFX	1003	1109	11	24	1	0	1	11	28	17	16	57	91	141
H2AFX_TCCCAGTGGGCCGTGTACAC	H2AFX	1510	1335	59	7	3	3	7	21	11	223	91	231	316	307
H2AFX_TTCGCGTCTTCTTGTTGTCG	H2AFX	6669	8085	924	150	16	8	38	129	854	463	691	1286	1428	2379
IFNGR2_GACTTGTAAACAGTACACTC	IFNGR2	1057	1423	51	60	9	8	18	28	36	118	4092	3785	207	235
IFNGR2_GGAGGTATCAGCGATGTCAA	IFNGR2	2513	2974	45	92	12	2	8	23	193	83	1513	67	459	582
IFNGR2_GGCCGACATCATGTCCATAG	IFNGR2	2408	3147	60	66	10	3	9	32	39	99	288	583	431	1161
IFNGR2_TGGCCCTGAGCAATAGCACG	IFNGR2	731	867	0	37	2	1	2	10	31	67	3	68	97	153
IFNGR2_TTCCGATAGTGTTGAAACCA	IFNGR2	2583	3386	162	125	9	6	7	31	72	104	1201	747	685	1169
JAK1_CACACTTACTCTCCACGTCG	JAK1	2234	3585	66	39	10	10	24	55	26	32	594	2542	941	654
JAK1_CTTGGTGTTCTCGTCATACA	JAK1	2603	3811	67	86	7	7	8	47	162	20	18	1161	681	916
JAK1_GTTGTGGACGATCAACGGGG	JAK1	989	1339	9	8	6	0	0	15	26	47	5	101	199	127
JAK1_TGAATAAGTCCATCAGACAG	JAK1	1865	1986	38	30	3	4	2	22	21	1	106	11	282	271
JAK1_TGAGCCAGCTGAGTTTCGAT	JAK1	3931	3665	63	170	7	9	6	75	362	35	283	29	3731	609
JAK2_AATATACAAAGCAACTGTCA	JAK2	4360	4308	175	187	22	17	29	63	607	727	357	6925	1577	1353
JAK2_AATGAAGAGTACAACCTCAG	JAK2	3031	3349	303	66	18	11	16	37	337	385	166	5072	637	504
JAK2_CTGCCACTGCAATACCAACG	JAK2	1666	2035	35	39	2	2	2	36	118	123	487	119	642	456
JAK2_TAGAGTTATAGATGGCCAGT	JAK2	5349	6625	121	325	42	24	25	104	473	1791	2072	12941	1436	1411
JAK2_TCTTCAGGAGAGAATACCAT	JAK2	1848	1447	72	161	9	1	3	11	263	90	62	142	346	520
KRAS_AAGAGGAGTACAGTGCAATG	KRAS	3498	3757	84	113	13	17	25	70	1866	349	156	8958	654	3776
KRAS_AGATATTCACCATTATAGGT	KRAS	1063	656	8	6	5	0	1	8	11	9	52	56	257	278
KRAS_CTGAATTAGCTGTATCGTCA	KRAS	2607	2569	150	82	12	8	15	49	754	66	704	2365	684	770
KRAS_GATGTACCTATGGTCCTAGT	KRAS	944	927	54	35	0	4	5	24	25	27	213	25	294	310
KRAS_TCCCTTCTCAGGATTCCTAC	KRAS	1443	1986	20	16	3	0	9	13	331	37	272	343	256	337
MRE11_AATGCTGAACGGGAACGTCT	MRE11	2053	2292	111	95	8	4	5	21	55	88	11	599	260	657
MRE11_GCAATCATGACGATCCCACA	MRE11	1102	1652	38	37	5	1	11	4	2	13	220	46	168	349
MRE11_GTACTTTCAAACCGCAGAGA	MRE11	1575	1766	45	17	3	0	4	9	15	0	51	40	269	195
MRE11_GTTTGCTGCGTATTAAAGGG	MRE11	5275	4582	112	289	10	11	19	35	12	2	579	98	648	691
MRE11_TCTTGATACAGGAGTAAACA	MRE11	1804	1697	328	104	8	7	12	11	23	123	1082	510	155	308
NF2_GACCCCAGTGTTCACAAGCG	NF2	1577	1071	24	37	13	9	30	61	299	2197	11569	3228	34641	4152
NF2_GCTTGGTACGCAGAGCACCG	NF2	17059	21583	95	149	2572	2290	3507	9376	7183	1656	296987	1037509	51647	163400
NF2_GGAACCATGATCTATTTATG	NF2	4091	3453	258	20	329	273	449	752	523	1843	857	244257	9803	12327
NF2_GGAGGAGGCTGAACGCACGA	NF2	5273	6517	185	2738	721	612	914	4156	1678	582	162111	45679	239198	69153
NF2_TCCGGCACACCAAATCAAAG	NF2	8448	10318	510	275	1098	869	1420	3731	3800	8345	174309	521655	48933	41632
NTHL1_CTCCAGCCAAACCAAAGACC	NTHL1	2552	2752	66	47	11	5	9	50	607	269	1313	700	1073	826
NTHL1_CTTTCCGCGGACGCTTCACG	NTHL1	1061	1064	45	40	2	2	5	5	15	4	82	569	120	291
NTHL1_TCACCCTCCAGAAACCGACG	NTHL1	1312	1070	75	132	2	1	6	12	99	1060	142	923	257	391
NTHL1_TGACTCCAGTGCCCCCCCAA	NTHL1	6447	6098	440	159	40	26	55	109	635	302	279	15305	1193	2701
NTHL1_TGGTCAACATCCGTGCCATG	NTHL1	779	1190	110	0	3	2	3	12	110	47	61	308	340	509
PALB2_AAGAAGACCTAATTTCACCA	PALB2	3985	4028	128	127	14	17	14	35	138	72	366	3552	683	623
PALB2_ACAATCGACAGGCTAGAAGT	PALB2	2395	1994	103	56	28	4	8	17	265	18	252	64	457	675
PALB2_CACAGGGTCAGTGACCCTAG	PALB2	739	1009	41	18	3	0	3	10	34	7	4	78	120	62
PALB2_CTGGAGTAGTACCTAAGATG	PALB2	2338	1970	59	76	4	0	5	15	20	155	48	170	569	376
PALB2_GAAGCATGTCCAATTGCCAG	PALB2	2071	1961	66	190	4	4	6	18	483	433	120	179	339	466
PBRM1_AGTAATAAAAGAGCAGTACA	PBRM1	2995	3235	56	63	9	5	16	23	454	1060	2169	2132	493	608
PBRM1_ATGTGCGATGTAAGCCTGAG	PBRM1	2070	1902	22	32	8	4	6	32	39	639	588	223	167	193
PBRM1_CAAATCCCAGAGTTTGCAAG	PBRM1	303	837	2	2	1	2	1	18	11	250	3	27	114	364
PBRM1_TTGAAAATAATCGCTACCGT	PBRM1	3506	3371	38	63	10	9	20	46	214	169	203	108	277	544
PBRM1_TTTGGCACTACCAGTATCAG	PBRM1	7415	8335	306	281	18	12	33	124	803	1172	717	2418	1490	2124
PDCD1_AGGGCCCGGCGCAATGACAG	PDCD1	2289	1787	34	14	5	1	7	16	41	89	6	246	1026	1142
PDCD1_CACCTACCTAAGAACCATCC	PDCD1	7877	6924	436	307	51	27	57	115	886	499	10524	9655	1503	1606
PDCD1_CCCTTCGGTCACCACGAGCA	PDCD1	1999	2343	59	107	11	3	8	33	163	833	65	31	398	659
PDCD1_CGTGTCACACAACTGCCCAA	PDCD1	2271	2037	148	70	3	6	10	21	153	558	115	528	681	357
PDCD1_GCCCACGACACCAACCACCA	PDCD1	5165	5214	484	402	72	20	22	122	1827	514	583	6778	1833	2551
PIK3CA_ACCATATCAAATTCACACAC	PIK3CA	3439	5386	239	43	22	19	16	53	330	44	1359	2743	247	257
PIK3CA_GAAGCTGTATAATGCTTGGG	PIK3CA	912	862	0	6	5	5	6	11	13	4	577	1835	41	69
PIK3CA_GCAATTTGGGTAGAATTTCG	PIK3CA	425	1070	2	7	3	2	1	5	43	102	148	476	37	16
PIK3CA_GTTCGAACAGGTATCTACCA	PIK3CA	1105	1344	30	6	5	1	4	19	68	14	126	133	78	40
PIK3CA_TGTTATAGGGCAAATAATAG	PIK3CA	2048	3317	101	60	5	5	12	13	155	179	509	258	535	254
PTEN_AAAAGGATATTGTGCAACTG	PTEN	2937	3374	1158	347	135	87	150	265	25112	61347	512	78177	13034	5599
PTEN_CCAATTCAGGACCCACACGA	PTEN	4590	3462	366	567	63	51	52	121	42213	40765	24385	8408	3927	14703
PTEN_GACTGGGAATAGTTACTCCC	PTEN	1125	1906	194	179	45	36	58	86	12098	16997	34182	2751	9900	1224
PTEN_TCATCTGGATTATAGACCAG	PTEN	731	1206	164	79	29	35	59	91	17977	7934	130	29349	8865	2249
PTEN_TGTGCATATTTATTACATCG	PTEN	1421	1044	364	349	2	4	4	10	9725	10081	23	1514	4113	3511
RAD50_AAAAACTGCCAACCAACTGA	RAD50	7801	8757	197	317	19	12	25	48	3719	125	140	260	2349	2047
RAD50_AAACAGCACAAGTTAGACAC	RAD50	1783	2341	392	33	1	6	4	22	28	2	33	159	237	261
RAD50_AAGCGGCGTGATGAAATGCT	RAD50	2878	2581	76	93	7	2	10	25	15	1923	520	570	520	321
RAD50_CTAGGAACGTGAGTTAAGCA	RAD50	1125	1404	22	27	4	1	2	10	2	14	17	5	201	302
RAD50_GAAAAATCATCAAAACAGCG	RAD50	2850	3582	179	120	10	13	14	29	428	907	180	1656	423	451
RB1_AAACAATCAAAGGACCGAGA	RB1	10651	10547	336	521	32	28	42	120	1785	407	1587	5176	3353	7511
RB1_AACATCTAATGGACTTCCAG	RB1	1641	1858	43	76	10	2	9	16	35	27	15	2454	380	486
RB1_GGTTCTTTGAGCAACATGGG	RB1	896	1071	0	145	0	3	1	5	21	1	132	109	569	371
RB1_TCATACCTAACTGGAGTGTG	RB1	1915	2052	27	86	15	6	7	35	491	237	2137	1244	600	458
RB1_TGAACTACTTACGAACTGCT	RB1	3915	4211	137	130	24	13	24	73	608	1812	1815	3915	1343	1912
RECQL_CCTGCCGCTTGGAATAAAGA	RECQL	2742	2351	94	126	10	11	8	27	292	310	138	357	725	671
RECQL_GAGATTTACTCGAATTGCTG	RECQL	2653	1953	74	93	8	11	20	28	399	289	209	4330	564	623
RECQL_TAAAATATTTCAGGTAGTAG	RECQL	1689	2012	22	131	12	10	15	34	109	65	85	7030	396	213
RECQL_TAGGCCAAATCTATATTATG	RECQL	1502	1735	63	29	5	2	16	10	209	123	105	942	283	122
RECQL_TGAAACTATTAACGTAACAA	RECQL	1019	1119	7	33	3	3	5	6	136	190	123	25	189	534
SMAD4_CAGCCTGCCAGTATACTGGG	SMAD4	984	822	86	44	7	0	7	21	974	96	546	554	311	686
SMAD4_CCAGGATGATTGGAAATGGG	SMAD4	19343	18619	1891	1070	195	68	129	400	3644	1513	24100	28915	21236	38369
SMAD4_GGATACGTGGACCCTTCTGG	SMAD4	1899	2535	138	99	22	10	24	31	66	309	94	5247	1000	1934
SMAD4_TACAGAGAACATTGGATGGG	SMAD4	2454	2513	101	56	10	5	8	32	560	144	2169	858	1095	464
SMAD4_TTGAATTGAATGTCCTTCAG	SMAD4	2406	2370	153	30	23	20	8	39	269	131	3763	3154	921	719
STAT1_CATGTTGTACCAAAGGATGG	STAT1	1109	1029	104	7	4	2	4	2	43	65	49	41	234	415
STAT1_CCTGATTAATGATGAACTAG	STAT1	4804	3645	2510	169	17	11	28	49	285	1677	5372	1870	1090	1693
STAT1_TCCCATTACAGGCTCAGTCG	STAT1	1856	1723	259	56	3	2	3	43	207	3268	68	566	577	290
STAT1_TGCAAAACCTTGCAGAACAG	STAT1	750	891	9	90	2	1	3	2	265	37	66	3	97	101
STAT1_TGCTGGCACCAGAACGAATG	STAT1	686	1095	81	44	2	2	2	15	66	555	6	38	207	292
STK11_CCACCGCATCGACTCCACCG	STK11	2028	1672	74	157	44	25	47	111	233	49	182	19510	1424	860
STK11_GGCACTGCACCCGTTCGCGG	STK11	1442	1507	24	15	4	6	4	26	1	1	1206	552	1081	489
STK11_GTGATGGAGTACTGCGTGTG	STK11	2030	2378	148	79	9	5	3	42	203	47	205	332	1294	2699
STK11_GTTGCGAAGGATCCCCAACG	STK11	764	1998	194	184	23	10	23	43	57	92	83	7990	1923	1599
STK11_GTTGTTTGAGAACATCGGGA	STK11	1360	1169	58	93	3	1	0	8	1	8	7	72	477	473
TAP1_AGTTCGAAGCTTTGCCAACG	TAP1	749	850	28	30	7	0	1	9	4	2	63	61	440	628
TAP1_CGCTGCATAACTGACAACGA	TAP1	1892	1873	281	136	15	3	6	21	144	28	8	561	379	249
TAP1_GCCATGCGAGAGAAGCTCCG	TAP1	3869	3756	171	101	21	18	32	86	242	60	733	5734	1067	1070
TAP1_GGCTCCAAGAGCGAAAACGC	TAP1	1565	1185	25	45	4	3	7	34	83	38	81	114	277	376
TAP1_GGGATCTATAACAACACCAT	TAP1	3570	3670	115	142	12	4	20	26	288	73	157	715	7732	1068
TAP2_CAGGCTTCGCAAGAGCACAT	TAP2	2163	1842	16	39	9	4	3	11	42	145	42	9	310	236
TAP2_CATGCCCTTCACAATAGCAG	TAP2	947	2748	24	61	2	2	18	39	99	148	3168	105	319	510
TAP2_CTGACTCACCCAAAACAGCA	TAP2	1337	1572	35	87	8	6	11	15	0	302	454	707	285	480
TAP2_GGGGATATGCTCAGCAACGT	TAP2	4769	4628	54	178	25	22	15	63	324	106	755	1285	1840	735
TAP2_GTTGATTCGAGACATGGTGT	TAP2	499	1040	16	8	1	1	3	5	54	1	224	8	333	217
TP53_ATGTGTAACAGTTCCTGCAT	TP53	2031	2710	177	61	1	7	6	13	0	31	412	113	214	156
TP53_CCATTGTTCAATATCGTCCG	TP53	5071	3676	291	115	10	18	22	36	7	100	786	2904	516	673
TP53_GAAACCGTAGCTGCCCTGGT	TP53	3599	4631	630	225	36	19	37	78	144	49	470	13775	1969	1044
TP53_GAGCGCTGCTCAGATAGCGA	TP53	1398	1348	116	273	3	1	8	7	1	12	45	99	349	214
TP53_GATCCACTCACAGTTTCCAT	TP53	10261	10412	628	1550	33	37	55	85	172	104	968	11946	3350	3539
TP53BP1_ACTTCAAAGTGGTGAACCAG	TP53BP1	1251	1127	60	86	18	0	0	10	97	282	2	24	493	291
TP53BP1_ACTTTCACAGAAGCTTTGTG	TP53BP1	1175	812	20	20	4	1	5	10	143	0	28	777	269	360
TP53BP1_GAAGCCCATTAGTCCTGTCA	TP53BP1	8442	9508	292	269	49	30	43	87	593	324	3265	4121	1990	2218
TP53BP1_GGAATCAATACTAATCACAC	TP53BP1	4357	3358	121	100	14	6	16	31	967	65	101	2900	655	380
TP53BP1_TCATGTGACGATGTAAGACA	TP53BP1	1665	1766	52	47	28	1	6	16	245	37	94	515	332	443
XRCC2_ACTTACAGGAGTCTACTCTG	XRCC2	1102	2201	64	29	6	4	9	11	49	72	48	17	134	133
XRCC2_AGGAACTTCTACCTTCAAGT	XRCC2	2196	3263	96	139	10	8	12	25	74	314	464	1752	245	482
XRCC2_GAAATAATCAAATACTGCCT	XRCC2	4068	4578	153	126	11	12	13	28	223	53	612	235	610	572
XRCC2_GCTCAAGAATTGTAACTAGC	XRCC2	1746	1865	63	81	11	4	4	35	94	85	1491	156	253	408
XRCC2_TGTATACTTCCCAAATCAGA	XRCC2	1622	2285	93	18	4	7	6	8	166	32	280	58	343	431
XRCC5_AAATGAAATATAAATCGGAG	XRCC5	696	906	11	10	4	0	5	1	0	1	67	167	92	197
XRCC5_AGTAAGAAATATGCTCCCAC	XRCC5	11828	10801	885	818	21	21	36	44	23	32	236	488	439	615
XRCC5_TACCTGTCGCTGTACAAACA	XRCC5	1429	1720	12	1	3	2	6	9	1	1	63	8	99	98
XRCC5_TGCTCACGATTAGTGCATCC	XRCC5	5200	6263	59	74	13	10	16	35	1	7	29	163	403	729
XRCC5_TGCTTTGGATGACTTAGACA	XRCC5	2477	2673	167	30	11	1	11	16	11	50	663	157	238	480
XRCC6_ACCTTTAATACAAGTACAGG	XRCC6	3490	4885	88	82	11	6	13	31	23	2	277	318	257	361
XRCC6_GGTGATCTCCGAGATACAGG	XRCC6	1523	1417	0	15	5	3	0	8	0	0	11	15	139	103
XRCC6_TCTGGGTACACGAACAGGGA	XRCC6	2179	2447	32	57	5	1	12	11	4	0	7	15	215	190
XRCC6_TGAGCTTCAGCTTTAACCTG	XRCC6	1351	1353	24	21	5	3	1	3	2	2	315	8	138	88
XRCC6_TTCCAAGACATGATGGGCCA	XRCC6	3913	4818	242	103	6	6	12	53	90	72	971	164	572	589
YAP1_AATTTCTCCATCCTGAGTCA	YAP1	2318	2338	1392	69	5	4	6	9	53	50	21	511	396	230
YAP1_CGATCAGACAACAACATGGC	YAP1	3178	3595	79	213	10	9	12	33	23	23	1208	570	532	288
YAP1_GATGAACCTTTACCAAAACG	YAP1	397	1205	33	86	5	1	4	8	2	27	133	3	223	219
YAP1_GTGCACGATCTGATGCCCGG	YAP1	1650	927	23	36	3	2	1	8	0	0	6	13	70	62
YAP1_TGCCCCAGACCGTGCCCATG	YAP1	1162	1678	40	43	4	1	6	33	274	5	5	8	354	368
NEG_CON_1_CAATTGCCTTAGTGGCTAGG	AAVS1	1570	1638	77	259	15	9	17	37	226	195	261	32	308	209
NEG_CON_10_CAAAGTCCAGGACCGGCTGG	AAVS1	1195	1190	152	114	37	21	34	36	202	156	486	130	237	392
NEG_CON_100_ACTCTTCGGGGTATCCCAGG	AAVS1	2755	2384	223	214	25	28	28	60	313	541	681	2366	407	791
NEG_CON_1000_CATCATAAATGTACAACGGG	NA	1886	2465	99	350	5	10	16	23	249	660	397	155	328	742
NEG_CON_101_AATATAAGGTGGTCCCAGCT	AAVS1	2252	3188	1631	333	46	21	36	60	380	231	413	4869	682	644
NEG_CON_102_CTCACTCTTCGGGGTATCCC	AAVS1	3888	4243	333	343	42	28	42	102	761	1167	70	625	1676	1410
NEG_CON_103_CTTGGCAAACTCACTCTTCG	AAVS1	2143	3371	154	216	29	31	41	63	411	488	1493	330	557	695
NEG_CON_104_TGCTTGGCAAACTCACTCTT	AAVS1	2780	2550	403	163	27	30	50	82	388	596	667	2555	528	1025
NEG_CON_105_CCAACTGTGGGGTGACTGCT	AAVS1	2027	3109	312	457	26	15	21	47	544	366	3532	203	703	712
NEG_CON_106_TGGATTCTCCTCCAACTGTG	AAVS1	1154	1275	93	73	13	17	15	54	124	54	33	2542	274	422
NEG_CON_107_GGTGGATTCTCCTCCAACTG	AAVS1	1159	1378	101	68	14	7	15	30	88	95	7738	82	285	285
NEG_CON_108_CCAAGCAGTCACCCCACAGT	AAVS1	2469	2422	229	162	38	45	55	103	427	220	404	139	725	691
NEG_CON_109_CCCCTAGCCACTAAGGCAAT	AAVS1	1805	2186	154	120	21	8	28	41	368	506	105	301	569	1252
NEG_CON_11_GAGGGGCTCAACATCGGAAG	AAVS1	1818	1509	144	81	19	20	15	23	244	97	1060	275	352	448
NEG_CON_110_AGCAGTCACCCCACAGTTGG	AAVS1	1817	3560	570	586	78	55	86	129	4116	586	108	2730	736	639
NEG_CON_111_CTACCAGGCTGCCTTTTGGG	AAVS1	4414	4248	5687	640	43	30	31	85	1098	842	2846	1584	1641	2174
NEG_CON_112_AGGGTACCAGCCTCACCAAG	AAVS1	1418	1771	187	246	22	15	24	61	294	108	41	333	358	235
NEG_CON_113_TATAAGGTGGTCCCAGCTCG	AAVS1	2309	2062	432	372	36	23	37	49	407	274	308	1640	302	694
NEG_CON_114_TGGAGGAGAATCCACCCAAA	AAVS1	731	1079	9	12	11	17	16	31	21	119	27	320	477	1391
NEG_CON_115_AATCCACCCAAAAGGCAGCC	AAVS1	6965	7921	411	485	51	34	60	118	2117	3443	676	4715	2406	20710
NEG_CON_116_CAAAAGGCAGCCTGGTAGAC	AAVS1	2514	2233	1489	237	24	23	24	93	705	206	256	89	633	1033
NEG_CON_117_CTTGGCCTGGACCCCACGAG	AAVS1	2311	2337	254	133	69	25	55	85	245	271	196	1165	3258	577
NEG_CON_118_CCCAGGCCACCTACTTGGCC	AAVS1	1192	1192	164	201	14	11	14	39	225	140	24	70	236	311
NEG_CON_119_GAGGCCCCAGGCCACCTACT	AAVS1	1614	2084	286	153	15	17	5	32	533	324	162	259	255	623
NEG_CON_12_GGGGCTCAACATCGGAAGAG	AAVS1	2021	3002	168	143	37	30	43	82	448	374	2500	229	325	728
NEG_CON_120_CTGCATCCCCCAGAGGCCCC	AAVS1	6555	6199	466	333	51	26	33	113	149	315	1279	6333	7356	1378
NEG_CON_121_TCCAGGCCAAGTAGGTGGCC	AAVS1	1283	1041	94	192	9	8	12	46	130	426	46	231	330	402
NEG_CON_122_CCTAGCCACTAAGGCAATTG	AAVS1	1340	1334	81	43	18	4	22	42	137	146	30	213	323	438
NEG_CON_123_CCTTCCCCTGCATCCCCCAG	AAVS1	5766	5163	582	540	53	46	59	202	897	851	1925	1572	1502	1830
NEG_CON_124_TGGTCCCAGCTCGGGGACAC	AAVS1	1310	1654	287	257	26	16	19	47	220	321	1682	181	255	324
NEG_CON_125_TCAGTCTGAAGAGCAGAGCC	AAVS1	1932	4341	424	506	13	17	19	83	2384	363	1616	2061	874	665
NEG_CON_126_CTCCTGCCCCTTCCCTACAG	AAVS1	1893	4066	275	287	30	30	52	115	467	671	122	464	936	1257
NEG_CON_127_CTCTCCTGCCCCTTCCCTAC	AAVS1	8524	9177	1658	1355	118	103	135	377	2041	3024	2209	12361	2804	4870
NEG_CON_128_GCAGAGCCAGGAACCCCTGT	AAVS1	2117	3043	260	242	12	20	21	46	374	188	1855	153	757	3918
NEG_CON_129_GCCAGGAACCCCTGTAGGGA	AAVS1	4113	3907	183	176	18	13	20	61	909	608	840	1759	964	1488
NEG_CON_13_TCCCTAGTGGCCCCACTGTG	AAVS1	3927	5381	109	255	57	47	55	156	1892	917	750	20829	1468	5309
NEG_CON_130_CAGGAACCCCTGTAGGGAAG	AAVS1	635	549	127	29	4	3	9	7	216	384	199	779	510	105
NEG_CON_131_CGTCCACCATCTCATGCCCC	AAVS1	5076	5293	707	776	85	61	81	203	685	1026	3693	1822	1565	1478
NEG_CON_132_CAAGCCCAGGAGAGGCGCTC	AAVS1	1546	949	61	40	8	1	7	18	60	37	17	37	278	141
NEG_CON_133_GTCCTTGGCAAGCCCAGGAG	AAVS1	756	804	34	8	18	7	14	12	95	25	20	270	125	375
NEG_CON_134_CACTAAGGCAATTGGGGTGC	AAVS1	771	1145	3	86	18	10	12	24	40	257	144	89	391	189
NEG_CON_135_CAGCATGTTTGCTGCCTCCA	AAVS1	1451	2183	227	279	36	20	38	66	273	1226	2159	198	436	274
NEG_CON_136_TTTGAGTCCTTGGCAAGCCC	AAVS1	1904	2329	156	400	39	48	42	109	237	186	1310	761	840	897
NEG_CON_137_GGAAGCCTGAGCGCCTCTCC	AAVS1	1459	1214	185	55	5	7	13	24	200	93	27	180	232	300
NEG_CON_138_CGCCTCTCCTGGGCTTGCCA	AAVS1	1778	1574	189	396	37	24	56	123	851	500	141	1179	470	322
NEG_CON_139_CTTCCCTAAGGCCCTGCTCT	AAVS1	4211	4137	1372	399	52	58	60	166	388	1509	941	2642	1155	948
NEG_CON_14_AGGACTGCATGGGTCAGCAC	AAVS1	1045	1645	67	151	35	39	42	100	154	84	228	262	174	397
NEG_CON_140_AGCAGGGTCCCGCTTCCCTA	AAVS1	1754	1966	163	161	43	33	49	73	352	358	2852	301	319	627
NEG_CON_141_GAAGCCCAGAGCAGGGCCTT	AAVS1	1173	1116	133	121	13	13	14	46	269	409	15	351	374	452
NEG_CON_142_ATATTCCTCCGCCCAGAGCA	AAVS1	2348	2429	260	277	48	24	43	93	490	527	709	9330	815	484
NEG_CON_143_GAATATGTCCCAGATAGCAC	AAVS1	3480	4313	259	247	90	75	105	162	271	455	694	8532	830	1219
NEG_CON_144_ATATGTCCCAGATAGCACTG	AAVS1	1147	1229	170	165	45	29	42	64	296	432	152	1169	328	651
NEG_CON_145_GGGGACTCTTTAAGGAAAGA	AAVS1	1411	1742	142	45	17	10	24	38	55	117	31	2366	223	252
NEG_CON_146_GCTCGGGGACACAGGATCCC	AAVS1	1099	1715	90	83	22	17	23	65	66	132	52	59	249	194
NEG_CON_147_TATCAACCACTTGGTGAGGC	AAVS1	1112	901	29	77	17	15	25	40	177	80	598	2527	355	205
NEG_CON_148_CCTAGGTGTTCACCAGGTCG	AAVS1	629	971	31	15	8	9	4	10	28	234	18	28	93	161
NEG_CON_149_GTGCGTCCTAGGTGTTCACC	AAVS1	1390	1575	79	184	26	13	23	36	233	179	35	79	580	460
NEG_CON_15_CTGCACCCCAATTGCCTTAG	AAVS1	2026	2527	161	234	23	15	36	73	202	326	1392	262	525	864
NEG_CON_150_GAGTAGAGGCGGCCACGACC	AAVS1	2237	2916	223	236	49	49	41	95	211	229	220	888	512	494
NEG_CON_151_TTGTGAGAATGGTGCGTCCT	AAVS1	5159	5016	510	168	55	25	51	133	702	548	3829	1323	1549	1006
NEG_CON_152_CCACGACCTGGTGAACACCT	AAVS1	1872	2037	378	178	49	30	40	70	133	159	76	94	879	521
NEG_CON_153_AGGACGCACCATTCTCACAA	AAVS1	3410	4574	409	272	82	67	101	163	292	338	332	8162	702	669
NEG_CON_154_CACAAAGGGAGTTTTCCACA	AAVS1	2363	2806	367	209	31	14	28	51	367	330	576	1066	566	542
NEG_CON_155_GCTTCCTTACACTTCCCAAG	AAVS1	4417	3892	198	226	37	20	38	77	608	311	451	425	781	1206
NEG_CON_156_TGTAAGGAAGCTGCAGCACC	AAVS1	1583	1309	85	84	13	11	19	50	207	2529	35	94	706	760
NEG_CON_157_AAGTGGTTGATAAACCCACG	AAVS1	622	773	19	623	8	7	9	8	8	167	44	1573	286	220
NEG_CON_158_GATCAGTGAAACGCACCAGA	AAVS1	1390	1341	196	223	11	13	19	31	314	168	28	165	195	286
NEG_CON_159_GGTTTATCAACCACTTGGTG	AAVS1	764	537	23	27	7	9	8	15	19	67	53	38	103	80
NEG_CON_16_ACCTGCCTGGAGAAGGATGC	AAVS1	744	1966	233	120	12	10	13	40	285	407	825	88	397	579
NEG_CON_160_CGGCCGCGTCAGAGCAGCTC	AAVS1	1197	1675	271	172	13	11	18	62	194	1719	124	286	725	2697
NEG_CON_161_CGTCAGAGCAGCTCAGGTTC	AAVS1	1731	2281	177	221	35	25	39	99	425	311	665	6807	473	1093
NEG_CON_162_GCAGGGTGGCCACTGAGAAC	AAVS1	5038	4649	300	274	34	19	49	84	758	218	4111	302	2002	2419
NEG_CON_163_GTGGCCACTGAGAACCGGGC	AAVS1	942	1089	132	124	12	4	16	18	65	314	460	102	272	230
NEG_CON_164_ATGGAGCCAGAGAGGATCCT	AAVS1	1373	1644	102	123	34	4	21	34	77	74	22	91	245	290
NEG_CON_165_CCTGCCAAGCTCTCCCTCCC	AAVS1	6900	9360	974	1236	105	55	141	255	1167	717	1337	707	2263	2032
NEG_CON_166_TGCTTACGATGGAGCCAGAG	AAVS1	2445	2500	257	51	33	17	42	63	913	522	401	1510	703	876
NEG_CON_167_CTCCCTCCCAGGATCCTCTC	AAVS1	2515	2711	172	166	47	32	42	116	380	1895	1500	221	479	544
NEG_CON_168_CGGGCCCCTATGTCCACTTC	AAVS1	6787	8717	261	351	819	768	1178	5734	166	238	2265	4594	773	3806
NEG_CON_169_CCTCTAAGGTTTGCTTACGA	AAVS1	959	1467	172	214	14	7	11	27	127	127	432	1528	105	643
NEG_CON_17_GCTTTAACTGGCCCTGGCTT	AAVS1	2426	3062	212	127	48	29	42	107	433	292	1334	260	936	724
NEG_CON_170_TCTCCTTGCCAGAACCTCTA	AAVS1	344	140	53	37	2	1	2	2	6	15	1	7	22	16
NEG_CON_171_ACGTGGGTTTATCAACCACT	AAVS1	911	1272	32	58	11	11	9	19	92	100	227	1166	108	201
NEG_CON_172_CCATCGTAAGCAAACCTTAG	AAVS1	1212	1979	75	85	17	15	16	26	616	57	28	445	273	1000
NEG_CON_173_AAACCTTAGAGGTTCTGGCA	AAVS1	1784	1628	155	170	11	17	17	25	160	173	376	44	366	258
NEG_CON_174_GGTGACACACCCCCATTTCC	AAVS1	2223	3289	238	312	38	30	34	87	369	1050	446	1101	546	393
NEG_CON_175_GCAAGGAGAGAGATGGCTCC	AAVS1	1502	2551	154	226	39	27	34	81	571	316	337	922	332	469
NEG_CON_176_AGAGAGATGGCTCCAGGAAA	AAVS1	2274	1668	262	190	32	34	35	68	372	136	61	419	425	417
NEG_CON_177_AGAGATGGCTCCAGGAAATG	AAVS1	2464	2528	139	127	42	26	44	75	135	374	427	2836	450	364
NEG_CON_178_GGAATCTGCCTAACAGGAGG	AAVS1	5941	6617	464	592	40	25	40	160	1581	1038	5990	2234	2273	2342
NEG_CON_179_GCAAACATGCTGTCCTGAAG	AAVS1	2050	2201	121	108	13	19	18	35	162	207	72	95	330	463
NEG_CON_18_GGAGTCGCTTTAACTGGCCC	AAVS1	1966	1563	98	54	25	14	31	40	35	57	49	85	221	350
NEG_CON_180_AATCTGCCTAACAGGAGGTG	AAVS1	851	654	141	45	13	12	24	32	196	142	60	1003	279	234
NEG_CON_181_TGGGGGTTAGACCCAATATC	AAVS1	771	1441	43	119	12	10	20	22	166	186	906	136	273	147
NEG_CON_182_AGACCCAATATCAGGAGACT	AAVS1	9862	14030	650	622	56	51	89	141	2062	1683	3557	2739	3105	3342
NEG_CON_183_TGCTGTCCTGAAGTGGACAT	AAVS1	1273	1507	214	129	21	16	11	51	219	71	121	240	178	481
NEG_CON_184_CTGTCCTGAAGTGGACATAG	AAVS1	1035	1712	200	72	7	8	16	25	157	37	177	230	198	743
NEG_CON_185_TAGTCTTCTTCCTCCAACCC	AAVS1	7834	8308	951	1849	111	71	113	192	1174	3598	2516	3118	1336	1854
NEG_CON_186_CCAATATCAGGAGACTAGGA	AAVS1	7674	8309	581	432	58	45	90	159	1900	1680	1139	6321	4619	2034
NEG_CON_187_AAGAAGACTAGCTGAGCTCT	AAVS1	1841	1966	192	204	19	20	22	47	184	125	253	136	465	246
NEG_CON_188_CCTGTCATGGCATCTTCCAG	AAVS1	2176	2627	256	95	10	10	22	39	144	318	195	605	725	706
NEG_CON_189_TAGCTGAGCTCTCGGACCCC	AAVS1	3836	4704	430	545	26	15	42	133	455	453	350	3710	1110	954
NEG_CON_19_CAGCACAGGCTGCCAAAGCC	AAVS1	2552	3682	339	477	71	44	84	159	780	625	3548	3465	564	619
NEG_CON_190_GCTCTTCCAGCCCCCTGTCA	AAVS1	2267	2456	203	167	34	26	20	46	466	299	43	2883	640	545
NEG_CON_191_CCCCTGGAAGATGCCATGAC	AAVS1	2149	1786	229	207	30	15	22	78	210	140	1653	1408	831	638
NEG_CON_192_GTGGTTGATAAACCCACGTG	AAVS1	2069	2113	15	24	255	235	406	1981	32	106	515	1888	197	75
NEG_CON_193_CCTGGAAGATGCCATGACAG	AAVS1	1003	1575	1011	351	36	25	49	65	388	333	75	5815	168	194
NEG_CON_194_AGAGCTAGCACAGACTAGAG	AAVS1	1204	887	23	99	13	11	18	21	121	131	374	124	375	159
NEG_CON_195_TAGCACAGACTAGAGAGGTA	AAVS1	2298	3214	311	884	34	15	37	72	377	360	71	953	808	458
NEG_CON_196_GCACAGACTAGAGAGGTAAG	AAVS1	1849	1779	135	126	13	17	17	31	72	356	37	62	817	701
NEG_CON_197_ATATCAGGAGACTAGGAAGG	AAVS1	3489	3610	540	358	52	45	61	104	431	441	208	832	775	661
NEG_CON_198_AGGGGAGCTGCCCAAATGAA	AAVS1	1760	1371	182	230	14	20	24	25	246	725	755	72	500	845
NEG_CON_199_GCCCAAATGAAAGGAGTGAG	AAVS1	3401	4413	279	353	19	19	40	80	441	463	204	1146	921	1447
NEG_CON_2_TGTCCCTAGTGGCCCCACTG	AAVS1	1512	1975	76	105	16	11	18	45	88	43	4471	182	665	384
NEG_CON_20_CGACCTACTCTCTTCCGCAT	AAVS1	2963	3773	177	191	31	22	22	94	266	616	739	386	851	2331
NEG_CON_200_CTGGACACCCCGTTCTCCTG	AAVS1	2541	2955	422	387	31	30	34	75	830	498	1695	1468	1097	1087
NEG_CON_201_GAGAGGTGACCCGAATCCAC	AAVS1	3910	3103	265	233	15	8	13	65	295	654	609	671	891	793
NEG_CON_202_CCCGAATCCACAGGAGAACG	AAVS1	767	517	7	16	14	4	15	24	11	66	61	88	84	219
NEG_CON_203_GTCCAGGCAAAGAAAGCAAG	AAVS1	3236	2859	377	297	31	29	54	71	424	391	1233	2169	768	1006
NEG_CON_204_CGTGGGGTACCCTAAGAACT	AAVS1	1791	1629	79	111	23	20	24	44	664	145	2801	1292	459	357
NEG_CON_205_CAGAAAAACGGTGATGATGC	AAVS1	1556	1179	73	180	21	15	21	49	304	117	31	125	740	220
NEG_CON_206_GTCCCGCCTCCCCTTCTTGT	AAVS1	8989	9719	1214	1052	105	82	104	248	2265	3356	1537	3521	3063	3334
NEG_CON_207_GATGATGCAGGCCTACAAGA	AAVS1	6710	8184	279	391	36	36	45	102	1098	495	1429	1274	1989	1687
NEG_CON_208_GACAGAAAAGCCCCATCCTT	AAVS1	2615	3439	277	223	22	24	42	69	349	244	115	847	571	695
NEG_CON_209_TGATGCAGGCCTACAAGAAG	AAVS1	3058	2261	288	242	28	10	32	44	563	480	809	470	626	597
NEG_CON_21_CAGTTAAAGCGACTCCAATG	AAVS1	1923	1560	149	100	29	20	31	37	737	441	792	2620	232	229
NEG_CON_210_CTTAGGATGGCCTTCTCCGA	AAVS1	2463	2404	181	181	17	15	31	45	592	157	178	2740	434	409
NEG_CON_211_GACGCAAGGGAGACATCCGT	AAVS1	4002	3930	123	188	25	12	23	84	218	998	1589	406	597	6737
NEG_CON_212_CCATCTCTCGTTTCTTAGGA	AAVS1	4698	6178	781	362	77	55	82	179	839	495	3485	8584	1530	1629
NEG_CON_213_CCATCCTAAGAAACGAGAGA	AAVS1	3539	3732	359	336	40	27	40	80	606	411	551	288	705	1057
NEG_CON_214_TAAGAAACGAGAGATGGCAC	AAVS1	1453	1527	165	115	23	11	25	37	306	177	56	2812	228	690
NEG_CON_215_CCCTTTTCCTTCTCCTTCTG	AAVS1	14098	16046	1167	1210	250	117	210	454	2220	2947	1237	6258	4354	5438
NEG_CON_216_CAAGCATCGCCCCCCTGCTG	AAVS1	2239	2545	229	379	54	32	58	82	332	447	1103	1378	809	844
NEG_CON_217_GAGATGGCACAGGCCCCAGA	AAVS1	2707	2757	133	40	44	22	46	75	89	331	175	6717	447	495
NEG_CON_218_GCACAGGCCCCAGAAGGAGA	AAVS1	1168	2241	243	162	33	29	34	59	227	162	77	615	547	310
NEG_CON_219_ACCCCACAGTGGGGCCACTA	AAVS1	918	794	132	122	11	19	22	40	133	174	324	5532	228	222
NEG_CON_22_ACTCCAATGCGGAAGAGAGT	AAVS1	1671	1253	60	47	30	27	40	60	168	174	3899	3554	451	259
NEG_CON_220_CCATGCCGTCTTCACTCGCT	AAVS1	2444	2351	327	685	30	16	20	55	540	233	254	212	973	662
NEG_CON_221_GGGAACCCAGCGAGTGAAGA	AAVS1	1529	1235	127	225	30	22	25	45	78	174	76	1156	191	668
NEG_CON_222_CCCAGCGAGTGAAGACGGCA	AAVS1	4491	5605	341	268	72	50	77	189	746	1938	2726	20422	1016	1381
NEG_CON_223_CCCGTGTCTGGGTCCTCTCC	AAVS1	9198	11181	958	885	101	75	126	224	2406	1184	338	12806	2162	1974
NEG_CON_224_AGCGGATCCTCCCCGTGTCT	AAVS1	2057	2821	459	314	34	25	50	76	588	544	93	296	879	340
NEG_CON_225_GCCCGGAGAGGACCCAGACA	AAVS1	1573	1339	96	77	26	23	26	60	86	95	74	516	193	543
NEG_CON_226_CCGGAGAGGACCCAGACACG	AAVS1	2108	2018	545	226	30	14	34	55	82	111	38	215	605	779
NEG_CON_227_TCCGCTCAGAGGACATCACG	AAVS1	1650	2540	101	154	13	10	15	102	35	131	60	494	466	618
NEG_CON_228_AACTTGGGAACAGCCACAGC	AAVS1	3774	4662	343	112	35	22	35	90	569	461	615	3978	804	861
NEG_CON_229_TTTCCGGAGCACTTCCTTCT	AAVS1	3024	3703	361	294	24	27	42	80	955	509	1154	227	819	807
NEG_CON_23_TGTGCTGACCACTCTGCCCC	AAVS1	5259	5326	534	686	108	61	120	180	762	2785	5106	1626	2681	1437
NEG_CON_230_GTCACCAATCCTGTCCCTAG	AAVS1	3082	2769	241	227	36	22	44	103	306	816	249	1343	1310	687
NEG_CON_231_GCGCCGAGAAGGAAGTGCTC	AAVS1	4226	3564	447	202	40	24	50	94	206	779	1011	712	892	896
NEG_CON_232_CTCTGCTGTGTTGCTGCCCA	AAVS1	2191	2268	323	336	34	23	40	72	201	680	541	139	452	422
NEG_CON_233_TGCTCCGGAAAGAGCATCCT	AAVS1	946	1392	65	55	12	13	27	52	64	326	208	965	222	503
NEG_CON_234_GCAACACAGCAGAGAGCAAG	AAVS1	1158	1710	57	51	16	18	14	39	119	53	57	2122	199	452
NEG_CON_235_GCCTGGGTCACCTCTACGGC	AAVS1	926	672	60	34	10	11	9	47	85	141	921	58	505	156
NEG_CON_236_TGTGGCCTGGGTCACCTCTA	AAVS1	1308	1171	162	87	23	15	11	54	96	72	87	42	365	419
NEG_CON_237_CTGTCTGCAGCTTGTGGCCT	AAVS1	4610	4939	547	402	104	34	75	154	1160	452	321	3487	1456	1425
NEG_CON_238_GCCAGCCGTAGAGGTGACCC	AAVS1	4376	4712	199	24	639	534	876	10912	102	328	1408	3591	440	217
NEG_CON_239_CGCTTTCTGTCTGCAGCTTG	AAVS1	1047	910	99	290	9	11	17	51	117	108	3497	1126	167	113
NEG_CON_24_ATTCCCAGGGCCGGTTAATG	AAVS1	1680	1212	119	205	22	17	23	27	70	321	78	1236	178	291
NEG_CON_240_CTTGGGAACAGCCACAGCAG	AAVS1	853	1250	195	110	24	18	23	35	89	173	278	59	167	121
NEG_CON_241_GTCCCCTCCACCCCACAGTG	AAVS1	3998	3116	403	681	41	25	51	86	338	520	281	534	807	588
NEG_CON_242_CTGCAGACAGAAAGCGGCAC	AAVS1	2878	3108	117	177	30	23	28	63	165	324	102	9734	245	738
NEG_CON_243_TGACCTGCATTCTCTCCCCT	AAVS1	11227	12602	3838	3021	302	216	361	541	3703	5337	4664	8889	4729	3723
NEG_CON_244_ACAGAAAGCGGCACAGGCCC	AAVS1	1796	1206	96	105	37	31	35	55	145	185	165	107	464	266
NEG_CON_245_GAATGCAGGTCAGAGAAAGC	AAVS1	3015	3012	370	309	33	28	42	86	467	482	1578	416	606	721
NEG_CON_246_ACTGTTTCCCCTTCCCAGGC	AAVS1	1486	1833	83	147	39	25	44	61	398	167	181	281	294	512
NEG_CON_247_GCCCACTGTTTCCCCTTCCC	AAVS1	39091	43509	2729	1753	196	127	196	726	5317	4700	10259	22711	9718	10637
NEG_CON_248_AAAGCAGGACCTGCCTGGGA	AAVS1	1431	1371	138	82	28	12	22	37	162	115	32	1474	280	541
NEG_CON_249_ACTGGCTTCTGCGCCGCCTC	AAVS1	1025	997	239	90	38	28	32	68	217	192	528	2918	400	134
NEG_CON_25_GCAGAGTGGTCAGCACAGAG	AAVS1	1777	1710	110	59	12	10	23	36	77	219	446	467	328	423
NEG_CON_250_CAGTAGAGCTCAAAGTGGTC	AAVS1	2326	3759	110	232	19	21	29	53	252	439	120	2227	570	805
NEG_CON_251_TCCTGCATCCTTCTCCAGGC	AAVS1	1658	2219	99	113	17	14	12	34	144	113	33	575	357	215
NEG_CON_252_CTGTCCCCTCCACCCCACAG	AAVS1	4402	7266	472	667	95	57	79	167	1054	1067	455	5386	1401	1203
NEG_CON_253_GCTCAAAGTGGTCCGGACTC	AAVS1	3399	4569	126	209	83	12	17	75	149	265	635	1199	906	627
NEG_CON_254_GTCCGGACTCAGGAGAGAGA	AAVS1	2017	2236	108	141	27	11	25	51	646	372	1484	3000	535	550
NEG_CON_255_GAGTGCCCTTGCTGTGCCGC	AAVS1	1788	2042	151	96	19	13	23	97	260	72	762	923	292	902
NEG_CON_256_AGAGTTCCGGCGGCACAGCA	AAVS1	1706	2048	128	319	16	16	19	63	1734	368	900	648	490	720
NEG_CON_257_GGCGGCACAGCAAGGGCACT	AAVS1	1275	1280	219	100	75	13	14	28	339	138	179	2349	234	182
NEG_CON_258_CGGCACAGCAAGGGCACTCG	AAVS1	1434	1583	154	255	23	10	25	30	248	253	932	970	184	298
NEG_CON_259_AGGGCAGCGCAAAGTGACAA	AAVS1	2344	2052	104	81	14	14	31	44	142	762	68	340	448	785
NEG_CON_26_GAGCCGCTTCAACTGGCCCT	AAVS1	1724	1386	208	155	20	13	20	66	1546	272	42	2707	1180	493
NEG_CON_260_AGCGCAAAGTGACAATGGCC	AAVS1	3346	3709	333	357	50	34	45	86	446	335	3929	1022	639	1883
NEG_CON_261_AAGTGACAATGGCCAGGGCC	AAVS1	1457	1625	309	166	16	13	21	50	328	234	1026	79	249	354
NEG_CON_262_CCAGCTCCCATAGCTCAGTC	AAVS1	1823	2774	165	231	17	17	22	73	1422	551	1822	3621	522	901
NEG_CON_263_TTCTAAGCCACGTGTGGTAC	NA	2079	2411	254	262	30	20	30	72	280	273	1466	2157	353	948
NEG_CON_264_AGAAACTGAACTATCCTACT	NA	3052	3967	219	366	54	23	43	71	401	1026	628	2065	1070	4425
NEG_CON_265_AGTTCCCAGAAATATATTGC	NA	3144	3746	140	134	39	13	42	57	168	1053	343	977	1065	567
NEG_CON_267_CAAGTTTTCTGAAAGGCAAT	NA	1551	1673	259	229	20	15	19	40	1295	614	676	80	821	422
NEG_CON_268_TGTCATGCGTCACTTAGTGC	NA	1355	1618	137	110	23	19	19	70	226	461	1760	209	519	350
NEG_CON_269_GGTCTCTGTACGGGCCGCCC	NA	1773	1509	69	103	15	8	16	32	337	97	24	246	287	248
NEG_CON_27_AGCACAGAGTGGCTAAGCCC	AAVS1	2605	2378	126	296	20	22	31	74	167	694	316	144	855	916
NEG_CON_270_TCAGCTCGATGCGGTTCACC	NA	2072	1503	136	124	39	23	35	74	428	175	102	2234	405	255
NEG_CON_271_GTGAACCGCATCGAGCTGAC	NA	3580	4323	133	199	37	42	39	166	315	4385	509	9472	956	777
NEG_CON_272_TCGTTTTACAACGTCGTGAC	NA	1407	1490	123	59	28	6	22	26	342	82	255	46	793	197
NEG_CON_273_TCACGACGTTGTAAAACGAC	NA	1258	1190	59	412	12	14	24	38	55	103	150	111	349	314
NEG_CON_274_CGTAACCTATCCCATTACGC	NA	296	707	109	79	4	7	6	17	254	488	9	59	49	70
NEG_CON_275_CGTAATGGGATAGGTTACGT	NA	1279	1574	128	56	24	6	20	27	374	116	58	53	270	348
NEG_CON_276_GCGCTGGGTCGGTTACGGCC	NA	1146	1738	156	155	13	9	14	33	716	294	86	1179	229	303
NEG_CON_277_GCCGTAACCGACCCAGCGCC	NA	2085	2617	229	93	29	27	42	105	302	264	369	132	523	651
NEG_CON_278_TCGCGTGGGCGTATTCGCAA	NA	1171	2090	119	72	18	17	29	55	145	283	302	5352	370	533
NEG_CON_279_TGCGAATACGCCCACGCGAC	NA	1195	1380	229	236	16	12	17	51	267	130	108	102	318	371
NEG_CON_28_CCGGCCAGTTTCTCCACCTG	AAVS1	6532	9643	314	528	54	32	68	137	369	1458	1571	6009	1524	2684
NEG_CON_280_CTGAGCGCATTTTTACGCGC	NA	540	647	176	85	13	9	11	16	117	1207	5	32	170	128
NEG_CON_281_CGCGTAAAAATGCGCTCAGC	NA	1696	2902	122	126	13	7	19	38	461	141	138	195	388	590
NEG_CON_282_CGGCGCGTAAAAATGCGCTC	NA	993	918	105	189	7	6	9	26	195	177	36	77	166	244
NEG_CON_283_AGCGCATTTTTACGCGCCGC	NA	1222	1583	77	115	11	11	21	28	82	126	1190	65	255	675
NEG_CON_284_TGCGAATACGCCCACGCGAT	NA	1793	1729	1881	449	38	18	23	62	376	300	41	778	413	412
NEG_CON_285_TCGCGTGGGCGTATTCGCAC	NA	5535	4939	216	220	40	18	38	68	1980	3214	889	563	1327	1175
NEG_CON_286_CCCGAATCTCTATCGTGCGG	NA	1309	1023	17	154	11	4	5	20	220	1092	41	361	168	576
NEG_CON_287_CGCACGATAGAGATTCGGGC	NA	976	2037	373	4507	5	5	10	27	145	627	91	243	542	118
NEG_CON_288_CTGCGATGTCGGTTTCCGCG	NA	4344	3765	557	411	17	19	43	115	674	724	484	2763	1099	918
NEG_CON_289_GCGGAAACCGACATCGCAGC	NA	6421	6335	445	1647	62	35	66	182	1916	718	2403	15558	1349	1627
NEG_CON_29_CGAATTGGAGCCGCTTCAAC	AAVS1	5631	5861	590	876	55	55	77	161	3086	1122	650	3098	1567	1278
NEG_CON_290_CAGACGTAGTGTGACGCGAT	NA	1118	1614	38	85	10	16	21	35	1382	129	59	55	229	274
NEG_CON_291_TCGCGTCACACTACGTCTGC	NA	1383	1251	401	171	16	7	16	46	551	203	19	39	208	456
NEG_CON_292_TACACGCTGTGCGACCGCTA	NA	1257	2022	77	232	19	14	10	34	384	79	76	103	297	212
NEG_CON_293_AGCGGTCGCACAGCGTGTAC	NA	1329	1248	371	454	22	14	18	40	394	840	81	969	314	300
NEG_CON_294_CGATTAAGTTGGGTAACGCC	NA	1815	1522	229	244	46	20	28	98	202	448	444	211	1586	1182
NEG_CON_295_GCGTTACCCAACTTAATCGC	NA	1479	1167	550	344	32	13	37	46	348	369	511	150	185	367
NEG_CON_296_GTCTGACCGATGATCCGCGC	NA	2409	2458	276	208	29	28	53	76	822	474	295	3927	558	1120
NEG_CON_297_CGCGGATCATCGGTCAGACC	NA	6487	6505	858	287	81	36	71	254	820	2137	9562	8427	2374	2616
NEG_CON_298_CTCTTCGCTATTACGCCAGC	NA	1287	1282	197	297	17	12	13	82	410	266	61	36	480	233
NEG_CON_299_CTGGCGTAATAGCGAAGAGC	NA	796	1008	84	147	25	3	8	20	92	189	49	861	202	122
NEG_CON_3_CTCGTCCTGCATCCTTCTCC	AAVS1	1883	3386	168	248	29	27	44	77	726	265	848	675	1275	740
NEG_CON_30_AAGCCCAGGGCCAGTTGAAG	AAVS1	2016	2339	258	153	16	17	32	48	229	691	89	449	284	1200
NEG_CON_300_GTCACGACGTTGTAAAACGA	NA	1654	1953	64	118	8	6	19	38	66	324	29	243	167	242
NEG_CON_301_CGTTTTACAACGTCGTGACC	NA	958	1560	99	185	17	5	12	19	323	669	240	908	114	721
NEG_CON_302_CGGGTGAACTGATCGCGCAG	NA	1066	811	56	82	26	10	25	38	68	40	507	43	179	181
NEG_CON_303_TGCGCGATCAGTTCACCCGC	NA	1214	974	6971	230	11	10	13	39	422	112	165	136	394	441
NEG_CON_304_CTAACGCCTGGGTCGAACGC	NA	1167	2194	380	162	24	18	19	68	614	246	289	61	409	951
NEG_CON_305_CGTTCGACCCAGGCGTTAGC	NA	1082	1447	91	6	13	11	17	33	394	149	44	1137	154	213
NEG_CON_306_TTACGGTCAATCCGCCGTTC	NA	1807	2091	71	63	10	5	23	50	228	187	676	131	567	179
NEG_CON_307_AACGGCGGATTGACCGTAAT	NA	934	1356	291	231	17	8	14	43	75	37	68	1680	216	261
NEG_CON_308_ACAACCCGTCGGATTCTCCG	NA	1069	1182	54	76	33	25	32	56	54	86	74	10451	194	269
NEG_CON_309_GGAGAATCCGACGGGTTGTC	NA	644	1245	8	49	14	8	2	24	368	120	90	463	432	194
NEG_CON_31_CGACCACCCCACTTCCGAAT	AAVS1	7901	10702	703	852	86	58	124	221	1921	3778	1511	4796	1920	2097
NEG_CON_310_GTGAGCGAGTAACAACCCGT	NA	1633	1919	151	91	18	18	18	33	237	133	56	263	404	409
NEG_CON_311_CGGGTTGTTACTCGCTCACC	NA	995	1141	80	106	10	30	23	42	112	128	2752	44	368	121
NEG_CON_312_CGGATAGAATGGCGCCGGGC	NA	2184	2767	54	140	23	13	12	57	450	164	452	956	1095	406
NEG_CON_313_CCCGGCGCCATTCTATCCGC	NA	1033	1685	233	200	17	14	21	82	224	204	63	69	341	350
NEG_CON_314_AATTGTCTTGTCCCTATCGA	NA	14704	14402	944	685	87	57	66	255	3053	2010	3304	5850	2831	4219
NEG_CON_315_CGATAGGGACAAGACAATTC	NA	1933	2873	105	210	22	15	23	70	5003	336	690	405	360	545
NEG_CON_316_ACAACTTTACCGACCGCGCC	NA	2112	1869	205	69	22	13	21	55	249	202	70	115	375	464
NEG_CON_317_GCGCGGTCGGTAAAGTTGTC	NA	2744	3262	318	443	43	32	40	87	226	379	68	8508	844	655
NEG_CON_318_ATCAAGGCGTTGGTCGCTTC	NA	1021	1277	49	90	15	17	22	47	96	585	85	57	325	405
NEG_CON_319_AAGCGACCAACGCCTTGATC	NA	1489	1014	218	382	7	11	15	40	350	90	167	79	543	465
NEG_CON_32_CAGTTGAAGCGGCTCCAATT	AAVS1	2996	4009	175	132	24	17	28	52	449	1015	2208	1014	344	606
NEG_CON_320_ATCTTCGACGCAGGTGTCGC	NA	1576	2379	187	108	39	21	34	59	211	199	1043	96	489	478
NEG_CON_321_CGACACCTGCGTCGAAGATC	NA	901	1911	119	79	20	15	20	32	148	239	26	95	477	337
NEG_CON_322_GGTCTTCCCGACGATGACGC	NA	1735	1688	120	211	39	17	27	63	204	430	42	2004	303	419
NEG_CON_323_CGTCATCGTCGGGAAGACCC	NA	1090	1221	200	197	10	13	12	69	241	2936	13	150	230	345
NEG_CON_324_CACCCCAACATCTTCGACGC	NA	4173	4015	1456	1618	114	80	138	281	2052	3538	1284	3175	908	1444
NEG_CON_325_CGTCGAAGATGTTGGGGTGC	NA	2203	2037	152	396	30	12	44	90	356	152	4042	1224	911	288
NEG_CON_326_AGTTCACCGGCGTCATCGTC	NA	4967	4617	321	233	38	18	30	138	571	1059	3054	1291	1644	1854
NEG_CON_327_ACGATGACGCCGGTGAACTC	NA	2293	3509	487	150	30	11	20	81	441	483	1253	1057	714	692
NEG_CON_328_ACCGCGAAAAAGTTGCGCGG	NA	867	1309	25	63	8	6	5	28	30	27	16	992	106	214
NEG_CON_329_CGCGCAACTTTTTCGCGGTC	NA	2842	2938	741	166	23	14	31	77	1239	273	469	1539	712	510
NEG_CON_33_AAGCGGCTCCAATTCGGAAG	AAVS1	703	1009	28	614	14	5	8	18	170	14	64	200	134	384
NEG_CON_330_TCCTCCGCGCAACTTTTTCG	NA	2975	3096	368	331	67	44	71	137	280	274	402	2764	565	324
NEG_CON_331_GAAAAAGTTGCGCGGAGGAC	NA	980	1336	96	157	14	21	32	66	479	569	412	8511	3619	222
NEG_CON_332_AGCTATTCTGATTACACCCG	NA	10569	11628	554	616	105	46	70	163	1933	3453	1974	5201	2141	4076
NEG_CON_333_GGGTGTAATCAGAATAGCTC	NA	8088	9237	241	378	62	49	92	169	3039	944	4850	11455	2145	1879
NEG_CON_334_CTTCGAAATGTCCGTTCGGT	NA	915	1534	203	204	23	15	18	70	463	354	86	1544	304	261
NEG_CON_335_CCGAACGGACATTTCGAAGC	NA	731	2005	1549	137	23	21	31	60	246	105	1602	270	318	316
NEG_CON_336_ATCCTTGTCAATCAAGGCGT	NA	978	1098	115	101	14	13	21	46	243	157	347	696	136	167
NEG_CON_337_CGCCTTGATTGACAAGGATC	NA	985	951	1	27	6	8	9	15	72	265	35	98	335	206
NEG_CON_338_TCCAGCGGATAGAATGGCGC	NA	1935	2154	135	91	20	19	10	38	128	161	21	231	239	250
NEG_CON_339_CGCCATTCTATCCGCTGGAC	NA	1197	1224	41	87	3	5	6	34	35	39	256	86	146	1196
NEG_CON_34_GCGGCTCCAATTCGGAAGTG	AAVS1	2609	3155	214	178	33	17	38	61	208	349	869	6212	644	736
NEG_CON_340_GGCTATGAAGAGATACGCCC	NA	959	618	133	19	6	3	8	8	34	44	8	210	45	186
NEG_CON_341_GGCGTATCTCTTCATAGCCC	NA	1717	2051	119	91	6	4	12	26	325	267	100	253	394	287
NEG_CON_342_TCATTATAAATGTCGTTCGC	NA	2137	2781	147	137	20	12	29	48	243	204	63	689	433	415
NEG_CON_343_CGAACGACATTTATAATGAC	NA	751	1147	13	21	11	8	6	18	53	78	21	26	62	227
NEG_CON_344_GGATTCTAAAACGGATTACC	NA	1362	1089	57	45	12	7	13	39	107	165	1400	83	102	272
NEG_CON_345_GTAATCCGTTTTAGAATCCC	NA	2013	1576	80	54	8	9	21	25	385	224	204	56	258	367
NEG_CON_346_GTGTTGGGCGCGTTATTTAT	NA	3165	3221	248	466	32	25	21	76	1183	775	346	911	1139	2672
NEG_CON_347_TAAATAACGCGCCCAACACC	NA	2239	3081	535	243	66	54	76	154	530	618	572	12783	729	626
NEG_CON_348_CAATTCTTTATGCCGGTGTT	NA	783	1925	97	66	8	8	17	17	380	33	91	970	364	262
NEG_CON_349_ACACCGGCATAAAGAATTGC	NA	1828	2113	56	132	14	12	25	34	179	150	31	138	327	275
NEG_CON_35_GTTCTTAGGGTACCCCACGT	AAVS1	1953	1817	344	278	28	29	47	70	202	234	184	703	745	708
NEG_CON_350_GGCATGCGAGAATCTCACGC	NA	1891	1866	197	160	17	15	38	72	346	1247	259	554	679	1997
NEG_CON_351_CGTGAGATTCTCGCATGCCC	NA	6688	8059	268	434	39	32	42	169	1841	1543	2102	3682	2557	2218
NEG_CON_352_ATGTTTATTGAATCGGACCC	NA	1495	2106	68	127	23	14	32	52	203	82	68	1039	391	343
NEG_CON_353_GGTCCGATTCAATAAACATC	NA	1715	2115	127	172	13	15	27	55	608	438	144	222	497	606
NEG_CON_354_TGATAACTGGTCCGCAGTGG	NA	1142	2757	74	151	18	7	25	43	419	69	182	2235	539	1863
NEG_CON_355_CACTGCGGACCAGTTATCAC	NA	2231	2215	115	197	20	15	15	66	1754	1086	118	70	620	581
NEG_CON_356_TTGCCCATACCAATAAGGTC	NA	1675	2102	122	196	89	20	25	62	121	214	479	172	472	301
NEG_CON_357_ACCTTATTGGTATGGGCAAC	NA	6029	7380	402	377	38	31	53	129	1327	1017	2107	5824	1291	1283
NEG_CON_358_TCACGAGGCCATGATAATGT	NA	1963	2274	299	205	23	26	20	62	384	1280	66	194	312	820
NEG_CON_359_CATTATCATGGCCTCGTGAC	NA	1990	2162	143	139	33	14	36	57	277	154	2328	722	309	325
NEG_CON_36_GCTCCAATTCGGAAGTGGGG	AAVS1	1596	1377	272	185	15	14	20	25	249	254	98	1848	295	409
NEG_CON_360_CTGACGTTGTACAAATTGTT	NA	2561	2696	594	486	72	43	69	106	740	1879	141	905	628	617
NEG_CON_361_ACAATTTGTACAACGTCAGC	NA	1761	1915	154	148	32	9	16	40	241	122	39	2605	373	535
NEG_CON_362_GAAATCCCGTTAGTAAAAGG	NA	731	822	24	15	12	5	17	20	298	82	37	36	225	91
NEG_CON_363_CTTTTACTAACGGGATTTCC	NA	1262	1869	146	312	13	6	23	29	775	211	325	324	173	187
NEG_CON_364_ACGCGGCCTCTTCTTATTTA	NA	2747	2414	202	138	43	31	41	68	477	367	240	2578	412	1389
NEG_CON_365_AAATAAGAAGAGGCCGCGTC	NA	6937	7350	269	395	58	36	80	151	1359	577	4615	6653	2098	1735
NEG_CON_366_CCAAACAAGCACCCCAATCA	NA	5268	3685	564	517	48	41	54	142	1713	723	2254	8154	934	2542
NEG_CON_367_GATTGGGGTGCTTGTTTGGC	NA	5043	4873	3659	343	46	38	51	113	929	753	1321	5224	1457	833
NEG_CON_368_GTTTACCACCTTTTACTAAC	NA	739	823	150	98	19	23	23	38	121	149	24	54	181	199
NEG_CON_369_TTAGTAAAAGGTGGTAAACC	NA	1250	742	125	57	11	10	10	16	39	59	33	27	204	307
NEG_CON_37_GCCCCGTCGTTCCTGGCCCT	AAVS1	2718	3364	226	229	18	25	30	71	599	311	3335	3629	414	1054
NEG_CON_370_TTTGGAGAATAACTTCTTCG	NA	1781	1355	144	21	21	15	27	39	57	193	32	433	147	167
NEG_CON_371_GAAGAAGTTATTCTCCAAAC	NA	859	732	26	22	4	6	16	15	12	16	70	70	739	45539
NEG_CON_372_GGCACCTTCAACAATAGCAT	NA	3949	3760	350	317	58	61	96	145	778	980	436	16940	1127	805
NEG_CON_373_TGCTATTGTTGAAGGTGCCC	NA	1640	1894	3418	254	21	7	9	41	431	990	52	530	383	422
NEG_CON_374_GGTATAATACACCGCGCTAC	NA	972	2178	71	80	12	6	12	32	241	345	46	597	146	162
NEG_CON_375_TAGCGCGGTGTATTATACCC	NA	1713	2225	144	151	26	29	37	68	539	584	85	447	331	297
NEG_CON_376_AATCTGGTAATGGTTCTTAT	NA	2418	2284	102	92	18	10	18	41	232	97	186	84	463	476
NEG_CON_377_TAAGAACCATTACCAGATTC	NA	1293	1527	38	83	15	12	12	33	112	419	121	32	114	158
NEG_CON_378_CGCGCTACTGGCTCAATATG	NA	1443	1704	78	58	12	18	23	39	365	138	481	611	323	308
NEG_CON_379_ATATTGAGCCAGTAGCGCGC	NA	1976	2642	439	229	26	7	13	66	532	285	147	4301	306	927
NEG_CON_38_AGCATAGGGTGGCAAAGCCC	AAVS1	1879	3168	118	92	25	17	19	55	133	226	714	164	424	452
NEG_CON_380_TTTACTAACGGGATTTCACG	NA	2227	2580	170	90	16	9	25	50	232	239	703	1096	381	438
NEG_CON_381_GTGAAATCCCGTTAGTAAAC	NA	1228	649	95	161	6	7	19	15	215	56	196	123	206	160
NEG_CON_382_CGTGAAATCCCGTTAGTAAA	NA	1571	1536	86	95	12	6	12	26	345	361	190	114	223	744
NEG_CON_383_TTACTAACGGGATTTCACGC	NA	2292	3122	288	231	39	30	62	129	434	633	941	10305	473	334
NEG_CON_384_TTCGTCGTCCAACATTATCA	NA	3666	3638	191	161	43	22	40	93	453	664	147	749	1387	1027
NEG_CON_385_GATAATGTTGGACGACGAAC	NA	3053	2259	119	121	58	41	45	103	187	261	85	2609	290	614
NEG_CON_386_CTAACAATTTGTACAACGTC	NA	1632	2259	119	84	16	12	10	44	244	164	27	675	290	308
NEG_CON_387_ACGTTGTACAAATTGTTAGC	NA	2892	2555	85	129	25	21	41	74	1210	129	974	3125	554	524
NEG_CON_388_CCATGATTGGGGTGCTTGTT	NA	1432	1303	127	152	17	15	29	39	765	524	1851	380	301	536
NEG_CON_389_ACAAGCACCCCAATCATGGC	NA	2110	2009	482	249	28	15	21	67	199	187	94	1575	926	483
NEG_CON_39_AAGCCCAGGGCCAGGAACGA	AAVS1	2084	1962	100	137	39	19	31	77	160	565	534	91	255	625
NEG_CON_390_TCATTTTTGTCGGCCATGAT	NA	2015	2465	205	179	44	12	27	73	374	193	45	2331	533	501
NEG_CON_391_TCATGGCCGACAAAAATGAC	NA	666	1350	71	99	84	28	32	38	332	62	127	5986	206	82
NEG_CON_392_CACGCCCCCGTCTTCGTATG	NA	3441	3399	1077	1159	112	66	81	185	1485	1004	270	1184	2181	699
NEG_CON_393_ATACGAAGACGGGGGCGTGC	NA	1847	2062	1114	390	41	28	47	92	299	178	5882	131	1357	315
NEG_CON_394_GGGCGTGCTGACCGCTACCC	NA	1411	1963	129	167	20	7	14	25	186	230	99	411	630	164
NEG_CON_395_GGTAGCGGTCAGCACGCCCC	NA	1256	1061	128	92	11	9	20	38	333	356	8	41	210	254
NEG_CON_396_GCATCACAGGGCCGTTGGAT	NA	1942	1531	29	45	10	14	16	25	323	539	65	40	475	305
NEG_CON_397_TCCAACGGCCCTGTGATGCC	NA	656	1723	346	282	27	17	17	53	323	373	63	148	521	405
NEG_CON_398_CTCTCAGGCCGCCGTCAGCG	NA	942	1486	194	394	16	17	39	36	671	2868	289	174	166	298
NEG_CON_399_GCTGACGGCGGCCTGAGAGC	NA	2543	2457	423	318	37	32	52	106	521	609	158	115	292	669
NEG_CON_4_AGATAGACCAGACTGAGCTA	AAVS1	1819	2319	70	108	26	23	42	78	179	169	755	1256	586	543
NEG_CON_40_AGGACGAGAAACACAGCCCC	AAVS1	2451	3259	252	210	26	15	29	66	443	521	121	2165	310	309
NEG_CON_400_GCTAGGGAGGTCGCAGTACT	NA	2543	1731	292	164	36	25	30	88	487	665	81	440	251	459
NEG_CON_401_GTACTGCGACCTCCCTAGCC	NA	3579	2787	340	385	50	24	27	118	384	1234	1476	353	1819	1287
NEG_CON_402_CTCGACGTAGGTCTCTTTGT	NA	1675	1753	290	246	43	31	33	85	400	368	4710	4138	559	375
NEG_CON_403_CAAAGAGACCTACGTCGAGC	NA	1034	1321	285	177	38	37	47	96	309	302	89	4569	296	398
NEG_CON_404_CTACAACGTCAAGATCAACG	NA	1932	2419	294	664	46	32	62	116	861	459	244	2328	62180	792
NEG_CON_405_GTTGATCTTGACGTTGTAGC	NA	3331	5557	303	283	24	18	43	113	650	477	316	2015	932	1422
NEG_CON_406_GGGGTACAGCATCTCGGTGT	NA	1035	677	168	95	14	22	23	36	346	369	392	833	224	85
NEG_CON_407_CACCGAGATGCTGTACCCCC	NA	5342	3671	2166	1954	130	75	147	236	1951	2640	5294	4687	935	1094
NEG_CON_408_GATGCCCGGCTTCCACTTCG	NA	1587	2057	303	559	35	29	32	61	841	490	100	152	575	374
NEG_CON_409_GAAGTGGAAGCCGGGCATCC	NA	980	1163	103	96	8	11	12	26	162	72	20	28	221	198
NEG_CON_41_GCCCAGGGCCAGGAACGACG	AAVS1	1989	2704	132	169	29	21	41	41	149	235	204	3386	758	411
NEG_CON_410_CCAGTCTGTGGTCCACGAAG	NA	1488	1961	53	76	19	17	33	56	214	147	880	761	447	393
NEG_CON_411_TTCGTGGACCACAGACTGGC	NA	1888	3027	234	228	16	16	24	105	216	755	758	596	634	311
NEG_CON_412_CTGCGACCTCCCTAGCAAAC	NA	2386	2135	696	436	21	17	28	55	755	1151	159	1088	356	2467
NEG_CON_413_TTTGCTAGGGAGGTCGCAGC	NA	4893	5142	391	474	65	17	34	198	818	537	2463	2319	2241	860
NEG_CON_414_ATGCTGTACCCCGCTGACGG	NA	1218	1490	273	178	24	22	30	53	179	146	82	677	329	478
NEG_CON_415_CGTCAGCGGGGTACAGCATC	NA	2538	2306	71	66	49	42	44	140	684	3480	876	20585	422	802
NEG_CON_416_TGTAGATGATGCAGCCGTTC	NA	6998	7122	1007	882	187	137	160	423	1713	1412	945	13567	1551	1851
NEG_CON_417_AACGGCTGCATCATCTACAC	NA	2068	2283	278	322	29	16	34	75	296	575	239	592	555	646
NEG_CON_418_ATCACCACATACGAAGACGG	NA	1490	1008	92	30	43	28	61	72	138	99	73	136	153	128
NEG_CON_419_CGTCTTCGTATGTGGTGATC	NA	3474	3670	236	192	17	16	20	92	443	1511	2257	1886	800	1129
NEG_CON_42_GCGGATCGAGACTGGCAACG	AAVS1	2102	2416	217	195	39	36	59	83	711	176	579	21172	757	365
NEG_CON_420_CATCTCGTGCTGCTCGACGT	NA	2250	1414	143	102	19	26	30	57	143	75	1672	275	207	343
NEG_CON_421_CGTCGAGCAGCACGAGATGC	NA	1185	838	75	139	38	23	28	74	79	179	72	2659	304	496
NEG_CON_422_CTACGTCGAGCAGCACGAGA	NA	1086	1462	117	113	13	6	23	43	244	110	31	103	459	720
NEG_CON_423_CTCGTGCTGCTCGACGTAGC	NA	1682	1173	144	117	141	6	19	38	942	96	23	540	302	426
NEG_CON_424_GGCGAAGGCAAGCCCTACGA	NA	913	1545	310	152	11	10	17	35	239	265	92	83	207	178
NEG_CON_425_CGTAGGGCTTGCCTTCGCCC	NA	2991	3615	113	200	17	7	28	53	583	482	1073	1050	1112	547
NEG_CON_426_AAGTGCACATCCGAGGGCGA	NA	2395	1856	231	236	34	24	29	66	405	636	267	1360	529	407
NEG_CON_427_CGCCCTCGGATGTGCACTTC	NA	1974	1933	264	175	38	18	28	71	252	335	3409	726	561	974
NEG_CON_428_ATGGTCTGGGTGCCCTCGTA	NA	4734	3903	478	286	47	33	77	150	729	1788	648	12629	1564	870
NEG_CON_429_ACGAGGGCACCCAGACCATC	NA	1557	564	97	111	10	5	16	33	919	292	637	254	3294	515
NEG_CON_43_ACCCTCTGCTGCGCCACCTG	AAVS1	3206	3275	196	257	19	14	42	88	651	147	244	2108	1162	3691
NEG_CON_430_GTAGGGCTTGCCTTCGCCCT	NA	1313	2003	90	147	32	12	17	49	334	166	97	3344	380	326
NEG_CON_431_GGGCGAAGGCAAGCCCTACC	NA	2581	2945	145	112	24	14	11	55	478	168	300	1502	1520	763
NEG_CON_432_GTAGCGAACGTGTCCGGCGT	NA	1053	1638	110	232	12	11	15	61	194	298	277	50	471	308
NEG_CON_433_GTCGTGAAGTGCATTCGATC	NA	2448	2016	183	555	37	16	51	88	521	189	560	2155	332	709
NEG_CON_434_AGGGCACCCGGTTCATACGC	NA	1432	1779	119	54	26	20	33	58	160	453	247	144	394	254
NEG_CON_435_CACGGCCTAACTTGCTGATA	NA	5424	6789	491	265	67	42	65	127	573	518	2112	8933	1209	1313
NEG_CON_436_CCGGGAGATTAACGTTAATT	NA	9805	10071	486	463	54	35	64	122	856	2749	1049	6739	1943	2053
NEG_CON_437_TTGGATATTAATTAGACATG	NA	1143	1398	66	90	9	13	11	18	99	73	14	117	256	247
NEG_CON_438_GTACGGGGCGATCATCCACA	NA	3000	3416	403	234	58	52	82	117	743	299	5703	3459	543	1021
NEG_CON_439_TTTTTAATACAAGGTAATCT	NA	692	1205	37	54	8	2	9	18	163	64	36	54	380	526
NEG_CON_44_CCACCCTCTGCTGCGCCACC	AAVS1	3191	4568	536	544	52	28	50	142	860	981	2401	767	1533	1003
NEG_CON_440_TAAAGCAGAAGAATATACAG	NA	3132	3714	258	162	36	17	37	60	549	289	1201	5742	537	765
NEG_CON_441_ATCTCGGGTCGACTGCGGAT	NA	3158	4039	353	470	101	96	144	244	777	629	450	10077	1692	1124
NEG_CON_442_GCAAACCCGAGTGACACGTC	NA	664	785	82	31	11	2	7	14	37	132	88	26	215	107
NEG_CON_443_GTGCGTGAGTATTAACGCTC	NA	777	869	115	144	24	8	16	42	107	151	1058	1677	231	129
NEG_CON_444_TGGCCACGAATTCCGCCGCC	NA	2644	2879	46	155	32	12	279	125	337	120	154	1785	926	1048
NEG_CON_445_GTAAGGCCCGCGTACGAGCT	NA	1499	1662	251	101	9	7	11	37	420	318	964	83	901	6680
NEG_CON_446_ATTCCTTCGGCGCTCTGCGT	NA	1574	1418	123	127	65	12	22	54	235	165	137	234	233	517
NEG_CON_447_TTAGCCCTCGATTGGTTGCG	NA	2529	2584	283	118	33	38	40	96	465	368	396	439	432	506
NEG_CON_448_GTTCGACTCGCGTGACCGTA	NA	1577	1493	218	110	24	9	17	39	282	210	61	183	445	275
NEG_CON_449_GCGTGCGTCCCGGGTTACCC	NA	3575	4519	253	232	50	33	45	117	316	1309	3404	2741	794	926
NEG_CON_45_CCAGGTCAGCGCCCCCCGCC	AAVS1	1515	2153	214	73	11	10	22	52	174	277	285	1278	526	2539
NEG_CON_450_TAACGCGCATATCTGAACAC	NA	790	1520	67	75	10	9	11	22	38	28	922	122	56	145
NEG_CON_451_CGCTAGGTTATTTCGTGGCC	NA	2093	2177	132	116	25	19	30	87	177	1476	220	1330	1164	407
NEG_CON_452_AATATTTGGCTCGGCTGCGC	NA	1343	1183	179	501	15	11	11	24	119	179	841	1010	204	386
NEG_CON_453_CAATATCGGGTGCTACAGGA	NA	1256	1821	104	188	25	25	29	53	443	259	37	1210	421	412
NEG_CON_454_CTGGATCGCCCGCAGAAATA	NA	4026	6002	439	487	19	18	28	80	1429	1040	969	1704	1321	1500
NEG_CON_455_ATTAGCACGGCGACCTTCTA	NA	1498	1510	36	84	24	9	12	19	195	81	179	120	265	310
NEG_CON_456_TGGAAATCGACTGTGCGCTT	NA	1898	1459	215	457	37	10	15	78	374	504	30	97	370	961
NEG_CON_457_ATTAGCCGTTGCCATATCAA	NA	2659	2161	264	135	31	25	34	61	854	346	56	242	457	582
NEG_CON_458_ACCCGATAATAGCTACTGGT	NA	3376	3783	280	274	54	40	59	74	777	897	501	3353	1252	735
NEG_CON_459_GAATCTACCGCAGCGGTTCG	NA	1226	2286	146	131	17	14	20	35	254	273	289	80	271	325
NEG_CON_46_AGAACCAGAGCCACATTAAC	AAVS1	17876	18134	803	1256	126	54	121	259	2472	2266	6317	4144	3509	4249
NEG_CON_460_ATTCAGCGCGCTCGCCCTGG	NA	1427	1648	64	173	42	23	53	75	130	211	212	199	386	655
NEG_CON_461_CCCGCCGAAGACCCTGCTTG	NA	2123	1916	326	184	51	21	52	86	393	1823	394	229	2927	719
NEG_CON_462_TGCCGTGAAAAGACGCTGCG	NA	3578	4355	366	290	34	26	41	110	2715	630	1012	1023	1219	9562
NEG_CON_463_CTTACGCGCCTGGTCAAAAG	NA	1538	2296	121	263	46	34	56	100	273	1158	945	824	1968	434
NEG_CON_464_CGCATAAGTCGATAGACACA	NA	2739	3701	403	466	102	60	116	187	402	431	1105	10927	725	466
NEG_CON_465_GTCATCAGCGATTTGACGAG	NA	1108	1351	83	101	7	4	19	29	167	52	186	268	633	290
NEG_CON_466_CGAATCGGAACTTTGTACCG	NA	2380	3117	180	148	93	52	57	132	384	1315	795	3107	401	310
NEG_CON_467_AGGTCAAGCCGACCTCGAAC	NA	993	940	126	71	5	4	11	35	167	636	26	67	483	246
NEG_CON_468_TGCGCCTTACTCGTTAACTG	NA	3552	3621	163	279	44	33	65	123	772	367	960	1791	961	961
NEG_CON_469_ATCTGAGCGTTTTCGGCCGC	NA	2245	1740	368	319	23	22	30	50	282	1149	439	2190	364	1698
NEG_CON_47_CGGTATCAGCGCCCTGCACC	AAVS1	749	1704	48	71	16	14	15	52	254	100	1192	2022	172	200
NEG_CON_470_GAAGTGACGTCGATTCGATA	NA	4249	3149	232	530	33	23	45	99	1327	2477	1060	4378	933	1200
NEG_CON_471_CGAGTGTTATACGCACCGTT	NA	1876	1674	95	211	13	9	10	55	144	78	554	1955	169	167
NEG_CON_472_ACGGTACATGCGCATGAGTC	NA	1382	2403	138	119	20	12	32	59	364	132	101	93	281	261
NEG_CON_473_TGACGCGATAGAGTTGGCTT	NA	5312	5273	389	434	40	24	39	104	648	956	291	766	1495	2179
NEG_CON_474_TTCACCGTCCACGTGCGCAT	NA	1430	2380	362	382	29	17	39	63	1199	598	70	703	1001	399
NEG_CON_475_TTCTTCGGCCTACACCCGGT	NA	1243	2575	325	265	15	5	20	21	316	839	51	465	190	358
NEG_CON_476_GGAATTACGACTAACCGATT	NA	6644	6906	442	216	47	22	38	87	1044	1227	453	2545	1364	4854
NEG_CON_477_TAGAGATATCCGATCGTGGT	NA	1557	1625	128	55	22	18	24	52	137	190	132	284	260	315
NEG_CON_478_GGGTGCCCACTAATAGCCGC	NA	2468	3688	91	209	40	27	28	53	593	965	198	322	686	1244
NEG_CON_479_TGCAGTCGCGCTGAGCGTCA	NA	1420	1930	120	129	33	17	19	45	180	177	306	181	656	1809
NEG_CON_48_ACGAGAAACACAGCCCCAGG	AAVS1	2364	2788	287	342	26	16	36	84	322	638	357	130	822	2056
NEG_CON_480_GGATTGAATGGCTAACGCGG	NA	720	1332	169	151	18	17	13	39	261	1720	159	1659	534	266
NEG_CON_481_GCGGTGTATGACAACCGCCG	NA	188	60	0	0	1	0	0	1	15	0	1	1	8	16
NEG_CON_482_GCGGTTCCGGGAGCACATTT	NA	1210	1910	1205	201	26	22	27	67	294	249	71	2351	311	302
NEG_CON_483_GAAGACGTGCTGGCGTCACC	NA	2361	1739	197	194	35	42	51	169	982	232	468	4787	359	2532
NEG_CON_484_GGCGCATTAAAGTCGAGAGC	NA	1786	1104	135	198	18	15	22	39	175	89	38	61	221	450
NEG_CON_485_GACGTAGCCTTCCGAAATAT	NA	3278	5353	112	160	23	15	21	51	629	416	503	2303	751	1172
NEG_CON_486_GGTTCGAGACCTACTTAAGT	NA	5624	5315	228	375	63	37	54	131	831	1174	1026	14957	1288	1490
NEG_CON_487_CTATATTGTCGCGCAGTGGA	NA	1090	1648	83	57	84	27	37	64	141	274	329	3690	259	1095
NEG_CON_488_CGGCTTTGTTGCCCGTAAGC	NA	1052	837	291	73	15	10	14	36	26	47	790	565	176	219
NEG_CON_489_TCCCGGTTGGTGAACGATAC	NA	3472	3412	209	119	22	19	37	92	238	1137	143	6152	615	1063
NEG_CON_49_CTGGACTCCACCAACGCCGA	AAVS1	1597	1666	255	161	39	31	52	78	141	146	75	1271	373	336
NEG_CON_490_TTAACTCGAACGCTCGAAAG	NA	1133	1698	136	157	27	23	30	47	1014	173	77	285	151	177
NEG_CON_491_CAACGGGTTCTCCCGGCTAC	NA	1775	2570	165	159	14	17	22	50	173	166	1293	705	501	437
NEG_CON_492_GTACCGCGCCTGAAGTTCGC	NA	1609	1936	239	316	11	17	22	41	1191	857	3483	60	353	242
NEG_CON_493_GGACTATCCACCGTTTACTC	NA	1952	2139	194	163	26	14	20	52	269	748	32	1198	334	926
NEG_CON_494_CAGTAGCGATCGAATGTCAA	NA	2832	3795	190	217	27	13	38	66	357	450	395	78	562	789
NEG_CON_495_TAGGCGCCCGTAGCATTGGA	NA	1461	1524	109	48	27	18	35	76	884	117	120	2876	243	435
NEG_CON_496_GCGGCGTCTGGGAATCGTTC	NA	1976	2580	192	169	40	10	38	91	704	521	1556	426	726	422
NEG_CON_497_TTCAATCACCTCACGGTAAG	NA	1447	884	433	239	15	10	34	64	649	565	429	3959	556	791
NEG_CON_498_CGGTTTACATCTGCCCATCG	NA	2543	2610	296	443	69	73	77	151	377	561	499	4387	759	834
NEG_CON_499_GGGCGTGTATGTTCGTATTG	NA	5243	5943	349	361	66	40	97	119	1582	677	2924	2800	624	2632
NEG_CON_5_CCAGACTGAGCTATGGGAGC	AAVS1	3151	3723	438	484	46	43	71	120	588	643	349	2209	508	778
NEG_CON_50_GTGCAGGGCGCTGATACCGT	AAVS1	1600	1420	210	162	20	23	24	35	218	190	260	186	237	163
NEG_CON_500_GCGGCGTCATCCACGCGTGC	NA	1898	1614	161	178	59	56	69	137	281	271	888	534	335	267
NEG_CON_501_GGGTATAGACGCGATCCTCA	NA	9033	11097	547	644	74	45	77	178	813	1492	341	3012	1617	1950
NEG_CON_502_CAGGAGTCGCCGATACGCGT	NA	1352	1107	202	166	22	27	32	57	255	442	246	7055	283	485
NEG_CON_503_GCAGCTCGTGTGTCGTACTC	NA	916	1339	475	561	16	14	19	36	388	730	74	99	563	288
NEG_CON_504_ACAGCGCTCTCGTGTACTAT	NA	1284	2277	355	242	43	28	35	69	363	536	294	471	314	210
NEG_CON_505_ACTAGCCTGTTCGCGAGTAG	NA	1379	684	44	46	6	9	8	22	456	47	12	102	1356	501
NEG_CON_506_GACCGCGTGAGATAACGTCA	NA	1181	1795	184	352	56	5	22	31	198	275	335	221	323	311
NEG_CON_507_AAAACATCGACCGAAAGCGT	NA	828	1449	116	185	152	26	34	51	192	196	39	2248	225	272
NEG_CON_508_ACACCGAAGCACCTGTACGT	NA	2951	3034	182	482	36	28	62	92	361	277	172	1324	734	1071
NEG_CON_509_GGGTCGAGGACTAATAGATT	NA	3404	3341	326	301	53	38	50	64	744	537	1665	5448	870	531
NEG_CON_51_GGCGCTGATACCGTCGGCGT	AAVS1	1325	1791	99	107	14	20	23	56	120	120	594	48	280	193
NEG_CON_510_ACGCCTCCTCAAATTAGCTC	NA	3018	2477	459	358	80	85	83	127	1127	2477	266	2313	434	815
NEG_CON_511_CCTACGCGGTAGGGAACTTT	NA	2227	3758	103	203	10	18	24	54	162	48	682	485	931	619
NEG_CON_512_AAGCACTAGTCCGTATGATG	NA	4032	4092	274	263	77	68	68	134	576	794	169	17294	746	841
NEG_CON_513_GAGAAGGATGGAAATTAGAA	NA	9364	9885	1370	584	65	55	110	148	2183	2144	1614	12043	2820	3177
NEG_CON_514_GCGCCTTAAGAGTACTCATC	NA	7788	7191	290	406	57	27	51	137	1182	1224	650	10492	2076	4161
NEG_CON_515_AGGCGCCAACATTGACCGTA	NA	2247	3104	259	279	37	31	43	93	181	438	2912	1932	610	705
NEG_CON_516_TAATCATGCACATTCGGGAC	NA	1349	2489	193	106	77	26	30	53	194	326	788	296	780	710
NEG_CON_517_CGTCGGGTAGCTATTTCTTT	NA	2300	2178	312	346	59	44	77	112	488	369	258	2255	833	353
NEG_CON_518_GTGCGACGAATTGTCCTGAG	NA	1457	1547	159	156	24	17	26	52	217	217	760	3869	249	261
NEG_CON_519_CTTCCGTTATTCGGAAGTGA	NA	1328	976	51	62	20	10	14	25	132	76	11	39	141	416
NEG_CON_52_GCTGATACCGTCGGCGTTGG	AAVS1	1700	1539	144	176	37	11	24	33	190	168	285	104	388	395
NEG_CON_520_TACTGGAGTTTGCGACTCGG	NA	1160	886	88	64	15	8	13	19	610	294	15	26	202	229
NEG_CON_521_ATCCAGATCACCACGCGTCA	NA	4782	4004	503	413	43	38	53	117	1268	2559	311	339	560	832
NEG_CON_522_CGTTAAGACTAGCTCGGTTT	NA	1564	1835	171	123	40	33	55	78	310	74	137	16827	713	4144
NEG_CON_523_ATACGGCCGAAGCCCCTTCA	NA	1183	1945	210	99	12	23	29	54	277	341	110	3321	325	473
NEG_CON_524_CGCTTCCGCGGCCCGTTCAA	NA	3165	3782	336	501	38	25	42	59	527	353	471	843	592	1474
NEG_CON_525_GCAGCTCGACCTCAAGCCGT	NA	1098	1346	220	796	16	15	16	49	472	655	1499	920	6965	459
NEG_CON_526_GTGTCGGATTCCGCCGCTTA	NA	991	1881	215	154	52	22	44	67	170	350	111	583	574	306
NEG_CON_527_GTCAGGTAATAGTCGGACTC	NA	3751	2808	269	305	88	70	89	160	822	1460	734	6238	561	1211
NEG_CON_528_TGAGCATTCGTAGCCCAGCA	NA	1846	2032	281	237	30	20	44	87	361	456	119	4698	735	412
NEG_CON_529_TAAGGCGACCTGCGCTTGTG	NA	3648	5339	156	231	15	23	32	70	451	114	1253	4588	833	524
NEG_CON_53_GCCGCCCGCCCGCGCCGTGC	AAVS1	796	1338	41	10	19	13	10	27	48	84	47	22	94	206
NEG_CON_530_AGCTGCGCGCTACTGGATCA	NA	4688	6097	443	4821	39	26	47	160	803	1170	1680	1501	1960	1266
NEG_CON_531_GCCGCCGATTTCATAAGTAA	NA	3885	5439	654	441	66	34	66	112	1429	731	834	7898	1249	813
NEG_CON_532_GTTCCGTGAGGGTTACTTCA	NA	1657	2062	6543	169	58	39	51	90	460	1095	77	3745	434	365
NEG_CON_533_TGTCTTTAAACACGCCATCG	NA	1517	1529	139	93	14	16	11	68	142	1157	46	644	164	466
NEG_CON_534_CACGAACTCACACCGCGCGA	NA	1041	1423	131	167	19	12	10	39	439	61	20	983	179	156
NEG_CON_535_ACAAAATGCCGTGCGTCAAT	NA	1712	1741	197	288	27	20	28	52	205	331	382	600	346	601
NEG_CON_536_GTATCCTGACCTACGCGCTG	NA	3623	2939	302	186	77	31	37	108	369	717	529	7275	571	686
NEG_CON_537_ACGCTCAGCACCCGCTATGC	NA	1661	735	95	133	20	16	25	71	359	285	2530	57	186	286
NEG_CON_538_TAAACCCTTGGCGCCCTCAC	NA	3683	3551	289	491	40	29	46	103	837	3071	1169	3536	854	914
NEG_CON_539_CCATTCTCAACCGGTCCAAT	NA	2315	2379	264	235	26	19	30	56	295	474	276	199	666	632
NEG_CON_54_GCATCAGACGCGCCTCGTCC	AAVS1	2430	2096	124	105	16	5	17	69	116	93	24	1100	512	235
NEG_CON_540_GTTATTGACCCGTCGGGAGT	NA	2799	2697	214	142	24	33	42	70	184	168	397	6875	296	542
NEG_CON_541_GGTTTCACTTCGAGACCGGC	NA	537	778	137	137	26	6	15	20	23	19	750	52	117	171
NEG_CON_542_CTTTGATAACGTGGGCGGTA	NA	1567	1483	227	268	23	31	23	80	185	302	180	920	207	469
NEG_CON_543_CCCCAACTTTCGCGACTCCG	NA	4759	3926	388	628	246	51	71	178	708	2192	1741	9758	926	829
NEG_CON_544_CAAACAGTCTAAGGCGACGA	NA	3013	3546	229	48	16	11	30	63	255	506	1039	2421	283	2869
NEG_CON_545_CGGCACACCAATGCGTTCGT	NA	1305	2472	1246	296	51	37	43	85	254	689	499	555	434	375
NEG_CON_546_ATCGATATACCGCCATAAAA	NA	8567	7971	469	550	70	49	73	152	8009	1544	5112	12541	2183	3898
NEG_CON_547_GACCGGAACGATCTCGCGTA	NA	1404	1691	226	147	54	42	53	63	440	211	323	230	560	847
NEG_CON_548_GTGTATCTCAGCACGCTAAC	NA	2249	1594	129	92	24	11	20	47	738	168	49	754	1836	418
NEG_CON_549_GGGACGCGAAAGAAACCAGT	NA	7754	8294	665	370	76	34	43	128	1591	1127	2793	4957	2049	2651
NEG_CON_55_GAGTTCCTGGCGGCCTGTGC	AAVS1	6630	8735	410	535	54	37	61	206	1100	730	1150	7740	2086	2173
NEG_CON_550_TGTCATTAGCGTAACGATAT	NA	2317	2298	224	267	45	28	39	77	614	195	126	345	371	427
NEG_CON_551_CGTGCGTGAAATCGCTAGCT	NA	797	913	52	77	14	20	17	60	87	54	27	159	140	151
NEG_CON_552_ATCAGGCCTTGTCCGTGATT	NA	1641	1536	129	34	47	33	50	96	234	64	469	1951	846	236
NEG_CON_553_CGTCCAGAAGAACGGCCCCT	NA	6715	5901	282	611	63	24	49	149	2998	1417	1309	1514	1639	1444
NEG_CON_554_TCGCGCTTGGGTTATACGCT	NA	832	1331	88	98	15	14	16	51	99	93	1279	102	360	744
NEG_CON_555_AGAGCGTCTTCGTGACAAAC	NA	1346	1762	343	224	23	13	31	88	226	234	1174	969	245	482
NEG_CON_556_GATGGCGCGCAGTTGAGTCA	NA	8537	9985	395	336	63	52	77	199	1605	1748	1947	13536	2109	3728
NEG_CON_557_TATCAATCGTCCGGGTCACT	NA	3094	3078	175	266	48	20	30	83	322	1356	92	463	693	731
NEG_CON_558_TCAGATTCCGCAAGGGTCCA	NA	1358	1448	117	57	29	12	26	43	622	483	2176	229	399	328
NEG_CON_559_GTCGTCATACAACGGCAACG	NA	1064	1105	269	113	19	19	17	61	139	78	93	5714	252	167
NEG_CON_56_GTCCAGGTCGCCGCCCGCAC	AAVS1	3975	4069	189	333	24	21	33	119	291	173	183	2284	731	1135
NEG_CON_560_GCGATCGGAGTGCCACGATA	NA	1605	1390	96	161	23	13	22	56	388	277	70	121	339	278
NEG_CON_561_ATATAAACTGTCGCGGTAAA	NA	886	998	22	122	13	3	10	13	59	233	55	515	252	110
NEG_CON_562_GTTACCTGCTACGAAAACGA	NA	2743	2807	136	121	30	28	37	61	2622	448	871	120	622	515
NEG_CON_563_GAAGCGATCCGAGAGTGTAT	NA	2221	2650	170	131	49	34	58	146	252	359	101	16676	287	439
NEG_CON_564_ATGACATTGCGCGTCTACGG	NA	1596	1330	171	157	24	14	19	42	184	200	71	669	735	415
NEG_CON_565_CTATCTCGAGTGGTAATGCG	NA	1532	1283	142	110	26	18	27	76	227	400	103	92	192	553
NEG_CON_566_ATACCAGATGCGTCCGCTTG	NA	1027	830	130	153	16	12	8	34	184	1511	263	1144	336	342
NEG_CON_567_ACTCGAAATCACCTATGGTA	NA	1423	1656	325	228	29	25	31	59	239	354	2725	5853	396	472
NEG_CON_568_TCTCGTAGCCTAATGCGCCA	NA	95	251	3	1	1	0	2	7	2	10	3	6	14	2
NEG_CON_569_TTATGTGAGCACGCCATTAC	NA	1306	1435	130	74	18	7	17	46	377	380	414	47	312	488
NEG_CON_57_GGGACCACCTTATATTCCCA	AAVS1	1555	1755	115	109	11	15	22	30	684	79	623	318	275	185
NEG_CON_570_GCGGTCCTCAGTAAGCGCGT	NA	1770	1689	206	138	38	27	42	85	386	275	838	14550	400	398
NEG_CON_571_CGACGGTAATGCACCTACTA	NA	1594	1796	13746	415	24	23	38	34	472	356	262	526	205	455
NEG_CON_572_AATCGACTCGAACTTCGTGT	NA	1415	1782	148	138	23	10	16	44	153	176	209	54	401	244
NEG_CON_573_TGGAAAGCGAGCACACCGTC	NA	2459	3439	211	431	59	32	41	121	749	320	189	4260	591	970
NEG_CON_574_CAGCGCCGAAACTCTTTCCG	NA	1627	1942	155	190	24	26	37	58	184	133	103	206	336	284
NEG_CON_575_TGCCGTTAGCATGCGATCCC	NA	2264	3840	1126	948	63	46	74	148	1706	1156	749	8748	1338	1892
NEG_CON_576_TCGTAAACACACGACCAAGT	NA	2117	2002	143	162	13	11	19	35	391	141	864	2268	404	359
NEG_CON_577_ACTACTCCGGCAAATACTCG	NA	1068	1916	31	43	14	10	26	37	283	595	59	6061	166	207
NEG_CON_578_GCCCTTCAATGCGTTCCGTA	NA	2452	3293	430	191	25	23	42	118	456	287	818	624	643	500
NEG_CON_579_CAACACCCCGCGTTATGCTA	NA	1235	1435	333	181	22	21	29	44	834	705	80	3845	265	923
NEG_CON_58_GCGCGCCGCCGAGTTCCTGG	AAVS1	8553	10475	271	525	53	40	68	207	1012	468	1448	4352	2127	2486
NEG_CON_580_GCTGATATATACGACAAGCC	NA	716	491	15	48	3	8	3	7	2	196	53	9	75	82
NEG_CON_581_GCTCTGCTGCGGAAGGATTC	NA	5687	5967	256	326	53	43	79	133	1001	608	810	6313	1873	3589
NEG_CON_582_GGTATTCCGAAGTCCTCCGC	NA	2185	2249	309	202	25	7	21	41	713	453	149	746	305	771
NEG_CON_583_GGTCGCCTGTGCGACATGCT	NA	1425	2399	171	141	52	16	15	39	307	1302	172	831	495	861
NEG_CON_584_CCCGATGGACTATACCGAAC	NA	2033	1939	141	202	23	23	38	79	316	85	128	1722	25054	549
NEG_CON_585_CTAATCACGACCTCACCCTA	NA	5384	8461	1014	769	109	121	140	307	2252	1233	858	21302	2077	1431
NEG_CON_586_ATCGGTACCTCTTCACATAT	NA	2231	2288	83	139	36	27	56	95	755	527	238	14273	675	844
NEG_CON_587_TTGCGTCAGCGCTGCACATC	NA	2024	1671	250	190	30	24	18	77	337	1809	384	3303	406	484
NEG_CON_588_CGGTGTGCCCCCAAATATTG	NA	5610	4167	467	534	63	30	62	120	2330	812	1203	10928	1677	2244
NEG_CON_589_CGTGCGGTAAATACGAAATA	NA	1779	737	49	32	22	7	16	26	49	86	2439	166	282	188
NEG_CON_59_CGAGCGCGCCGCCGAGTTCC	AAVS1	1319	1493	354	364	21	12	21	66	237	444	142	643	342	583
NEG_CON_590_ATACGAGGCGCTTTTCTTTG	NA	2388	3072	180	141	58	19	25	41	180	175	329	206	1310	427
NEG_CON_591_TGTGCACAAGTCGCAACGAA	NA	856	1689	165	126	16	8	17	25	428	303	34	1641	501	107
NEG_CON_592_GTCTTCCGCCGCTCAAGTTA	NA	2338	2374	130	90	42	25	50	103	224	232	139	9936	520	764
NEG_CON_593_TATACTGCGGATCAATCTGA	NA	5693	6946	408	491	24	19	43	83	710	1162	1316	847	1424	1620
NEG_CON_594_AAAGCGACGTAGGCATACTT	NA	1371	1452	156	191	22	11	18	39	116	75	115	2490	984	764
NEG_CON_595_ACGTTCGAGTACGACCAGCT	NA	906	1388	268	224	43	19	49	111	663	2156	778	119	355	460
NEG_CON_596_GGGCCTACGATCAGAGGTGT	NA	1705	2247	120	261	54	15	19	59	538	115	365	69	725	435
NEG_CON_597_CGCAGTCATTCGATAGGAAT	NA	1502	2038	239	283	49	53	50	94	475	523	348	1229	514	650
NEG_CON_598_AGTTGAATGGACCTCGACTA	NA	2832	2144	312	733	55	39	66	63	347	433	107	1005	1877	565
NEG_CON_599_GAGTAATTTCGAACGTATTG	NA	1865	1381	105	78	19	14	14	34	97	217	79	167	142	178
NEG_CON_6_TGAGCCCCTCCAGCCGGTCC	AAVS1	1227	1451	240	232	14	10	22	59	112	314	248	145	386	332
NEG_CON_60_ACAGCCCCAGGTGGAGAAAC	AAVS1	1184	1224	82	41	19	20	22	40	677	217	34	49	211	345
NEG_CON_600_TTCCACGGTAAAATCGGTCA	NA	2755	3925	353	223	27	23	54	84	148	752	186	3530	1461	600
NEG_CON_601_ACTGTTGCCGCGCCAACTGC	NA	589	1395	217	238	17	16	26	55	91	322	105	1574	901	522
NEG_CON_602_CGCGACGACTCAACCTAGTC	NA	2994	3179	58	80	101	59	108	254	325	374	777	593	316	333
NEG_CON_603_GATCACCTGCATTCGTACAC	NA	2546	2676	216	228	59	45	73	111	324	796	649	5496	550	515
NEG_CON_604_CCGCTGTCTCACTAATCTCA	NA	4210	4510	491	542	47	33	42	131	1746	1093	1819	3375	1740	1375
NEG_CON_605_TGCTACCTTCGGGACCACCA	NA	1394	1923	115	128	10	4	18	59	161	457	45	48	762	730
NEG_CON_606_CTTAGCTGACCGACAAGGTG	NA	635	1469	120	82	19	5	33	62	128	191	644	61	397	320
NEG_CON_607_CTTAAGCTTATCAACATCCG	NA	2659	2797	398	146	43	30	63	111	977	382	1405	193	837	593
NEG_CON_608_CCCTTCTGGCGGGCCAAACA	NA	2064	1641	55	82	18	17	27	54	89	128	3695	146	453	314
NEG_CON_609_TCTGACGATTAATGCTTCTA	NA	2838	2740	209	263	50	32	69	97	311	913	172	2256	376	2408
NEG_CON_61_CGCCGCCCGCACAGGCCGCC	AAVS1	1064	899	201	161	9	8	18	37	163	251	1349	53	239	280
NEG_CON_610_GCGGAATGAACACGAGGTAG	NA	1821	2880	585	466	50	22	54	100	602	1463	2461	698	478	566
NEG_CON_611_GGGACTGATATATGGCGAAC	NA	4491	5085	762	241	43	32	45	77	1539	1661	392	3823	644	1711
NEG_CON_612_GGTCACCGATCGAGAGCTAG	NA	2086	1252	160	172	19	13	25	46	316	147	297	229	508	467
NEG_CON_613_AGAAGACCGAGGCGCTTCAA	NA	1992	1491	926	102	10	10	18	41	249	480	2382	60	352	341
NEG_CON_614_GCACACCTAGATATCGAATG	NA	2837	3140	1469	128	51	36	50	67	447	190	636	6388	528	816
NEG_CON_615_CAGGTTTGCACGCATAGCTA	NA	1326	2280	112	135	15	11	31	57	312	150	71	584	220	268
NEG_CON_616_GGCCGTCGTATTCCCCCAAG	NA	3677	2817	352	285	87	34	47	88	567	695	655	2188	795	744
NEG_CON_617_CTCCCATTGATCTACGATGG	NA	842	874	163	161	61	26	43	70	262	211	202	492	104	282
NEG_CON_618_TTTCGTGCCGATGTAACACA	NA	2626	1648	56	53	39	31	45	117	213	104	478	2142	325	688
NEG_CON_619_GCCTATCGGCATTCCCACTG	NA	2471	2064	459	418	27	16	31	77	717	776	422	1131	842	1368
NEG_CON_62_CGCACAGGCCGCCAGGAACT	AAVS1	1131	889	54	57	10	7	5	48	55	94	394	1291	142	123
NEG_CON_620_CAACGACGGGCCTAGTCTCA	NA	2533	2304	115	351	23	19	19	64	186	145	301	419	9712	1716
NEG_CON_621_GATATCCCGCGAAAAAATCT	NA	1378	995	50	40	23	12	22	20	52	111	366	629	181	400
NEG_CON_622_ATCGTTTCCGCTTAACGGCG	NA	1486	1209	140	87	15	9	11	25	227	136	534	752	222	1316
NEG_CON_623_CTCAACCGACCGTATGGTCA	NA	2052	2174	126	144	31	32	42	84	80	364	640	10026	865	691
NEG_CON_624_TCACTTGTCTATACGGGGTA	NA	1222	1581	112	110	10	5	18	23	225	138	196	855	276	130
NEG_CON_625_GTTGATCAACGCGCTTCGCG	NA	2291	3582	294	478	45	41	55	94	632	219	265	330	801	819
NEG_CON_626_ATGTTATTACAGACGCGTGT	NA	3367	4142	275	345	33	16	23	85	330	412	460	2178	500	661
NEG_CON_627_CGCCTCTCACGTGTAGGCTT	NA	2696	2376	196	240	16	20	12	84	277	364	414	53	710	558
NEG_CON_628_GGGCGCTAAGATATATGCCC	NA	401	878	28	100	4	6	6	12	223	15	11	12	423	91
NEG_CON_629_CGTCATATACACAAACGCCC	NA	561	579	202	43	2	3	6	9	136	86	185	125	47	90
NEG_CON_63_ACAGGCCGCCAGGAACTCGG	AAVS1	1268	772	93	83	22	14	14	51	129	85	82	52	175	114
NEG_CON_630_CGTTGGGCATAGCGAACACT	NA	1129	1313	147	56	28	15	35	46	192	93	206	319	265	143
NEG_CON_631_GCGTTCCCCCACTGACGGGG	NA	2448	2770	99	104	20	14	26	47	236	130	74	3642	1005	442
NEG_CON_632_CGTATTCGACTCTCAACGCG	NA	575	361	51	95	7	2	6	12	65	57	1815	119	283	77
NEG_CON_633_GATCCAGGAGTGATCGAGTA	NA	1355	1401	263	167	49	20	50	87	576	602	422	144	237	608
NEG_CON_634_TTGTCCCTGAGAAAACGCGG	NA	1115	1035	49	113	11	13	10	43	169	98	165	52	703	159
NEG_CON_635_GTCCTCATCCGGTCAGGCTG	NA	1648	2330	109	165	16	15	26	50	411	160	78	447	528	518
NEG_CON_636_GTGTAGTCCTAGCCATGGGG	NA	3167	3251	203	201	43	28	27	97	577	460	310	172	827	1089
NEG_CON_637_TATAGCTGTTTCGAAGGCGC	NA	1951	1866	47	57	19	17	19	49	66	192	388	244	380	293
NEG_CON_638_CCATCACCGATCGTGAGCCT	NA	1097	2082	198	288	20	16	32	70	270	239	1163	861	409	339
NEG_CON_639_TGAATCGTAACCTCGCCATT	NA	3655	3977	308	401	74	49	80	185	903	573	1933	4268	974	1225
NEG_CON_64_GCGCTCTCCGGGGCCAGGCT	AAVS1	3187	3288	134	190	24	15	30	45	211	326	266	1790	806	739
NEG_CON_640_AAGAAGGGCCGTACCCGAAA	NA	3696	4522	325	239	23	14	30	75	821	1818	830	1348	955	1146
NEG_CON_641_CGTGTTTGGAATTTGCCGCG	NA	884	524	10	13	5	3	3	11	35	24	120	303	162	66
NEG_CON_642_CTAGCCGCCCAGATCGAGCC	NA	2243	2764	115	256	34	25	40	74	180	303	66	1376	441	1393
NEG_CON_643_CAAGTGAGCATAAGCGATGT	NA	1232	1411	158	116	9	3	9	35	231	258	18	359	275	267
NEG_CON_644_AGGACTAGTGTCGCACTCAG	NA	4112	3950	377	224	26	20	27	71	1219	949	3343	1417	3094	1086
NEG_CON_645_CCCAGGTGTATAATGAAACG	NA	1793	1896	170	124	25	15	28	49	996	1114	46	274	150	544
NEG_CON_646_GACCGCAAAGTGGTCCGAAG	NA	734	1037	138	65	17	11	15	34	67	255	552	3731	104	189
NEG_CON_647_GCCGACCAACGTCAGCGGTA	NA	1174	1401	179	135	11	11	18	36	375	153	52	97	590	204
NEG_CON_648_GCCGTGGTATCAAGTCGGTA	NA	1560	1689	128	76	41	13	19	36	74	203	53	436	292	442
NEG_CON_649_CGCAATCCCTTAGGATAGCC	NA	2820	2759	183	120	16	18	12	84	171	503	786	1736	374	330
NEG_CON_65_CGCTCGCTCGCTCGCTGGGC	AAVS1	993	943	137	86	14	7	13	30	156	91	61	470	254	183
NEG_CON_650_GAATCGACCGACACTAATGT	NA	1947	2031	313	429	18	15	30	64	248	352	3741	1934	379	1672
NEG_CON_651_TTTGGGTTTATCCGCCCCCA	NA	2684	2420	130	139	23	14	34	48	219	189	38	809	556	419
NEG_CON_652_CTCGGGACTAACGTGAGAGC	NA	777	1142	19	161	11	6	8	39	111	565	45	80	528	248
NEG_CON_653_CCCCGTAGCTCATTAGTCTG	NA	3165	4071	409	321	45	23	43	109	539	1764	1167	785	956	1171
NEG_CON_654_AAAGAAAGAGGAATAGTAGC	NA	4546	4642	343	293	34	35	60	87	925	854	651	2491	856	544
NEG_CON_655_GACGCCCTAATGCCCATCGT	NA	4437	4629	653	664	46	33	48	115	750	999	805	2223	1486	716
NEG_CON_656_GGATATTGAGTAAACCCGAT	NA	441	1173	111	73	3	4	9	16	148	1833	20	46	704	240
NEG_CON_657_TGACTCGGGCAATATCGGTT	NA	3370	2487	249	392	38	23	29	81	457	1604	414	3232	699	389
NEG_CON_658_GGCAGTCGTTCGGTTGATAT	NA	1330	1652	83	40	17	6	21	40	303	623	94	433	446	353
NEG_CON_659_GGATACGGTGCGTCAATCTA	NA	2413	2916	149	174	30	21	28	84	1617	198	1379	2763	276	467
NEG_CON_66_GCTGGCCCCCCACCGCCCCA	AAVS1	907	1479	87	136	12	8	15	38	380	125	79	349	128	725
NEG_CON_660_GATCTAGTCCTCTAATCGAT	NA	1468	2093	188	403	35	24	36	38	521	344	1149	267	355	512
NEG_CON_661_CATAAGGTTAACTGCGTGGA	NA	948	1041	64	58	2	5	8	20	132	51	136	28	474	191
NEG_CON_662_ACTTCAGTTCGGCGTAGTCA	NA	5727	4740	266	478	52	31	40	129	1979	804	1516	10531	1048	1010
NEG_CON_663_GGTACCTGAACAACGGCACC	NA	1120	1415	193	253	44	29	42	67	608	2255	130	11112	409	546
NEG_CON_664_TGGCGGCCCAAACTTAACAC	NA	1225	1244	100	235	18	11	7	26	210	177	175	110	243	247
NEG_CON_665_TCCGGAGGCTCAAACCAAGT	NA	1471	557	92	96	22	10	16	26	74	41	326	2232	232	290
NEG_CON_666_GCTTGCTATATGGGTGCGAG	NA	1473	1602	197	189	14	11	17	33	284	3269	111	271	276	444
NEG_CON_667_CCCGTGGCGTGCGCACCTGT	NA	1485	2339	260	122	20	23	22	62	135	253	174	97	393	342
NEG_CON_668_GGCTGGTTGACGACTCCTGA	NA	2381	3790	588	435	52	56	79	152	747	684	189	7427	1066	724
NEG_CON_669_GGTGCGGTCTGCTTGTAGAT	NA	2807	2589	676	455	49	31	62	105	1164	678	1614	537	890	743
NEG_CON_67_CCACCGCCCCAAGGATCTCC	AAVS1	6445	6293	609	470	44	20	49	154	4288	404	465	6042	2571	2307
NEG_CON_670_GAATCCAGTGGCGGCGACAA	NA	2311	2791	237	277	22	22	30	58	490	502	42	1379	692	802
NEG_CON_671_TGCCTATGACCTAGGTACCA	NA	1145	1528	95	143	10	13	13	35	220	347	21	224	138	306
NEG_CON_672_GTGCGATGTCGCTTCAACGT	NA	1923	1856	130	236	65	62	93	185	119	311	494	30381	531	379
NEG_CON_673_GACAGATCACGTATCAGGGC	NA	1212	889	127	69	31	14	31	69	122	191	199	66	309	109
NEG_CON_674_GAGGTATGTCATCGCCATGA	NA	1175	2248	117	182	25	27	47	61	474	392	109	146	554	2682
NEG_CON_675_CCAATGATAAGCCCGAACGG	NA	1712	1960	346	427	31	22	31	79	1151	304	184	299	424	618
NEG_CON_676_AGCGATTCACGTATTAGATG	NA	10919	10751	1581	2033	144	45	57	154	2061	3136	2520	7138	2208	4638
NEG_CON_677_GCCAACAAGAATCGGATCCC	NA	1590	2516	168	227	20	18	34	59	1062	866	375	342	346	551
NEG_CON_678_ACTTACGGCACTCGCATGCC	NA	1438	913	158	168	22	9	19	49	260	225	22	165	637	202
NEG_CON_679_GATATGGCTCGAGTAATCTT	NA	9839	8621	660	602	72	43	76	162	904	3195	717	16048	1774	2200
NEG_CON_68_AGAGCCACATTAACCGGCCC	AAVS1	1056	584	87	80	14	9	23	22	63	58	16	1370	155	145
NEG_CON_680_CGCCTAATTTCCGGATCAAT	NA	4953	5759	285	574	52	33	60	121	1086	446	141	528	872	1278
NEG_CON_681_GCACTGTCAGTGCAACGATA	NA	1625	2268	78	247	11	14	19	26	412	113	34	131	226	442
NEG_CON_682_GTATCCCATATCGGCACAGG	NA	1673	1707	121	113	9	17	13	35	90	302	203	181	351	223
NEG_CON_683_ATGCTGCAGCTTTACGATCA	NA	2700	3597	364	518	57	29	45	133	2098	613	478	1736	833	949
NEG_CON_684_GAGTGATGCTTAGACTCCGT	NA	839	1064	157	46	9	4	12	40	158	50	1691	728	382	414
NEG_CON_685_GCCCCTTATGATTGTTATAG	NA	4403	4679	184	141	66	55	73	125	325	810	272	13233	909	2064
NEG_CON_686_AGGTCGGCCGAACATACGGT	NA	1324	1913	91	205	23	11	29	31	935	120	55	661	377	260
NEG_CON_687_ATTGCGCAATCCTTAGGATA	NA	1857	3013	109	195	41	24	43	74	581	284	277	2635	771	512
NEG_CON_688_GAAGCGGGACCGTGTCTCAC	NA	1421	1827	316	228	19	16	22	50	273	1926	38	43	352	277
NEG_CON_689_GTGTATGATGCTTCGACTTA	NA	3240	4931	356	231	42	30	49	85	359	1209	2501	483	835	480
NEG_CON_69_CGCCGTGACGTCAGCACGCC	AAVS1	1127	1102	90	356	14	12	10	76	246	63	91	3689	290	371
NEG_CON_690_CGTGGCCGGAACCGTCATAG	NA	1579	1210	79	59	21	11	24	35	72	62	2909	47	197	206
NEG_CON_691_ACAGCCCTCACGAGCCCGAA	NA	1268	1611	149	163	15	7	19	48	173	151	53	421	339	546
NEG_CON_692_GCTAATATCGACACGGCCGC	NA	1084	632	51	38	11	7	13	26	19	501	35	97	261	187
NEG_CON_693_GCTGTTGTAACGGTAGATAT	NA	2063	1896	147	107	12	12	21	37	258	596	810	2687	339	315
NEG_CON_694_CGCACGACCATTGCTGCTGC	NA	2765	2978	821	347	38	12	25	76	531	1553	936	193	659	1647
NEG_CON_695_CATTGCACGCCACAGCATTG	NA	1476	1788	204	100	10	14	17	46	1379	127	75	688	293	379
NEG_CON_696_CGATGCCCGTCTATGGCCCG	NA	1182	1266	135	418	10	3	18	86	94	271	42	135	216	328
NEG_CON_697_CCAGCAATACCCCGGTATGG	NA	2338	1794	199	255	26	11	23	30	498	448	908	2601	586	383
NEG_CON_698_TCGAGATGCGCAGCAGATGA	NA	1253	1293	151	114	19	8	24	55	320	176	580	3206	270	745
NEG_CON_699_ACCCTCCGAATCGTAACGGA	NA	1082	1663	128	163	17	4	17	26	236	377	26	30	300	209
NEG_CON_7_CAGGGAAGGAGACAAAGTCC	AAVS1	933	583	145	162	8	3	9	18	159	92	15	28	167	238
NEG_CON_70_AGGATCTCCCGGTCCCCGCC	AAVS1	4156	4116	708	430	55	31	42	136	768	728	1339	530	1256	1437
NEG_CON_700_CCATAGCTCTAGCGATAAAC	NA	679	1449	85	177	10	8	10	22	170	113	57	329	228	398
NEG_CON_701_AGCTAGCGATGGCTCTAAGT	NA	893	1098	132	175	25	11	16	32	84	182	239	64	261	202
NEG_CON_702_CGGGTCTCCAAAGATCGCTT	NA	974	1135	149	110	16	12	14	25	174	161	128	504	210	307
NEG_CON_703_GGAGATGCATCGAAGTCGAT	NA	2722	2619	115	111	22	14	27	74	356	148	255	301	829	655
NEG_CON_704_GGTCCGCGCACAAGAGCAGG	NA	1313	1335	93	104	14	6	21	47	144	843	44	84	329	1634
NEG_CON_705_CAACCGGCGGGCCCCTACAA	NA	1488	1429	205	192	35	25	39	63	563	932	524	139	177	185
NEG_CON_706_TCCTCGATAGCTGGAATCCA	NA	2112	2419	77	117	26	15	25	46	158	152	553	171	354	743
NEG_CON_707_TACGGATCACCAAATCTTAG	NA	4482	6346	403	292	45	46	60	101	514	922	615	5011	1098	1182
NEG_CON_708_CCTGCGGTGCACGGCTAGCC	NA	645	652	124	66	28	6	17	38	179	163	748	129	200	286
NEG_CON_709_AAACGGTACGACAGCGTGTG	NA	1943	1914	134	273	19	10	25	44	411	158	256	742	492	891
NEG_CON_71_CGCCCGGCGTGCTGACGTCA	AAVS1	2086	1787	176	485	36	30	30	109	871	266	141	2142	579	436
NEG_CON_710_ACCGCTCATATAGGTAAAAA	NA	1010	1133	116	55	7	10	25	25	188	348	489	150	103	199
NEG_CON_711_AGTATTGTGGTGTCGTCAAC	NA	2483	3079	383	565	79	46	98	164	739	974	131	17680	461	398
NEG_CON_712_TGACGCTCCACGTCCGGACC	NA	1650	1716	127	223	14	20	18	44	312	84	34	86	296	248
NEG_CON_713_GCTCGCAAGTATTTAAGGAC	NA	4612	5581	179	186	35	12	34	64	202	499	775	1829	710	1316
NEG_CON_714_GGATGCACTCCATCTCGTCT	NA	1890	1878	366	63	22	11	19	36	348	169	65	115	381	334
NEG_CON_715_GCCAGGGTTCTTGGTCCCGA	NA	1569	1508	163	163	14	11	23	35	591	321	91	73	884	313
NEG_CON_716_CCCGCTAACAGCCTAGATCA	NA	2706	2940	774	557	68	36	85	141	1344	680	763	2259	746	878
NEG_CON_717_TTGTACGGTACTGGCTTTGT	NA	16358	16342	900	1067	156	66	125	391	2668	3159	4061	6762	3732	5862
NEG_CON_718_CAGGCTGCGCTTCGCAAGCT	NA	1246	1154	104	255	19	10	16	31	197	812	322	56	327	212
NEG_CON_719_GCCTAGTCTCGGTAAGAGTG	NA	1775	1985	526	565	55	37	64	100	768	888	504	2364	669	688
NEG_CON_72_CCCCAGGTGGAGAAACTGGC	AAVS1	292	644	187	212	15	5	8	28	240	187	18	87	97	86
NEG_CON_720_GTAGGCGCGCCGCTCTCTAC	NA	1394	1284	113	89	10	7	23	28	398	130	433	622	139	508
NEG_CON_721_ACATAGTCGACGGCTCGATT	NA	1970	1736	169	108	17	18	39	74	165	703	130	1397	351	353
NEG_CON_722_GGACGCACCATTCCGGGTGA	NA	849	1317	70	58	15	8	13	29	276	87	340	203	253	258
NEG_CON_723_GATTGTGGTCGCTCAAAACC	NA	1584	1378	94	127	10	17	19	50	123	878	884	439	232	254
NEG_CON_724_CTATAACCGAATCAAAGGGT	NA	885	1652	64	23	7	10	14	34	280	107	379	37	759	238
NEG_CON_725_GTGCCGAGTAATAACGCGAG	NA	1978	1709	189	103	24	14	15	25	87	250	301	1156	359	303
NEG_CON_726_AAATTGGCTTTCGTTCGTGC	NA	2597	2465	182	163	21	27	28	85	192	103	342	247	942	412
NEG_CON_727_TCACCTCCGAACGAACACCT	NA	4291	5375	1201	1071	141	91	140	279	2146	1772	1244	3112	1240	2016
NEG_CON_728_GGAGATGCGGCCTTCTCAAA	NA	2128	1347	328	254	41	18	42	91	427	794	58	3066	603	468
NEG_CON_729_CTTAGGATTCCGAGGTATCT	NA	1529	1898	195	86	28	17	22	42	132	297	123	482	126	465
NEG_CON_73_GCGACCTGCCCAGCACACCC	AAVS1	1679	2188	485	1531	34	16	31	75	671	364	354	3780	891	1233
NEG_CON_730_GAACTGGCAAACAGGCGTGG	NA	3617	3792	169	192	23	12	22	60	247	508	121	217	1066	971
NEG_CON_731_CCTGTCGCTATCGTTAGAGA	NA	1213	2150	292	211	22	17	23	59	327	502	730	876	158	569
NEG_CON_732_ATAGCAGGACGAGGTTCCTT	NA	1264	1443	305	307	31	23	28	56	308	1481	116	583	341	227
NEG_CON_733_GATGGCGCTTCAGTCGTCGG	NA	1570	1523	226	222	20	12	19	58	126	98	81	1115	468	411
NEG_CON_734_GGCGTCAAAATTAGAAGCCG	NA	270	156	34	67	0	5	2	6	103	63	15	33	67	373
NEG_CON_735_TCGGCTACAATCTTTGGCAT	NA	2974	3319	466	442	69	45	68	107	4708	1005	532	2948	1003	1604
NEG_CON_736_GAGATTCCGATGTAACGTAC	NA	1550	1734	393	152	20	17	24	53	208	466	283	105	310	608
NEG_CON_737_GCACGCTGTACAGACGACAA	NA	1515	1812	58	140	21	20	37	42	293	455	70	408	365	316
NEG_CON_738_TTCAATTCACCGAGGGCGCA	NA	2494	2570	227	221	51	14	24	61	459	1458	96	104	513	536
NEG_CON_739_TTCGTGGTAGGTATAACTAT	NA	8018	7829	716	573	95	48	89	160	6801	1110	1899	5193	1611	2377
NEG_CON_74_TGACGTCACGGCGCTGCCCC	AAVS1	2347	1761	287	403	27	13	27	158	366	871	145	150	923	416
NEG_CON_740_TGAGCGGCCTCTAATTAATC	NA	1965	2135	87	238	79	56	58	80	141	128	103	2358	191	742
NEG_CON_741_GGTTAACATCGCCACTCTGA	NA	3651	4125	716	810	72	68	108	197	837	1025	1672	1275	1288	1867
NEG_CON_742_GTTTCTCTTGAACCCCGCGA	NA	1358	685	55	37	7	5	19	24	237	326	71	56	327	276
NEG_CON_743_ATAATCCGGAAACGCTCGAC	NA	709	797	106	153	11	7	10	24	75	137	30	28	191	112
NEG_CON_744_ACCCATTGAGAGTCGCCTGA	NA	1044	1724	361	319	50	28	56	61	1015	302	323	263	831	759
NEG_CON_745_CACCCGGAACCACTACTGAG	NA	1689	2090	145	353	12	25	25	41	503	624	357	1749	463	529
NEG_CON_746_GCTGAACGCCGACAGGACGG	NA	1653	1673	120	107	11	12	14	52	339	380	70	947	589	518
NEG_CON_747_GTCGTCACGAGCAGGATTGC	NA	1308	1948	65	118	15	18	29	48	241	162	362	165	220	539
NEG_CON_748_GCCCAGACGCCCTAGAATAG	NA	1273	1070	226	43	16	14	13	39	95	292	327	2324	247	921
NEG_CON_749_GGGATGCGTCTTGCTAAACC	NA	1910	1815	222	280	16	12	23	42	254	260	806	145	1013	684
NEG_CON_75_CCAAGGGCCACTTCTGCTAA	AAVS1	759	1366	59	392	9	10	11	17	274	154	105	26	101	183
NEG_CON_750_ATCGTTGCTGACAGGATCTA	NA	2433	1667	176	135	44	24	55	71	263	440	58	97	422	558
NEG_CON_751_TAGTCTCACCTGATGGCGTG	NA	1405	1256	2952	114	17	18	25	52	553	401	293	3243	323	371
NEG_CON_752_CGCCGGGCTGACAATTAACG	NA	2499	2180	390	425	30	29	30	53	1704	717	198	57	706	453
NEG_CON_753_GTTATCCTGTCGAAGTAAAG	NA	1269	1461	44	95	40	31	44	69	310	121	101	165	207	372
NEG_CON_754_TACTTTTTGGAATCCGTCTA	NA	5400	4708	352	411	79	51	81	111	935	757	1915	1130	757	2919
NEG_CON_755_CAGCGGTGCTATTTGGTCTT	NA	3867	4516	453	361	64	67	95	140	891	739	1136	1369	714	1097
NEG_CON_756_CTGCGTGTCTTGCTCGCATG	NA	1350	1109	168	163	9	10	16	32	154	150	12	120	225	279
NEG_CON_757_CCTAGTTCATAAGCTACGCC	NA	9110	11127	860	614	194	66	98	383	2734	3566	3249	11644	3024	3667
NEG_CON_758_GCGTTAGTCACTTAGCTCGA	NA	2163	2453	111	64	24	11	15	39	235	53	70	818	335	694
NEG_CON_759_TGTCTTCGGATAGGCGGCTT	NA	14688	12324	456	626	136	102	140	355	2820	3056	4771	20174	3504	4829
NEG_CON_76_ATGGAGTCCATTAGCAGAAG	AAVS1	1811	1684	320	368	75	48	76	124	467	320	411	6499	550	795
NEG_CON_760_CGCACATCTAAAGTTACTAC	NA	3838	5131	195	191	29	42	63	85	714	482	838	1342	391	554
NEG_CON_761_GTAGGGTACAGCGTCAGCTT	NA	2112	1119	133	234	34	10	21	30	397	547	94	126	291	543
NEG_CON_762_GAAATGCTATGCTTCGGTTC	NA	1399	1601	249	158	13	14	18	40	213	213	3273	56	176	231
NEG_CON_763_TCAACCCCAGCGCACCGTTG	NA	2566	1659	229	348	32	23	31	84	448	366	677	2735	713	518
NEG_CON_764_CGTCGCCATATGCCGGTGGC	NA	919	1175	116	124	19	6	9	21	206	138	87	21	382	581
NEG_CON_765_AATGCGAGTGTATCCGCAGT	NA	1134	1447	145	358	19	18	16	48	164	825	52	3880	365	226
NEG_CON_766_TTTATGCATTTAATACGCCG	NA	1177	1708	107	53	25	10	21	36	132	129	449	87	239	399
NEG_CON_767_CATTGCACTCGTTGCCAACG	NA	3130	4738	208	101	44	21	35	106	1809	264	2690	6615	1046	1085
NEG_CON_768_GCCCCGTAAATCTCATTACA	NA	3843	4298	489	347	78	52	87	141	907	728	1733	649	621	983
NEG_CON_769_GCTTGAGCACATACGCGAAT	NA	4029	5071	172	280	39	34	58	119	873	653	2765	3797	2400	1109
NEG_CON_77_CGACTCCTGGAAGTGGCCAA	AAVS1	1083	1816	159	71	14	16	12	35	135	50	105	485	218	1271
NEG_CON_770_GTTCACACGGTGTCGGATAG	NA	2868	3118	137	128	35	22	18	77	605	381	513	263	797	669
NEG_CON_771_CTCGGAATACTCCTATTACA	NA	550	1186	93	10	8	8	7	13	65	885	41	74	229	235
NEG_CON_772_CTAACGGACTGCAGAACGGA	NA	1550	2284	166	149	11	11	30	52	148	220	131	206	684	250
NEG_CON_773_ACAAAGATCGCATGGCATAC	NA	1483	2772	108	235	44	29	49	78	207	287	75	287	325	307
NEG_CON_774_ATCTTCTCGACGAAAATGCG	NA	4737	5833	161	414	52	18	36	76	268	1503	304	1082	1722	998
NEG_CON_775_CATGGCCTACGGTGTCTTTG	NA	1959	2052	227	66	15	16	23	48	63	117	188	381	425	447
NEG_CON_776_CGGGCCTATAACACCATCGA	NA	2427	3753	276	413	50	28	48	80	682	2378	165	1029	1532	573
NEG_CON_777_ACACCCATTCTCATAACGGA	NA	7196	9083	524	704	54	30	68	147	1474	1053	3544	8255	1762	3931
NEG_CON_778_TAACCGATACTCCCCACATT	NA	6079	5841	706	646	87	48	91	171	1303	1528	321	4291	1683	2068
NEG_CON_779_CGAGCAAAGATTGTTGGATA	NA	3039	3530	308	284	79	69	100	143	261	1804	365	3897	726	891
NEG_CON_78_CCATTAGCAGAAGTGGCCCT	AAVS1	1252	1017	126	186	20	12	22	32	152	231	491	34	468	243
NEG_CON_780_GCCACACGAATCATAAAGAG	NA	12764	15501	948	788	63	54	79	180	1936	2150	3909	3624	3194	3954
NEG_CON_781_GGATAGGTGACCTTAGTACG	NA	3646	3139	401	295	21	17	20	96	700	216	907	2519	724	1005
NEG_CON_782_GAGAGTGCGCCTTGATAGTA	NA	4495	5112	518	662	52	43	53	124	2383	728	3849	2722	983	946
NEG_CON_783_GGATTTGTCGCTTGCCACAC	NA	3389	3302	448	617	44	30	61	145	1429	1173	525	1222	1152	2163
NEG_CON_784_CGCCGTTCCGAGATACTTGA	NA	2310	3314	206	306	22	14	35	61	1329	313	81	2391	881	760
NEG_CON_785_CGTTGTAGGGTCTTTCTTGA	NA	3480	3441	88	242	42	52	49	83	567	773	333	8151	1123	646
NEG_CON_786_ATTGCTCTGTCGCATCAATC	NA	1187	1043	66	107	10	16	17	45	227	443	823	1495	77	418
NEG_CON_787_CTCAGTGGATACGATTTGCT	NA	7554	8933	637	876	73	34	56	273	920	3314	2120	5220	2338	4603
NEG_CON_788_ACTACTGGCTATCCGCGCCA	NA	832	1660	29	106	10	9	7	22	711	208	106	34	329	277
NEG_CON_789_ACCCAATGTGGCGGAGCCGA	NA	1785	3082	189	151	51	31	44	70	778	161	789	8816	940	1721
NEG_CON_79_CCGGCCCTGGGAATATAAGG	AAVS1	2185	3088	204	249	39	41	46	99	249	337	110	222	630	537
NEG_CON_790_ACCTATAATCGACCACATTT	NA	4090	5936	436	472	82	53	116	129	740	1513	2076	16947	11656	1017
NEG_CON_791_TAGGAGCTGTATCTAGTGGC	NA	3531	4360	182	495	49	27	46	83	506	480	593	2432	788	828
NEG_CON_792_GTATGAGTCAAGCTAATGCG	NA	1572	2799	268	139	16	12	22	38	343	221	273	160	401	330
NEG_CON_793_ACCCATATATGCTGCCGCAC	NA	5594	7112	942	581	89	59	73	163	2207	1214	5475	2417	1700	1815
NEG_CON_794_CGGGACGTCGCGAAAATGTA	NA	3646	4025	387	456	34	47	57	120	1383	1478	1680	420	1586	1157
NEG_CON_795_GCCAGGGTATGGGCATCTCG	NA	5932	4833	282	511	62	62	58	158	2953	1067	993	4557	1632	1267
NEG_CON_796_CATAGGTCCCTAGCAACTCC	NA	1233	1292	132	164	17	6	12	46	150	68	35	92	465	302
NEG_CON_797_ATACGCATGATTGCAAGAGG	NA	1887	1173	106	69	35	23	60	90	64	515	6913	10734	208	288
NEG_CON_798_TTCGTAGGAACTAAACTGTA	NA	875	1074	99	42	10	8	14	13	129	173	17	48	747	236
NEG_CON_799_TTTGGTCAACGCATAGCTTG	NA	1178	1654	117	166	21	9	16	30	216	211	90	184	312	485
NEG_CON_8_CGATGTTGAGCCCCTCCAGC	AAVS1	2795	3451	207	150	66	30	70	134	228	212	7371	15645	485	920
NEG_CON_80_GGCACAGCGACTCCTGGAAG	AAVS1	1859	1894	107	242	18	20	17	41	328	171	214	371	342	354
NEG_CON_800_GGCCCTCTAGAAAAGTCTCG	NA	927	979	79	18	5	6	8	17	153	141	18	40	163	115
NEG_CON_801_AACTAGAATAGGCGGGCTTG	NA	1582	1797	101	103	13	15	11	31	150	154	88	270	430	377
NEG_CON_802_TCGGCATACGGGACACACGC	NA	2161	2831	192	440	47	22	46	108	560	270	67	5608	451	560
NEG_CON_803_GCAACTATTGGAATACGTGA	NA	2165	3070	242	210	47	37	56	108	629	286	5697	1110	388	426
NEG_CON_804_ACTGCTCCCGGTCGCCCCTC	NA	1832	1926	262	120	38	24	42	92	909	308	7807	1606	526	355
NEG_CON_805_TTTCTAGTTACTACTGGACG	NA	914	791	112	81	46	7	11	13	150	539	105	107	167	175
NEG_CON_806_CACGCACAATCCTTCACGCA	NA	4917	5692	1106	604	75	45	90	237	684	874	8839	11781	1303	1700
NEG_CON_807_TGCCGCTATACTAAAACCTT	NA	2368	3580	319	177	30	33	43	80	550	652	517	107	512	287
NEG_CON_808_AGACCCCGTAGGCAGGACGT	NA	1321	1440	315	288	27	21	26	56	832	240	1484	2686	149	361
NEG_CON_809_TCCCAAGGGTTTAAGTCGGG	NA	9357	9677	678	792	123	97	154	275	1284	863	1743	17815	3558	3134
NEG_CON_81_CATCGGGGCACAGCGACTCC	AAVS1	1130	1610	290	201	40	21	31	99	627	203	256	4244	269	290
NEG_CON_810_TATACCAGACCACAGCGCCG	NA	1400	2001	417	189	11	12	16	34	304	182	202	85	522	381
NEG_CON_811_CGTGCCTTTACATTCACTTT	NA	711	1177	299	150	9	11	13	27	328	135	267	401	146	250
NEG_CON_812_TTTTGACTCTAATCACCGGT	NA	2968	3902	245	244	59	34	56	100	364	196	864	13961	855	925
NEG_CON_813_GCTGTTCCGAAGTTGAGAAT	NA	2161	2094	228	163	14	9	23	46	642	137	87	284	575	455
NEG_CON_814_GTACCGAGCACCACAGGCCG	NA	2012	2085	123	139	18	11	19	53	214	411	369	925	436	795
NEG_CON_815_GCTTAAGTCACGGCTTTCCA	NA	3443	3037	255	488	34	8	35	41	204	168	107	678	626	898
NEG_CON_816_ACTAGAGTCATGATCAGCGA	NA	3506	2810	154	130	42	25	26	87	1029	583	129	2961	522	470
NEG_CON_817_CTGCCCCAGGCGTAATCCTC	NA	4125	3525	302	160	85	75	92	170	248	228	4144	287	538	1025
NEG_CON_818_GTCCCGTGATTTTAGCCAGG	NA	2912	2081	134	261	49	30	43	89	468	234	165	2419	668	1538
NEG_CON_819_CCATATCGGGGCGAGACATG	NA	686	1104	121	106	12	3	12	27	73	26	48	58	110	160
NEG_CON_82_AGTGGCCCTTGGCCACTTCC	AAVS1	564	1229	94	62	19	6	20	23	145	74	27	1939	128	410
NEG_CON_820_ATCGTATCATCAGCTAGCGC	NA	2376	3722	347	246	58	48	56	166	175	1669	2076	1843	431	835
NEG_CON_821_AGTCTTGGCCAATGTCACGG	NA	1713	1871	263	160	28	22	28	78	102	136	183	3299	526	252
NEG_CON_822_CCCGGACGTCAAAGCTGGAT	NA	2723	2448	405	308	95	52	77	123	476	573	1875	1299	1086	776
NEG_CON_823_GGTCTCACCTGCACCCCGAA	NA	1331	2391	157	124	14	12	14	32	429	374	269	43	218	298
NEG_CON_824_GGTAGACGGGGCATCTCAGC	NA	2265	4076	319	154	36	24	24	111	273	1371	1005	2579	929	1356
NEG_CON_825_GTCAGCCATCGGATAGAGAT	NA	5969	7293	552	298	79	41	66	147	568	280	1536	13467	1766	3455
NEG_CON_826_ATGTAACGAGTTGTAAGTCA	NA	2330	2991	185	604	41	19	38	70	543	993	51	1057	279	615
NEG_CON_827_TTTACGAAGTATACCAGGTC	NA	1229	1878	86	103	21	11	25	24	173	227	171	994	165	362
NEG_CON_828_GTAGCTGCTGTAAATCGCAT	NA	1523	2159	204	278	20	9	18	46	205	368	922	69	363	468
NEG_CON_829_CGAAACCTCCTAACTGAGAG	NA	592	762	19	64	27	16	40	32	30	262	399	70	81	199
NEG_CON_83_GGACTTCCCAGTGTGCATCG	AAVS1	1084	1276	96	142	19	11	20	33	118	88	1062	107	439	350
NEG_CON_830_TCGATCGAGGTTGCATTCGG	NA	3725	4980	371	232	56	66	60	174	602	852	3611	3236	1842	1129
NEG_CON_831_ATAAGCCACACTACCCGCCT	NA	7047	7304	1086	1358	93	75	135	194	1563	1554	536	1696	1670	1182
NEG_CON_832_TACGTAAGTGACGACAGGAA	NA	1099	1696	213	241	17	11	27	46	292	350	57	316	217	271
NEG_CON_833_CTTTATCTGGCGTGGGGTAT	NA	3679	3496	188	229	49	32	70	120	706	1462	125	1145	692	482
NEG_CON_834_TTAATTTGGGTGGGCCCTGC	NA	1643	2936	485	463	27	30	29	63	694	704	285	214	595	715
NEG_CON_835_CCACTGGTAAAGGCTAGACT	NA	1508	2392	238	378	28	14	26	53	144	638	157	219	765	468
NEG_CON_836_GTACGGCACTCCTAGCCGCT	NA	1424	2052	87	195	12	6	11	52	172	302	13	40	556	225
NEG_CON_837_CCCCTATGCAGACTACAATT	NA	13409	14662	770	1424	139	103	147	314	4021	3038	4138	16741	3503	10575
NEG_CON_838_CTGGTGACCGACAATTACAC	NA	3033	3655	369	407	22	19	39	97	320	3945	388	3168	583	445
NEG_CON_839_CTGTCCACCTACAGCGATGT	NA	805	964	95	84	8	12	18	32	149	184	46	4222	308	348
NEG_CON_84_GATGGTTGGTCACTGTCTCT	AAVS1	18642	19476	1524	1419	189	147	247	457	2178	3561	3349	16850	4660	4069
NEG_CON_840_ACGTGGGGACATATACGTGT	NA	1920	2584	208	75	21	18	18	56	517	763	379	1035	501	733
NEG_CON_841_CTCGACAGTTCGTCCCGAGC	NA	270	1174	114	310	5	3	4	29	71	54	68	19	153	98
NEG_CON_842_GTTCCCCGGGAAGTCTATGC	NA	1748	2275	253	238	32	25	30	71	415	1009	557	163	412	532
NEG_CON_843_CTGACGTGTCTGAAATGAGT	NA	12750	11988	659	2656	99	43	72	175	3121	3155	2003	1801	2999	2833
NEG_CON_844_ATTTCCCTACGGAGATATCC	NA	1514	1680	78	130	28	16	25	38	359	165	357	190	271	372
NEG_CON_845_ATCAAGTCAGGTTATGCGGG	NA	3341	4532	433	353	93	73	91	204	717	2163	1005	4061	1104	1019
NEG_CON_846_CTCCGTTATGTGGCATGAGA	NA	3697	3628	469	421	52	33	69	98	251	1000	1174	7253	918	814
NEG_CON_847_GCCGCAATATATGCGGTAAG	NA	676	691	105	47	5	5	10	10	38	19	179	15	114	148
NEG_CON_848_TTCGGAACTTACTCAGGGTA	NA	1391	1209	62	156	25	16	22	48	124	193	191	58	204	466
NEG_CON_849_GCGGGCAGAACGACCCTGAC	NA	1174	1476	339	338	15	13	10	60	386	264	855	1728	383	219
NEG_CON_85_CGCTGTGCCCCGATGCACAC	AAVS1	2517	2605	218	135	43	15	29	76	691	751	59	8162	832	715
NEG_CON_850_CGGTAGTATTAATCGCTGAC	NA	1148	1199	37	74	10	7	17	22	129	51	23	1219	128	82
NEG_CON_851_ATAGGTCATCCACTGGGCGG	NA	1648	1633	359	250	23	27	28	72	313	1223	68	381	310	621
NEG_CON_852_AAGCGGGCACACATGACAAG	NA	1949	2369	182	165	60	32	48	88	698	792	3410	500	578	435
NEG_CON_853_CCGTGTTCCACAACTACCCT	NA	12598	12927	753	606	72	58	98	272	2396	3547	5533	7403	4014	5178
NEG_CON_854_GTAAAGAAGCGGAAAGGTCC	NA	1260	2488	229	82	15	18	13	33	162	146	85	764	924	160
NEG_CON_855_GCCTGCCCTAAACCCCGGAA	NA	4961	5666	497	428	53	30	62	126	1922	1078	2699	8633	1245	1547
NEG_CON_856_TACGTCATTAAGAGTTCAAC	NA	1851	1511	49	92	10	8	20	37	117	157	29	757	153	210
NEG_CON_857_GCTGCGGCGAGATCACATAA	NA	3279	4456	203	288	33	19	35	71	425	538	438	2890	1656	1037
NEG_CON_858_GCGCACGTATAATCCTGCGT	NA	811	1142	140	91	11	4	13	18	223	129	1981	86	172	72
NEG_CON_859_CGCGCACCACGGGCGCGCAC	NA	1048	1640	118	184	7	2	5	8	96	232	1232	61	368	228
NEG_CON_86_GCGATTTCCACTGGGCGCCT	AAVS1	875	1049	109	111	17	8	20	28	118	182	16	31	197	191
NEG_CON_860_CATTGTATGAACGCAATAGC	NA	1265	1526	26	132	4	7	13	26	212	621	84	79	279	150
NEG_CON_861_CAGAGCCTTGCGCAATTTTG	NA	1929	1852	142	170	20	19	22	38	191	318	932	3061	281	409
NEG_CON_862_CCGCGCATTTCAGAGCACAA	NA	1289	1839	256	170	10	18	17	30	143	538	183	1022	269	341
NEG_CON_863_AAAACAGGACGATGTGCGGC	NA	1905	2087	386	293	40	36	48	99	867	244	1848	1270	900	244
NEG_CON_864_AAAAAGCTTCCGCCTGATGG	NA	5887	6074	346	1500	28	27	26	45	553	968	1349	1484	1460	1545
NEG_CON_865_TTGCAAAGCTGATCGGCTGT	NA	3453	3233	654	315	27	13	36	108	251	1947	143	1125	2004	869
NEG_CON_866_AAAATTATCGGAAACGGTAG	NA	1138	967	130	98	21	10	10	30	686	176	23	88	294	326
NEG_CON_867_CTGTATTAACGAACCTTGTG	NA	2103	2160	68	187	38	43	63	110	524	352	313	526	486	591
NEG_CON_868_AGTCATAACTGAGTGAATCG	NA	959	898	28	9	13	6	7	28	137	119	24	1319	313	3606
NEG_CON_869_GTGCACAACACGATCCACGA	NA	1462	2095	211	140	31	17	28	70	122	400	2685	503	864	837
NEG_CON_87_CTGGGAAGTCCGCAGCTCCG	AAVS1	816	999	141	175	10	11	18	39	192	759	122	811	200	203
NEG_CON_870_CGACGCTAGGTAACGTAGAG	NA	3511	3942	73	202	17	13	21	54	261	211	624	511	727	807
NEG_CON_871_TAGTTACAGACTCAGCGGGT	NA	1433	1196	124	125	14	5	10	17	101	132	60	69	262	239
NEG_CON_872_CCAGGCTGAAGTTCGTACCT	NA	1305	727	181	322	5	4	19	35	159	236	129	77	421	208
NEG_CON_873_TATTTATACACTATGCGGCA	NA	1872	1869	40	47	23	16	27	63	258	220	123	7929	181	533
NEG_CON_874_TTTCGCCCAAGAGGCTTGGG	NA	887	1258	30	26	43	10	18	35	137	83	751	348	280	336
NEG_CON_875_CGGAGTTAACCTGGAACCTT	NA	2576	2612	305	362	34	31	40	60	443	566	223	3311	464	1538
NEG_CON_876_AGCGCTCTGGTTGCATCCCT	NA	3117	3017	148	201	31	31	49	87	580	609	725	1030	697	1378
NEG_CON_877_GTATTAAGATGCGTCTTAGA	NA	1366	2512	111	107	19	12	30	42	112	64	367	95	303	206
NEG_CON_878_GGCCACAAAAACTCGCTAAG	NA	3566	3075	405	272	60	42	54	117	1996	681	825	5661	712	683
NEG_CON_879_TCTCTCGGAGTGGAGCAACA	NA	120	66	35	20	3	0	0	0	26	13	5	1	36	100
NEG_CON_88_CTCATCTGGCGATTTCCACT	AAVS1	1509	2219	176	322	41	42	45	98	410	172	129	2640	408	499
NEG_CON_880_GTGGTAGAATAACGTATTAC	NA	4965	4944	96	83	32	18	37	71	870	475	897	4446	1336	993
NEG_CON_881_GCACAATGTTGACGTAAGTG	NA	1036	1146	87	218	15	8	11	25	150	100	61	83	327	164
NEG_CON_882_GAACCGACTTGAAGGGGGCT	NA	1714	2197	218	390	24	17	29	50	1901	185	187	985	564	463
NEG_CON_883_ACTGAGTGGGTAACACGCAT	NA	3625	4130	251	249	40	18	35	102	544	557	1204	2843	1091	680
NEG_CON_884_CCTAAGGGGTACCACCATGG	NA	1179	519	132	50	15	11	9	24	158	140	58	178	360	273
NEG_CON_885_TCCCCGAGACCATCTTAGGG	NA	988	888	73	193	28	20	25	59	96	60	107	5568	125	497
NEG_CON_886_CCTAAACTCAGACGCACTAC	NA	3930	3881	824	800	63	30	77	123	1247	1299	1095	1855	1393	996
NEG_CON_887_TACCCTGGATTGTCCTTGCG	NA	4337	4814	1062	642	98	74	106	174	1432	956	477	3084	926	844
NEG_CON_888_CCGCTATTGAAACCGCCCAC	NA	2519	3862	450	342	69	43	50	77	531	575	162	3451	3023	702
NEG_CON_889_TAGCTCGAGTCATTTCTCTA	NA	1746	1361	213	230	24	12	25	60	782	889	407	1404	368	426
NEG_CON_89_CGCAGCTCCGAGGCGCCCAG	AAVS1	1099	1906	123	163	17	13	10	32	715	456	34	218	393	222
NEG_CON_890_CCTCGTCCAGATTCCGGCGG	NA	846	804	18	64	11	6	12	29	143	17	160	443	201	121
NEG_CON_891_AAATACAAGCTATAGCGATA	NA	1363	982	89	123	7	8	20	21	140	98	424	54	182	171
NEG_CON_892_GTAAGATGCTGCTCACCGTG	NA	762	866	51	71	18	10	9	26	54	109	573	21	437	289
NEG_CON_893_CATGAGCGCATTGAATAATA	NA	1541	1849	67	55	5	10	9	18	183	304	101	244	152	288
NEG_CON_894_GACTTTGGTTGAGCTTCAAT	NA	12481	12982	1326	808	147	91	138	271	1682	4999	3057	16011	2389	17480
NEG_CON_895_GTTGGCATATTGGCCCAGAC	NA	2376	3288	1070	153	21	18	22	55	323	549	82	2418	695	571
NEG_CON_896_AGACACGTCACCGGTCAAAA	NA	4113	4068	247	257	23	19	19	59	149	592	1652	459	1060	1502
NEG_CON_897_GGAACCCTCCCTGCGATAGA	NA	551	979	178	152	15	17	34	38	231	157	314	273	375	173
NEG_CON_898_CTCACGGGGACATACAGGGC	NA	3811	2450	259	395	129	37	50	137	667	577	135	6008	890	652
NEG_CON_899_GATCATAATCGCTTCAAGCA	NA	1906	2078	164	253	20	17	30	45	863	113	209	194	700	618
NEG_CON_9_AGACAAAGTCCAGGACCGGC	AAVS1	1443	2899	199	67	61	33	58	108	312	238	253	453	489	442
NEG_CON_90_GGATCCTGTGTCCCCGAGCT	AAVS1	1016	1274	43	72	10	7	21	45	110	401	38	564	369	951
NEG_CON_900_TATTTTGACTTGACGCAGGC	NA	2608	3001	117	178	13	11	17	44	162	192	155	916	306	917
NEG_CON_901_GAACCCAACCTTTTACCGCA	NA	3923	5636	3379	1207	57	53	69	165	1949	1166	1919	4879	1889	1852
NEG_CON_902_GTACACACTTATGCCATCAC	NA	12590	12751	1108	1152	143	61	97	325	1774	1970	1621	14166	2541	3322
NEG_CON_903_GTCGGTGATCCAACGTATCG	NA	978	1114	64	49	11	13	22	38	201	201	65	1674	127	165
NEG_CON_904_TTTACGATCTAGCGGCGTAG	NA	1061	1461	48	96	16	13	14	34	212	120	35	85	414	266
NEG_CON_905_GAGTCGAAGATGGTCTAGGA	NA	3140	2054	297	215	49	24	41	67	746	3750	68	212	590	386
NEG_CON_906_TTCCTGCCCGAACTGCAGAA	NA	921	1426	1056	242	8	14	10	30	307	177	37	107	314	151
NEG_CON_907_AGGTTGAATACCCCTTACTA	NA	5405	5285	268	384	32	19	27	69	513	788	601	4120	2032	7814
NEG_CON_908_CCTGCGCGTAGAACAGTGGT	NA	1782	1298	60	109	12	8	18	71	189	137	45	148	957	326
NEG_CON_909_CACGCTTCTGCCATCACCGG	NA	1373	1874	251	99	28	32	33	70	163	536	772	300	241	764
NEG_CON_91_CCCCGGAGGAGGCCCTCATC	AAVS1	2192	1423	118	94	20	13	26	71	79	122	7706	4862	560	511
NEG_CON_910_AATCGCAGGTATCCCAGAGC	NA	1518	899	93	232	13	9	12	20	424	98	101	1175	247	203
NEG_CON_911_TCGGGCAGTGAGTACAATAC	NA	10379	11312	500	836	63	47	73	251	1818	936	4701	3005	2044	2638
NEG_CON_912_GAGACCACTTTCGTGCAAGC	NA	1804	2622	151	142	28	31	47	70	255	364	1303	3178	378	363
NEG_CON_913_TGTCCCTTGCAACCTCCGTT	NA	18872	18322	1306	1524	302	94	130	529	4634	2936	14364	12755	6127	6108
NEG_CON_914_GTACGTGGAAGCTTGTGGCC	NA	1892	2537	294	313	38	16	26	93	296	727	138	4171	529	773
NEG_CON_915_TACTAACGCCGCTCCTACAG	NA	6794	9169	631	649	78	35	60	209	1756	1771	2040	4299	1289	2001
NEG_CON_916_TTCGCACGATTGCACCTTGG	NA	6837	7633	568	600	91	69	96	214	1358	1440	884	7020	2521	3260
NEG_CON_917_ACAAACGACCTTGAGCAGGG	NA	1290	1477	96	174	19	12	18	42	257	299	2129	320	243	464
NEG_CON_918_GTACATTCCAGTATTCACGC	NA	2813	2969	318	224	72	43	81	150	338	1243	233	10861	786	430
NEG_CON_919_GGAGAGGGCCCGCGAACTCA	NA	1289	1797	403	281	15	13	20	37	468	865	256	48	422	308
NEG_CON_92_CCAGTGGAAATCGCCAGATG	AAVS1	974	1841	123	143	23	18	25	48	111	326	553	2482	661	424
NEG_CON_920_GGCTGGTTGACCTTCCCGCT	NA	1347	1596	52	24	20	15	23	42	117	32	312	49	251	391
NEG_CON_921_GATGTGATCTATGGTTGCGA	NA	15051	14771	1377	602	68	58	85	232	2051	3800	4243	6062	3761	7939
NEG_CON_922_ATTTAAACCGTTACACAGTC	NA	1140	1469	111	93	22	17	24	41	387	135	41	2185	164	143
NEG_CON_923_CACGCCAACTAAAACTGCAG	NA	2991	3727	238	288	50	51	53	101	614	647	382	528	894	817
NEG_CON_924_CCTCGATGGTCACCTGTAGC	NA	2513	2068	366	465	35	22	42	98	343	630	2298	327	495	592
NEG_CON_925_GAGAACTGCCAGTTCTCGAT	NA	706	742	71	165	20	13	15	23	29	143	40	1858	255	465
NEG_CON_926_GTGCGCATGGGCTGATGTTA	NA	1560	2348	188	150	27	19	23	45	316	307	82	175	836	388
NEG_CON_927_AGACTCGTATTGTCATATTA	NA	1361	1813	64	83	12	5	16	20	72	243	90	1430	347	433
NEG_CON_928_GGATCTAGCTACCTCAAAAG	NA	2016	2713	238	158	39	32	54	78	1451	378	478	833	1086	498
NEG_CON_929_AGAACCCAGACGCCAGCGGT	NA	1012	1324	48	114	24	11	15	39	152	113	737	613	240	264
NEG_CON_93_CGCCAGATGAGGGCCTCCTC	AAVS1	3512	3212	415	642	51	23	35	123	417	244	1263	1331	868	766
NEG_CON_930_ATATGACAGGGCAAACGCAT	NA	2211	2031	157	50	71	30	46	90	399	439	94	437	306	346
NEG_CON_931_AGAAGAAAAAAATGTCTACG	NA	1940	3526	230	129	14	6	22	25	309	261	57	1156	338	418
NEG_CON_932_AGCATTCTCACCAAGACCGA	NA	5047	3617	483	339	62	49	75	129	593	3215	393	7800	1148	816
NEG_CON_933_ATAGTAACGTCAGGGAGTAA	NA	6311	6561	388	371	35	33	42	112	535	910	911	3779	2098	1224
NEG_CON_934_CCTCCGTGCTAACGCGGACG	NA	743	1191	124	165	12	10	15	24	169	214	507	166	245	139
NEG_CON_935_CGAATATTATTTCTATCGGG	NA	669	1064	46	5	17	7	14	15	54	224	13	54	36	153
NEG_CON_936_GCACACGACCAATCCGCTTC	NA	1736	2940	272	222	36	43	50	102	643	1029	1578	1890	362	564
NEG_CON_937_GAGTGTAAGCTAACACTCTG	NA	536	949	56	26	9	4	14	16	150	22	28	1127	224	61
NEG_CON_938_CTCCCTGCCGGCCGGGTTAG	NA	1087	812	59	72	22	12	13	49	151	652	27	710	336	647
NEG_CON_939_GAACCTCCCCGAATATCTGG	NA	2343	1246	238	166	24	17	31	50	516	333	86	6691	585	244
NEG_CON_94_GTTACGTGGCCAAGAAGCAG	AAVS1	2482	2694	159	85	35	23	43	64	119	167	211	6575	637	664
NEG_CON_940_AAAATAGCAGTAAACTCAAC	NA	2008	1841	155	47	21	2	19	26	202	40	55	229	268	207
NEG_CON_941_AAAATCGATGGGCTGAATCT	NA	11360	11134	13625	643	95	38	99	242	1592	1135	7204	6222	2703	3390
NEG_CON_942_AAACGAGATCGAGAAAGGTA	NA	1714	2113	291	189	28	21	23	34	118	565	266	191	279	425
NEG_CON_943_AAACTGTAGTGCAGGGTCAG	NA	1852	1533	168	174	24	20	33	44	122	590	644	4955	344	195
NEG_CON_944_AAAGACTTGCTCCAAAACAC	NA	1596	2328	192	253	43	22	36	56	260	238	1297	133	485	667
NEG_CON_945_AAAGATATAGCAAATTATGG	NA	2421	2478	200	116	22	14	24	36	425	922	270	162	494	433
NEG_CON_946_AAATAATATGCATCTCTCGA	NA	3142	3865	267	141	29	17	21	49	300	726	2617	474	574	475
NEG_CON_947_AAGTGACAGATGGGCAGGCG	NA	4161	5918	665	945	55	46	62	166	495	1393	150	2494	1963	1118
NEG_CON_948_CAGACCTAGCTCCGCTCCCA	NA	7844	7949	655	412	89	29	79	214	2889	815	2021	2582	3202	1825
NEG_CON_949_AAATGCACAGATCGCTGATC	NA	2651	2537	331	252	41	27	47	59	689	381	245	207	250	724
NEG_CON_95_GATTCCCTTCTCAGGTTACG	AAVS1	1269	1251	67	73	17	7	21	51	559	179	49	70	534	841
NEG_CON_950_TTATCGCGTAGTGCTGACGT	NA	2048	2078	95	94	19	14	20	61	91	252	81	88	351	504
NEG_CON_951_TCAATTCTCACTCACGACCA	NA	6219	6332	576	589	174	102	186	259	1245	1151	2569	2177	1169	1189
NEG_CON_952_TGTGTTAGCCGAGATCTCTG	NA	2344	2283	407	263	37	9	36	76	543	677	895	473	435	404
NEG_CON_953_GAGGTGATCGATTAAGTACA	NA	3180	2624	414	179	20	19	36	69	449	518	2884	207	738	1333
NEG_CON_954_CGAAGTCTTTCTTAGATGGT	NA	873	1197	20	56	29	15	25	53	43	497	83	4859	151	199
NEG_CON_955_TATTTCTCCTAAGTCTAGCG	NA	7242	8146	400	507	45	30	43	93	809	1043	1568	1519	1581	1414
NEG_CON_956_TACGCTTGCGTTTAGCGTCC	NA	1255	849	65	64	13	12	14	36	138	109	21	65	142	243
NEG_CON_957_AGATTCATTCACGAGTTGGG	NA	5302	4954	609	666	83	90	109	230	1164	1203	1556	6340	1230	1069
NEG_CON_958_CTTTTTTTATTTATCGATCG	NA	4027	4006	83	68	39	33	38	64	380	1306	585	572	456	367
NEG_CON_959_TCTACGTGTAGTTGTACATA	NA	1563	3292	152	300	21	11	28	79	393	1468	120	3367	868	541
NEG_CON_96_AGAGGAGGGATTCCCTTCTC	AAVS1	2390	2162	290	255	18	16	16	31	237	176	84	2367	590	412
NEG_CON_960_TTCAGCGAGTGTGACTAAGC	NA	2212	1667	205	164	88	22	17	57	753	313	132	553	388	767
NEG_CON_961_CGCGGCCCACGCGTCATCGC	NA	991	2769	57	98	29	11	14	64	147	608	354	2989	327	2147
NEG_CON_962_CACATGGGGTACAGCACACC	NA	9143	9514	578	448	87	56	88	278	1816	2144	3839	5654	3020	3903
NEG_CON_963_CAAAAGTCTCGCTTGGTCCT	NA	6417	9044	862	555	42	30	52	124	976	2099	2530	4065	11296	23235
NEG_CON_964_GCGCTACGGAATCATACGTT	NA	2923	2991	657	475	77	23	29	96	562	217	885	3528	1182	613
NEG_CON_965_GGTTTTATAAGGGTGGGCCT	NA	2893	3401	118	100	29	24	36	51	243	450	616	3400	773	1387
NEG_CON_966_TCGGAAGCAAACTTCTGGAG	NA	899	1019	61	40	5	3	10	24	1286	554	108	53	229	190
NEG_CON_967_ACTATCATGGCACCCAATTG	NA	3161	2329	191	689	29	30	39	63	269	584	499	1630	642	1755
NEG_CON_968_TTAGCCAGTAGTGCATATGA	NA	2008	1929	121	243	22	9	27	46	267	135	64	776	7185	6760
NEG_CON_969_GGGACTGTAGGAACATCCGC	NA	939	980	139	127	16	4	9	37	235	299	33	1556	233	238
NEG_CON_97_CCCCAACCCCCTAGCCACTA	AAVS1	8179	9552	930	1024	100	78	102	226	1930	1508	4980	8650	2075	11165
NEG_CON_970_TTTTTCTCACCCGATGAATC	NA	1921	2400	143	251	47	30	54	106	609	138	1398	3841	276	382
NEG_CON_971_AAACCCTATGCCCAAATGAG	NA	2361	1656	158	288	43	25	62	72	388	347	179	486	559	406
NEG_CON_972_AGGCTTAAATGGCGAGATTG	NA	1192	1628	32	10	14	9	18	17	22	139	18	36	109	141
NEG_CON_973_CATTAGTCTGATACCTGTGC	NA	1224	1404	145	56	16	13	21	40	277	188	43	1778	544	283
NEG_CON_974_GGTGCTTAGCTCTGCGCACA	NA	1452	1544	134	197	10	19	19	38	162	109	66	281	185	736
NEG_CON_975_GGTAGGACCTCACGGCGCGC	NA	1719	1921	233	84	10	16	32	57	220	684	141	605	200	380
NEG_CON_976_ATGCCTTAGACTTAACCTCG	NA	7034	6126	648	511	142	60	78	169	2087	834	8201	9075	1846	1628
NEG_CON_977_CCAGTGCCCTTTTGTCGCAA	NA	3646	4372	361	504	43	27	58	89	665	1433	1217	1124	1059	1038
NEG_CON_978_AGCGATCTGGACACTCTCCA	NA	5999	7263	303	428	45	32	26	113	1097	2123	217	1413	1666	1141
NEG_CON_979_AGTCTTAAAGACCCTAAGCT	NA	1381	2067	129	85	23	10	23	49	151	280	40	714	359	265
NEG_CON_98_CTTGGCCACGTAACCTGAGA	AAVS1	3256	3601	410	332	143	39	67	119	426	284	664	11191	441	670
NEG_CON_980_AACTAGCCCGAGCAGCTTCG	NA	1070	1503	51	23	24	17	26	61	20	218	36	267	2011	217
NEG_CON_981_CAAAAAGGCGTTTGAGCGTG	NA	1314	1699	192	211	15	8	13	57	252	66	74	48	235	690
NEG_CON_982_GTGTAAATCTGTCCAAGTAG	NA	9487	10082	1785	462	57	43	56	151	1824	3534	1911	9118	3372	2309
NEG_CON_983_AATCTTACTCGTCCTCCTTG	NA	5647	5585	535	684	117	77	124	190	2445	707	390	31627	935	1162
NEG_CON_984_GACCTATGCCAGAAAGTTCG	NA	3365	3199	113	349	23	16	48	73	379	1575	224	1616	869	593
NEG_CON_985_GGTCCCTCAGGGTGCAACTT	NA	1486	2384	372	278	28	22	38	66	455	471	107	1770	419	461
NEG_CON_986_GAACTGCATCTTGTTGTAGT	NA	2577	1651	332	219	25	21	29	58	279	314	127	339	1058	500
NEG_CON_987_GCCCCAAGCTAGAACTCAGC	NA	2223	2636	241	233	27	13	27	60	1814	412	53	1203	268	476
NEG_CON_988_CCATTCCGTAAGGGCTTGGA	NA	2643	2999	124	108	16	18	16	49	279	182	111	2055	665	1635
NEG_CON_989_AAACCTAGCCCCAATACTTA	NA	4113	4599	580	466	45	49	86	93	860	660	2966	4322	686	971
NEG_CON_99_CCAGCCCACCCCAATGCTCC	AAVS1	4644	5866	1161	492	48	43	74	142	798	827	4221	2908	1162	1883
NEG_CON_990_CGCAAGGTGTCGGTAACCCT	NA	1879	1587	500	161	34	32	52	80	230	480	308	1411	231	317
NEG_CON_991_GGTCTGCTCCAATGGGAACC	NA	1336	1702	178	118	9	7	15	32	179	141	62	644	479	913
NEG_CON_992_GAGCAATCCAAAGTTAACGG	NA	2263	1870	84	69	16	8	14	41	274	338	548	148	309	359
NEG_CON_993_TCACTTTACACTTGTAGTGT	NA	5901	7402	286	322	127	50	111	217	4009	805	5437	31871	1352	1270
NEG_CON_994_TTCTTAGAAGTTGCTCCACG	NA	2115	2739	177	149	21	23	32	42	409	254	2451	239	396	398
NEG_CON_995_ATCTCTATACTGTCACTCGC	NA	3113	3038	374	204	26	42	42	67	702	518	1402	3404	613	966
NEG_CON_996_GAACGTAGAAATTCCCATTT	NA	659	1570	41	45	14	14	11	30	160	551	876	2933	160	172
NEG_CON_997_GTCATACATGGATAAGGCTA	NA	7325	7829	416	737	55	40	55	147	1864	2008	999	7779	1955	1686
NEG_CON_998_GATCCTGATCCGGCGGCGCG	NA	2191	1916	84	83	20	13	26	42	339	96	43	5379	265	503
NEG_CON_999_ATTGAGAATTCGTTTCAAGG	NA	2344	1859	153	183	20	27	39	50	242	270	72	2971	436	459
AKT1_CCTGCACTCGGAGAAGAACG	AKT1	5800	5054	200	305	21	10	18	85	454	490	511	4145	884	920
AKT1_CTCACCCAGTGACAACTCAG	AKT1	1587	1440	21	59	15	2	5	42	27	62	58	118	350	346
AKT1_GAAGGTGCGTTCGATGACAG	AKT1	2007	1038	55	37	5	2	2	24	74	241	121	482	261	291
AKT1_TGTCATGGAGTACGCCAACG	AKT1	982	778	126	64	2	0	1	81	19	3	53	61	305	426
AKT1_TGTTGAGGGGAGCCTCACGT	AKT1	755	1274	22	90	2	1	1	12	218	40	3	3	173	212
ATM_AGCATCCTTACAGTAAGTCA	ATM	2191	1687	64	23	8	6	12	26	287	15	333	4898	421	335
ATM_CCACCAAAAGACGTGAACAC	ATM	16087	15854	585	531	52	37	56	174	1744	1575	4918	1777	3237	3505
ATM_GACCTACCTGAATAACACAC	ATM	5695	5593	265	246	26	16	17	63	4749	430	114	3145	1113	1513
ATM_TCATCACCAAGTTCGCATGT	ATM	1971	2926	95	96	4	3	13	27	117	112	1344	297	432	349
ATM_TCTACCCCAACAGCGACATG	ATM	2565	2452	55	41	16	7	13	25	75	578	644	82	281	511
BBS1_AATCGACCCCTTAACCCTGA	BBS1	21881	24602	898	1578	113	71	97	327	1239	6626	4926	24905	5039	13465
BBS1_AGCGCTGGCAGATTTACATG	BBS1	3144	3308	58	17	16	6	18	38	132	140	1038	1817	684	667
BBS1_CTAAAATGGTGAAGGCCTCG	BBS1	1980	2699	52	41	1	3	3	26	118	560	578	64	536	1679
BBS1_GCTGGAGCTAAGTGAAATGG	BBS1	1653	2090	35	72	6	6	6	22	144	16	665	447	360	388
BBS1_TCTTATACACATAGACACAA	BBS1	818	1008	1	23	4	3	4	13	159	59	7	1275	160	244
BRCA1_AGAAACCTACAACTCATGGA	BRCA1	1741	1943	230	71	6	3	7	15	42	5	430	127	178	195
BRCA1_AGGAAACATGTAATGATAGG	BRCA1	2189	1991	43	60	5	5	10	13	44	272	763	79	283	181
BRCA1_GCAGAACTAGGTAGAAACAG	BRCA1	8457	7518	283	231	18	15	30	86	1972	840	1607	2648	1589	1258
BRCA1_GCAGCATTTGAAAACCCCAA	BRCA1	3177	2822	245	119	3	11	6	22	74	181	47	729	301	308
BRCA1_GTTTCTATCATCCAAAGTAT	BRCA1	2403	2816	44	80	2	4	4	8	328	220	108	19	488	398
BRCA2_AATTATGGCAGGTTGTTACG	BRCA2	4316	3475	75	66	20	10	20	60	100	105	445	5365	527	444
BRCA2_AGCACAGTAGAACTAAGGGT	BRCA2	2240	2632	61	1	5	6	6	11	39	155	5	14	307	284
BRCA2_GTCTACCTGACCAATCGATG	BRCA2	2127	1497	73	32	13	5	13	20	25	8	3946	173	191	232
BRCA2_TGTGTCTCCATATAAAACCA	BRCA2	11319	10207	160	126	31	19	32	64	193	313	77	481	1368	1629
BRCA2_TTTGGTAGGCTAGAAATACG	BRCA2	2220	1971	43	29	4	6	9	14	81	121	92	498	410	267
CD58_AAGCAATGTGCCTTTAAAAG	CD58	1711	1797	19	29	42	32	52	80	43	3	117	24321	265	295
CD58_AATGCTCTGGTATCATGCAT	CD58	4241	4343	34	77	27	17	18	85	538	145	78	6388	791	773
CD58_AGGACTTATAATGTACTCAT	CD58	730	603	32	2	1	0	1	6	8	0	19	946	105	175
CD58_GCAGCAGGCAGACCACGCTG	CD58	1581	1080	61	55	6	6	8	13	40	57	16	32	262	189
CD58_GTCAATGCACAAGTTAGTGT	CD58	2993	3593	125	167	12	7	5	62	425	116	671	1966	714	636
CHEK2_AGAGCTGTTTGACAAAGTGG	CHEK2	2203	2747	98	154	10	13	12	26	1622	152	324	2301	765	1048
CHEK2_AGGTAAAGCTGGCTTTCGAG	CHEK2	379	1437	14	17	2	3	5	13	46	187	3	112	347	333
CHEK2_GCATACATAGAAGATCACAG	CHEK2	10990	11925	579	495	40	25	62	107	1655	1317	3314	5982	3168	3487
CHEK2_GGCAGCGTTACCCAGTCCCA	CHEK2	5639	3753	79	99	30	12	33	104	1244	1155	806	4217	1364	787
CHEK2_GGGCCCATAATCGAGCCCAG	CHEK2	1687	1112	1	28	7	1	4	10	100	45	23	89	270	1032
ERAP1_AAGGCCATTCTAGCTGCAGT	ERAP1	8084	7274	993	250	41	23	38	136	217	458	1751	9108	1465	2252
ERAP1_CACTTGCCATACTATCCCAC	ERAP1	3175	4067	55	202	9	7	10	47	163	116	399	1012	536	367
ERAP1_GAAGATGAGCACCTATCTGG	ERAP1	937	891	28	8	1	1	4	7	207	36	8	54	495	137
ERAP1_GAAGCAAGAGCACTACATGA	ERAP1	2251	2537	20	102	9	3	14	36	118	233	2169	1987	1207	494
ERAP1_GTGCAATTTGCTCCTGACGG	ERAP1	1095	756	35	37	2	0	6	13	47	68	506	635	158	166
ERAP2_AGATGCAACAAAGTCCAGAG	ERAP2	2532	1416	58	106	5	3	4	28	107	237	60	1730	459	380
ERAP2_ATGCTAAGAATGATGACTTG	ERAP2	3419	5159	139	116	16	10	11	35	533	1988	352	1635	1059	758
ERAP2_CTTCTGCTTCCGATAAACTG	ERAP2	2116	3482	207	264	4	7	12	30	264	805	1027	1143	804	596
ERAP2_GCCTCACCTGAAATACTATG	ERAP2	3043	3881	105	133	10	2	8	62	166	115	319	824	741	687
ERAP2_TCCAGGAAGACCCTGAATGG	ERAP2	428	416	15	1	0	1	3	14	8	0	2	7	102	90
ESR1_GCCGTGTACAACTACCCCGA	ESR1	1276	1526	21	27	1	1	5	22	55	0	102	693	162	261
ESR1_GCTGGTTCACATGATCAACT	ESR1	7639	8955	225	307	39	23	40	145	1035	2430	1905	5611	2008	4787
ESR1_GGGATACGAAAAGACCGAAG	ESR1	4307	4320	189	149	12	6	18	49	394	866	1114	686	1048	3472
ESR1_TACTCGGAATAGAGTATCGG	ESR1	533	845	27	11	3	1	5	7	0	95	2	23	115	156
ESR1_TCAGATAATCGACGCCAGGG	ESR1	2442	4013	71	81	10	7	13	44	437	150	511	541	648	489
HLA-A_AGACTGACCGAGTGGACCTG	HLA-A	1513	2187	22	150	7	0	5	41	225	403	19	9	357	700
HLA-A_CGGCTCCATCCTCTGGCTCG	HLA-A	8145	6837	389	314	41	34	49	157	488	646	696	12487	1520	2895
HLA-A_CTACCTGGATGGCACGTGCG	HLA-A	3651	2997	117	147	34	9	15	34	136	134	754	1712	556	1412
HLA-A_GGATGTGAAGAAATACCTCA	HLA-A	2247	2054	694	99	5	5	10	23	806	303	818	470	427	268
HLA-A_TACCGGCAGGACGCCTACGA	HLA-A	1838	1131	1	11	153	3	8	20	69	35	457	1195	200	404
HRAS_AGGAGGAGTACAGCGCCATG	HRAS	4769	4306	7982	204	36	15	37	122	323	210	3603	1811	957	1535
HRAS_CCAGGCTCACCTCTATAGTG	HRAS	831	1085	29	35	1	2	3	11	31	228	198	49	170	241
HRAS_GGACTCGGATGACGTGCCCA	HRAS	1126	1353	1	13	3	2	4	15	39	36	76	740	159	248
HRAS_TGACCTGGCTGCACGCACTG	HRAS	2302	3225	76	66	10	7	19	52	278	248	397	2186	785	558
HRAS_TGTTGATGGCAAACACACAC	HRAS	1601	978	1	81	2	1	9	13	0	86	197	766	287	141
IFNGR1_AGAAGGAGTCTTACATGTGT	IFNGR1	3162	3174	186	506	23	8	11	35	160	291	257	708	1228	912
IFNGR1_GCCGCGAACGACGGTACCTG	IFNGR1	871	979	37	48	3	3	3	37	27	80	885	224	182	253
IFNGR1_GGAGTACCAGATCATGCCAC	IFNGR1	4262	3943	144	1639	8	9	6	49	282	1120	1077	525	792	1027
IFNGR1_TGTGAGAATGAACGGAAGTG	IFNGR1	1928	1859	23	49	10	4	9	36	179	364	41	1479	250	532
IFNGR1_TTTCTGATATCCAGTTTAGG	IFNGR1	2032	2356	64	51	16	6	11	31	262	318	406	4112	924	881
IRF2_CAGCATTCGGTAGACCCTGA	IRF2	4947	7098	78	97	11	6	26	59	45	206	450	247	781	911
IRF2_CAGTGGTCACCTCTACAACT	IRF2	1679	2013	84	22	2	6	5	11	287	223	285	55	448	258
IRF2_GGATGCATGCGGCTAGACAT	IRF2	1886	2098	94	97	6	3	10	10	184	9	189	75	283	329
IRF2_TAAACTCCAACACGATCCCG	IRF2	2466	1880	62	74	8	7	5	12	100	1504	1206	1309	371	212
IRF2_TACCTGCATAGGAAGACACG	IRF2	2318	2625	109	39	23	16	26	49	769	179	55	8839	974	265
IRF8_ACCAAGCTGTATGGGCCCGA	IRF8	1353	1824	38	57	7	2	4	33	309	430	201	1885	747	404
IRF8_ATGGCTCGGAAATGTCCAGT	IRF8	6931	8750	281	264	63	48	53	182	1543	1369	1131	23810	2132	2298
IRF8_CTTCTGTGGACGATTACATG	IRF8	7430	8160	569	429	38	8	24	133	1665	665	494	1058	1875	1614
IRF8_GCGTAACCTCGTCTTCCAAG	IRF8	1993	1689	67	66	4	2	9	31	11	66	1050	561	402	602
IRF8_TGAATGGTGCGCGTCGTAGG	IRF8	2164	3429	219	111	6	16	18	77	688	608	340	4658	825	960
MDC1_AGGGAGAAACTCAACCCCAG	MDC1	1151	968	51	2	4	0	4	0	124	2	2	36	355	326
MDC1_CCTCTCTGGAACTATCACAG	MDC1	2983	3372	66	62	8	10	10	29	240	190	481	2408	525	1270
MDC1_CCTCTGTGATAGTTCCAGAG	MDC1	966	1160	11	22	3	5	4	12	9	196	179	174	86	394
MDC1_TCAGACGGTGACTCACCCCA	MDC1	3397	2707	210	15	10	6	15	74	158	12	617	708	889	489
MDC1_TTCAAATTGAAGGCAAAAGG	MDC1	8136	8574	432	599	35	26	32	106	673	805	1848	4945	2111	2413
NF1_ACCTTAACCATTGCAAACCA	NF1	18147	19628	1369	2406	477	62	119	345	25926	15932	9805	26215	6498	4803
NF1_CATGAGACCACTGTCTACGT	NF1	2981	3706	129	94	38	10	10	187	3327	2086	191	2308	630	1116
NF1_CCAGGATATATCCAAAGACG	NF1	861	1247	42	22	4	2	4	6	566	1006	11	53	120	151
NF1_GCAACTTTGATGCAGCACGC	NF1	776	1764	91	228	3	4	3	31	913	5167	26	520	338	539
NF1_GGTCCAGTCAGTGAACGTAA	NF1	2116	2914	138	111	9	13	10	41	2013	1079	33	586	366	352
NLRC5_ACAGGCGACTTGGCACAGTG	NLRC5	1081	1197	39	71	4	3	2	16	385	144	26	111	209	570
NLRC5_CAGGGCAATGAGGACTGTGT	NLRC5	2914	3244	36	75	23	9	11	48	589	222	718	88	512	551
NLRC5_CCTCAGCACACAATGCACCC	NLRC5	2568	2959	225	100	13	4	10	28	402	192	551	89	418	415
NLRC5_GCACCGAACCAAACCCAACA	NLRC5	2033	1373	73	82	3	2	3	18	111	278	225	99	527	570
NLRC5_TTCAACACCAGGGTTAACAA	NLRC5	1308	1242	83	131	8	1	4	15	1	86	28	640	158	226
RAD51C_AAACCCTCCGAGCTTAGCAA	RAD51C	6591	6621	122	124	13	19	15	32	79	98	77	118	673	779
RAD51C_AGAACACCGAAAAGCTTTGG	RAD51C	1864	2301	49	12	5	2	3	7	8	6	6	52	297	223
RAD51C_CTTGAGCAGGAGCATACCCA	RAD51C	3045	2781	177	84	8	3	14	29	178	198	16	106	184	244
RAD51C_GTTCGACTAGTGATAGTGGA	RAD51C	2155	2913	53	48	6	3	8	16	23	19	20	27	179	179
RAD51C_TCGTGACTACACAGAGTTAC	RAD51C	1100	1363	33	15	1	1	5	2	21	0	3	14	52	144
TERT_ACACGGTGACCGACGCACTG	TERT	1440	1574	112	154	5	4	8	15	92	48	8	362	481	630
TERT_CTCACGCAGACGGTGCTCTG	TERT	1105	1296	29	78	2	2	3	15	69	61	139	217	183	305
TERT_CTGGAACCATAGCGTCAGGG	TERT	2248	3695	98	146	20	16	34	73	165	303	406	11989	551	549
TERT_GTGACACCACACAGAAACCA	TERT	2158	2195	130	57	5	4	5	13	225	106	16	18	446	347
TERT_TCAGCGTGCTCAACTACGAG	TERT	783	1426	0	22	3	1	1	19	34	2	4	285	923	280
TPP2_CGCACTGATACTCACACCAA	TPP2	15106	12242	352	385	41	30	55	157	2615	1792	2363	6625	3843	3846
TPP2_GAACTTACAATGTTTAACTG	TPP2	1856	3152	50	79	9	14	11	34	192	166	387	4956	674	556
TPP2_GATATAGCATCCCCTAACGC	TPP2	2159	2312	75	28	8	2	4	34	71	43	144	419	221	321
TPP2_GTTACTGTTGGAAATAACCG	TPP2	138	478	0	0	1	0	2	2	0	8	7	1	47	60
TPP2_TGATACAAGACTAAGCACAA	TPP2	5884	4452	148	105	22	19	23	51	954	590	528	2732	1330	1263
DYNC1I2_AAGCATTGCTTCAAAGCATG	DYNC1I2	1369	980	32	16	3	4	2	5	53	2	381	48	185	621
DYNC1I2_ACGTTGGTCAAAGCATCGGG	DYNC1I2	2334	3155	0	132	6	8	4	14	3	5	12	19	237	247
DYNC1I2_CAACATTTACACAATATACA	DYNC1I2	1949	2400	19	10	4	1	8	6	105	36	28	16	225	267
DYNC1I2_GTATTTACTTAATTTAGACG	DYNC1I2	2038	2352	56	88	7	5	7	10	25	11	25	947	338	291
DYNC1I2_GTTATGGCTCAACCCAAAGA	DYNC1I2	1114	1384	1	7	4	2	5	7	177	145	10	27	35	79
EIF2S2_AAGAGACTACACATACGAGG	EIF2S2	755	1233	20	2	3	1	3	4	0	2	5	51	32	25
EIF2S2_CCTCCACAAGTCGTCCGAGT	EIF2S2	1532	1336	12	0	4	0	3	8	2	0	2	13	37	40
EIF2S2_GAATGTTAAGTTCCCAGATG	EIF2S2	926	1254	0	11	3	1	3	9	2	6	4	4	139	54
EIF2S2_GCCAGAGCCAACTGAGGACA	EIF2S2	593	1015	16	37	2	2	6	11	877	22	710	317	1468	162
EIF2S2_TCAAGAACCAACTGAACCAG	EIF2S2	1329	2340	41	8	1	4	5	16	1	0	24	89	147	257
LSM4_ACCACTGAGTACTCACCATG	LSM4	1038	1693	1	3	2	1	8	8	0	0	3	73	48	65
LSM4_AGAAGTCATCTGCACGTCCA	LSM4	2800	2749	62	19	3	3	2	15	10	0	17	19	135	135
LSM4_ATGCCCGAGTGCTACATCCG	LSM4	972	1327	2	121	1	3	2	6	0	1	3	18	148	43
LSM4_GATCATCGACATGGTCAAGG	LSM4	984	2128	67	18	5	6	8	17	8	97	3455	27	184	167
LSM4_TCCCTTGTCACTGCTGAAGA	LSM4	5180	6354	2	3	13	14	14	35	15	5	69	54	314	352
POLR2F_CGACGACTTTGATGATGTGG	POLR2F	1394	1164	26	2	8	4	2	7	56	1	391	64	821	169
POLR2F_CTCCAGCTCCACCATCACAG	POLR2F	2499	3221	17	17	10	4	8	12	3	0	15	15	58	87
POLR2F_GTACTTGGTCATGTATGGTG	POLR2F	4021	4046	49	13	6	5	12	25	2	3	14	82	167	147
POLR2F_TCACGCAATCTGGAGCGCTC	POLR2F	1225	1147	2	5	3	0	4	4	1	1	4	9	29	26
POLR2F_TGTCGAGATCCTCCCCTCTG	POLR2F	2555	1962	27	27	9	1	4	19	0	12	407	152	181	249
PRUNE1_ATAAGATATGATGGTCGACA	PRUNE1	7356	8372	125	131	24	14	42	88	110	395	940	3976	1060	1384
PRUNE1_CAGGATTCTCTCGGTCACCA	PRUNE1	1879	2914	20	135	33	19	41	59	17	58	336	11999	302	389
PRUNE1_CTATAGACAAGGCGTCAAGG	PRUNE1	1565	1111	18	20	5	2	3	18	0	20	411	85	225	214
PRUNE1_CTTTCCTATCTAGACAACTG	PRUNE1	3243	3332	85	120	10	13	14	29	159	20	519	2407	614	1094
PRUNE1_GTTTCGGCTCGATGGGTCGA	PRUNE1	3105	3665	74	38	26	8	24	55	69	76	329	5629	508	574
RBM17_AAGACAGACATGAAGCAAGT	RBM17	2346	2113	77	13	7	6	4	13	42	74	176	54	219	182
RBM17_AGTAGTGAAGCGCCAAAGAG	RBM17	5233	5231	29	25	17	7	21	40	59	362	3763	183	382	425
RBM17_ATCATTACCCCATGTTAGCG	RBM17	1588	1686	49	8	6	4	8	20	29	0	35	1693	131	136
RBM17_TCGCTTCAGGTCAATGACTG	RBM17	2632	2923	71	13	6	5	15	13	79	446	14	387	211	145
RBM17_TTCAGCCCAGCTGCTACATG	RBM17	3498	3546	26	38	12	2	13	21	625	423	295	216	872	382
RPL27_ACGCAAAGCTGTCATCGTGA	RPL27	1483	1347	26	6	1	2	5	7	1	0	8	16	84	107
RPL27_CCCCTACAGCCATGCTCTGG	RPL27	517	1192	11	16	0	1	2	11	1	4	760	11	41	36
RPL27_GGGATATCCACAGAGTACCT	RPL27	1568	1188	16	29	2	1	3	3	1	0	23	9	92	199
RPL27_GTTCATGAAACCTGGGAAGG	RPL27	1472	1148	12	24	2	2	1	12	0	2	6	4	51	69
RPL27_TGGCAGCTGTCACTTTGCGG	RPL27	1119	2264	2	4	7	4	4	13	0	0	10	372	59	83
RPLP0_AGACTGCTGCCTCATATCCG	RPLP0	3232	3899	63	50	8	5	16	19	1	2	29	83	129	294
RPLP0_CACCACAGCCTTCCCGCGAA	RPLP0	3515	3475	29	56	9	4	15	24	0	2	13	89	277	394
RPLP0_TGAAGTGCTTGATATCACAG	RPLP0	714	1108	9	6	0	2	2	4	0	1	13	5	103	47
RPLP0_TGATGCGCAAGGCCATCCGA	RPLP0	983	1498	7	3	1	4	6	5	1	2	6	8	34	40
RPLP0_TTATCCGAAATGTTTCATTG	RPLP0	2575	2243	49	8	5	6	9	14	2	1	33	288	127	135
RPLP2_AGCCCCACCAGCAGGTACAC	RPLP2	1919	1393	37	62	0	4	3	18	151	139	10	217	269	527
RPLP2_ATTGAAGACGTCATTGCCCA	RPLP2	19975	18433	145	224	47	22	57	134	141	218	199	1443	2300	2686
RPLP2_GGACAGCGTGGGTATCGAGG	RPLP2	2466	4853	46	45	7	5	10	21	3	3	9	95	200	291
RPLP2_GGACGACGACCGGCTCAACA	RPLP2	2005	1735	2	26	6	2	12	13	1	3	9	73	172	102
RPLP2_GGGGGAGGAGTTGCCCCCTA	RPLP2	574	494	0	48	1	0	2	4	0	54	1	98	262	145
SNU13_AGTTACATGACTGCTGAACG	SNU13	7877	7656	22	76	11	11	22	58	3	2	61	453	594	597
SNU13_CAGAATGATCTCCAGTGGCT	SNU13	3501	2210	0	4	8	8	6	10	1	14	10	27	86	132
SNU13_GCCACCAAAACCCTCAACAG	SNU13	3863	3302	3	2	5	4	6	19	2	3	13	34	68	71
SNU13_GCTTCGGAAAGGAGCCAATG	SNU13	967	1487	50	41	7	6	3	20	59	62	8	1643	256	253
SNU13_TTGGAGCGCACAAACACGTA	SNU13	2016	2192	1	31	1	5	11	14	1	2	32	16	82	98
AAMP_AGGTGACCTCGCTATCGTCG	AAMP	1740	1559	59	48	7	0	5	26	65	529	9	460	188	224
AAMP_CGTATGGCGGCTCAGCGATG	AAMP	1760	1821	1	16	8	5	4	6	6	1	25	14	100	73
AAMP_GGAGGTCTGGTCCTTTGAAG	AAMP	1817	2389	49	14	7	9	2	10	2	1	38	19	118	205
AAMP_GGGAGGTGCTCTCACCATCA	AAMP	424	1190	2166	81	1	3	3	12	7	11	67	150	180	340
AAMP_TGGATGTGGAAAGTCCCGAA	AAMP	5561	6731	94	136	14	9	25	51	597	261	379	1749	486	643
ABHD8_AGCCAGCGCATAGAAGGTGT	ABHD8	1119	1847	49	11	8	0	1	30	88	116	31	283	3811	325
ABHD8_GATGAAAAAGAGCACCACGT	ABHD8	2361	2117	28	110	12	2	6	34	782	2268	26	3758	386	489
ABHD8_GCCGGGCTTGACCTCTACAA	ABHD8	1710	1222	30	5	2	4	5	10	116	412	394	524	363	572
ABHD8_GTACCCAGACCTAGTGCACA	ABHD8	3602	3038	51	387	4	5	16	49	185	1891	543	612	604	4999
ABHD8_TCACCGTGTACCGCAATGGG	ABHD8	2126	2032	37	198	19	18	14	67	275	134	605	5731	883	523
ABI3BP_CTACACCTAAACGACGCCCC	ABI3BP	2553	2719	24	111	35	17	40	76	192	53	132	17264	492	674
ABI3BP_GATGTTTCAGAAACAACACT	ABI3BP	377	610	29	31	0	1	2	2	14	1	4	51	115	212
ABI3BP_TCCTCATAAACCATACCCTG	ABI3BP	3973	2957	104	37	7	8	10	42	129	218	568	258	591	1488
ABI3BP_TGCTGATAGAAATGTATCAG	ABI3BP	1895	2905	60	29	12	3	11	14	76	31	172	75	510	476
ABI3BP_TGGCACTCTGACACCGAGCT	ABI3BP	1377	1149	142	25	4	2	7	18	96	55	279	54	271	355
ABRAXAS1_AATGTATGCTTCATTACAAG	ABRAXAS1	1402	1510	65	50	6	4	9	10	68	211	21	1383	349	379
ABRAXAS1_CCTCAACACGGACTCGGACA	ABRAXAS1	1538	1787	100	13	5	4	6	28	30	100	82	62	588	345
ABRAXAS1_CGAGAAATTGAGAAAAGGAG	ABRAXAS1	2725	2777	69	78	11	8	9	26	4005	176	2282	1409	929	556
ABRAXAS1_GCCGAGCAGTACAAACACAC	ABRAXAS1	1874	2582	77	30	12	6	8	39	62	16	4254	377	4100	437
ABRAXAS1_GTGTTAATAGCAGAAAAACA	ABRAXAS1	2048	3038	95	135	8	11	14	21	152	427	409	2232	581	900
AC000032.2_ENST00000562538.1_CATGAAGGAGCAGCATTGAC	AC000032.2	2471	4333	51	234	14	11	16	80	95	476	1797	3538	425	699
AC000032.2_ENST00000562538.1_CTGCTCCTTCATGCAACACG	AC000032.2	2007	1295	102	163	15	13	17	39	231	102	761	1568	954	408
AC000032.2_ENST00000562538.1_GGCTGAGCTCCACAGGCGAG	AC000032.2	1846	1665	27	69	5	5	11	19	1	1	36	93	231	471
AC000032.2_ENST00000562538.1_GGGACCATGCTGCAGGAGCA	AC000032.2	2696	3216	357	312	20	13	19	64	290	4885	1157	2278	699	424
AC000032.2_ENST00000562538.1_TGCAACACGGGGACAGCTCG	AC000032.2	1868	2458	72	22	10	4	22	33	88	75	131	103	200	411
AC000120.7_ENST00000414227.1_CCTCCTGGCACTATGTGCAC	AC000120.7	3401	3479	115	291	20	8	23	92	2578	535	1623	5374	1391	1141
AC000120.7_ENST00000414227.1_GGCCCCTAGATAGTACATGT	AC000120.7	5739	7001	270	360	25	7	26	86	513	295	3663	1873	1320	1624
AC000120.7_ENST00000414227.1_GGCCCTTAGATGGCATGCTT	AC000120.7	1755	1045	82	26	8	3	5	18	748	17	297	1120	232	368
AC000120.7_ENST00000414227.1_TTGCCTGCATACACCATCAG	AC000120.7	1369	1986	73	116	12	17	20	41	69	177	306	7160	433	374
AC000120.7_ENST00000414227.1_TTGTTAATGAAGGCTGTAGT	AC000120.7	4134	4389	104	247	14	11	18	53	1761	206	320	5827	870	1078
AC002306.1_ENST00000559614.2_GACCTTTGTGCTTCAACTGC	AC002306.1	4707	3901	678	730	88	54	78	189	864	1693	285	2362	915	1250
AC002306.1_ENST00000559614.2_GAGAACCCCATGCTCTGGAT	AC002306.1	1041	1114	122	79	9	3	7	14	262	54	43	106	390	282
AC002306.1_ENST00000559614.2_GAGTTGATAATGAGATAGAC	AC002306.1	6645	7412	126	347	58	24	57	78	1498	1046	1807	16290	1416	1577
AC002306.1_ENST00000559614.2_GTGCCCAGAATCCTGACCCA	AC002306.1	7272	6851	94	73	20	10	16	33	37	86	49	224	934	643
AC002306.1_ENST00000559614.2_TCCATCAACCATGCGACACT	AC002306.1	1444	1583	30	88	11	5	9	61	649	119	749	57	288	1042
AC004009.3_ENST00000412413.1_CGCCCTGGGAACAGAAGCCA	AC004009.3	1258	815	323	91	9	2	5	10	84	323	5	451	298	334
AC004009.3_ENST00000412413.1_GAACAGTGAGCTCCAAGGAG	AC004009.3	1254	1748	251	142	13	16	14	48	410	735	29	160	254	452
AC004009.3_ENST00000412413.1_TCAGCCTTCACACTCGCCCT	AC004009.3	13281	16113	354	362	59	27	46	283	3216	4500	5149	1541	3704	3443
AC004009.3_ENST00000412413.1_TGGGAACAGAAGCCAAGGGC	AC004009.3	4639	6072	421	40	41	31	45	108	277	705	838	6915	1569	1266
AC004009.3_ENST00000412413.1_TGTTCCCAGGGCGAGTGTGA	AC004009.3	4176	7091	385	414	54	50	69	157	1038	879	1695	6019	1408	1599
AC004012.1_ENST00000416593.1_ACTAGTAGTTGTGCACCCTT	AC004012.1	3722	4169	208	192	38	19	42	68	257	452	574	1138	1167	754
AC004012.1_ENST00000416593.1_CAAGTTATTTAACCTCTGTG	AC004012.1	895	1407	95	124	6	5	10	18	80	128	31	732	173	154
AC004012.1_ENST00000416593.1_GAAGAAACCGAGCCACACAG	AC004012.1	1200	990	204	131	31	15	27	40	187	302	31	191	389	292
AC004012.1_ENST00000416593.1_TACTAGTAGTTGTGCACCCT	AC004012.1	4355	4311	402	160	26	20	37	80	761	654	176	1251	904	4105
AC004012.1_ENST00000416593.1_TATTTAACCTCTGTGTGGCT	AC004012.1	2583	2801	109	247	15	7	20	44	321	452	531	320	537	383
AC004069.2_ENST00000504082.1_AGTAGTGAATAAGAATGATT	AC004069.2	1710	2149	126	86	17	9	16	22	353	200	77	226	575	312
AC004069.2_ENST00000504082.1_AGTGAATAAGAATGATTAGG	AC004069.2	2728	3378	127	123	26	28	32	57	281	915	500	4239	515	513
AC004069.2_ENST00000504082.1_GTAGTGAATAAGAATGATTA	AC004069.2	1414	2578	97	384	9	14	20	41	128	46	119	6739	292	601
AC004069.2_ENST00000504082.1_TAGTGAATAAGAATGATTAG	AC004069.2	1437	2458	66	95	16	11	17	25	390	264	87	209	614	378
AC004069.2_ENST00000504082.1_TGTGATAGGTCAAAAAATTG	AC004069.2	7216	8103	311	318	17	27	26	80	555	688	1099	6481	1410	1699
AC004549.6_ENST00000441955.1_AGAGGTTCGGCGGCTGATGG	AC004549.6	5244	4408	514	550	37	21	28	98	1471	890	3779	204	802	1931
AC004549.6_ENST00000441955.1_AGTGACGCAAGGCCTACTGT	AC004549.6	1203	2706	56	19	11	5	14	30	145	1143	1561	353	584	316
AC004549.6_ENST00000441955.1_ATCAAGGGAGAAAGTTACGC	AC004549.6	3942	3574	275	258	21	16	26	89	1140	1509	657	573	1241	9530
AC004549.6_ENST00000441955.1_TACCGCCTACCCCCAAAGAC	AC004549.6	4466	3251	86	281	5	5	6	60	608	648	651	640	1023	794
AC004549.6_ENST00000441955.1_TTACCCAGTGGAAAGACTCC	AC004549.6	2959	2511	305	422	18	11	24	39	466	851	99	589	649	444
AC004593.3_ENST00000446246.1_AAGAGGGCAGCGCTAAGAGA	AC004593.3	2585	2181	470	193	15	9	16	41	865	2199	186	916	460	890
AC004593.3_ENST00000446246.1_ACAAGGCCCCCCGACCAAGA	AC004593.3	4692	5722	410	409	21	26	47	75	507	1767	4305	1155	879	2788
AC004593.3_ENST00000446246.1_CTGTAAAGACAGTGAGGCTG	AC004593.3	2022	1826	138	107	28	15	36	44	118	131	640	2163	209	505
AC004593.3_ENST00000446246.1_GTTGTAGACACTGCAGTATC	AC004593.3	1800	2564	69	111	25	11	22	48	148	688	369	9733	304	533
AC004593.3_ENST00000446246.1_TCAGCCTCACTGTCTTTACA	AC004593.3	2332	1991	307	222	20	14	14	42	479	741	447	908	782	1297
AC004812.1_ENST00000582675.1_CAGGCTGGTCTCAAACTCCT	AC004812.1	1950	2234	162	206	16	7	20	29	137	181	29	56	70	63
AC004812.1_ENST00000582675.1_CCAGGAGTTTGAGACCAGCC	AC004812.1	2819	2561	150	258	21	11	20	22	158	161	17	51	91	84
AC004812.1_ENST00000582675.1_CCAGGCTGGTCTCAAACTCC	AC004812.1	1113	1855	1	7	2	0	4	7	2	1	4	10	18	4
AC004812.1_ENST00000582675.1_TGGGAGGATTGCTTGAGCCC	AC004812.1	4426	5344	156	197	32	18	37	40	186	158	40	69	48	56
AC005013.5_ENST00000436594.1_AGACCTTCGAGAAGCTCTCG	AC005013.5	269	257	78	24	1	2	2	8	53	195	56	6	33	34
AC005013.5_ENST00000436594.1_CCGGGGCGAGCGCCTGCAAG	AC005013.5	637	1021	64	13	3	1	4	8	78	32	12	41	188	281
AC005013.5_ENST00000436594.1_CTCTTGCAGGCGCTCGCCCC	AC005013.5	3051	2695	138	69	43	2	9	48	460	131	1249	81	495	395
AC005013.5_ENST00000436594.1_GGCTGGAAGAGCTGTACCTG	AC005013.5	2576	2602	278	292	15	21	21	69	212	868	1324	782	490	1325
AC005013.5_ENST00000436594.1_TGGGGTGCAGAGAGCGGATC	AC005013.5	10352	10319	496	475	114	42	73	262	908	3429	3587	14016	1989	2788
AC005037.2_ENST00000408603.1_ACATCTTTATTAATCAAAAT	AC005037.2	995	580	25	32	5	2	5	7	20	32	11	17	81	306
AC005037.2_ENST00000408603.1_GTTATAATGATTTAAAATTC	AC005037.2	1271	1612	56	64	23	12	10	24	133	298	2812	2283	187	164
AC005037.2_ENST00000408603.1_TTATAATGATTTAAAATTCA	AC005037.2	365	400	51	34	28	7	22	19	57	39	31	95	118	389
AC005037.3_ENST00000413848.1_CGCATCTCAGGACTTTCCCT	AC005037.3	6545	5067	362	550	80	30	69	135	1805	1636	2498	11098	902	1242
AC005037.3_ENST00000413848.1_CGGTGAGTAGTGGGGTGTCG	AC005037.3	3817	4318	216	196	13	10	19	93	1229	309	1476	2067	1002	1925
AC005037.3_ENST00000413848.1_GGCGCCAGACGGAAACCTAG	AC005037.3	1062	1159	9	5	1	2	4	11	271	714	23	57	136	149
AC005037.3_ENST00000413848.1_GGCTCGAGAACCCTTACTGG	AC005037.3	1497	2118	233	57	7	6	8	27	154	139	45	1346	188	184
AC005037.3_ENST00000413848.1_TGCGCGACTTGGGACGCTAG	AC005037.3	1301	1230	47	58	12	4	7	22	109	498	35	27	243	792
AC005088.1_ENST00000580604.1_AGGGCCACCAGAGGACTCCT	AC005088.1	940	1399	13	0	3	3	8	6	0	3	3	8	75	51
AC005088.1_ENST00000580604.1_CAGAGGACTCCTTGGTCTAG	AC005088.1	1200	1268	17	57	2	6	8	12	1	1	42	8	204	348
AC005088.1_ENST00000580604.1_CCTTCTGTTATGCCCAGACA	AC005088.1	2211	2452	1	3	10	8	11	34	0	2	34	3994	69	140
AC005088.1_ENST00000580604.1_CTCTAGACCAAGGAGTCCTC	AC005088.1	4262	3234	36	109	21	4	12	24	102	18	136	178	1049	518
AC005088.1_ENST00000580604.1_TAGACCAAGGAGTCCTCTGG	AC005088.1	3525	4797	16	44	31	12	19	34	26	20	1247	46	121	115
AC005162.4_ENST00000416513.1_ATCTGTAATCTCAGCACTTT	AC005162.4	3257	2961	62	63	6	3	9	27	5	26	297	312	425	552
AC005162.4_ENST00000416513.1_CTCCCCTTTCCTTTGCACTG	AC005162.4	7329	8880	5810	327	44	12	18	141	1577	1330	879	3394	3432	2743
AC005162.4_ENST00000416513.1_GCCCTCAGTGCAAAGGAAAG	AC005162.4	1665	1378	114	91	5	6	2	19	51	112	100	207	385	235
AC005162.4_ENST00000416513.1_TCTGGGCAGAAATGAAGAGG	AC005162.4	2798	4648	29	137	13	10	19	36	397	337	286	1140	666	684
AC005162.4_ENST00000416513.1_TTTCTGCCCAGAACACCAAC	AC005162.4	4078	3547	129	101	17	6	11	48	687	3403	136	1616	1136	1350
AC005162.5_ENST00000411479.1_AGTAAACAGACTTTGGCCAC	AC005162.5	5035	4742	522	184	17	10	12	61	2604	804	357	1643	1024	1249
AC005162.5_ENST00000411479.1_CACTGGGTGAATATAAAAGA	AC005162.5	1239	1454	63	116	7	8	11	15	59	190	28	59	248	323
AC005162.5_ENST00000411479.1_GAAGAAGAGTAAACAGACTT	AC005162.5	2632	2701	139	122	38	29	50	79	684	187	148	17484	507	579
AC005162.5_ENST00000411479.1_GAGAAAAACGTTCCACTGAA	AC005162.5	4843	4114	57	212	7	12	13	41	376	381	554	1503	890	1025
AC005162.5_ENST00000411479.1_TGGCAGAAAATTTGGAACCG	AC005162.5	2715	3834	127	95	4	1	7	19	333	957	27	158	776	978
AC005195.1_ENST00000579330.1_ATATATATGGAATATATATA	AC005195.1	150	74	2	2	0	1	0	1	0	0	2	5	5	9
AC005195.1_ENST00000579330.1_ATATATGGAATATATATATA	AC005195.1	288	158	2	0	1	1	1	1	0	0	1	6	7	22
AC005195.1_ENST00000579330.1_ATATGGAATATATATATATA	AC005195.1	400	460	0	2	2	2	3	5	1	2	2	18	8	21
AC005253.4_ENST00000593791.1_CAACAGCATCTGTAAACATC	AC005253.4	763	1171	184	200	5	2	11	18	114	163	479	348	244	161
AC005253.4_ENST00000593791.1_CACCTCGGGAAAGAGTTTAA	AC005253.4	2021	1974	89	87	8	11	18	48	245	225	55	624	295	434
AC005253.4_ENST00000593791.1_GGGCCAGCAGGCCTCTCTGA	AC005253.4	782	1885	195	177	20	12	27	48	225	310	348	6411	440	6033
AC005253.4_ENST00000593791.1_TGGCTCCGTTTGCTCCATGG	AC005253.4	1855	1492	187	285	21	13	23	59	497	258	40	5048	453	354
AC005253.4_ENST00000593791.1_TTCCATTAAACTCTTTCCCG	AC005253.4	2200	3135	175	134	22	8	21	40	136	904	729	2382	407	760
AC005387.2_ENST00000596596.1_AATTGATGGCGCAGAGCACA	AC005387.2	2167	2422	30	944	8	13	18	47	291	219	24	172	180	557
AC005387.2_ENST00000596596.1_ACTTTGCTAAGCCCAGAAAG	AC005387.2	1558	1761	81	131	16	8	15	35	84	149	149	1316	145	224
AC005387.2_ENST00000596596.1_CCATCAATTGGCTCCCTAGG	AC005387.2	2357	2504	23	137	7	2	9	53	1675	152	57	137	548	652
AC005387.2_ENST00000596596.1_GGAAGGAAGGCCAAGGACAC	AC005387.2	3585	3560	172	102	12	8	18	85	370	112	219	1137	1637	3009
AC005387.2_ENST00000596596.1_TTCTGGGCTTAGCAAAGTCA	AC005387.2	1360	2378	234	97	14	12	12	43	232	122	138	1287	572	528
AC005387.3_ENST00000597837.2_GATGCATCACAGGCTGTCTC	AC005387.3	2822	1961	210	169	24	7	11	44	319	193	274	532	669	658
AC005387.3_ENST00000597837.2_GTGGATGTGGTTGAGCCAGC	AC005387.3	3960	5423	192	204	24	16	20	85	275	828	368	1095	914	1924
AC005387.3_ENST00000597837.2_TCTGGAGTCACACAGCATGG	AC005387.3	1700	1474	14	55	20	9	21	51	288	742	53	4504	255	641
AC005387.3_ENST00000597837.2_TGAGTATGTTGTGCCCGGAG	AC005387.3	2374	2033	164	196	15	14	23	54	215	580	317	1367	677	967
AC005387.3_ENST00000597837.2_TGTGACTCCAGATGCATCAC	AC005387.3	1555	1487	95	153	4	10	10	40	280	148	266	447	294	276
AC007096.1_ENST00000411120.1_AGTATATTCCATGCAATATT	AC007096.1	2130	2238	90	170	15	9	22	30	1484	969	34	223	276	448
AC007096.1_ENST00000411120.1_AGTATGTCCCAAATATTGCA	AC007096.1	12469	13116	303	271	50	43	61	101	158	129	248	6275	1133	860
AC007096.1_ENST00000411120.1_CCTGAAATTCAAATTTAACT	AC007096.1	3043	2791	242	111	18	9	10	26	157	391	160	491	1794	671
AC007096.1_ENST00000411120.1_GAATTTCAGATAACAAATAA	AC007096.1	1508	1627	89	106	15	17	31	42	510	325	310	1737	505	273
AC007096.1_ENST00000411120.1_GTATATTCCATGCAATATTT	AC007096.1	920	884	123	82	3	2	5	16	148	523	59	23	324	224
AC007163.6_ENST00000447972.3_CCCCGATGTACCGGCAACTG	AC007163.6	2578	2222	2268	236	10	8	20	33	755	427	760	1834	592	317
AC007163.6_ENST00000447972.3_CGACCGGAACTAACGCCAGG	AC007163.6	2593	2316	80	83	11	10	12	28	309	248	651	685	613	835
AC007163.6_ENST00000447972.3_GAAATCTCGCGATAGGAGAG	AC007163.6	1110	1102	33	16	2	3	7	6	278	32	39	684	203	212
AC007163.6_ENST00000447972.3_TCACCGAATTTAAGGCGAAG	AC007163.6	1414	1420	109	54	14	5	5	29	118	54	155	32	380	1049
AC007163.6_ENST00000447972.3_TCCGCGCGCAATAGAAAAGG	AC007163.6	3912	3500	82	95	13	19	19	44	471	666	470	498	706	569
AC007283.5_ENST00000434645.1_ACCATGGCATCAAAATAACT	AC007283.5	2466	2795	174	96	7	12	5	28	1058	168	31	2216	539	1009
AC007283.5_ENST00000434645.1_ATCAAAATAACTTGGAAAGT	AC007283.5	1216	1235	29	54	1	0	5	11	826	77	428	585	1330	428
AC007283.5_ENST00000434645.1_TATTCTGACACACTGCCCAG	AC007283.5	3728	3870	416	181	28	19	35	55	133	562	1312	2820	721	1600
AC007283.5_ENST00000434645.1_TGCTGAACAGGGGTACCTCT	AC007283.5	1630	1832	218	240	11	11	26	37	701	507	2511	1379	337	489
AC007283.5_ENST00000434645.1_TTGCTGAACAGGGGTACCTC	AC007283.5	2175	2332	221	72	12	10	15	32	356	75	316	202	945	1297
AC007563.5_ENST00000447289.1_CCGCTGCACGCCCTGCTGCA	AC007563.5	1888	1540	450	330	10	8	17	83	342	601	70	124	527	601
AC007563.5_ENST00000447289.1_GGCTTCTCCTCGTCCTGCCG	AC007563.5	1748	2009	227	220	21	12	29	53	576	253	178	6291	445	509
AC007563.5_ENST00000447289.1_TACACCGAGCGCTGCGCCCA	AC007563.5	1664	1950	43	130	12	11	14	66	222	140	99	553	409	216
AC007563.5_ENST00000447289.1_TTGACCAGCTCGCAGCCCAG	AC007563.5	1796	1812	108	157	29	5	13	25	355	801	9	1953	431	383
AC007566.10_ENST00000441539.1_AATCAAAATTCAATATGTAC	AC007566.10	2316	2585	22	28	6	7	13	27	55	231	221	2976	296	341
AC007566.10_ENST00000441539.1_ACAAGATACCAAATCAGAAG	AC007566.10	1590	856	19	50	2	0	5	9	19	58	211	132	228	424
AC007566.10_ENST00000441539.1_AGTGGCTCTGACGATTCAGC	AC007566.10	4713	4673	98	107	36	22	28	90	642	224	4389	3901	1965	1391
AC007566.10_ENST00000441539.1_GGACATCTCTAAAGAAACAA	AC007566.10	2116	3305	58	49	8	3	5	20	341	270	325	731	453	409
AC007566.10_ENST00000441539.1_TGATGGTGGTTCTATAACAC	AC007566.10	1709	2532	129	164	22	10	12	26	192	251	51	427	301	194
AC007787.2_ENST00000588095.1_ACCACTTGAGCAGATCAGTG	AC007787.2	1272	1249	53	27	4	2	8	11	183	188	6	16	174	275
AC007787.2_ENST00000588095.1_AGGTGCCTGCGGCCCTATCG	AC007787.2	872	849	9	28	8	3	16	29	11	1689	12	2511	146	184
AC007787.2_ENST00000588095.1_GATGTGCCTTGGATAGATAG	AC007787.2	3004	2857	164	69	24	9	14	27	445	255	134	4210	652	763
AC007787.2_ENST00000588095.1_GCCCACCAGAGGCACAACGT	AC007787.2	3927	5387	102	219	18	10	15	65	1264	1289	277	2662	858	1726
AC007787.2_ENST00000588095.1_TGGGATTTGGGACAGAAAGG	AC007787.2	4510	4997	187	153	20	5	23	46	2803	675	105	1374	1139	1247
AC008073.9_ENST00000429717.1_AGTCCTGTCGTATCTAGCAG	AC008073.9	1728	1715	241	262	12	7	18	31	344	1184	80	420	730	777
AC008073.9_ENST00000429717.1_CTATGAAACCACGGACCACA	AC008073.9	10934	13515	444	830	71	34	54	193	2423	3916	2529	16266	6168	2795
AC008073.9_ENST00000429717.1_TCATAGAGGTTGTCTGACTC	AC008073.9	2327	1823	98	89	9	5	13	24	200	129	169	469	580	1151
AC008073.9_ENST00000429717.1_TGTGCGTTCCTAGGCGTAAG	AC008073.9	2066	2319	118	95	12	7	9	23	131	2535	1152	80	477	691
AC008073.9_ENST00000429717.1_TGTGGTCCGTGGTTTCATAG	AC008073.9	5690	5181	897	151	25	18	23	69	1102	1030	971	2918	1750	1452
AC008391.1_ENST00000577951.1_AATCGCTTGAACCCAGGAGG	AC008391.1	3740	4462	15	29	11	2	17	13	1	1	18	23	29	126
AC008391.1_ENST00000577951.1_CAGGAGAATCGCTTGAACCC	AC008391.1	5786	4676	842	497	55	32	52	70	561	421	79	138	103	131
AC008391.1_ENST00000577951.1_GAGAATCGCTTGAACCCAGG	AC008391.1	7509	8188	208	156	42	20	41	72	162	117	93	107	129	153
AC008391.1_ENST00000577951.1_GGAGTACAGTGGCACGATCT	AC008391.1	1237	1487	2	0	5	4	6	9	76	1	7	14	21	29
AC008391.1_ENST00000577951.1_TCACCTAGGCTGGAGTACAG	AC008391.1	1538	1465	1	0	2	3	1	7	0	1	157	13	8	4
AC008397.1_ENST00000408240.1_CACGTGAGGCCAGCAATTTG	AC008397.1	1840	2948	215	273	24	12	22	63	298	714	454	142	508	588
AC008397.1_ENST00000408240.1_CAGCAATTTGAGGCCAGCCT	AC008397.1	7865	11365	14767	718	73	38	50	164	1230	2719	667	2777	2608	3121
AC008397.1_ENST00000408240.1_CCAGCAATTTGAGGCCAGCC	AC008397.1	2501	2503	596	357	27	15	34	106	658	2464	1664	1081	859	913
AC008397.1_ENST00000408240.1_CGAGGAGGGAGGATCACGTG	AC008397.1	2859	2250	150	65	33	29	34	40	104	90	81	96	115	189
AC008397.1_ENST00000408240.1_CTCACGTGATCCTCCCTCCT	AC008397.1	5386	6559	742	678	31	24	43	85	537	718	365	206	505	834
AC008937.2_ENST00000415589.1_CAGATTGGGCAGGGCTCAGC	AC008937.2	1734	1394	12	27	6	9	3	40	208	108	207	723	307	579
AC008937.2_ENST00000415589.1_CATCTTCAGAGAATGTCACA	AC008937.2	2444	2382	30	57	8	10	11	23	310	135	1376	263	265	663
AC008937.2_ENST00000415589.1_GATTGGGCAGGGCTCAGCAG	AC008937.2	1376	2300	132	130	24	13	35	39	148	243	470	428	396	254
AC008937.2_ENST00000415589.1_TGACATTCTCTGAAGATGAA	AC008937.2	1357	1904	10	40	4	3	7	12	199	28	8	212	294	303
AC008937.2_ENST00000415589.1_TGGGCAGGGCTCAGCAGGGG	AC008937.2	1871	1955	73	3	7	2	8	31	57	59	179	882	536	1276
AC008937.3_ENST00000453721.1_AGCACCTAATTAACCCCTGG	AC008937.3	4769	5758	113	116	15	10	16	37	314	693	391	481	907	1273
AC008937.3_ENST00000453721.1_GTCGGACACTGACTTCAGGG	AC008937.3	1267	1387	7	14	2	1	2	24	23	128	4	637	309	402
AC008937.3_ENST00000453721.1_GTTCATACAAGTACTTCACG	AC008937.3	2581	2932	101	32	4	6	8	15	274	81	165	24	320	686
AC008937.3_ENST00000453721.1_TGAACTATGAAAATAAACCC	AC008937.3	2303	3653	58	74	6	5	11	16	535	191	210	726	395	348
AC008937.3_ENST00000453721.1_TGGTGCGCCCTTAATAACGC	AC008937.3	1147	1158	52	79	4	2	5	10	618	16	158	7	287	309
AC008940.1_ENST00000438117.2_AAGTCTCAGGACTTTAGTAG	AC008940.1	1469	1219	14	34	7	4	9	7	48	23	1316	373	238	153
AC008940.1_ENST00000438117.2_CAAAGAGAAGCATCTATGAG	AC008940.1	1348	1837	168	285	7	11	16	25	346	175	984	88	432	683
AC008940.1_ENST00000438117.2_CAGCAAGAAGGTTGGCATTA	AC008940.1	2208	2695	141	103	24	20	34	63	626	98	8331	255	625	605
AC008940.1_ENST00000438117.2_GATACCCCAAAGCCTCCTAC	AC008940.1	2463	3396	27	26	7	9	12	32	953	1179	450	1673	403	998
AC008940.1_ENST00000438117.2_TGCTTCTCTTTGATGTGGCA	AC008940.1	2339	1292	21	49	16	7	6	20	447	49	1870	97	400	402
AC010136.2_ENST00000450996.1_AGGCCAAGGTAAGGGGCCGC	AC010136.2	1007	819	232	172	13	8	9	32	205	146	24	31	156	223
AC010136.2_ENST00000450996.1_CTCCTGTCATCGGAAATGCC	AC010136.2	3048	2838	384	752	69	49	101	160	1908	1448	1060	18105	760	860
AC010136.2_ENST00000450996.1_GAAATGCCAGGCCAAGGTAA	AC010136.2	2786	2463	314	418	24	19	26	56	639	1129	329	2234	1306	1826
AC010136.2_ENST00000450996.1_TCTGCAGCTTCTCCTGTCAT	AC010136.2	2497	2638	573	500	40	28	62	98	641	490	764	2220	666	803
AC010136.2_ENST00000450996.1_TGGCGGGCCCGGGAGGACTT	AC010136.2	2310	2231	200	165	25	6	21	42	172	103	28	1914	367	494
AC010646.3_ENST00000594059.1_AGTGGCGGACATAGCAGCGG	AC010646.3	1425	1641	1	53	22	8	21	51	67	132	121	8814	383	283
AC010646.3_ENST00000594059.1_CAGCGGAGGTGGCAGCAGCG	AC010646.3	471	777	6	17	1	2	5	16	20	22	181	601	134	135
AC010646.3_ENST00000594059.1_GCAGCGGGGACGAGGAAGAG	AC010646.3	3619	3256	70	135	20	11	11	48	1008	1124	1074	523	1116	862
AC010646.3_ENST00000594059.1_GGACCCAGAGAAGTTAGCCC	AC010646.3	2373	1863	189	87	14	3	7	30	108	215	175	112	276	430
AC010646.3_ENST00000594059.1_GGCACCAGTGGCATTGATGG	AC010646.3	1931	2089	79	16	10	7	6	24	808	87	133	1898	539	250
AC012363.13_ENST00000437837.1_AAACAGACCTGGCAAAACAA	AC012363.13	1638	2216	140	160	44	37	80	81	296	174	974	916	594	379
AC012363.13_ENST00000437837.1_AATATAATGGGAAGGGTGTG	AC012363.13	1861	2498	125	93	15	20	15	27	283	155	148	545	385	526
AC012363.13_ENST00000437837.1_AGGGTGTGTGGAAACAGACC	AC012363.13	1546	494	60	54	9	4	6	20	65	13	224	704	232	192
AC012363.13_ENST00000437837.1_CAAAGCTTCCCATCTTTGCT	AC012363.13	515	709	275	247	6	2	11	10	163	518	25	114	58	139
AC012363.13_ENST00000437837.1_GTTTCTGTTTGTGATACCAG	AC012363.13	1426	950	126	43	5	3	4	33	54	123	8	92	393	159
AC015933.2_ENST00000423367.1_ACGAAGACGACATATGGATC	AC015933.2	1083	2078	189	138	19	13	20	43	129	392	151	6696	475	763
AC015933.2_ENST00000423367.1_AGATGGGAAGTTTATCTGCC	AC015933.2	2381	1900	109	263	11	12	15	27	256	351	116	1231	800	559
AC015933.2_ENST00000423367.1_ATAAACTTCCCATCTGGAGC	AC015933.2	941	1080	153	66	8	3	10	15	158	190	7	15	234	313
AC015933.2_ENST00000423367.1_CCTGAAACGAAGACGACATA	AC015933.2	2600	2311	96	258	28	28	27	77	144	529	503	1534	2795	580
AC015933.2_ENST00000423367.1_TCGTCTTCGTTTCAGGATCC	AC015933.2	2859	2975	149	96	26	12	21	70	421	1130	1284	2305	746	917
AC018816.3_ENST00000489771.1_AACCAGAACCTTAGCACTTG	AC018816.3	936	1268	67	80	25	14	26	49	195	207	81	13091	361	651
AC018816.3_ENST00000489771.1_ACTTGTGGTCAGCCTGCTTC	AC018816.3	2134	2065	50	29	9	6	4	39	267	138	992	1091	385	875
AC018816.3_ENST00000489771.1_CAGGCTGACCACAAGTGCTA	AC018816.3	1336	1843	435	370	20	13	27	85	546	199	377	3058	335	737
AC018816.3_ENST00000489771.1_CTGAAGCCACAGCCGGAAGC	AC018816.3	2116	2557	53	58	9	5	7	43	95	1029	155	2029	200	799
AC018816.3_ENST00000489771.1_GACCACAAGTGCTAAGGTTC	AC018816.3	1513	1972	59	44	14	14	19	51	67	313	31	664	450	426
AC020934.1_ENST00000578125.1_GAGATGGGGTTTCACCATGT	AC020934.1	2874	2901	74	99	13	11	31	24	164	106	36	48	40	67
AC020934.1_ENST00000578125.1_GGGGTTTCACCATGTTGGTC	AC020934.1	6467	7070	9	21	20	11	16	37	0	24	16	45	78	134
AC020934.1_ENST00000578125.1_GGTCTCAAACTCCTGACCTC	AC020934.1	1927	1292	73	120	7	2	6	9	116	59	14	27	32	195
AC020934.1_ENST00000578125.1_TGAGACCAGCCTGACCAACA	AC020934.1	10227	11681	170	86	47	24	51	83	159	124	80	123	110	83
AC020934.1_ENST00000578125.1_TTTCACCATGTTGGTCAGGC	AC020934.1	2264	2295	26	7	10	3	8	14	1	2	9	21	85	131
AC022431.3_ENST00000431789.1_AAGACTGTATTCAAGATGGC	AC022431.3	2289	3720	160	259	21	18	32	45	239	374	387	2635	411	560
AC022431.3_ENST00000431789.1_ATCAAAGACTGTATTCAAGA	AC022431.3	2787	2776	89	116	38	19	31	44	324	243	655	8117	428	898
AC022431.3_ENST00000431789.1_GTCTTTGATCAACAGGTGAA	AC022431.3	570	1131	83	85	17	6	25	22	152	339	38	222	153	500
AC022431.3_ENST00000431789.1_TAGTTTATTGAGAAACTACT	AC022431.3	685	736	176	54	7	7	10	5	41	81	95	189	109	241
AC022431.3_ENST00000431789.1_TGTATTCAAGATGGCAGGCA	AC022431.3	3991	3179	415	332	26	16	27	74	1129	627	253	2237	1545	997
AC026202.1_ENST00000600805.1_CCCCACGGTCGCCCGCCCAG	AC026202.1	1236	1762	338	190	37	17	33	87	437	75	258	12349	452	580
AC026202.1_ENST00000600805.1_CGAGCCACAATACTCCATGG	AC026202.1	2072	3404	113	149	16	16	20	35	878	178	1623	3737	669	511
AC026202.1_ENST00000600805.1_CGGCCCGCCGGAGAGCCTGG	AC026202.1	1391	1673	45	27	7	4	2	7	38	59	256	57	205	212
AC026202.1_ENST00000600805.1_GCGCTTTAAAATAATGCCCG	AC026202.1	325	390	10	4	0	3	2	1	1	7	1	2	17	95
AC026202.1_ENST00000600805.1_GGGAAGCGAGCCGGGCTACG	AC026202.1	1312	1051	40	47	2	1	0	8	115	193	52	324	186	171
AC026202.3_ENST00000439325.1_CATGAGCGATTCTTCAAAGT	AC026202.3	2120	2517	83	31	15	12	22	22	214	328	6614	1604	508	497
AC026202.3_ENST00000439325.1_GACCTATCGAACAACTCCAA	AC026202.3	2390	2474	109	131	18	12	17	44	124	959	732	4839	975	489
AC026202.3_ENST00000439325.1_TGTGCACTCCTTGAGCTAAA	AC026202.3	1665	2033	76	44	8	5	9	23	82	89	247	3623	230	1455
AC026202.3_ENST00000439325.1_TTAGGTGTCTGTTTATGGAG	AC026202.3	1610	2640	64	92	5	1	4	11	3194	426	805	403	224	442
AC026202.3_ENST00000439325.1_TTGTTCGATAGGTCTAGGGA	AC026202.3	2927	2855	281	71	9	10	9	37	1567	1375	795	149	1258	777
AC068499.10_ENST00000594805.3_AAGGGGCTGATGGACTCTCT	AC068499.10	4957	5385	510	451	76	37	84	130	1694	662	2119	785	3853	1139
AC068499.10_ENST00000594805.3_CCCACCATTCCCAGAAAAGG	AC068499.10	2148	2948	237	223	15	12	18	52	387	375	407	110	547	334
AC068499.10_ENST00000594805.3_CTTCTTGATGACGGGGCGCA	AC068499.10	1571	1464	279	38	7	6	15	22	143	247	26	85	421	327
AC068499.10_ENST00000594805.3_GAAAAGGAGGAAGGGGCTGA	AC068499.10	4666	4996	656	533	52	42	98	100	890	1075	1076	609	1086	980
AC068499.10_ENST00000594805.3_GACGGGGCGCAGGGAGGGGA	AC068499.10	1714	2687	189	194	7	13	12	53	286	185	387	259	466	911
AC068580.1_ENST00000580120.1_CCGGACCGGTCACGTGGGCG	AC068580.1	647	812	41	34	2	1	0	2	1805	17	81	6	94	118
AC068580.1_ENST00000580120.1_CCGGTCCGGGTGCAAACACG	AC068580.1	2725	3124	91	236	24	8	22	33	222	396	811	873	664	1241
AC068580.1_ENST00000580120.1_CGCGCCCACGTGACCGGTCC	AC068580.1	1012	776	430	33	52	1	7	31	126	8	1143	179	342	450
AC068580.1_ENST00000580120.1_CTGACCCGCGTGTTTGCACC	AC068580.1	5639	7803	198	482	26	18	34	136	828	994	1437	6612	1866	5932
AC068580.1_ENST00000580120.1_TGCACCCGGACCGGTCACGT	AC068580.1	879	1467	122	48	12	1	8	14	595	14	8	60	105	248
AC068580.5_ENST00000446489.1_CAGGGTGGCATATGGGGGAG	AC068580.5	11356	12205	469	519	66	40	118	248	3655	1933	1926	33073	2951	3454
AC068580.5_ENST00000446489.1_CGTAGGCGGGTGGTCCGTGC	AC068580.5	7065	8144	426	415	22	20	36	142	1215	421	3173	661	1702	3203
AC068580.5_ENST00000446489.1_GCACGGACCACCCGCCTACG	AC068580.5	1002	720	270	191	40	16	39	91	203	158	97	6364	313	264
AC068580.5_ENST00000446489.1_GGCACAGGTGCATTCCAGCG	AC068580.5	7364	7043	604	43501	43	29	32	172	2891	786	3366	2538	1836	1763
AC068580.5_ENST00000446489.1_GTGCAGGAGGCCGCGCAGGG	AC068580.5	862	896	82	144	3	6	10	31	111	151	184	670	171	334
AC068831.10_ENST00000556904.1_AAGGGACATTTGAAAAACGG	AC068831.10	1762	2683	80	225	24	12	31	44	423	265	288	112	323	495
AC068831.10_ENST00000556904.1_CAGCGCTTCGCGTACCAGGA	AC068831.10	2452	1944	170	132	16	8	15	39	227	51	68	379	761	479
AC068831.10_ENST00000556904.1_GAAGGGGACGGCGTCCTGAA	AC068831.10	1972	2285	224	145	27	16	33	65	198	530	1077	2194	406	329
AC068831.10_ENST00000556904.1_GCGCTTCGCGTACCAGGAAG	AC068831.10	1024	992	155	156	21	5	8	25	127	146	230	16	124	76
AC068831.10_ENST00000556904.1_TTCCTGGTACGCGAAGCGCT	AC068831.10	2305	1301	50	35	10	7	9	39	176	20	244	2315	201	297
AC068831.6_ENST00000553321.1_AGCCCTCCTCGAACGTGCTG	AC068831.6	3291	2707	77	215	19	10	22	47	169	116	725	282	670	1577
AC068831.6_ENST00000553321.1_CGCCCAGGCGACACTTTGGG	AC068831.6	2165	1934	107	38	7	3	7	33	62	426	1340	1624	502	416
AC068831.6_ENST00000553321.1_GAGGCTCGTTGGCTCGACAG	AC068831.6	1276	1684	100	35	6	0	7	18	1660	754	10	452	260	665
AC068831.6_ENST00000553321.1_GGCCTCCGCTGAGGGCGCTG	AC068831.6	1346	1078	31	42	3	7	3	21	193	82	173	575	246	321
AC068831.6_ENST00000553321.1_GGTAGAGACTCCCATATGCT	AC068831.6	8132	9271	435	506	41	23	52	122	633	955	1169	6162	1965	1385
AC084262.3_ENST00000577225.1_ATATTACTTGTAATACACTA	AC084262.3	2220	2815	43	85	25	28	39	42	292	328	710	7643	458	621
AC084262.3_ENST00000577225.1_ATTACAAGTAATATCACAGT	AC084262.3	2396	2137	52	20	5	4	3	13	0	2	6	26	415	394
AC084262.3_ENST00000577225.1_ATTACTCCTAATATCACAGT	AC084262.3	3269	3750	5	0	19	9	15	21	0	2	7365	63	63	103
AC084262.3_ENST00000577225.1_GATATTACTTGTAATACACT	AC084262.3	2128	2459	52	203	29	11	24	21	357	107	772	2064	423	504
AC084262.3_ENST00000577225.1_TATTACAAGTAATATCACAG	AC084262.3	1140	924	57	30	7	3	8	12	32	65	18	31	222	627
AC092069.1_ENST00000410560.3_CAGGAGAATCGCTTGAACCT	AC092069.1	2368	2158	4	3	11	12	10	10	2	3	19	22	0	5
AC092069.1_ENST00000410560.3_CGCTTGAACCTGGGAGGTGG	AC092069.1	1695	1543	4	13	6	3	9	22	2	4	11	21	72	18
AC092069.1_ENST00000410560.3_GAGAATCGCTTGAACCTGGG	AC092069.1	2941	2115	11	23	13	9	16	24	11	8	34	57	29	27
AC092069.1_ENST00000410560.3_TGTAATCCCAACTACTCAGG	AC092069.1	2823	3086	1	1	7	6	7	19	0	0	3	38	14	24
AC096645.1_ENST00000390128.2_TAAAATGCAGATGCTGATTC	AC096645.1	5325	5351	431	240	37	34	30	81	827	490	842	11595	1545	1051
AC096645.1_ENST00000390128.2_TGCATTTCTATCAAGTTCTC	AC096645.1	5254	4360	296	432	58	38	64	105	566	1565	380	2950	754	764
AC097724.3_ENST00000452212.1_AAGTCCACTGGGAAGCAGAC	AC097724.3	1088	1432	371	255	1	2	10	28	244	612	18	179	228	238
AC097724.3_ENST00000452212.1_AGAAAACGCAGGTATACCCT	AC097724.3	1174	1233	95	92	8	5	10	12	260	273	43	56	273	299
AC097724.3_ENST00000452212.1_GGAAATGGAAATAAGAGGGA	AC097724.3	1813	3147	103	68	46	26	40	72	333	336	196	1940	333	521
AC097724.3_ENST00000452212.1_GGGAAGCAGACTGGACAGAA	AC097724.3	2312	2104	241	113	8	9	13	32	888	755	396	55	612	606
AC097724.3_ENST00000452212.1_GGGAAGGACAAAAGTCCACT	AC097724.3	1617	1495	122	105	12	5	7	17	25	141	43	168	288	271
AC098680.1_ENST00000408568.1_GGTTGGTGCAAAAGTAATCA	AC098680.1	1952	2001	11	1	3	4	3	14	1	1	26	16	117	94
AC098680.1_ENST00000408568.1_TGTTGGTGCAAAAGTAATCG	AC098680.1	8103	10807	23	38	11	18	23	43	6	15	108	92	582	468
AC100791.2_ENST00000459144.1_CAGTGAACCTGATGCTGCAG	AC100791.2	3177	3020	218	216	23	15	11	72	452	535	486	1122	456	991
AC100791.2_ENST00000459144.1_GCAGTAGCCGCTGCAGCATC	AC100791.2	2331	2034	62	16	11	5	5	45	303	99	59	1893	369	576
AC100791.2_ENST00000459144.1_TGATGCTGCAGCGGCTACTG	AC100791.2	1623	1280	285	179	23	12	19	52	258	162	112	320	283	466
AC105914.1_ENST00000585179.1_TTAAACAGCATTACTTTCAA	AC105914.1	4449	5203	164	256	29	18	30	57	437	1113	4113	2206	1059	1985
AC107993.1_ENST00000408093.1_GGTTGTTGCAAAAGTAATTG	AC107993.1	4955	6045	190	156	18	23	45	70	81	66	98	694	730	729
AC107993.1_ENST00000408093.1_GTTGTTGCAAAAGTAATTGT	AC107993.1	3288	4360	56	84	28	26	35	47	92	79	82	2351	557	404
AC138430.4_ENST00000586064.2_CAGCGGCGGGATGTCCATAG	AC138430.4	1792	1859	47	58	11	4	10	33	279	957	47	229	242	284
AC138430.4_ENST00000586064.2_GACGCGTTCTCCAGGGCGCT	AC138430.4	1941	1375	126	206	20	13	22	60	402	504	81	8765	228	397
AC138430.4_ENST00000586064.2_GCCCGGACTCGCCGCCAACG	AC138430.4	910	977	93	107	10	8	9	21	209	2008	9	32	385	18356
AC138430.4_ENST00000586064.2_GCGCCCTGGAGAACGCGTCG	AC138430.4	517	680	0	0	20	2	2	9	10	0	3	3	48	194
AC138430.4_ENST00000586064.2_TGAGCGCGTAGGACACCGGG	AC138430.4	719	1136	29	3	6	1	1	15	124	101	58	121	123	378
AC144573.1_ENST00000581217.1_GTTGGTGCAAAAGTAATTGC	AC144573.1	1040	2132	12	5	4	10	7	14	15	12	53	49	36	86
AC145110.1_ENST00000522158.1_AGGAGATTTGGTCACAGACA	AC145110.1	2658	2375	119	206	13	10	24	38	130	209	309	181	1123	990
AC145110.1_ENST00000522158.1_AGGCAGCCATCTGCAAAACA	AC145110.1	1118	1572	19	50	7	6	8	15	102	6	11	2665	307	287
AC145110.1_ENST00000522158.1_TAAAATAAGCTCTTTAAAGT	AC145110.1	2093	2981	192	95	17	18	20	28	516	1471	78	279	243	390
AC145110.1_ENST00000522158.1_TAACTCTTTAAAGACTGATA	AC145110.1	2162	1443	130	79	18	6	11	21	98	285	29	743	426	516
AC145110.1_ENST00000522158.1_TTAAAATAAGCTCTTTAAAG	AC145110.1	2753	2543	163	77	9	5	16	17	217	98	94	947	744	699
ACAT1_ACTTTGTTTATGGTGGTACA	ACAT1	1503	1776	1	30	1	2	4	9	106	158	145	12	146	381
ACAT1_ATTACAGGAAATAAGATATG	ACAT1	1601	1790	887	67	2	3	8	7	134	487	262	170	203	672
ACAT1_CTGCCTAAAAAAGATCCAAT	ACAT1	3993	5790	229	855	12	8	17	39	244	432	553	2113	981	601
ACAT1_GAAGTGAAAGAAGCATACAT	ACAT1	1912	2159	117	130	8	3	5	21	211	43	14	1407	474	598
ACAT1_GAGGATCAACACCATATGGT	ACAT1	783	1527	61	78	7	1	3	4	31	5	0	273	239	164
ACO2_AGCGAGGCAAGTCGTACCTG	ACO2	1721	1867	21	88	9	3	5	24	8	4	98	373	452	201
ACO2_ATGGCCTCTGGACATCCGAG	ACO2	1248	919	215	5	7	5	5	18	5	23	2	908	859	780
ACO2_CCCAAGGCCGCCACCATTGG	ACO2	643	555	0	6	3	3	0	1	14	0	3	44	838	111
ACO2_GCAGATTGTCGCCATGCCTG	ACO2	1563	1338	91	29	18	11	8	32	138	16	88	5630	767	241
ACO2_GTCTCAATAGGACATCAACC	ACO2	1176	699	43	42	5	4	3	15	34	88	33	457	372	290
ACOT12_ACACTGGGATATCAGCAAGC	ACOT12	1791	2804	225	30	12	4	6	12	326	77	20	104	350	252
ACOT12_AGCATTCAGCACAAGCATGG	ACOT12	1838	1774	29	64	5	5	5	42	125	93	134	114	301	347
ACOT12_CCACCCCATGCAAACCATCA	ACOT12	6518	7575	369	156	24	16	31	65	358	863	2564	678	1885	2347
ACOT12_GATGATTTCAGACGCTATCG	ACOT12	1281	1738	25	19	9	7	13	16	11	35	1471	2526	254	100
ACOT12_GTAGATATGTTTAAGTTCCG	ACOT12	1524	2376	16	0	5	1	9	6	52	1	111	121	375	442
ACTN1_CAAGATCTCCAACGTCAACA	ACTN1	2417	3071	59	274	11	8	9	25	303	654	11	626	536	640
ACTN1_CAATCTTGGACACCTCATTG	ACTN1	1421	1725	72	172	6	6	4	17	222	326	69	1210	364	497
ACTN1_GCAGGGCCTTGATCTCCGAG	ACTN1	1893	2717	42	26	7	6	5	16	100	225	577	71	284	290
ACTN1_GGCCCTAACTCAGAAGCGAA	ACTN1	12484	15385	698	642	86	60	93	257	1552	1977	6257	25343	3124	3841
ACTN1_GTGCTTTGATCCACCGACAC	ACTN1	1150	1557	25	67	5	3	13	17	1244	38	545	1349	193	203
ADAM15_CTCCAGACAGCTAATACTCG	ADAM15	2682	1688	72	75	12	7	11	17	139	788	147	84	443	479
ADAM15_CTGTTGTCAAAATTGCCAGG	ADAM15	855	701	682	2	1	1	2	4	2	261	109	8	104	188
ADAM15_GCACCTGCTAAACCGCACAC	ADAM15	860	2088	25	93	2	6	5	27	1	45	10	221	456	227
ADAM15_TAATTGGGAGATCGTCCTGA	ADAM15	2474	2798	81	32	10	5	16	37	475	290	61	4723	654	526
ADAM15_TGGATTCGCGAAATAATGGG	ADAM15	5409	5539	96	55	26	8	20	48	197	240	1296	2795	1798	1518
ADAM29_ACTGCAAGTTCCTACCATCA	ADAM29	5344	5763	130	393	15	8	15	66	445	1314	735	1149	1313	6172
ADAM29_GAGGTGTCATGTTGCATCCG	ADAM29	4990	6940	232	310	51	15	22	102	589	287	697	4823	1645	1520
ADAM29_GTATACCAGATGTTCAAACG	ADAM29	1966	2053	43	101	2	4	8	25	158	338	724	102	342	476
ADAM29_TCCTCCTACACTGTTCATTG	ADAM29	7399	8222	312	185	89	34	59	138	487	1199	5732	15605	2271	1933
ADAM29_TTTGGGCATGAACCATGATG	ADAM29	1811	1338	19	125	6	5	2	17	1760	49	83	134	276	241
ADAMTS15_AGCAGCGAACGAGTCCGGCT	ADAMTS15	1475	2119	49	38	8	4	8	17	151	216	227	53	452	354
ADAMTS15_AGCGTTTCGTGTCTATCCCG	ADAMTS15	10273	10051	149	135	35	20	35	100	526	518	3923	1981	1587	2499
ADAMTS15_CAACCCCATCAACATCGTTG	ADAMTS15	2055	2086	143	65	12	10	11	50	358	358	442	4082	1097	521
ADAMTS15_CACCACATGTGCGCGAGCAG	ADAMTS15	1481	2499	101	131	8	11	5	25	345	98	138	2344	269	406
ADAMTS15_CAGACTTTCACATTGTCATG	ADAMTS15	1913	2677	88	272	9	10	14	37	601	293	550	4322	390	853
ADAMTS9_ACTGAAAGGTAACTCACACA	ADAMTS9	6293	6426	141	269	34	18	36	89	249	782	1530	7284	1850	2103
ADAMTS9_AGCCCGGAGAGATAAATGTG	ADAMTS9	2590	3127	236	112	16	8	10	34	304	366	1773	2825	427	962
ADAMTS9_CTGCGCCTATAAATGATGTG	ADAMTS9	2550	2363	48	130	6	7	13	32	148	190	67	2530	610	1172
ADAMTS9_GTTCAAAATACCTGTCCCCA	ADAMTS9	2842	2067	150	225	10	4	3	26	297	452	103	201	1311	9221
ADAMTS9_TGAAAGAATAGCGTACATCG	ADAMTS9	1903	1358	18	51	4	5	2	20	37	48	6	361	181	296
ADAP2_CCTCCTGAAGTACTTCACAA	ADAP2	5327	5715	329	269	32	13	26	66	525	961	254	2994	847	689
ADAP2_CTGGGACGACAGTATTGTGG	ADAP2	1408	1731	148	62	2	1	4	13	107	250	22	551	153	330
ADAP2_GGGGGATGTAGTAGAAAGCT	ADAP2	6848	6471	198	359	23	23	27	91	816	956	2021	4983	1414	1712
ADAP2_TGATGTCAGGGAAGTTACGG	ADAP2	1643	2371	52	21	4	7	4	15	676	152	230	11	232	332
ADAP2_TGTTTGTGTATCATGAAAGT	ADAP2	3934	3571	188	79	11	6	16	29	1452	902	1793	853	316	552
ADCY3_AGCCCTCTTTGACTGCTACG	ADCY3	1234	691	88	24	2	0	6	23	362	165	21	525	207	303
ADCY3_AGCTGTCTCCAGTACTACAC	ADCY3	2529	2631	63	124	11	1	7	67	300	207	536	1652	663	548
ADCY3_CCACGGAGATGATCACGATG	ADCY3	3437	3488	139	165	19	21	24	52	21693	770	11924	297	932	2403
ADCY3_GCCAACAAGATGGAGGCCGG	ADCY3	601	270	0	19	0	2	0	5	4	348	4	179	97	207
ADCY3_GTCGATGAGTATCTCGACCA	ADCY3	1162	656	50	303	4	1	3	7	125	10	1	57	249	198
ADCY9_GACTAGCAAACGTCTTCACG	ADCY9	3870	5432	187	715	15	16	23	75	218	177	5097	1009	826	868
ADCY9_GATATCGGGTCAGAGAGCCA	ADCY9	4893	6332	174	151	39	14	14	50	447	464	1243	679	1522	1513
ADCY9_GCAGTAGTAACAGTCTCCCA	ADCY9	3163	3654	127	120	11	12	18	42	396	1376	478	3736	1088	872
ADCY9_GCTACCACGTCACTGCATCG	ADCY9	2667	3196	137	236	19	10	15	51	569	421	974	3405	2359	618
ADCY9_TGTACGCCCGGCATTACGCG	ADCY9	1085	743	27	36	21	1	4	8	87	137	8	691	289	219
ADGRA2_AAGGGATGAGAATAGACTCG	ADGRA2	2638	2981	151	28	11	17	7	35	37	63	110	2046	352	446
ADGRA2_GAGCTGACGCTGTCTCACAT	ADGRA2	1988	2451	71	105	6	6	12	45	353	211	1371	923	593	1135
ADGRA2_GCCACGTTCCTCGCATTCTG	ADGRA2	1579	2167	83	205	13	5	4	44	401	45	1093	257	659	517
ADGRA2_GCCAGCCTTTCCGGGACACA	ADGRA2	1045	1470	3915	45	4	3	2	9	81	94	29	103	300	183
ADGRA2_TGAGCAATAACAAGATCACG	ADGRA2	278	399	18	2	2	0	2	6	5	8	61	244	107	43
ADGRD2_ACCGGACAGAGCCCTATCGT	ADGRD2	1238	1462	715	62	2	1	2	14	70	170	19	30	149	351
ADGRD2_CCACTGCACGTGAGTACACG	ADGRD2	978	434	108	67	8	3	5	37	233	234	511	284	1020	629
ADGRD2_CCCCCAAGCCCATATACAGG	ADGRD2	3960	3535	125	109	20	11	22	63	168	332	147	6049	790	1119
ADGRD2_GCGCTGCACACTCGCCACCA	ADGRD2	3745	2994	15906	220	17	8	26	72	765	368	3580	1877	771	986
ADGRD2_GTGAAGCAAGAACCCCATCA	ADGRD2	3477	3049	53	115	13	10	18	39	377	615	169	4571	6667	686
ADGRG7_AGACAGTGCACATCCAACGT	ADGRG7	2492	2922	227	140	11	8	11	45	63	226	558	930	560	948
ADGRG7_ATTCCAATAGACACAGGCAT	ADGRG7	2004	2067	41	76	10	6	4	25	493	328	278	1778	558	8939
ADGRG7_CATCACTAGTGCTACGCGAG	ADGRG7	1216	1766	57	20	3	2	6	18	384	4	4	199	123	317
ADGRG7_TGTGGCAAGGATACTCCAAA	ADGRG7	1206	1513	49	34	10	3	8	20	139	177	1596	1557	1341	851
ADGRG7_TTTGGGTAATCAATCAGTGG	ADGRG7	2648	1774	35	110	15	7	10	18	1095	222	907	1408	671	582
ADIPOR1_AAATCACTCACCAAGCAGAT	ADIPOR1	2764	2547	86	1480	9	5	5	26	677	65	459	601	899	761
ADIPOR1_ACGGTGGAACTGGCTGAACT	ADIPOR1	3371	5267	93	143	19	8	12	65	426	1430	770	2364	1186	1526
ADIPOR1_CCAGGACACAGACGATGGAG	ADIPOR1	2623	2130	93	41	1	7	12	46	12	318	14	307	793	595
ADIPOR1_GACAACGACTATCTGCTACA	ADIPOR1	2520	3150	103	210	16	18	44	64	867	242	865	10636	1319	862
ADIPOR1_GTATATGTTCTAGGTCTGGG	ADIPOR1	4099	5868	136	179	14	8	14	53	189	238	2035	324	1193	970
ADRB3_ACCAGTGCGCCGTAACGCAG	ADRB3	1084	2018	31	1	3	3	4	8	32	301	5	46	510	270
ADRB3_CAGCGAAGTCACGAACACGT	ADRB3	2450	2964	67	138	11	11	6	37	1067	726	212	372	492	1142
ADRB3_CCAATACCGCCAACACCAGT	ADRB3	5634	6004	260	250	24	15	21	106	548	819	1678	3411	1984	2602
ADRB3_GAGGAGGACAGCAGCACGTA	ADRB3	3795	3687	224	131	12	6	10	59	179	101	328	273	801	1159
ADRB3_GATGGGCGCAAACGACACCG	ADRB3	940	395	23	10	4	3	3	9	255	15	90	319	209	186
ADSL_AAATGTGTGAAACCTAATGT	ADSL	2063	1983	15	24	2	4	6	24	69	197	17	192	305	142
ADSL_ACAGGTATAAATTCCGGACA	ADSL	2373	2363	56	182	1	3	5	10	379	24	32	96	302	137
ADSL_CAGCAACGTTCTGAACGCAT	ADSL	2932	2970	42	77	7	9	8	30	70	106	53	184	517	592
ADSL_CAGTGGTACCCTTTACTCCC	ADSL	3405	4137	125	148	10	3	14	28	204	108	353	29	375	507
ADSL_TTGCACCGACATACGCCTCC	ADSL	1723	2104	85	67	28	3	4	36	1	10	38	133	198	285
ADSSL1_ACGTCACCTATGTTCTGCGG	ADSSL1	3242	3746	119	150	12	10	18	42	276	215	557	443	961	818
ADSSL1_ACTCATCAAAATCTGACAGG	ADSSL1	1369	1779	18	43	4	0	2	15	44	60	95	86	298	304
ADSSL1_AGGCCAACTCAAAAGGCTCA	ADSSL1	498	1160	9	29	0	1	2	15	19	66	147	10	214	185
ADSSL1_CAGTGGGAAACGTACCAAGG	ADSSL1	1819	2353	22	33	4	5	7	20	17	285	758	59	207	217
ADSSL1_CCTCAAACAAGCCTGGCAAG	ADSSL1	1474	1537	70	19	4	5	6	23	70	5	534	10	249	552
AF127577.12_ENST00000449746.1_AAAGAATATAGAATAGGAAC	AF127577.12	5798	6919	255	329	30	18	38	77	734	465	1278	2434	1134	1017
AF127577.12_ENST00000449746.1_ATTATTGTAGTAGGTTGTAG	AF127577.12	3181	4434	411	504	46	26	40	71	779	965	422	5776	690	1445
AF127577.12_ENST00000449746.1_GTGTTAGGAATGCTCCCAGG	AF127577.12	2596	2263	270	317	38	18	39	86	138	188	552	810	417	511
AF127577.12_ENST00000449746.1_TAGGTGTTAGGAATGCTCCC	AF127577.12	1648	1519	254	241	11	1	16	25	184	499	67	443	390	232
AF127577.12_ENST00000449746.1_TCCTATTCTATATTCTTTCT	AF127577.12	3388	2902	137	154	37	24	53	63	228	598	706	11904	541	500
AFF4_AAAGAAACAGAGCCGCCCAA	AFF4	4303	4799	27	34	20	8	23	33	24	67	56	2545	778	714
AFF4_AATAGCTACACTGATACAAG	AFF4	1948	2327	14	93	6	3	9	14	62	2	12	15	444	413
AFF4_ATTGTGATAAGACAATGCCG	AFF4	1170	1901	17	2	1	4	3	20	0	1	16	108	164	100
AFF4_GGTGTATGAATAGCCGTTAG	AFF4	1368	923	11	0	4	3	5	6	1	4	5	8	319	331
AFF4_TGGGAATGATCACCATAGCA	AFF4	2030	3109	0	15	27	32	41	99	14	59	512	18027	360	669
AHI1_AGGTCTTGTGTAGTCAACTG	AHI1	2533	4154	145	776	19	16	9	65	110	342	40	3335	879	728
AHI1_CCTGAAGAGCCATCATAGAG	AHI1	1254	2077	233	129	3	1	5	20	189	303	63	307	586	258
AHI1_GAATGTAAACTCCCAAGACA	AHI1	1299	1106	109	39	2	3	8	4	206	136	17	402	527	339
AHI1_GATCATAAATGATATTGAGG	AHI1	778	957	11	487	1	3	2	10	104	25	226	720	151	198
AHI1_TGAAATTAAGAATAATTCTG	AHI1	338	344	7	24	1	0	3	1	105	47	6	13	55	118
AHRR_AGGAAGGCCGAGTACTCGGT	AHRR	541	1197	1	15	16	9	13	36	8	30	53	7851	102	43
AHRR_CATTTATGACTACATCCACG	AHRR	9312	9224	280	424	33	17	43	133	357	623	1126	8435	1721	2971
AHRR_CCCGGAGGTAACTGACACTG	AHRR	2005	2722	75	203	8	3	12	25	351	204	597	292	706	719
AHRR_GGTCCCGGTGTCGCTTGGAG	AHRR	1682	2493	24	30	6	8	10	36	186	71	1857	1382	688	2140
AHRR_TTCCGATTCGCACAGACTGG	AHRR	3040	2645	129	65	8	10	4	50	120	220	1670	146	562	1231
AHSA2_AACGAAAGCTATGGCAACCC	AHSA2	1923	1192	31	23	3	2	6	6	121	385	60	83	407	137
AHSA2_ACTGTCAAAAGAAAACTGAG	AHSA2	2030	2585	60	52	9	4	11	15	655	1564	380	1461	267	700
AHSA2_GGGTGTAAGGATTCCCACTG	AHSA2	4054	3725	252	280	13	8	18	63	765	511	205	2866	892	2068
AHSA2_TACCTGAAGGCACTTAAGAC	AHSA2	1262	938	52	25	6	5	6	27	108	1	86	1075	352	225
AHSA2_TAGCATCTTCACTGTAAAGG	AHSA2	6158	7373	176	125	19	16	29	88	745	1182	159	5208	1459	1318
AJ009632.3_ENST00000433588.1_ATGGATACACAGCTATGAGG	AJ009632.3	1518	1515	80	45	3	0	2	11	172	5	381	336	328	371
AJ009632.3_ENST00000433588.1_ATTCCCATAAGGACTCTGGC	AJ009632.3	1194	1528	58	61	18	10	14	35	98	678	137	5642	214	273
AJ009632.3_ENST00000433588.1_GGCCACATCATCGCGAGCCA	AJ009632.3	3806	4465	931	88	22	12	17	141	200	569	4199	8659	1853	807
AJ009632.3_ENST00000433588.1_TGCCTGGGCAAAGTAGTCTG	AJ009632.3	2807	2739	117	113	8	3	10	38	2315	173	354	334	1231	941
AJ009632.3_ENST00000433588.1_TGTGTATCCATGAGACTCAG	AJ009632.3	1595	1760	26	40	2	3	4	11	445	92	36	58	279	234
AKAP1_GCTTCTCTGCGGGGACTACG	AKAP1	1584	2190	61	63	1	4	9	35	243	238	49	973	528	284
AKAP1_GGTGTTAGGAAGAATGCCCG	AKAP1	595	1052	7	6	2	4	1	11	729	355	3	464	67	153
AKAP1_GTCCGGCAACTCTTCACTGG	AKAP1	12694	12177	345	399	65	51	72	204	4178	2680	3155	23488	3037	4517
AKAP1_TGCAACCTTGCCAACCGTGG	AKAP1	1560	1267	71	41	16	1	3	40	1482	336	1328	484	167	304
AKAP1_TTGGAATTGGAGAACAGCAA	AKAP1	2885	3955	62	136	12	4	11	29	461	488	210	1121	550	833
AKAP12_AAGCTGGAAGCCCTACCGAA	AKAP12	1831	2723	36	77	73	8	14	25	347	482	162	1041	548	2055
AKAP12_AGAGATGGCTACTAAGTCAG	AKAP12	1991	2050	69	93	15	7	7	25	390	152	34	2507	1681	699
AKAP12_GTGCTGTCCAAACCCCCCGA	AKAP12	1608	1937	35	37	5	6	8	17	177	202	54	374	745	414
AKAP12_TCATATTCAGCTGATAACCG	AKAP12	2385	2566	44	57	15	7	18	25	44	158	116	1345	711	411
AKAP12_TGAAGCCGCACTGTTAACTG	AKAP12	3270	4030	142	229	28	24	27	84	836	467	128	9468	1718	842
AKAP7_AAAGTACCAATCCCTTGAAA	AKAP7	3133	4599	135	114	13	7	12	25	262	173	127	609	1179	857
AKAP7_AACTTCATGAAGGTCAAATG	AKAP7	2183	2033	416	65	3	5	5	30	251	65	14	81	233	174
AKAP7_CATTCCAATCACCAACAAAG	AKAP7	9447	14302	802	504	40	38	69	155	822	1353	4366	7183	3314	4653
AKAP7_GTAGATATTCAGGATGACTG	AKAP7	8427	10188	531	385	44	18	21	79	4117	524	1625	3070	5610	2724
AKAP7_TAATAATTGCATCACCAGCA	AKAP7	2187	2407	121	216	4	4	10	22	175	488	754	375	431	574
AKAP9_AATCATTATTAACCACAACA	AKAP9	1613	1630	119	30	4	10	10	19	117	96	226	727	330	430
AKAP9_ACATAAGTCCCTTAGTACAG	AKAP9	3373	3622	183	79	9	9	17	36	1291	1053	901	2077	670	455
AKAP9_ACTTCGAGAGCGCCTTCATG	AKAP9	9390	9386	150	252	39	21	28	179	791	790	2569	2964	2501	1886
AKAP9_CAACAGCAGTACGCAAACAC	AKAP9	871	478	14	13	1	2	2	5	130	36	27	8	251	108
AKAP9_TGAATACCTTGGCGGAACCG	AKAP9	3236	2810	58	86	23	9	21	49	638	403	69	6386	980	566
AKR1C1_AATGAGCAGAATCAATATGG	AKR1C1	11481	15197	308	449	43	23	39	94	1789	946	4706	2708	2749	3004
AKR1C1_AGTGGATCTCTGTGCCACAT	AKR1C1	964	1160	85	47	1	2	2	19	83	188	30	43	346	359
AKR1C1_CTGGAAAATGAATAAGGTAG	AKR1C1	3269	3276	237	209	15	10	23	39	381	8860	2795	1671	1166	1983
AKR1C1_GGATCATCTCCAGCTGCCTG	AKR1C1	8224	8075	213	431	42	18	25	105	1691	1450	2098	4399	1625	2354
AKR1C1_TCGGACCAACTCTGGTCGAT	AKR1C1	1388	1415	30	20	4	5	7	15	87	486	248	155	218	177
AKR1C2_CATGTGCAGAATCAATATGG	AKR1C2	3876	4863	115	112	16	14	22	38	615	505	342	2787	1290	1029
AKR1C2_CCAAACACTCACCTCCCATG	AKR1C2	5992	6204	330	545	19	14	27	84	379	2102	2940	1138	2447	1983
AKR1C2_CTGGAAAATGAATAAGATAG	AKR1C2	3206	3002	111	96	3	3	10	17	586	280	441	412	346	1089
AKR1C2_GGATCATCTCCAGCAGCCTG	AKR1C2	5162	5159	201	199	20	20	24	84	6067	731	4062	3928	878	1744
AKR1C2_TGGCACCTATGCGCCTGCAG	AKR1C2	1534	1335	148	254	17	5	8	18	261	197	56	175	272	238
AKR1C3_AATGAGCAGAATCTATATGG	AKR1C3	7622	6782	94	180	26	25	58	80	1160	1363	579	13409	1570	5610
AKR1C3_AATGTCATCCGTATTTCAAC	AKR1C3	1764	2211	95	63	3	4	5	22	58	577	25	62	340	226
AKR1C3_AGTGGATCTCTGTACCACCT	AKR1C3	1190	1276	44	80	4	3	4	12	180	29	64	113	184	157
AKR1C3_CAACTCTGGTCGATGAAAAG	AKR1C3	1948	2110	54	52	8	3	19	31	508	422	15	2073	275	2584
AKR1C3_GGGTGTCAAACTTCAACCGC	AKR1C3	1888	1236	34	4	3	5	3	9	24	168	65	82	472	1134
AKR1C4_AATAAGCAGAATCAATATGG	AKR1C4	5498	6567	1204	469	33	50	60	123	877	2575	671	23408	1226	1142
AKR1C4_CACTTTCTTTCAACCACAGA	AKR1C4	14194	15563	735	1646	55	57	60	167	5641	2292	4495	19070	3610	5868
AKR1C4_GGATCTCTCTGCCACATGGG	AKR1C4	3777	4368	100	444	15	10	11	43	1868	3838	2258	1978	1623	813
AKR1C4_TCCCTACCTTGAGAGCCATT	AKR1C4	2453	4787	113	127	248	9	20	66	283	69	3941	351	667	753
AKR1C4_TGGTCACTTCATGCCCGTAT	AKR1C4	965	1542	99	11	9	6	14	37	79	161	424	122	141	384
AKR1C7P_ENST00000432689.2_AAAATGTCCTCTCTCTTCAC	AKR1C7P	5875	6190	177	335	41	5	25	101	959	1636	484	7435	1396	1255
AKR1C7P_ENST00000432689.2_AAATGTCCTCTCTCTTCACA	AKR1C7P	5725	7354	239	1922	25	16	37	97	1087	324	1146	5281	1326	1502
AKR1C7P_ENST00000432689.2_ATCAGCAATCTTCTCTCGAA	AKR1C7P	1689	1244	37	25	21	14	23	48	1400	146	219	11777	408	257
AKR1C7P_ENST00000432689.2_ATTCGAGAGAAGATTGCTGA	AKR1C7P	2393	3739	85	485	8	9	14	35	142	702	979	626	809	445
AKR1C7P_ENST00000432689.2_TGATGGCCCTGTGAAGAGAG	AKR1C7P	11302	14928	730	568	103	62	112	260	1603	2349	6191	14245	3265	3800
AKR1C8P_AGGTTTAACCAGGTCCATTG	AKR1C8P	615	981	91	128	0	0	2	9	176	294	456	286	305	154
AKR1C8P_GGAGTAAGAGTCATGCCTTG	AKR1C8P	4167	3157	148	184	19	13	8	25	465	282	1229	473	1265	1261
AKR1C8P_TAGGACCTACAAACCTATAG	AKR1C8P	817	629	38	0	1	1	3	8	8	110	90	4	178	113
AKR1C8P_TCCATTGCCAAGAAACACAG	AKR1C8P	10081	12005	683	451	60	24	34	149	1654	1646	1015	8789	4057	3426
AKR1C8P_TGAAGCAAAGCCATTCAGTG	AKR1C8P	1877	2050	84	170	14	4	15	52	268	392	216	300	1112	296
AKTIP_CATCTTGTATAGCGATCTGA	AKTIP	1046	2787	26	48	3	1	1	19	341	301	159	155	376	196
AKTIP_CTTCACATCCAGCTCACCTG	AKTIP	5642	6344	99	305	17	7	26	84	406	281	241	1650	1004	1477
AKTIP_GAACCATAATCATATTTGGC	AKTIP	1568	1891	23	1285	13	8	25	35	88	108	83	6588	313	582
AKTIP_GGAGTAATATTCATACGGCA	AKTIP	1541	2010	198	104	6	1	8	11	207	111	151	55	298	246
AKTIP_GTTGTGAAGCAGAAGCTACC	AKTIP	2913	2820	61	1126	10	7	5	55	38	53	383	470	654	412
AL021546.6_ENST00000551806.1_CCCGGGGAGCGCGACGAAGA	AL021546.6	1853	1695	21	31	5	2	2	11	109	41	5	13	209	462
AL021546.6_ENST00000551806.1_CGGGTCTCTCGTGCTCTCCG	AL021546.6	2230	1975	59	0	12	7	8	12	226	67	65	463	329	415
AL021546.6_ENST00000551806.1_CTTCTTCGTCGCGCTCCCCG	AL021546.6	4702	6045	37	90	16	6	19	48	601	467	1456	925	3163	2322
AL031594.1_ENST00000516315.1_AGTATGAGATCACCAAGACC	AL031594.1	3487	3306	110	160	11	6	24	39	172	149	1651	1299	653	805
AL031594.1_ENST00000516315.1_GATGATCTCAGAAGACAGGT	AL031594.1	715	787	11	27	10	2	10	11	73	106	139	1648	206	138
AL031594.1_ENST00000516315.1_GTATGAGATCACCAAGACCA	AL031594.1	2968	3459	83	106	11	4	12	54	150	142	2921	2232	889	644
AL031594.1_ENST00000516315.1_TAATGATGATCTCAGAAGAC	AL031594.1	2414	2537	103	71	17	8	15	30	96	116	110	228	393	293
AL121652.1_ENST00000408399.1_TTATATATATACACACATAT	AL121652.1	1068	978	11	72	5	5	10	8	39	66	20	17	66	185
AL121652.1_ENST00000408399.1_TTTATATATATACACACATA	AL121652.1	1249	1334	23	32	11	9	17	31	12	17	40	5016	189	670
AL157902.3_ENST00000425010.1_ATGGAGATGGGAAAAGCCTG	AL157902.3	4616	5013	198	204	35	22	32	68	190	361	1675	248	1007	911
AL157902.3_ENST00000425010.1_CAACGCGAAAATCCCCAGAG	AL157902.3	1053	962	18	28	4	3	7	14	148	44	148	16	137	220
AL157902.3_ENST00000425010.1_CTGCCTGCGAGAGAATAGGA	AL157902.3	3532	4330	414	438	66	43	65	142	556	852	487	27941	737	1473
AL157902.3_ENST00000425010.1_CTGGGGAAGAGAGAGTTATG	AL157902.3	4389	6543	304	351	35	21	42	85	806	497	1117	952	879	1196
AL157902.3_ENST00000425010.1_GTTACCCGCCTCACTCCTGG	AL157902.3	1312	1364	221	157	7	12	12	33	195	254	48	123	208	541
AL359693.1_ENST00000597800.1_AGATAATGCCTCTCTTGATA	AL359693.1	6722	7219	315	419	40	17	45	109	1987	1275	2069	3123	1282	2949
AL359693.1_ENST00000597800.1_GATAAAACTTGTCTATTTCG	AL359693.1	5470	5878	169	143	31	19	31	55	544	2920	878	3514	1201	1980
AL359693.1_ENST00000597800.1_GCTGTGATCCTTATCAAGAG	AL359693.1	889	1268	55	107	14	8	23	28	1268	89	31	1058	377	184
AL359693.1_ENST00000597800.1_TATAAACAACAAGAAGAATA	AL359693.1	945	1775	86	137	17	8	11	19	116	107	60	805	216	184
AL359693.1_ENST00000597800.1_TCGTGGAAAAAAAATGCCTA	AL359693.1	3128	3598	139	142	17	20	32	50	579	250	2525	198	452	820
AL441883.1_ENST00000600057.1_AAAAAAAACAAAATGCCAAG	AL441883.1	2510	2432	100	149	12	7	9	16	1714	274	86	360	479	922
AL441883.1_ENST00000600057.1_ACCAAGATCTGAGAGATTCA	AL441883.1	2246	1322	30	71	8	3	6	14	12	30	206	1371	404	464
AL441883.1_ENST00000600057.1_ATAAAAGCTACTTGGCCGTA	AL441883.1	2067	1783	41	18	13	9	7	16	237	164	498	1670	4234	528
AL441883.1_ENST00000600057.1_CCAAGAGGTTTAAAAGACGG	AL441883.1	2936	2829	71	87	24	11	16	17	288	292	271	332	301	533
AL441883.1_ENST00000600057.1_TCCTGTCTCTTGCCAACAAG	AL441883.1	2189	3065	286	129	3	7	13	25	37	150	933	196	585	475
AL450992.2_ENST00000434182.1_ATCACTGTATACTAAAAAAC	AL450992.2	1365	1352	20	36	9	9	5	11	230	101	13	126	91	151
AL450992.2_ENST00000434182.1_GTATACAGTGATTTAGACTC	AL450992.2	1909	3016	266	408	12	13	19	43	504	868	30	144	462	412
AL450992.2_ENST00000434182.1_TATACAGTGATTTAGACTCT	AL450992.2	1837	1654	55	8	25	21	21	29	191	258	482	732	374	316
AL450992.2_ENST00000434182.1_TTCATTCAAACACTCCCAGA	AL450992.2	3864	4357	140	116	21	17	33	55	721	225	347	2210	720	1054
AL450992.2_ENST00000434182.1_TTGCTCTTCATTCATGGTCA	AL450992.2	4322	4938	388	374	50	23	69	135	1066	1431	1354	14751	1123	1295
AL512791.1_ENST00000458940.1_CCCTCTGTCCCAGGCAAACC	AL512791.1	1592	2336	58	47	39	3	3	35	278	119	92	239	624	818
AL512791.1_ENST00000458940.1_CCTGGTTTGCCTGGGACAGA	AL512791.1	1903	1683	118	194	6	3	9	35	242	15	1525	243	518	399
AL512791.1_ENST00000458940.1_CTGGAAAACCCCTCTGTCCC	AL512791.1	7011	5801	498	549	46	30	60	145	1797	940	833	10437	1450	1962
AL512791.1_ENST00000458940.1_CTGGTTTGCCTGGGACAGAG	AL512791.1	6236	6757	168	376	37	13	28	68	630	449	2077	3263	1762	2257
AL512791.1_ENST00000458940.1_TCCTGGTTTGCCTGGGACAG	AL512791.1	851	941	32	12	64	23	20	49	40	238	651	65	445	184
AL590452.1_ENST00000596396.1_ATGAACATCAGACACATCTG	AL590452.1	891	840	31	171	6	4	8	9	18	2	1407	225	175	326
AL590452.1_ENST00000596396.1_GAAGTGTCCTTCCAACGCTA	AL590452.1	1191	1781	14	36	5	6	10	23	125	41	762	700	199	210
AL590452.1_ENST00000596396.1_GGACATATGCCTACATGACT	AL590452.1	2054	3303	60	59	5	3	7	23	122	105	291	128	493	510
AL590452.1_ENST00000596396.1_GTAGCAGTGCCTAGTCATGT	AL590452.1	10459	12024	536	360	63	35	66	162	860	993	1395	20950	1923	1853
AL590452.1_ENST00000596396.1_TGAACATCAGACACATCTGT	AL590452.1	1173	1528	14	23	3	0	4	6	14	186	21	54	289	519
AL713997.1_ENST00000582090.1_CAGACTGGTCTAGAACTCCT	AL713997.1	2410	2697	63	102	18	19	25	37	83	72	36	97	78	119
AL713997.1_ENST00000582090.1_CAGGAGGATCGCTTGAGCCC	AL713997.1	2476	3026	233	224	14	12	13	31	336	234	34	65	59	51
AL713997.1_ENST00000582090.1_CAGGAGTTCTAGACCAGTCT	AL713997.1	1937	2087	92	123	16	12	18	28	93	103	39	40	108	85
AL713997.1_ENST00000582090.1_CCAGGAGTTCTAGACCAGTC	AL713997.1	1554	1551	248	252	10	9	15	22	155	104	21	46	79	98
AL713997.1_ENST00000582090.1_CTCAAGCGATCCTCCTGCCT	AL713997.1	6145	6905	316	359	35	29	39	63	368	305	64	136	133	161
ALK_ACCAGTTGGACAGTGCTCCA	ALK	2050	2985	38	76	10	2	13	43	113	484	260	74	279	451
ALK_CCATACCTTAAATACGTAGG	ALK	1415	1353	23	55	5	1	3	17	86	58	561	42	292	243
ALK_CTGTAGCACTTTCAGAAGCG	ALK	587	1180	155	4	5	5	4	8	10	327	67	51	119	159
ALK_CTGTCCAGGGTGCTGAAGGG	ALK	7693	10117	204	327	46	25	20	150	1406	726	1622	7801	1771	20812
ALK_GCTTAATATTCACTTCCCCG	ALK	2542	2736	49	21	6	9	12	23	150	256	145	4263	461	526
ALS2CL_ACACGCAGCGAGTACTGGCG	ALS2CL	1430	866	3	25	2	2	4	25	146	1	29	305	412	328
ALS2CL_AGCACCGACGAGGTGTACAA	ALS2CL	1073	1812	0	5	1	6	7	15	101	44	127	61	123	228
ALS2CL_CCTTCAGCATCACCCAACCC	ALS2CL	5811	6712	200	180	33	20	35	98	644	2150	2989	7572	2576	1608
ALS2CL_GGAAGGTATATTCTGCGCAG	ALS2CL	6361	6983	179	626	11	14	28	41	622	557	113	2609	1076	2230
ALS2CL_GGAGGGCTCGTTCGGCAGTG	ALS2CL	8737	9370	324	488	23	16	36	172	3439	1247	1802	5369	2586	2084
ALS2CR11_CATGCACATTAAAGGGTCGG	C2CD6	2651	2288	56	94	9	4	5	35	122	1775	27	1351	752	871
ALS2CR11_CGCTTATCATCATAACGTCT	C2CD6	1343	2022	99	43	3	2	1	19	229	14	35	616	404	188
ALS2CR11_GACTTAAAACACTTACGTCA	C2CD6	3348	4302	112	78	9	12	11	28	332	331	221	1762	1318	1410
ALS2CR11_TCAGCTTCCTCATTTACAAG	C2CD6	3190	2735	88	58	14	8	17	62	260	87	503	7929	1543	2228
ALS2CR11_TGAAGAACTGGAAATAACAC	C2CD6	1308	1581	22	18	4	3	5	21	191	262	367	715	406	555
ALS2CR12_ACAGCGGAGATCCATTTCAC	ALS2CR12	2472	3405	76	740	17	8	14	35	516	447	953	2784	487	459
ALS2CR12_AGAGAAGTGGTCAAAACAGA	ALS2CR12	7207	8403	249	351	19	17	13	57	1755	673	1125	1393	2001	1735
ALS2CR12_GAAGTGATCAACGTGTCACC	ALS2CR12	1447	2149	20	61	7	3	5	23	1189	27	1630	161	572	312
ALS2CR12_GAATCGGAGATCCCGGACAA	ALS2CR12	2757	4275	95	42	10	12	16	29	867	221	85	1334	1339	912
ALS2CR12_GTTCTTGCGTGGTAGTTGAG	ALS2CR12	5575	5760	100	436	16	6	16	73	652	467	91	784	996	1146
ALX1_AGCATCACGTGCGCTTGGAG	ALX1	2185	1361	10	54	2	0	4	31	245	317	17	599	386	236
ALX1_CAAAACTGATATATCATAGG	ALX1	1049	1138	73	42	5	2	2	8	31	92	2	70	213	246
ALX1_CTCCGAATGTCTCCCGTGAA	ALX1	4227	4404	210	237	27	19	21	44	522	668	261	6159	503	695
ALX1_CTTCACCAGTTTGCAGCTAG	ALX1	1208	1959	51	24	3	5	2	10	1	25	8	177	281	236
ALX1_GTCTCCATAACGTGCTCCAG	ALX1	1647	1848	48	53	13	4	10	27	116	268	50	71	543	495
AMDHD2_CCACCGCGACCCAGGCATCG	AMDHD2	824	1189	47	3	10	14	26	48	2	93	93	10999	244	579
AMDHD2_CCGGACACAGACGTCCATTG	AMDHD2	1228	1435	126	143	5	1	4	21	91	15	348	7	153	158
AMDHD2_CTTGTGATAAACCTCCGGTG	AMDHD2	1406	716	46	7	1	0	6	3	54	19	3	2	65	239
AMDHD2_GGACGGTCTGACGGCCTACG	AMDHD2	742	1692	19	8	41	4	3	28	1	38	172	2238	238	150
AMDHD2_TGAATCCGGGAGCCAAGATG	AMDHD2	5186	6646	154	188	31	17	14	60	658	346	1791	630	1248	2566
AMFR_ACAGGGACAGGACTCGACCG	AMFR	1702	1792	42	53	10	1	6	14	57	25	266	234	276	377
AMFR_CCTCAACCACGAAGGGACGT	AMFR	8123	8083	152	302	103	19	37	163	1275	1178	802	7630	1743	1977
AMFR_GCACAAGAACTATCTACGTG	AMFR	1029	2191	16	23	3	4	11	8	1232	30	180	156	205	117
AMFR_TGCCGACAATAATCGTGTCA	AMFR	1712	1826	78	39	6	6	3	13	13	110	136	191	228	337
AMFR_TGTCTCTCACTCACTCGAAG	AMFR	1974	2710	10	45	4	7	6	26	131	21	227	142	594	379
ANKFN1_AGCAATGCACCTCAACACAC	ANKFN1	2677	2722	67	171	12	4	6	46	441	384	71	198	2382	922
ANKFN1_AGCACAAAATTACAAACCAC	ANKFN1	8967	8900	237	297	38	29	31	95	1919	2130	3796	5657	1715	2321
ANKFN1_CCTCAACACACCTAACAGCG	ANKFN1	1391	1169	37	56	4	2	6	15	131	131	4	847	418	432
ANKFN1_GGTTACCATGAGACAGACAT	ANKFN1	7215	8284	296	253	21	20	32	85	624	607	2782	3955	1782	8245
ANKFN1_GTATGTGGGAAGATATAAGG	ANKFN1	2270	2647	77	89	6	9	9	24	3196	236	209	94	319	485
ANKIB1_CAGTAAGACTAACGAAACAA	ANKIB1	1008	1463	28	48	4	0	6	14	56	63	103	459	290	147
ANKIB1_GGGAGTTAGTGAAGCCTACG	ANKIB1	2751	3228	130	77	22	12	30	44	258	346	81	8085	522	6249
ANKIB1_GTCCACAGGGCATATCCACA	ANKIB1	7747	8239	257	820	31	32	41	120	1066	584	5184	4388	2004	2544
ANKIB1_TGAAGTCATTCAACACGTGG	ANKIB1	1328	1076	19	14	10	3	3	29	7	78	564	388	172	175
ANKIB1_TGCTGCATTAGACAAACGAG	ANKIB1	1206	1082	32	30	19	9	11	25	203	95	7758	42	248	326
ANKLE1_ACCTAGGTCTCAGGGCACGG	ANKLE1	2542	2906	79	37	23	8	22	72	239	145	1132	6535	677	686
ANKLE1_CTCAACCGCTGTGACGAAAG	ANKLE1	892	916	19	70	2	3	5	18	186	110	144	1341	261	429
ANKLE1_TAGGAAATCGACCGACCAGG	ANKLE1	1435	1662	143	69	3	3	8	14	149	145	7	1164	233	795
ANKLE1_TCAGTGCCTCGACAGATCTG	ANKLE1	2382	2174	59	248	6	6	13	30	278	96	1318	367	666	486
ANKLE1_TCCTGCAGGATCTCGACACG	ANKLE1	1385	1656	26	19	8	3	4	20	203	268	118	58	1431	143
ANKRD16_CAGTCAAGGTGCTTCTTAAG	ANKRD16	1113	1014	35	22	2	6	3	8	8	26	173	469	110	172
ANKRD16_CCACCAACCGAGACTACAAG	ANKRD16	2853	4758	106	163	50	7	8	56	569	517	1284	967	742	684
ANKRD16_GCCTGCACAAGGAAGAACCT	ANKRD16	1663	1604	102	42	9	10	6	26	139	27	53	2818	252	471
ANKRD16_TGATGGACGCAATCCAGTGT	ANKRD16	1488	1858	81	44	3	4	3	42	44	183	26	45	258	531
ANKRD16_TTCCACATTGCCAGTCGAGA	ANKRD16	3761	3959	98	222	16	18	14	48	560	211	287	2363	781	976
ANKRD34A_ACGCATGGTACGCTACCTCC	ANKRD34A	2195	1695	18	41	8	5	8	53	85	62	124	1525	236	688
ANKRD34A_CCCTCAGTCCGAGATCACGC	ANKRD34A	5236	8037	70	100	17	16	27	109	319	324	238	1104	1822	1205
ANKRD34A_CGCATCACCCTCATTCACGT	ANKRD34A	5298	5577	47	369	11	9	10	70	46	499	379	655	2105	747
ANKRD34A_CTGTGACGTCGGGAAAGACG	ANKRD34A	925	993	39	97	7	3	8	33	31	187	2128	1512	193	176
ANKRD34A_GCTGTGTTTCGGCGAGAGAG	ANKRD34A	3635	3804	457	73	11	8	18	47	157	320	227	1839	1045	1016
ANKRD34B_CAATGCCGATCCCAACATAC	ANKRD34B	2683	2941	226	58	10	6	5	36	437	271	17	775	658	918
ANKRD34B_CAGAGTGGCTTCATTGCAAG	ANKRD34B	1986	1425	16	44	4	8	6	20	295	301	75	116	790	285
ANKRD34B_TAATGAGAGCAACGACCGTG	ANKRD34B	4783	5812	158	71	20	23	24	91	359	418	1981	1834	1354	1153
ANKRD34B_TAGAATGGTCTTGCAAGCTG	ANKRD34B	7982	9930	186	203	38	26	35	109	251	445	1337	4931	1352	1663
ANKRD34B_TGACACCCATCTATATCCAC	ANKRD34B	4637	4295	50	50	18	5	12	56	208	873	566	263	791	1202
ANKRD35_ACCCAGCGATGCGATCATCA	ANKRD35	2174	3477	88	59	12	4	6	32	169	1301	90	1015	235	856
ANKRD35_AGCAGAACCTTAACACACTG	ANKRD35	2528	3351	150	214	19	7	5	26	185	354	389	446	1063	1135
ANKRD35_GGATGAAGACCCGTGCTCGG	ANKRD35	615	816	1	5	2	1	0	12	13	427	2	2	143	119
ANKRD35_GGTCCCAACCAGAAGAACAG	ANKRD35	841	834	4	19	1	3	7	7	115	4	43	1806	498	158
ANKRD35_TTTGTCAAGACCGGTCATGG	ANKRD35	1688	1581	39	36	9	7	5	29	346	21	1809	250	260	876
ANKRD55_CACCACCTTTGATAGCATCG	ANKRD55	1812	2493	127	225	26	15	31	55	111	23	2171	9279	706	500
ANKRD55_CAGTACAGGGCATAGGCCAA	ANKRD55	2384	2497	34	47	6	3	8	41	456	670	178	1574	493	544
ANKRD55_CCTCATATCGGGCTCAGCAG	ANKRD55	2559	2806	174	70	9	6	9	33	204	59	389	397	1052	509
ANKRD55_GGGAATGACACCACTCCACT	ANKRD55	4158	4190	273	489	5	15	17	39	735	328	33	622	7649	979
ANKRD55_TGGCCAGGCATAAACTTGTG	ANKRD55	2476	3282	78	132	7	7	10	42	932	606	54	876	765	1245
ANO1_CTGCAGGTCTTGTCGCAAAG	ANO1	665	882	5	45	3	3	3	8	68	50	307	1057	142	250
ANO1_GAAGCGCCGGCATATTCCAG	ANO1	1189	1208	13	86	3	1	5	4	16	214	568	65	314	207
ANO1_GCTGGCCAATGGTGTGTACG	ANO1	8416	9393	211	422	27	21	34	160	1983	1014	2501	2060	1740	1632
ANO1_TACCACATTAATGAGACCCG	ANO1	2586	3062	97	50	10	6	7	29	561	158	20	310	484	797
ANO1_TCCTCGTGGTAGTCCATCGG	ANO1	1466	1747	60	3	12	13	25	42	85	57	60	6814	292	421
ANO8_AGAGGAATGGAAGCGGAGAG	ANO8	3129	2439	191	187	7	4	4	37	988	395	174	325	505	1121
ANO8_GACTCGCCTCTCATACGTGG	ANO8	3165	2665	115	17	16	8	15	59	155	169	2347	2095	4125	518
ANO8_GGTTCAGAATACGCTGCTCG	ANO8	991	1663	51	18	5	5	6	18	143	181	360	139	593	483
ANO8_GTCTTGGATTGACCCGCCGG	ANO8	2073	1835	27	26	3	3	9	16	63	68	395	18	371	483
ANO8_TGAGCAAGAAGACACAGACG	ANO8	1365	2083	68	54	6	4	5	35	290	657	243	890	476	558
ANP32E_AGTGATAATATAATTTCTGG	ANP32E	2050	2601	26	78	6	2	9	15	129	456	111	865	227	426
ANP32E_CTTACCTACCTCAATCTGAG	ANP32E	2377	3481	74	31	11	6	11	48	45	217	617	2590	926	393
ANP32E_CTTAGATGGATTTGATCAGG	ANP32E	10998	11649	382	264	26	23	42	100	962	1959	1227	7854	2946	2683
ANP32E_TAATTGCCTGTGTGTCAATG	ANP32E	2596	2470	48	130	11	1	8	38	162	247	53	159	635	615
ANP32E_TTTCGAAGTTTATTTAAGCT	ANP32E	2215	3735	60	76	9	5	14	24	42	314	896	185	676	782
ANXA11_ATAACGTGGCCACCTATGCG	ANXA11	1272	2593	43	53	1	3	6	22	264	123	7	166	314	288
ANXA11_CATGCCCAACCTGTACCCTG	ANXA11	2997	3480	86	824	27	3	15	42	2555	368	926	794	1131	1458
ANXA11_CGAGCTACCCAGGATACCCG	ANXA11	2051	2178	136	25	6	5	7	30	902	303	206	122	711	903
ANXA11_GGTGGATACATCCCATAGGG	ANXA11	906	1110	65	2	3	3	3	7	254	398	160	5	190	440
ANXA11_TTATCTCATAAATGTCAAAG	ANXA11	3321	4602	153	113	34	29	34	108	1192	435	145	20847	620	1010
ANXA13_AAACTTCGAGAAGACAGCGT	ANXA13	2677	1848	45	56	20	4	13	25	383	93	17	84	261	467
ANXA13_AGCCTCGAATCAGATGTCAA	ANXA13	6861	9509	232	377	36	25	32	138	1141	1699	2461	8285	1406	2971
ANXA13_CAAGCTCATCAGTGCCCCAG	ANXA13	1959	2547	105	179	26	6	11	32	93	259	867	897	786	617
ANXA13_GTACAAGGCAACGTACGGCA	ANXA13	1732	2354	31	24	10	4	4	29	559	51	238	336	583	399
ANXA13_TCGTGCACAGGACCTCAATG	ANXA13	1768	2025	88	89	22	6	14	33	552	152	5401	49	315	382
AOX1_ACAGGTGAAATACATATGGG	AOX1	4278	4247	215	91	18	11	24	48	1325	305	161	5680	1121	1688
AOX1_CAGTGAACATCCCCTACTCA	AOX1	7206	9708	377	445	36	22	37	158	463	1858	3926	6027	2504	4013
AOX1_CATATATAACCTACCACCAA	AOX1	4639	4842	83	120	27	15	27	48	424	291	142	8818	630	846
AOX1_CTGGTGTGAAGCATGCCACG	AOX1	703	694	15	86	1	3	1	29	34	38	222	2	61	118
AOX1_GGGGTTCTACATACCCACAG	AOX1	898	794	29	91	1	2	6	6	42	121	569	73	160	349
AP000439.3_ENST00000542064.1_AGATGTGCACCTGCCGAGCT	AP000439.3	1805	2132	10	79	12	5	15	51	188	218	83	4418	420	492
AP000439.3_ENST00000542064.1_CAGCTCTTTCAGGAAGCCCC	AP000439.3	1685	1148	44	65	5	3	2	18	248	208	188	74	160	258
AP000439.3_ENST00000542064.1_CCCAGTGGAGGACCCAGCAT	AP000439.3	2644	2858	55	53	6	5	18	47	211	106	223	3306	582	538
AP000439.3_ENST00000542064.1_GAAAGAGCTGCCTTCTGAGC	AP000439.3	1852	2580	314	368	20	12	14	76	397	331	188	928	524	582
AP000439.3_ENST00000542064.1_TGCACATCTTCCTAGCCTGG	AP000439.3	4277	3954	212	394	18	16	31	71	769	1337	7039	1234	943	566
AP001362.1_ENST00000597463.1_AGGGCGCCGGCGGCCCCTAG	AP001362.1	923	812	11	15	2	2	1	24	86	266	63	1	399	136
AP001362.1_ENST00000597463.1_CCGGCGCCCTTCCCCGTACA	AP001362.1	3795	5424	112	340	41	43	64	111	148	122	26409	3532	706	1212
AP001362.1_ENST00000597463.1_GCAGCGCAGGCCCGGGGCGG	AP001362.1	2113	1295	21	15	1	5	2	20	82	2	96	16	262	118
AP001362.1_ENST00000597463.1_GGCCTGCGCTGCGGACGACC	AP001362.1	1206	1997	333	141	11	14	20	79	50	121	86	1628	684	455
AP001362.1_ENST00000597463.1_TGTACGGGGAAGGGCGCCGG	AP001362.1	3148	3025	95	42	17	15	28	64	232	192	8512	84	769	1161
AP005718.1_ENST00000408680.1_ACATACATAATTAAACATAA	AP005718.1	1625	1289	146	67	21	12	28	32	333	130	555	2508	220	408
AP005718.1_ENST00000408680.1_GGTTGATGCAAAAGTAATCG	AP005718.1	6792	7081	155	295	24	19	39	69	290	304	944	3873	975	1633
AP006621.5_ENST00000530083.1_CGCCGCTCCGCGCGCCCGGG	AP006621.5	2385	2462	176	94	13	9	16	47	106	196	1790	28	326	648
AP006621.5_ENST00000530083.1_GACCGCCCGGGCGCGCGGAG	AP006621.5	835	924	34	11	1	2	3	4	22	43	2	534	302	120
AP006621.5_ENST00000530083.1_GCAGCCCAGCCGACCCGGAC	AP006621.5	2836	3684	412	147	4	6	10	32	636	1516	37	582	1064	1373
AP006621.5_ENST00000530083.1_GGTCGCGCCTGCTTTGGCCC	AP006621.5	1110	2184	60	74	14	3	5	18	107	81	180	53	692	575
AP006621.5_ENST00000530083.1_GTCGCAGGTCGCGCCTGCTT	AP006621.5	1307	1077	41	31	1	1	8	24	75	165	11	23	218	356
AP006621.6_ENST00000533938.1_AAATATTTAACATCCTTGCT	AP006621.6	902	1458	141	126	5	4	15	21	200	81	475	817	385	373
AP006621.6_ENST00000533938.1_AGTCGGCCCTCAGGATCTAT	AP006621.6	2708	2715	137	99	18	5	11	20	149	105	78	978	515	820
AP006621.6_ENST00000533938.1_ATCTATGGGTTCCGCATCCG	AP006621.6	2435	2259	284	148	24	20	26	46	488	118	2097	124	581	400
AP006621.6_ENST00000533938.1_GCGGAACCCATAGATCCTGA	AP006621.6	3374	3731	77	95	9	6	11	42	330	67	168	1772	569	1214
AP006621.6_ENST00000533938.1_TGCGGAACCCATAGATCCTG	AP006621.6	1662	1791	192	114	21	15	22	44	4330	295	107	134	602	667
AP006621.8_ENST00000528982.1_AGCTCCCGGCGCTAGCACCG	AP006621.8	3956	3325	139	135	17	19	22	82	180	254	1741	3571	677	595
AP006621.8_ENST00000528982.1_ATGCGCGCCAAGAGGAAGCT	AP006621.8	1068	884	9	47	3	2	1	30	8	7	330	260	194	329
AP006621.8_ENST00000528982.1_CCGGGTGGACGCGCGGTCGG	AP006621.8	462	699	8	35	1	1	2	11	38	12	6	489	147	219
AP006621.8_ENST00000528982.1_GCCGACCGCGCGTCCACCCG	AP006621.8	728	824	7	46	0	1	0	9	91	17	7	187	152	144
AP006621.8_ENST00000528982.1_TGCGGGGCAGGGATGCGGCA	AP006621.8	3361	3233	453	547	43	25	23	55	1127	541	671	533	1032	652
AP2A2_ATCAACCGGGACGACGTGCA	AP2A2	1575	2044	54	275	8	2	6	36	536	494	1761	63	419	514
AP2A2_CAGCTCTGAGTTCTCCCATG	AP2A2	3576	5695	146	126	11	11	28	69	355	320	319	7155	2915	476
AP2A2_GAGCACGGCATTCTTCGCGT	AP2A2	1022	1014	12	28	1	3	5	12	1953	87	155	5	163	509
AP2A2_GCTGAGTTCAAACAGATACA	AP2A2	1612	2451	96	77	9	3	8	19	207	517	13	2462	408	376
AP2A2_GGGCGACTGGACATCCCGAG	AP2A2	746	894	4	26	3	2	1	5	117	71	3	276	282	331
[truncated: 8,679 more rows]

## Sheet: Raw_counts_CRISPRi_2D
sgRNA	Gene	pDNA_1	pDNA_2	HMLE_1	HMLE_2	mesHMLE_1	mesHMLE_2	B80_T17_1	B80_T17_2	B80_T5_1	B80_T5_2	K5+/K19-_1	K5+/K19-_2	K5+/K19+_1	K5+/K19+_2
AQR_AGCGGTCCTTTAGTTTCCAC	AQR	1506	1057	400	473	92	116	523	791	224	184	122	71	103	71
AQR_CACTCTTCCCTCCACTCCAG	AQR	1731	1899	376	529	61	23	445	494	77	127	188	71	121	71
AQR_GGAAACTAAAGGACCGCTCT	AQR	373	401	164	138	39	28	234	250	51	81	27	16	16	16
AQR_TTAGTTTCCACTGGAGTGGA	AQR	552	516	432	939	1155	760	507	1070	575	788	844	534	628	534
AQR_TTTAGTTTCCACTGGAGTGG	AQR	705	487	651	797	1128	847	801	974	723	588	362	653	1360	653
ARCN1_AGCGGCAGCGGTTCCTGTCA	ARCN1	679	952	174	303	26	12	108	104	27	23	44	6	83	6
ARCN1_CGGCAGCGGTTCCTGTCAAG	ARCN1	531	389	28	26	9	11	26	6	16	5	39	1	11	1
ARCN1_GCGGCAGCGGTTCCTGTCAA	ARCN1	532	684	36	45	12	12	24	83	14	18	19	1	27	1
ARCN1_GGCAGCGGTTCCTGTCAAGG	ARCN1	987	1118	111	210	17	16	78	36	30	12	95	20	22	20
ARCN1_GTTCCTGTCAAGGGGGCAGC	ARCN1	1769	1581	1636	2569	5948	2386	2520	3400	2227	1982	2359	1462	3046	1462
BRIX1_ACCAAGAGGAAACGGCGTGG	BRIX1	1259	798	385	496	123	65	130	176	64	48	98	45	65	45
BRIX1_GCAACCAAGAGGAAACGGCG	BRIX1	194	344	86	87	86	84	26	120	12	1	13	7	5	7
BRIX1_GCAAGATGGCGGCAACCAAG	BRIX1	517	370	477	702	5318	399	608	921	748	732	540	318	762	318
BRIX1_GCGTGGAGGCTTTGCAGTTC	BRIX1	673	658	745	1160	1859	2348	1248	1539	1393	1414	1044	1479	1279	1479
BRIX1_TGGCGGCAACCAAGAGGAAA	BRIX1	766	452	599	672	1464	660	714	1105	670	607	942	79	469	79
CCT3_AGAGCCGGGTACCCAGAGCT	CCT3	1053	810	961	1379	2984	396	1054	1954	313	229	531	269	513	269
CCT3_AGCCGGGTACCCAGAGCTGG	CCT3	429	354	143	283	18	34	106	316	21	17	26	8	20	8
CCT3_CTCTCTCCAGAAGGTTCTGC	CCT3	356	496	387	551	506	762	437	795	189	22	74	32	77	32
CCT3_CTGCATCGCGTCGCCATGAT	CCT3	441	354	592	767	1626	940	826	1792	623	412	741	986	1224	986
CCT3_TCTGCATCGCGTCGCCATGA	CCT3	338	680	538	895	753	242	669	1199	775	482	539	459	508	459
CCT4_AACCTTCCAGAAAGCGGCGC	CCT4	687	632	330	577	47	19	542	702	212	223	30	7	74	7
CCT4_AAGGTTCGTGAAGGCAGTGA	CCT4	1428	1534	703	954	344	69	362	717	69	20	79	10	223	10
CCT4_GAAGGTTCGTGAAGGCAGTG	CCT4	947	1235	1073	1124	167	108	667	843	181	255	102	31	179	31
CCT4_GCTTTCTGGAAGGTTCGTGA	CCT4	759	637	243	226	40	41	109	147	42	8	65	13	22	13
CCT4_TTCACGAACCTTCCAGAAAG	CCT4	577	342	205	279	7	20	280	297	109	154	92	46	23	46
CCT6A_AGCTGCTCCAGCGGAGGAAA	CCT6A	982	1042	668	1137	450	301	649	927	102	145	239	133	126	133
CCT6A_CGATGCTGAGTGCCCAGAGC	CCT6A	583	614	215	181	7	30	89	82	50	13	39	21	5	21
CCT6A_CGCCATAGCTGCTCCAGCGG	CCT6A	369	166	36	78	9	9	5	3	48	1	13	1	3	1
CCT6A_CTGAGTGCCCAGAGCCGGCG	CCT6A	253	226	15	55	18	4	11	18	2	0	18	1	14	1
CCT6A_TCCTCCCGGCCACGCCGCGC	CCT6A	624	374	49	88	64	11	41	177	24	13	17	4	8	4
CCT7_CGGAGAAGAGGGGAGAGTGG	CCT7	1381	1034	880	1439	605	176	970	1388	92	136	152	15	169	15
CCT7_GACGCCACTCACCATCATTT	CCT7	1541	1812	1872	2948	6254	1820	2577	3940	2560	2043	3428	1716	3616	1716
CCT7_GCTTCCAAAATGATGGTGAG	CCT7	138	313	282	341	120	15	296	521	115	87	68	50	77	50
CCT7_GGCCCGGTCTCGGAGAAGAG	CCT7	385	397	26	99	6	3	15	13	2	4	12	3	13	3
CCT7_TGAATAAGCTTCCAAAATGA	CCT7	1127	920	701	1120	2375	1059	872	1152	793	1682	1067	807	1932	807
CCT8_CATGGCGCTTCACGTTCCCA	CCT8	621	898	111	189	44	12	72	201	11	34	60	16	15	16
CCT8_CTTCACGTTCCCAAGGCTCC	CCT8	667	736	657	801	465	6629	751	950	298	219	335	386	285	386
CCT8_CTTGGGAACGTGAAGCGCCA	CCT8	673	689	89	172	16	18	31	124	48	15	36	4	11	4
CCT8_GTGAACTGCTTCCTGCAGGC	CCT8	517	715	375	429	112	102	246	608	318	302	98	31	78	31
CCT8_TCGCGTGAACTGCTTCCTGC	CCT8	641	468	176	231	23	19	122	184	96	67	48	39	10	39
CDC40_CTGGCCGCTTCCTATGGTTC	CDC40	2269	2338	2156	2930	5142	3853	2690	3434	2394	2212	3800	1819	3025	1819
CDC40_CTTCCTATGGTTCGGGTTCA	CDC40	429	645	608	666	3844	1174	736	955	566	982	838	513	1074	513
CDC40_GGACCCTGAACCCGAACCAT	CDC40	621	416	511	700	240	118	384	584	281	168	268	105	139	105
CDC40_TGAACCCGAACCATAGGAAG	CDC40	2029	2169	539	773	299	292	196	334	78	130	136	100	111	100
CDC40_TTCGGGTTCAGGGTCCGAAT	CDC40	392	380	389	660	189	1061	357	689	482	459	341	535	606	535
CDC5L_AGAGAAGTAGTAACAGCGAT	CDC5L	1019	987	229	300	30	204	151	321	36	92	77	24	27	24
CDC5L_AGTAACAGCGATTGGGCCAC	CDC5L	2525	2567	1007	1507	588	602	791	1508	316	551	240	85	242	85
CDC5L_AGTGGCGGCTTTGAGTCCGG	CDC5L	649	528	99	67	358	39	35	30	4	6	44	6	6	6
CDC5L_GAGAAGTAGTAACAGCGATT	CDC5L	1115	778	257	435	40	46	164	461	155	86	67	18	32	18
CDC5L_GGAAGTGGCGGCTTTGAGTC	CDC5L	470	646	310	422	108	90	154	176	79	78	26	14	54	14
CHD4_GAGCCGCCGCAGGTCGCGCT	CHD4	364	393	269	622	355	518	387	1057	402	434	366	286	460	286
CHD4_GAGCGGGAGTGACACCGAGC	CHD4	371	318	541	737	697	609	668	1374	583	512	670	407	1043	407
CHD4_GCCGGACCCAGCGCGACCTG	CHD4	811	1132	504	975	1008	477	638	1175	460	451	267	157	466	157
CHD4_GCTCGGTGTCACTCCCGCTC	CHD4	574	572	241	414	1190	506	385	593	383	159	201	165	185	165
CHD4_GGACCCAGCGCGACCTGCGG	CHD4	536	609	304	651	443	1024	523	873	404	173	355	190	274	190
CHMP2A_ACCGAGGGGCCTTAGTTGGT	CHMP2A	553	679	516	738	35	32	908	1303	126	137	59	37	234	37
CHMP2A_CCCGACTTGCCCACCAACTA	CHMP2A	2265	1976	1830	2688	485	273	2308	3293	859	936	773	210	818	210
CHMP2A_CTTAGTTGGTGGGCAAGTCG	CHMP2A	693	789	130	183	8	12	128	235	41	271	52	10	30	10
CHMP2A_GCCCACCAACTAAGGCCCCT	CHMP2A	281	309	384	674	601	347	668	1077	256	470	371	278	896	278
CHMP2A_GCGGCGGCGACAGGACCGAG	CHMP2A	322	636	57	66	516	32	429	459	9	24	80	17	29	17
[truncated: 11,068 more rows]

## Sheet: Raw_counts_CRISPRi_3D
sgRNA	Gene	pDNA_1	pDNA_2	HMLE_1	HMLE_2	mesHMLE_1	mesHMLE_2	B80_T17_1	B80_T17_2	B80_T5_1	B80_T5_2	K5+/K19-_SV40_1	K5+/K19-_SV40_2	K5+/K19+_MEKDD_1	K5+/K19+_MEKDD_2
[truncated: 11,128 more rows]

[truncated: 7 more sheets: Raw_counts_CRISPRa_2D, Raw_counts_CRISPRa_3D, Raw_counts_CRISPRko_in_vivo, Raw_counts_CRISPRa_in_vivo, Raw_counts_CRISPRko_DNA_Damage, Raw_counts_CRISPRi_DNA_Damage, Raw_counts_CRISPRa_DNA_Damage]
