# Supplementary material for: CRISPR screens identify gene targets at breast cancer risk loci
Source: Genome Biol. 2023 Mar 29;24:59. doi: 10.1186/s13059-023-02898-w (PMC10053147; doi:10.1186/s13059-023-02898-w)
Supplement: Supplementary file 7 — Additional file 7: Table S6. Results from CRISPRqtl screen in B80-T5 cells. The Sceptre algorithm was used to identify gene expression changes following CRISPRi mediated targeting of 16 loci associated with increased BC risk. [file 13059_2023_2898_MOESM7_ESM.xlsx]

## Sheet: Info
Supplementary Table 6: CRISPRqtl identifies genes regulated by breast cancer risk enhancers
Enhancer_Peaks: Enhancers chosen for CRISPRqtl screen
SCEPTRE_Scores: Zscores and pValues of CRIPSRqtl using SCEPTRE algorithm
Enh-Gene-pairs: Enhancer-Gene pairs identified by CRISPRqtl
Overlap_CRISPRqtl_INQUISIT: Overlap between CRISPRqtl, INQUISIT and CRISPR screens. Overlapping genes are bolded.

## Sheet: Enhancer_peaks
Fine_mapped_region	Enhancer_peak	CRISPR_Screen_Hit	Length	num_of_sgRNAs
chr1:10043820-11066215	chr1:10568499-10569758	CASZ1	1259	13
chr11:107845515-108857137	chr11:108087346-108088347	ATM	1001	11
chr11:107845515-108857137	chr11:108097959-108098961	ATM	1002	10
chr11:107845515-108857137	chr11:108105092-108106093	ATM	1001	11
chr11:107845515-108857137	chr11:108303804-108304806	ATM	1002	11
chr11:107845515-108857137	chr11:108336406-108337407	ATM	1001	11
chr11:107845515-108857137	chr11:108341053-108342364	ATM	1311	14
chr11:107845515-108857137	chr11:108362304-108363306	ATM	1002	9
chr11:107845515-108857137	chr11:108364681-108365682	ATM	1001	11
chr11:107845515-108857137	chr11:108365948-108366949	ATM	1001	11
chr11:107845515-108857137	chr11:108430665-108431666	ATM	1001	11
chr11:65043827-66083066	chr11:65601149-65602150	CFL1,RNASEH2C	1001	11
chr11:68831418-69879161	chr11:69323381-69324382	CCND1	1001	10
chr11:68831418-69879161	chr11:69327629-69328630	CCND1	1001	11
chr11:68831418-69879161	chr11:69329002-69330284	CCND1	1282	14
chr11:68831418-69879161	chr11:69331629-69334015	CCND1	2386	25
chr12:13913931-14913931	chr12:14405013-14406856	ATF7IP	1843	19
chr12:13913931-14913931	chr12:14408053-14409198	ATF7IP	1145	12
chr12:13913931-14913931	chr12:14409798-14411134	ATF7IP	1336	19
chr12:13913931-14913931	chr12:14411878-14413306	ATF7IP	1428	15
chr12:13913931-14913931	chr12:14413430-14414431	ATF7IP	1001	11
chr12:13913931-14913931	chr12:14414881-14415882	ATF7IP	1001	11
chr12:13913931-14913931	chr12:14415998-14418314	ATF7IP	2316	23
chr12:13913931-14913931	chr12:14418325-14419326	ATF7IP	1001	11
chr12:13913931-14913931	chr12:14421974-14422975	ATF7IP	1001	11
chr16:3606788-4606788	chr16:3994730-3995731	CREBBP	1001	11
chr16:3606788-4606788	chr16:3996914-3997915	CREBBP	1001	11
chr19:19048246-20048246	chr19:19373188-19374189	MAU2	1001	11
chr19:19048246-20048246	chr19:19381806-19382808	MAU2	1002	11
chr19:19048246-20048246	chr19:19383254-19384255	MAU2	1001	11
chr19:19048246-20048246	chr19:19384910-19385911	MAU2	1001	11
chr19:19048246-20048246	chr19:19402909-19403910	MAU2	1001	11
chr19:19048246-20048246	chr19:19415544-19416545	MAU2	1001	11
chr19:19048246-20048246	chr19:19421984-19422985	MAU2	1001	11
chr19:19048246-20048246	chr19:19424453-19425457	MAU2	1004	11
chr19:19048246-20048246	chr19:19430922-19432463	LPAR2	1541	17
chr19:19048246-20048246	chr19:19432604-19433605	MAU2	1001	11
chr19:19048246-20048246	chr19:19436353-19437354	MAU2	1001	10
chr19:19048246-20048246	chr19:19441933-19443966	MAU2	2033	22
chr19:19048246-20048246	chr19:19454327-19455328	MAU2	1001	11
chr19:19048246-20048246	chr19:19472529-19473945	MAU2	1416	15
chr19:19048246-20048246	chr19:19474587-19477484	MAU2	2897	29
chr19:19048246-20048246	chr19:19495453-19496454	MAU2	1001	11
chr19:19048246-20048246	chr19:19497168-19498169	LPAR2,MAU2	1001	11
chr19:19048246-20048246	chr19:19515932-19517555	LPAR2,MAU2	1623	17
chr19:19048246-20048246	chr19:19640023-19641024	LPAR2	1001	11
chr19:19048246-20048246	chr19:19642527-19643528	LPAR2	1001	11
chr19:19048246-20048246	chr19:19647845-19648846	LPAR2	1001	11
chr19:19048246-20048246	chr19:19649595-19650596	LPAR2	1001	11
chr19:19048246-20048246	chr19:19657131-19658132	LPAR2	1001	11
chr19:29777729-30777729	chr19:30296352-30298419	CCNE1	2067	22
chr19:29777729-30777729	chr19:30299516-30300517	CCNE1	1001	11
chr2:24687599-25687599	chr2:25129572-25131420	ADCY3	1848	20
chr21:16073983-17073983	chr21:16350528-16354781	NRIP1	4253	40
chr21:16073983-17073983	chr21:16357881-16358882	NRIP1	1001	10
chr21:16073983-17073983	chr21:16361810-16362811	NRIP1	1001	11
chr21:16073983-17073983	chr21:16364255-16365256	NRIP1	1001	11
chr21:16073983-17073983	chr21:16371112-16372113	NRIP1	1001	11
chr21:16073983-17073983	chr21:16379524-16380525	NRIP1	1001	10
chr21:16073983-17073983	chr21:16383107-16384108	NRIP1	1001	8
chr21:16073983-17073983	chr21:16388291-16389292	NRIP1	1001	13
chr21:16073983-17073983	chr21:16412891-16414182	NRIP1	1291	12
chr21:16073983-17073983	chr21:16416073-16417074	NRIP1	1001	11
chr21:16073983-17073983	chr21:16422137-16423138	NRIP1	1001	10
chr21:16073983-17073983	chr21:16423920-16424921	NRIP1	1001	11
chr3:171785237-172785237	chr3:172280253-172281930	TNFSF10	1677	22
chr3:30175880-31175880	chr3:30683596-30684597	TGFBR2	1001	11
chr3:30175880-31175880	chr3:30685913-30688469	TGFBR2	2556	27
chr3:63441697-64467900	chr3:63841720-63842949	ATXN7	1229	11
chr3:63441697-64467900	chr3:63846171-63847172	ATXN7	1001	11
chr3:63441697-64467900	chr3:63848542-63849543	ATXN7	1001	11
chr3:63441697-64467900	chr3:63850159-63851995	ATXN7	1836	18
chr3:63441697-64467900	chr3:63856369-63858339	ATXN7	1970	20
chr3:63441697-64467900	chr3:63859312-63860313	ATXN7	1001	11
chr3:63441697-64467900	chr3:63883791-63884792	ATXN7	1001	11
chr3:63441697-64467900	chr3:63894328-63897043	ATXN7	2715	28
chr3:63441697-64467900	chr3:63903382-63904383	ATXN7	1001	11
chr3:63441697-64467900	chr3:63919375-63920376	ATXN7	1001	10
chr3:63441697-64467900	chr3:63924176-63926736	ATXN7	2560	27
chr3:63441697-64467900	chr3:63927238-63928239	ATXN7	1001	11
chr3:63441697-64467900	chr3:63946627-63947628	ATXN7	1001	11
chr3:63441697-64467900	chr3:63953989-63955149	ATXN7	1160	13
chr3:63441697-64467900	chr3:63959318-63960320	ATXN7	1002	11
chr3:63441697-64467900	chr3:63962177-63963178	ATXN7	1001	9
chr3:63441697-64467900	chr3:63964803-63965804	ATXN7	1001	11
chr3:63441697-64467900	chr3:63979333-63980334	ATXN7	1001	11
chr3:63441697-64467900	chr3:64008009-64009010	ATXN7	1001	11
chr6:13213099-14222523	chr6:13664354-13665355	RANBP9	1001	11
chr6:13213099-14222523	chr6:13708417-13709418	RANBP9	1001	11
chr6:13213099-14222523	chr6:13722022-13723874	RANBP9	1852	19
chr6:13213099-14222523	chr6:13724299-13725301	RANBP9	1002	11
chr8:127424659-130041931	chr8:128351733-128353468	MYC	1735	19
chr8:127424659-130041931	chr8:128355050-128356440	MYC	1390	15
chr8:127424659-130041931	chr8:129176869-129177870	MYC	1001	11
chr8:127424659-130041931	chr8:129179120-129181867	MYC	2747	28
chr8:127424659-130041931	chr8:129182916-129183917	MYC	1001	11
chr8:127424659-130041931	chr8:129184054-129185604	MYC	1550	16
chr8:127424659-130041931	chr8:129185609-129186766	MYC	1157	13
chr8:127424659-130041931	chr8:129189076-129190790	MYC	1714	18
chr8:127424659-130041931	chr8:129192083-129193461	MYC	1378	15
chr8:127424659-130041931	chr8:129193508-129195350	MYC	1842	19
chr8:127424659-130041931	chr8:129195420-129197070	MYC	1650	20
chr8:127424659-130041931	chr8:129197402-129198403	MYC	1001	11
chr8:127424659-130041931	chr8:129198760-129201259	MYC	2499	24
chr8:127424659-130041931	chr8:129202405-129205603	MYC	3198	33
chr8:127424659-130041931	chr8:129214719-129215720	MYC	1001	11
chr8:29009616-30009616	chr8:29520384-29521385	DUSP4	1001	10
chr8:29009616-30009616	chr8:29523012-29524036	DUSP4	1024	9
chr8:29009616-30009616	chr8:29527283-29528284	DUSP4	1001	11
chr8:29009616-30009616	chr8:29528667-29530091	DUSP4	1424	14

## Sheet: SCEPTRE_Scores
Targted_Enhancer/Gene	Gene_Target	Pair_type	p_Value	Z_Score
chr1:10568499-10569758	AGTRAP	enh_target	0.86014	0.431991
chr1:10568499-10569758	APITD1	enh_target	0.949311	0.118985
chr1:10568499-10569758	CASZ1	enh_target	0.874396	-0.138809
chr1:10568499-10569758	CLCN6	enh_target	0.437948	-0.692695
chr1:10568499-10569758	CLSTN1	enh_target	0.957559	0.0516427
chr1:10568499-10569758	CTNNBIP1	enh_target	0.959037	-0.0921883
chr1:10568499-10569758	DFFA	enh_target	0.90604	-0.668107
chr1:10568499-10569758	DRAXIN	enh_target	0.938887	-0.154915
chr1:10568499-10569758	ENO1	enh_target	0.988998	-0.34146
chr1:10568499-10569758	ENO1-AS1	enh_target	0.783833	-0.25019
chr1:10568499-10569758	EXOSC10	enh_target	0.148943	-1.25485
chr1:10568499-10569758	FBXO2	enh_target	0.926074	0.377213
chr1:10568499-10569758	FBXO44	enh_target	0.893564	0.122163
chr1:10568499-10569758	FBXO6	enh_target	0.89147	-0.182524
chr1:10568499-10569758	GPR157	enh_target	0.0030066	-2.68137
chr1:10568499-10569758	H6PD	enh_target	0.533413	-0.541647
chr1:10568499-10569758	KIAA2013	enh_target	0.912073	-0.108584
chr1:10568499-10569758	KIF1B	enh_target	0.249998	-1.11337
chr1:10568499-10569758	LZIC	enh_target	0.65608	-0.419339
chr1:10568499-10569758	MAD2L2	enh_target	0.726817	0.543399
chr1:10568499-10569758	MFN2	enh_target	0.0473856	-1.72739
chr1:10568499-10569758	MIIP	enh_target	0.663776	0.497171
chr1:10568499-10569758	MTHFR	enh_target	0.812905	0.227854
chr1:10568499-10569758	MTOR	enh_target	0.263323	-0.922121
chr1:10568499-10569758	NMNAT1	enh_target	0.264424	-0.999703
chr1:10568499-10569758	NPPA-AS1	enh_target	0.378584	0.770821
chr1:10568499-10569758	NPPB	enh_target	0.97192	-0.017344
chr1:10568499-10569758	PEX14	enh_target	0.831221	0.190948
chr1:10568499-10569758	PGD	enh_target	0.854628	0.259205
chr1:10568499-10569758	PIK3CD	enh_target	0.311929	-0.87991
chr1:10568499-10569758	PLOD1	enh_target	0.557443	0.520557
chr1:10568499-10569758	RBP7	enh_target	0.285765	-1.57049
chr1:10568499-10569758	RERE	enh_target	0.928371	-0.080737
chr1:10568499-10569758	RP11-558F24.4	enh_target	0.0331903	2.36451
chr1:10568499-10569758	RP3-510D11.2	enh_target	0.959041	-0.0443896
chr1:10568499-10569758	RP4-635E18.6	enh_target	0.158723	1.47106
chr1:10568499-10569758	RP4-635E18.8	enh_target	0.523477	-0.536498
chr1:10568499-10569758	SLC25A33	enh_target	0.828236	-0.63666
chr1:10568499-10569758	SPSB1	enh_target	0.403894	0.729409
chr1:10568499-10569758	SRM	enh_target	0.994975	0.0290533
chr1:10568499-10569758	TARDBP	enh_target	0.0673107	-1.64187
chr1:10568499-10569758	TMEM201	enh_target	0.405791	-0.740731
chr1:10568499-10569758	TNFRSF1B	enh_target	0.414544	-0.719486
chr1:10568499-10569758	UBE4B	enh_target	0.0723722	-1.59616
chr1:10568499-10569758	UBIAD1	enh_target	0.548822	-0.767724
chr1:10568499-10569758	VPS13D	enh_target	0.108127	-1.42093
chr1:10568499-10569758	AGTRAP	enh_target	0.86014	0.431991
chr1:10568499-10569758	APITD1	enh_target	0.949311	0.118985
chr1:10568499-10569758	CASZ1	enh_target	0.874396	-0.138809
chr1:10568499-10569758	CLCN6	enh_target	0.437948	-0.692695
chr1:10568499-10569758	CLSTN1	enh_target	0.957559	0.0516427
chr1:10568499-10569758	CTNNBIP1	enh_target	0.959037	-0.0921883
chr1:10568499-10569758	DFFA	enh_target	0.90604	-0.668107
chr1:10568499-10569758	DRAXIN	enh_target	0.938887	-0.154915
chr1:10568499-10569758	ENO1	enh_target	0.988998	-0.34146
chr1:10568499-10569758	ENO1-AS1	enh_target	0.783833	-0.25019
chr1:10568499-10569758	EXOSC10	enh_target	0.148943	-1.25485
chr1:10568499-10569758	FBXO2	enh_target	0.926074	0.377213
chr1:10568499-10569758	FBXO44	enh_target	0.893564	0.122163
chr1:10568499-10569758	FBXO6	enh_target	0.89147	-0.182524
chr1:10568499-10569758	GPR157	enh_target	0.0030066	-2.68137
chr1:10568499-10569758	H6PD	enh_target	0.533413	-0.541647
chr1:10568499-10569758	KIAA2013	enh_target	0.912073	-0.108584
chr1:10568499-10569758	KIF1B	enh_target	0.249998	-1.11337
chr1:10568499-10569758	LZIC	enh_target	0.65608	-0.419339
chr1:10568499-10569758	MAD2L2	enh_target	0.726817	0.543399
chr1:10568499-10569758	MFN2	enh_target	0.0473856	-1.72739
chr1:10568499-10569758	MIIP	enh_target	0.663776	0.497171
chr1:10568499-10569758	MTHFR	enh_target	0.812905	0.227854
chr1:10568499-10569758	MTOR	enh_target	0.263323	-0.922121
chr1:10568499-10569758	NMNAT1	enh_target	0.264424	-0.999703
chr1:10568499-10569758	NPPA-AS1	enh_target	0.378584	0.770821
chr1:10568499-10569758	NPPB	enh_target	0.97192	-0.017344
chr1:10568499-10569758	PEX14	enh_target	0.831221	0.190948
chr1:10568499-10569758	PGD	enh_target	0.854628	0.259205
chr1:10568499-10569758	PIK3CD	enh_target	0.311929	-0.87991
chr1:10568499-10569758	PLOD1	enh_target	0.557443	0.520557
chr1:10568499-10569758	RBP7	enh_target	0.285765	-1.57049
chr1:10568499-10569758	RERE	enh_target	0.928371	-0.080737
chr1:10568499-10569758	RP11-558F24.4	enh_target	0.0331903	2.36451
chr1:10568499-10569758	RP3-510D11.2	enh_target	0.959041	-0.0443896
chr1:10568499-10569758	RP4-635E18.6	enh_target	0.158723	1.47106
chr1:10568499-10569758	RP4-635E18.8	enh_target	0.523477	-0.536498
chr1:10568499-10569758	SLC25A33	enh_target	0.828236	-0.63666
chr1:10568499-10569758	SPSB1	enh_target	0.403894	0.729409
chr1:10568499-10569758	SRM	enh_target	0.994975	0.0290533
chr1:10568499-10569758	TARDBP	enh_target	0.0673107	-1.64187
chr1:10568499-10569758	TMEM201	enh_target	0.405791	-0.740731
chr1:10568499-10569758	TNFRSF1B	enh_target	0.414544	-0.719486
chr1:10568499-10569758	UBE4B	enh_target	0.0723722	-1.59616
chr1:10568499-10569758	UBIAD1	enh_target	0.548822	-0.767724
chr1:10568499-10569758	VPS13D	enh_target	0.108127	-1.42093
chr11:108087346-108088347	ACAT1	enh_target	0.577101	1.04579
chr11:108087346-108088347	ALKBH8	enh_target	0.185572	-1.16289
chr11:108087346-108088347	ATM	enh_target	0.180819	-1.27847
chr11:108087346-108088347	C11orf65	enh_target	0.0997053	-1.4577
chr11:108087346-108088347	CUL5	enh_target	0.283821	-0.983841
chr11:108087346-108088347	CWF19L2	enh_target	0.443556	-0.651084
chr11:108087346-108088347	DDX10	enh_target	0.93007	-0.0652076
chr11:108087346-108088347	EXPH5	enh_target	0.502962	0.579373
chr11:108087346-108088347	KDELC2	enh_target	0.826913	0.185931
chr11:108087346-108088347	NPAT	enh_target	0.0540034	-1.71874
chr11:108087346-108088347	RAB39A	enh_target	0.707293	0.31886
chr11:108087346-108088347	RDX	enh_target	0.905482	0.109482
chr11:108087346-108088347	RP11-144G7.2	enh_target	0.104644	1.40813
chr11:108087346-108088347	RP11-819C21.1	enh_target	0.0995758	-1.41017
chr11:108087346-108088347	RP11-832N8.1	enh_target	0.786658	-0.247817
chr11:108087346-108088347	SLC35F2	enh_target	0.822159	-0.210657
chr11:108087346-108088347	ZC3H12C	enh_target	0.819526	-0.197543
chr11:108087346-108088347	ACAT1	enh_target	0.577101	1.04579
chr11:108087346-108088347	ALKBH8	enh_target	0.185572	-1.16289
chr11:108087346-108088347	ATM	enh_target	0.180819	-1.27847
chr11:108087346-108088347	C11orf65	enh_target	0.0997053	-1.4577
chr11:108087346-108088347	CUL5	enh_target	0.283821	-0.983841
chr11:108087346-108088347	CWF19L2	enh_target	0.443556	-0.651084
chr11:108087346-108088347	DDX10	enh_target	0.93007	-0.0652076
chr11:108087346-108088347	EXPH5	enh_target	0.502962	0.579373
chr11:108087346-108088347	KDELC2	enh_target	0.826913	0.185931
chr11:108087346-108088347	NPAT	enh_target	0.0540034	-1.71874
chr11:108087346-108088347	RAB39A	enh_target	0.707293	0.31886
chr11:108087346-108088347	RDX	enh_target	0.905482	0.109482
chr11:108087346-108088347	RP11-144G7.2	enh_target	0.104644	1.40813
chr11:108087346-108088347	RP11-819C21.1	enh_target	0.0995758	-1.41017
chr11:108087346-108088347	RP11-832N8.1	enh_target	0.786658	-0.247817
chr11:108087346-108088347	SLC35F2	enh_target	0.822159	-0.210657
chr11:108087346-108088347	ZC3H12C	enh_target	0.819526	-0.197543
chr11:108097959-108098961	ACAT1	enh_target	0.984679	-0.0457097
chr11:108097959-108098961	ALKBH8	enh_target	0.503497	0.606864
chr11:108097959-108098961	ATM	enh_target	0.0825438	-1.71875
chr11:108097959-108098961	C11orf65	enh_target	0.278589	1.02769
chr11:108097959-108098961	CUL5	enh_target	0.75934	-0.282961
chr11:108097959-108098961	CWF19L2	enh_target	0.59953	0.46633
chr11:108097959-108098961	DDX10	enh_target	0.253358	-1.03735
chr11:108097959-108098961	EXPH5	enh_target	0.284993	0.958655
chr11:108097959-108098961	KDELC2	enh_target	0.386877	-0.796608
chr11:108097959-108098961	NPAT	enh_target	0.961364	-0.0428146
chr11:108097959-108098961	RAB39A	enh_target	0.586414	-0.459462
chr11:108097959-108098961	RDX	enh_target	0.425934	-0.734691
chr11:108097959-108098961	RP11-144G7.2	enh_target	0.675325	0.344146
chr11:108097959-108098961	RP11-819C21.1	enh_target	0.172685	-1.2063
chr11:108097959-108098961	RP11-832N8.1	enh_target	0.010989	2.28695
chr11:108097959-108098961	SLC35F2	enh_target	0.695567	-0.37992
chr11:108097959-108098961	ZC3H12C	enh_target	0.460316	0.648496
chr11:108097959-108098961	ACAT1	enh_target	0.984679	-0.0457097
chr11:108097959-108098961	ALKBH8	enh_target	0.503497	0.606864
chr11:108097959-108098961	ATM	enh_target	0.0825438	-1.71875
chr11:108097959-108098961	C11orf65	enh_target	0.278589	1.02769
chr11:108097959-108098961	CUL5	enh_target	0.75934	-0.282961
chr11:108097959-108098961	CWF19L2	enh_target	0.59953	0.46633
chr11:108097959-108098961	DDX10	enh_target	0.253358	-1.03735
chr11:108097959-108098961	EXPH5	enh_target	0.284993	0.958655
chr11:108097959-108098961	KDELC2	enh_target	0.386877	-0.796608
chr11:108097959-108098961	NPAT	enh_target	0.961364	-0.0428146
chr11:108097959-108098961	RAB39A	enh_target	0.586414	-0.459462
chr11:108097959-108098961	RDX	enh_target	0.425934	-0.734691
chr11:108097959-108098961	RP11-144G7.2	enh_target	0.675325	0.344146
chr11:108097959-108098961	RP11-819C21.1	enh_target	0.172685	-1.2063
chr11:108097959-108098961	RP11-832N8.1	enh_target	0.010989	2.28695
chr11:108097959-108098961	SLC35F2	enh_target	0.695567	-0.37992
chr11:108097959-108098961	ZC3H12C	enh_target	0.460316	0.648496
chr11:108105092-108106093	ACAT1	enh_target	0.579428	1.18913
chr11:108105092-108106093	ALKBH8	enh_target	0.46043	-0.653763
chr11:108105092-108106093	ATM	enh_target	0.147891	-1.37321
chr11:108105092-108106093	C11orf65	enh_target	0.294999	0.898766
chr11:108105092-108106093	CUL5	enh_target	0.228821	-1.10513
chr11:108105092-108106093	CWF19L2	enh_target	0.684987	0.356009
chr11:108105092-108106093	DDX10	enh_target	0.435605	-0.664773
chr11:108105092-108106093	EXPH5	enh_target	0.92405	0.0785014
chr11:108105092-108106093	KDELC2	enh_target	0.241684	-1.01581
chr11:108105092-108106093	NPAT	enh_target	0.795542	-0.226277
chr11:108105092-108106093	RAB39A	enh_target	0.904529	-0.105444
chr11:108105092-108106093	RDX	enh_target	0.0178069	-2.14028
chr11:108105092-108106093	RP11-144G7.2	enh_target	0.274725	-0.927615
chr11:108105092-108106093	RP11-819C21.1	enh_target	0.237647	0.995766
chr11:108105092-108106093	RP11-832N8.1	enh_target	0.73627	-0.308627
chr11:108105092-108106093	SLC35F2	enh_target	0.288682	-0.993889
chr11:108105092-108106093	ZC3H12C	enh_target	0.73027	-0.281295
chr11:108105092-108106093	ACAT1	enh_target	0.579428	1.18913
chr11:108105092-108106093	ALKBH8	enh_target	0.46043	-0.653763
chr11:108105092-108106093	ATM	enh_target	0.147891	-1.37321
chr11:108105092-108106093	C11orf65	enh_target	0.294999	0.898766
chr11:108105092-108106093	CUL5	enh_target	0.228821	-1.10513
chr11:108105092-108106093	CWF19L2	enh_target	0.684987	0.356009
chr11:108105092-108106093	DDX10	enh_target	0.435605	-0.664773
chr11:108105092-108106093	EXPH5	enh_target	0.92405	0.0785014
chr11:108105092-108106093	KDELC2	enh_target	0.241684	-1.01581
chr11:108105092-108106093	NPAT	enh_target	0.795542	-0.226277
chr11:108105092-108106093	RAB39A	enh_target	0.904529	-0.105444
chr11:108105092-108106093	RDX	enh_target	0.0178069	-2.14028
chr11:108105092-108106093	RP11-144G7.2	enh_target	0.274725	-0.927615
chr11:108105092-108106093	RP11-819C21.1	enh_target	0.237647	0.995766
chr11:108105092-108106093	RP11-832N8.1	enh_target	0.73627	-0.308627
chr11:108105092-108106093	SLC35F2	enh_target	0.288682	-0.993889
chr11:108105092-108106093	ZC3H12C	enh_target	0.73027	-0.281295
chr11:108303804-108304806	ACAT1	enh_target	0.859386	-0.529054
chr11:108303804-108304806	ALKBH8	enh_target	0.178767	1.1548
chr11:108303804-108304806	ATM	enh_target	0.958042	0.0437967
chr11:108303804-108304806	C11orf65	enh_target	0.832168	-0.164681
chr11:108303804-108304806	CUL5	enh_target	0.66768	0.383989
chr11:108303804-108304806	CWF19L2	enh_target	0.288496	0.887272
chr11:108303804-108304806	DDX10	enh_target	0.0163989	-2.05562
chr11:108303804-108304806	EXPH5	enh_target	0.310544	-0.808606
chr11:108303804-108304806	FDX1	enh_target	0.225002	2.08575
chr11:108303804-108304806	KDELC2	enh_target	0.00799201	-2.25377
chr11:108303804-108304806	NPAT	enh_target	0.010701	-2.2457
chr11:108303804-108304806	RAB39A	enh_target	0.461538	0.640092
chr11:108303804-108304806	RDX	enh_target	0.0539461	-1.69981
chr11:108303804-108304806	RP11-144G7.2	enh_target	0.563437	-0.47765
chr11:108303804-108304806	RP11-819C21.1	enh_target	0.322595	-0.828947
chr11:108303804-108304806	RP11-832N8.1	enh_target	0.529382	0.552631
chr11:108303804-108304806	SLC35F2	enh_target	0.756985	-0.274381
chr11:108303804-108304806	ZC3H12C	enh_target	0.620687	-0.401677
chr11:108303804-108304806	ACAT1	enh_target	0.859386	-0.529054
chr11:108303804-108304806	ALKBH8	enh_target	0.178767	1.1548
chr11:108303804-108304806	ATM	enh_target	0.958042	0.0437967
chr11:108303804-108304806	C11orf65	enh_target	0.832168	-0.164681
chr11:108303804-108304806	CUL5	enh_target	0.66768	0.383989
chr11:108303804-108304806	CWF19L2	enh_target	0.288496	0.887272
chr11:108303804-108304806	DDX10	enh_target	0.0163989	-2.05562
chr11:108303804-108304806	EXPH5	enh_target	0.310544	-0.808606
chr11:108303804-108304806	FDX1	enh_target	0.225002	2.08575
chr11:108303804-108304806	KDELC2	enh_target	0.00799201	-2.25377
chr11:108303804-108304806	NPAT	enh_target	0.010701	-2.2457
chr11:108303804-108304806	RAB39A	enh_target	0.461538	0.640092
chr11:108303804-108304806	RDX	enh_target	0.0539461	-1.69981
chr11:108303804-108304806	RP11-144G7.2	enh_target	0.563437	-0.47765
chr11:108303804-108304806	RP11-819C21.1	enh_target	0.322595	-0.828947
chr11:108303804-108304806	RP11-832N8.1	enh_target	0.529382	0.552631
chr11:108303804-108304806	SLC35F2	enh_target	0.756985	-0.274381
chr11:108303804-108304806	ZC3H12C	enh_target	0.620687	-0.401677
chr11:108336406-108337407	ACAT1	enh_target	0.749507	0.780606
chr11:108336406-108337407	ALKBH8	enh_target	0.532283	0.554693
chr11:108336406-108337407	ATM	enh_target	0.3996	-0.768516
chr11:108336406-108337407	C11orf65	enh_target	0.0736304	-1.53115
chr11:108336406-108337407	CUL5	enh_target	0.402058	-0.758129
chr11:108336406-108337407	CWF19L2	enh_target	0.571281	-0.487327
chr11:108336406-108337407	DDX10	enh_target	0.400593	0.715014
chr11:108336406-108337407	EXPH5	enh_target	0.748365	-0.264584
chr11:108336406-108337407	FDX1	enh_target	0.930752	-0.24069
chr11:108336406-108337407	KDELC2	enh_target	0.254745	-0.932774
chr11:108336406-108337407	NPAT	enh_target	0.262701	-0.984773
chr11:108336406-108337407	RAB39A	enh_target	0.727273	-0.318895
chr11:108336406-108337407	RDX	enh_target	0.0505536	-1.79828
chr11:108336406-108337407	RP11-144G7.2	enh_target	0.409905	0.698318
chr11:108336406-108337407	RP11-819C21.1	enh_target	0.131249	-1.27211
chr11:108336406-108337407	RP11-832N8.1	enh_target	0.0281642	-1.97372
chr11:108336406-108337407	SLC35F2	enh_target	0.710897	0.333506
chr11:108336406-108337407	ZC3H12C	enh_target	0.414021	-0.707486
chr11:108336406-108337407	ACAT1	enh_target	0.749507	0.780606
chr11:108336406-108337407	ALKBH8	enh_target	0.532283	0.554693
chr11:108336406-108337407	ATM	enh_target	0.3996	-0.768516
chr11:108336406-108337407	C11orf65	enh_target	0.0736304	-1.53115
chr11:108336406-108337407	CUL5	enh_target	0.402058	-0.758129
chr11:108336406-108337407	CWF19L2	enh_target	0.571281	-0.487327
chr11:108336406-108337407	DDX10	enh_target	0.400593	0.715014
chr11:108336406-108337407	EXPH5	enh_target	0.748365	-0.264584
chr11:108336406-108337407	FDX1	enh_target	0.930752	-0.24069
chr11:108336406-108337407	KDELC2	enh_target	0.254745	-0.932774
chr11:108336406-108337407	NPAT	enh_target	0.262701	-0.984773
chr11:108336406-108337407	RAB39A	enh_target	0.727273	-0.318895
chr11:108336406-108337407	RDX	enh_target	0.0505536	-1.79828
chr11:108336406-108337407	RP11-144G7.2	enh_target	0.409905	0.698318
chr11:108336406-108337407	RP11-819C21.1	enh_target	0.131249	-1.27211
chr11:108336406-108337407	RP11-832N8.1	enh_target	0.0281642	-1.97372
chr11:108336406-108337407	SLC35F2	enh_target	0.710897	0.333506
chr11:108336406-108337407	ZC3H12C	enh_target	0.414021	-0.707486
chr11:108341053-108342364	ACAT1	enh_target	0.785775	-0.892813
chr11:108341053-108342364	ALKBH8	enh_target	0.325548	0.853807
chr11:108341053-108342364	ATM	enh_target	0.150953	-1.42612
chr11:108341053-108342364	C11orf65	enh_target	0.984336	0.0164736
chr11:108341053-108342364	CUL5	enh_target	0.0709291	-1.74753
chr11:108341053-108342364	CWF19L2	enh_target	0.254072	-0.951485
chr11:108341053-108342364	DDX10	enh_target	0.0154886	-2.07518
chr11:108341053-108342364	EXPH5	enh_target	0.283257	-0.848244
chr11:108341053-108342364	FDX1	enh_target	0.553133	-1.43113
chr11:108341053-108342364	KDELC2	enh_target	0.0813044	-1.62061
chr11:108341053-108342364	NPAT	enh_target	0.00799201	-2.35346
chr11:108341053-108342364	RAB39A	enh_target	0.85015	-0.164183
chr11:108341053-108342364	RDX	enh_target	0.349927	-0.831534
chr11:108341053-108342364	RP11-144G7.2	enh_target	0.924076	0.0691844
chr11:108341053-108342364	RP11-819C21.1	enh_target	0.456126	0.618324
chr11:108341053-108342364	RP11-832N8.1	enh_target	0.783313	0.236967
chr11:108341053-108342364	SLC35F2	enh_target	0.595784	0.506871
chr11:108341053-108342364	ZC3H12C	enh_target	0.359117	-0.739721
chr11:108341053-108342364	ACAT1	enh_target	0.785775	-0.892813
chr11:108341053-108342364	ALKBH8	enh_target	0.325548	0.853807
chr11:108341053-108342364	ATM	enh_target	0.150953	-1.42612
chr11:108341053-108342364	C11orf65	enh_target	0.984336	0.0164736
chr11:108341053-108342364	CUL5	enh_target	0.0709291	-1.74753
chr11:108341053-108342364	CWF19L2	enh_target	0.254072	-0.951485
chr11:108341053-108342364	DDX10	enh_target	0.0154886	-2.07518
chr11:108341053-108342364	EXPH5	enh_target	0.283257	-0.848244
chr11:108341053-108342364	FDX1	enh_target	0.553133	-1.43113
chr11:108341053-108342364	KDELC2	enh_target	0.0813044	-1.62061
chr11:108341053-108342364	NPAT	enh_target	0.00799201	-2.35346
chr11:108341053-108342364	RAB39A	enh_target	0.85015	-0.164183
chr11:108341053-108342364	RDX	enh_target	0.349927	-0.831534
chr11:108341053-108342364	RP11-144G7.2	enh_target	0.924076	0.0691844
chr11:108341053-108342364	RP11-819C21.1	enh_target	0.456126	0.618324
chr11:108341053-108342364	RP11-832N8.1	enh_target	0.783313	0.236967
chr11:108341053-108342364	SLC35F2	enh_target	0.595784	0.506871
chr11:108341053-108342364	ZC3H12C	enh_target	0.359117	-0.739721
chr11:108362304-108363306	ACAT1	enh_target	0.616418	-0.977953
chr11:108362304-108363306	ALKBH8	enh_target	0.47749	0.627662
chr11:108362304-108363306	ATM	enh_target	0.921079	0.0938037
chr11:108362304-108363306	C11orf65	enh_target	0.0574222	1.6671
chr11:108362304-108363306	CUL5	enh_target	0.307783	0.899469
chr11:108362304-108363306	CWF19L2	enh_target	0.825476	0.18405
chr11:108362304-108363306	DDX10	enh_target	0.00799201	-2.38146
chr11:108362304-108363306	EXPH5	enh_target	0.0575276	1.63577
chr11:108362304-108363306	FDX1	enh_target	0.673187	0.90891
chr11:108362304-108363306	KDELC2	enh_target	0.066806	-1.4831
chr11:108362304-108363306	NPAT	enh_target	0.703653	0.330319
chr11:108362304-108363306	RAB39A	enh_target	0.529471	0.528075
chr11:108362304-108363306	RDX	enh_target	0.296703	1.02406
chr11:108362304-108363306	RP11-144G7.2	enh_target	0.348697	-0.789433
chr11:108362304-108363306	RP11-819C21.1	enh_target	0.109611	1.36351
chr11:108362304-108363306	RP11-832N8.1	enh_target	0.520086	-0.575039
chr11:108362304-108363306	SLC35F2	enh_target	0.156843	1.2622
chr11:108362304-108363306	ZC3H12C	enh_target	0.926818	0.0790875
chr11:108362304-108363306	ACAT1	enh_target	0.616418	-0.977953
chr11:108362304-108363306	ALKBH8	enh_target	0.47749	0.627662
chr11:108362304-108363306	ATM	enh_target	0.921079	0.0938037
chr11:108362304-108363306	C11orf65	enh_target	0.0574222	1.6671
chr11:108362304-108363306	CUL5	enh_target	0.307783	0.899469
chr11:108362304-108363306	CWF19L2	enh_target	0.825476	0.18405
chr11:108362304-108363306	DDX10	enh_target	0.00799201	-2.38146
chr11:108362304-108363306	EXPH5	enh_target	0.0575276	1.63577
chr11:108362304-108363306	FDX1	enh_target	0.673187	0.90891
chr11:108362304-108363306	KDELC2	enh_target	0.066806	-1.4831
chr11:108362304-108363306	NPAT	enh_target	0.703653	0.330319
chr11:108362304-108363306	RAB39A	enh_target	0.529471	0.528075
chr11:108362304-108363306	RDX	enh_target	0.296703	1.02406
chr11:108362304-108363306	RP11-144G7.2	enh_target	0.348697	-0.789433
chr11:108362304-108363306	RP11-819C21.1	enh_target	0.109611	1.36351
chr11:108362304-108363306	RP11-832N8.1	enh_target	0.520086	-0.575039
chr11:108362304-108363306	SLC35F2	enh_target	0.156843	1.2622
chr11:108362304-108363306	ZC3H12C	enh_target	0.926818	0.0790875
chr11:108364681-108365682	ACAT1	enh_target	0.983055	-0.0613034
chr11:108364681-108365682	ALKBH8	enh_target	0.580129	-0.495356
chr11:108364681-108365682	ATM	enh_target	0.0956794	-1.54424
chr11:108364681-108365682	C11orf65	enh_target	0.779489	0.245416
chr11:108364681-108365682	CUL5	enh_target	0.508627	-0.606752
chr11:108364681-108365682	CWF19L2	enh_target	0.73404	-0.288783
chr11:108364681-108365682	DDX10	enh_target	0.576822	-0.476758
chr11:108364681-108365682	EXPH5	enh_target	0.752557	0.264962
chr11:108364681-108365682	FDX1	enh_target	0.9543	0.156321
chr11:108364681-108365682	KDELC2	enh_target	0.0214006	-1.95935
chr11:108364681-108365682	NPAT	enh_target	0.412369	-0.707169
chr11:108364681-108365682	RAB39A	enh_target	0.863658	0.152164
chr11:108364681-108365682	RDX	enh_target	0.143511	-1.35734
chr11:108364681-108365682	RP11-144G7.2	enh_target	0.507158	-0.572777
chr11:108364681-108365682	RP11-819C21.1	enh_target	0.610317	-0.42618
chr11:108364681-108365682	RP11-832N8.1	enh_target	0.82908	-0.196264
chr11:108364681-108365682	SLC35F2	enh_target	0.233766	-1.11842
chr11:108364681-108365682	ZC3H12C	enh_target	0.0706654	1.559
chr11:108364681-108365682	ACAT1	enh_target	0.983055	-0.0613034
chr11:108364681-108365682	ALKBH8	enh_target	0.580129	-0.495356
chr11:108364681-108365682	ATM	enh_target	0.0956794	-1.54424
chr11:108364681-108365682	C11orf65	enh_target	0.779489	0.245416
chr11:108364681-108365682	CUL5	enh_target	0.508627	-0.606752
chr11:108364681-108365682	CWF19L2	enh_target	0.73404	-0.288783
chr11:108364681-108365682	DDX10	enh_target	0.576822	-0.476758
chr11:108364681-108365682	EXPH5	enh_target	0.752557	0.264962
chr11:108364681-108365682	FDX1	enh_target	0.9543	0.156321
chr11:108364681-108365682	KDELC2	enh_target	0.0214006	-1.95935
chr11:108364681-108365682	NPAT	enh_target	0.412369	-0.707169
chr11:108364681-108365682	RAB39A	enh_target	0.863658	0.152164
chr11:108364681-108365682	RDX	enh_target	0.143511	-1.35734
chr11:108364681-108365682	RP11-144G7.2	enh_target	0.507158	-0.572777
chr11:108364681-108365682	RP11-819C21.1	enh_target	0.610317	-0.42618
chr11:108364681-108365682	RP11-832N8.1	enh_target	0.82908	-0.196264
chr11:108364681-108365682	SLC35F2	enh_target	0.233766	-1.11842
chr11:108364681-108365682	ZC3H12C	enh_target	0.0706654	1.559
chr11:108365948-108366949	ACAT1	enh_target	0.591655	-1.08458
chr11:108365948-108366949	ALKBH8	enh_target	0.847064	-0.173666
chr11:108365948-108366949	ATM	enh_target	0.528172	-0.572694
chr11:108365948-108366949	C11orf65	enh_target	0.884053	0.132625
chr11:108365948-108366949	CUL5	enh_target	0.830784	0.196027
chr11:108365948-108366949	CWF19L2	enh_target	0.0796609	1.51944
chr11:108365948-108366949	DDX10	enh_target	0.173822	-1.19194
chr11:108365948-108366949	EXPH5	enh_target	0.857538	-0.158352
chr11:108365948-108366949	FDX1	enh_target	0.521479	1.24664
chr11:108365948-108366949	KDELC2	enh_target	0.562204	-0.484838
chr11:108365948-108366949	NPAT	enh_target	0.449765	-0.660015
chr11:108365948-108366949	RAB39A	enh_target	0.683344	-0.358834
chr11:108365948-108366949	RDX	enh_target	0.671187	-0.405693
chr11:108365948-108366949	RP11-144G7.2	enh_target	0.247858	1.00285
chr11:108365948-108366949	RP11-819C21.1	enh_target	0.02356	1.9932
chr11:108365948-108366949	RP11-832N8.1	enh_target	0.865698	0.156144
chr11:108365948-108366949	SLC35F2	enh_target	0.409458	-0.734011
chr11:108365948-108366949	ZC3H12C	enh_target	0.197316	1.11099
chr11:108365948-108366949	ACAT1	enh_target	0.591655	-1.08458
chr11:108365948-108366949	ALKBH8	enh_target	0.847064	-0.173666
chr11:108365948-108366949	ATM	enh_target	0.528172	-0.572694
chr11:108365948-108366949	C11orf65	enh_target	0.884053	0.132625
chr11:108365948-108366949	CUL5	enh_target	0.830784	0.196027
chr11:108365948-108366949	CWF19L2	enh_target	0.0796609	1.51944
chr11:108365948-108366949	DDX10	enh_target	0.173822	-1.19194
chr11:108365948-108366949	EXPH5	enh_target	0.857538	-0.158352
chr11:108365948-108366949	FDX1	enh_target	0.521479	1.24664
chr11:108365948-108366949	KDELC2	enh_target	0.562204	-0.484838
chr11:108365948-108366949	NPAT	enh_target	0.449765	-0.660015
chr11:108365948-108366949	RAB39A	enh_target	0.683344	-0.358834
chr11:108365948-108366949	RDX	enh_target	0.671187	-0.405693
chr11:108365948-108366949	RP11-144G7.2	enh_target	0.247858	1.00285
chr11:108365948-108366949	RP11-819C21.1	enh_target	0.02356	1.9932
chr11:108365948-108366949	RP11-832N8.1	enh_target	0.865698	0.156144
chr11:108365948-108366949	SLC35F2	enh_target	0.409458	-0.734011
chr11:108365948-108366949	ZC3H12C	enh_target	0.197316	1.11099
chr11:108430665-108431666	ACAT1	enh_target	0.957512	-0.151652
chr11:108430665-108431666	ALKBH8	enh_target	0.314657	-0.885394
chr11:108430665-108431666	ATM	enh_target	0.0270169	-2.02175
chr11:108430665-108431666	C11orf65	enh_target	0.655134	-0.380428
chr11:108430665-108431666	CUL5	enh_target	0.0372505	-1.90038
chr11:108430665-108431666	CWF19L2	enh_target	0.186934	-1.11519
chr11:108430665-108431666	DDX10	enh_target	0.730967	0.290423
chr11:108430665-108431666	EXPH5	enh_target	0.899417	0.101785
chr11:108430665-108431666	FDX1	enh_target	0.78335	0.691563
chr11:108430665-108431666	KDELC2	enh_target	0.14985	1.25697
chr11:108430665-108431666	NPAT	enh_target	0.0262456	-1.97853
chr11:108430665-108431666	RAB39A	enh_target	0.218338	1.07238
chr11:108430665-108431666	RDX	enh_target	0.00864395	-2.37651
chr11:108430665-108431666	RP11-144G7.2	enh_target	0.807193	0.196759
chr11:108430665-108431666	RP11-819C21.1	enh_target	0.75616	-0.259769
chr11:108430665-108431666	RP11-832N8.1	enh_target	0.973347	0.0298935
chr11:108430665-108431666	SLC35F2	enh_target	0.657789	0.403552
chr11:108430665-108431666	ZC3H12C	enh_target	0.911074	0.0929108
chr11:108430665-108431666	ACAT1	enh_target	0.957512	-0.151652
chr11:108430665-108431666	ALKBH8	enh_target	0.314657	-0.885394
chr11:108430665-108431666	ATM	enh_target	0.0270169	-2.02175
chr11:108430665-108431666	C11orf65	enh_target	0.655134	-0.380428
chr11:108430665-108431666	CUL5	enh_target	0.0372505	-1.90038
chr11:108430665-108431666	CWF19L2	enh_target	0.186934	-1.11519
chr11:108430665-108431666	DDX10	enh_target	0.730967	0.290423
chr11:108430665-108431666	EXPH5	enh_target	0.899417	0.101785
chr11:108430665-108431666	FDX1	enh_target	0.78335	0.691563
chr11:108430665-108431666	KDELC2	enh_target	0.14985	1.25697
chr11:108430665-108431666	NPAT	enh_target	0.0262456	-1.97853
chr11:108430665-108431666	RAB39A	enh_target	0.218338	1.07238
chr11:108430665-108431666	RDX	enh_target	0.00864395	-2.37651
chr11:108430665-108431666	RP11-144G7.2	enh_target	0.807193	0.196759
chr11:108430665-108431666	RP11-819C21.1	enh_target	0.75616	-0.259769
chr11:108430665-108431666	RP11-832N8.1	enh_target	0.973347	0.0298935
chr11:108430665-108431666	SLC35F2	enh_target	0.657789	0.403552
chr11:108430665-108431666	ZC3H12C	enh_target	0.911074	0.0929108
chr11:65601149-65602150	ADRBK1	enh_target	0.55702	-0.517057
chr11:65601149-65602150	AIP	enh_target	0.394143	1.06266
chr11:65601149-65602150	ANKRD13D	enh_target	0.0697424	1.95288
chr11:65601149-65602150	AP000769.1	enh_target	0.487512	-0.587111
chr11:65601149-65602150	AP001462.6	enh_target	0.418381	0.666495
chr11:65601149-65602150	AP5B1	enh_target	0.485551	-0.526989
chr11:65601149-65602150	ARL2	enh_target	0.949662	0.861762
chr11:65601149-65602150	ATG2A	enh_target	0.126873	-1.29262
chr11:65601149-65602150	B3GNT1	enh_target	0.268654	1.18033
chr11:65601149-65602150	BAD	enh_target	0.528517	0.737892
chr11:65601149-65602150	BANF1	enh_target	0.991061	1.63967
chr11:65601149-65602150	BATF2	enh_target	0.895105	-0.122919
chr11:65601149-65602150	BBS1	enh_target	0.110323	-1.29473
chr11:65601149-65602150	BRMS1	enh_target	0.212787	1.18216
chr11:65601149-65602150	C11orf68	enh_target	0.326465	1.0664
chr11:65601149-65602150	C11orf80	enh_target	0.757213	-0.299691
chr11:65601149-65602150	CAPN1	enh_target	0.844765	0.341266
chr11:65601149-65602150	CATSPER1	enh_target	0.160088	1.79499
chr11:65601149-65602150	CCDC85B	enh_target	0.637039	-1.36631
chr11:65601149-65602150	CCDC88B	enh_target	0.749786	-0.454275
chr11:65601149-65602150	CCS	enh_target	0.960446	-0.099158
chr11:65601149-65602150	CDC42BPG	enh_target	0.319737	-0.816223
chr11:65601149-65602150	CDC42EP2	enh_target	0.935308	-0.0724815
chr11:65601149-65602150	CDCA5	enh_target	0.288287	-0.933653
chr11:65601149-65602150	CDK2AP2	enh_target	0.605395	1.65347
chr11:65601149-65602150	CFL1	enh_target	0.999652	0.28136
chr11:65601149-65602150	CLCF1	enh_target	0.476523	-0.700203
chr11:65601149-65602150	CNIH2	enh_target	0.636332	0.767096
chr11:65601149-65602150	CORO1B	enh_target	0.401137	1.21868
chr11:65601149-65602150	COX8A	enh_target	0.698218	1.71091
chr11:65601149-65602150	CST6	enh_target	0.387982	-0.91816
chr11:65601149-65602150	CTD-3074O7.12	enh_target	0.0657126	-1.60112
chr11:65601149-65602150	CTD-3074O7.5	enh_target	0.667481	0.495454
chr11:65601149-65602150	CTSF	enh_target	0.463536	-1.02594
chr11:65601149-65602150	CTSW	enh_target	0.432613	0.698743
chr11:65601149-65602150	DNAJC4	enh_target	0.580586	0.727801
chr11:65601149-65602150	DPF2	enh_target	0.356643	-1.30934
chr11:65601149-65602150	DPP3	enh_target	0.752729	-0.41167
chr11:65601149-65602150	DRAP1	enh_target	0.155285	1.76279
chr11:65601149-65602150	EFEMP2	enh_target	0.254927	-1.75406
chr11:65601149-65602150	EHBP1L1	enh_target	0.865594	-0.148729
chr11:65601149-65602150	EHD1	enh_target	0.138471	-1.51746
chr11:65601149-65602150	EIF1AD	enh_target	0.491758	-0.903761
chr11:65601149-65602150	ESRRA	enh_target	0.39785	0.883302
chr11:65601149-65602150	FAM86C2P	enh_target	0.404361	-0.785994
chr11:65601149-65602150	FAM89B	enh_target	0.483213	0.827453
chr11:65601149-65602150	FAU	enh_target	0.510944	1.22091
chr11:65601149-65602150	FERMT3	enh_target	0.353552	-0.777194
chr11:65601149-65602150	FIBP	enh_target	0.917736	-1.00722
chr11:65601149-65602150	FKBP2	enh_target	0.28802	-0.897341
chr11:65601149-65602150	FLRT1	enh_target	0.211882	1.07571
chr11:65601149-65602150	FOSL1	enh_target	0.552021	1.0355
chr11:65601149-65602150	FRMD8	enh_target	0.155382	1.26065
chr11:65601149-65602150	GPR137	enh_target	0.535587	1.23449
chr11:65601149-65602150	GSTP1	enh_target	0.460832	1.84165
chr11:65601149-65602150	KAT5	enh_target	0.678685	0.467026
chr11:65601149-65602150	KDM2A	enh_target	0.0344833	-2.03032
chr11:65601149-65602150	KLC2	enh_target	0.206966	-1.19678
chr11:65601149-65602150	LRFN4	enh_target	0.835968	-0.177089
chr11:65601149-65602150	LTBP3	enh_target	0.418135	0.705585
chr11:65601149-65602150	MACROD1	enh_target	0.65241	-0.451204
chr11:65601149-65602150	MALAT1	enh_target	0.026973	-5.36109
chr11:65601149-65602150	MAP3K11	enh_target	0.0828096	-1.3988
chr11:65601149-65602150	MAP4K2	enh_target	0.697662	-0.515043
chr11:65601149-65602150	MARK2	enh_target	0.564435	-0.511985
chr11:65601149-65602150	MEN1	enh_target	0.493475	0.581508
chr11:65601149-65602150	MRPL11	enh_target	0.864767	1.03916
chr11:65601149-65602150	MRPL49	enh_target	0.635365	-0.686396
chr11:65601149-65602150	MUS81	enh_target	0.437871	-0.863826
chr11:65601149-65602150	NAA40	enh_target	0.776323	0.248521
chr11:65601149-65602150	NDUFV1	enh_target	0.0543208	2.13504
chr11:65601149-65602150	NEAT1	enh_target	0.174326	-3.50904
chr11:65601149-65602150	NRXN2	enh_target	0.0591216	-1.61122
chr11:65601149-65602150	NUDT22	enh_target	0.454851	1.01251
chr11:65601149-65602150	NUDT8	enh_target	0.564555	0.688469
chr11:65601149-65602150	OTUB1	enh_target	0.85582	0.511071
chr11:65601149-65602150	PACS1	enh_target	0.0141484	-2.09234
chr11:65601149-65602150	PC	enh_target	0.3285	-0.840042
chr11:65601149-65602150	PCNXL3	enh_target	0.229926	-1.00156
chr11:65601149-65602150	PELI3	enh_target	0.756081	0.289958
chr11:65601149-65602150	PITPNM1	enh_target	0.95582	0.0469685
chr11:65601149-65602150	PLCB3	enh_target	0.61235	-0.427091
chr11:65601149-65602150	POLA2	enh_target	0.8554	-0.288097
chr11:65601149-65602150	POLD4	enh_target	0.498684	0.748659
chr11:65601149-65602150	PPP1CA	enh_target	0.984254	0.110912
chr11:65601149-65602150	PPP1R14B	enh_target	0.991571	0.185897
chr11:65601149-65602150	PPP2R5B	enh_target	0.504306	0.613739
chr11:65601149-65602150	PRDX5	enh_target	0.925306	1.08975
chr11:65601149-65602150	PYGM	enh_target	0.889625	0.112904
chr11:65601149-65602150	RAB1B	enh_target	0.730623	0.293331
chr11:65601149-65602150	RAD9A	enh_target	0.00963364	-2.44247
chr11:65601149-65602150	RASGRP2	enh_target	0.0468347	1.9567
chr11:65601149-65602150	RBM14	enh_target	0.83139	-0.341588
chr11:65601149-65602150	RBM4	enh_target	0.97271	-0.0343065
chr11:65601149-65602150	RBM4B	enh_target	0.863137	0.412854
chr11:65601149-65602150	RCE1	enh_target	0.250025	1.96459
chr11:65601149-65602150	RCOR2	enh_target	0.148032	1.30227
chr11:65601149-65602150	RELA	enh_target	0.496627	-0.626706
chr11:65601149-65602150	RHOD	enh_target	0.350603	1.43577
chr11:65601149-65602150	RIN1	enh_target	0.816157	-0.243037
chr11:65601149-65602150	RNASEH2C	enh_target	0.985329	0.0983316
chr11:65601149-65602150	RP11-21A7A.3	enh_target	0.193889	1.10639
chr11:65601149-65602150	RP11-658F2.8	enh_target	0.739771	0.263447
chr11:65601149-65602150	RP11-665N17.4	enh_target	0.353878	0.844531
chr11:65601149-65602150	RP11-755F10.1	enh_target	0.423576	-0.637072
chr11:65601149-65602150	RP11-783K16.5	enh_target	0.134534	1.4339
chr11:65601149-65602150	RP11-867G23.10	enh_target	0.317215	0.955879
chr11:65601149-65602150	RP11-867G23.8	enh_target	0.0802013	-1.66299
chr11:65601149-65602150	RP11-869B15.1	enh_target	0.0805867	1.44827
chr11:65601149-65602150	RPL37P2	enh_target	0.100547	-1.41599
chr11:65601149-65602150	RPS6KA4	enh_target	0.900286	-0.167752
chr11:65601149-65602150	RPS6KB2	enh_target	0.501705	0.994721
chr11:65601149-65602150	SAC3D1	enh_target	0.453405	0.999254
chr11:65601149-65602150	SART1	enh_target	0.620211	-0.496161
chr11:65601149-65602150	SCYL1	enh_target	0.503497	0.548872
chr11:65601149-65602150	SF1	enh_target	0.857163	0.250532
chr11:65601149-65602150	SF3B2	enh_target	0.206371	-1.61832
chr11:65601149-65602150	SIPA1	enh_target	0.876951	-0.148353
chr11:65601149-65602150	SLC25A45	enh_target	0.724546	-0.300843
chr11:65601149-65602150	SLC29A2	enh_target	0.795249	-0.277082
chr11:65601149-65602150	SNX15	enh_target	0.959994	-0.0439771
chr11:65601149-65602150	SSH3	enh_target	0.805886	-0.330734
chr11:65601149-65602150	SSSCA1	enh_target	0.589267	0.790222
chr11:65601149-65602150	SSSCA1-AS1	enh_target	0.394719	0.760133
chr11:65601149-65602150	STIP1	enh_target	0.971029	-0.673948
chr11:65601149-65602150	SYVN1	enh_target	0.818605	-0.224887
chr11:65601149-65602150	TIGD3	enh_target	0.803259	0.209237
chr11:65601149-65602150	TM7SF2	enh_target	0.266733	-1.92558
chr11:65601149-65602150	TMEM134	enh_target	0.918826	0.161811
chr11:65601149-65602150	TMEM151A	enh_target	0.258709	-1.0467
chr11:65601149-65602150	TRMT112	enh_target	0.986011	1.87622
chr11:65601149-65602150	TRPT1	enh_target	0.605783	0.625462
chr11:65601149-65602150	U3.71	enh_target	0.422577	-0.735455
chr11:65601149-65602150	VEGFB	enh_target	0.620996	1.14443
chr11:65601149-65602150	VPS51	enh_target	0.765887	-0.28495
chr11:65601149-65602150	YIF1A	enh_target	0.95048	-0.823155
chr11:65601149-65602150	ZDHHC24	enh_target	0.716763	0.656314
chr11:65601149-65602150	ZFPL1	enh_target	0.633567	0.680984
chr11:65601149-65602150	ZNHIT2	enh_target	0.635219	0.752037
chr11:65601149-65602150	ADRBK1	enh_target	0.55702	-0.517057
chr11:65601149-65602150	AIP	enh_target	0.394143	1.06266
chr11:65601149-65602150	ANKRD13D	enh_target	0.0697424	1.95288
chr11:65601149-65602150	AP000769.1	enh_target	0.487512	-0.587111
chr11:65601149-65602150	AP001462.6	enh_target	0.418381	0.666495
chr11:65601149-65602150	AP5B1	enh_target	0.485551	-0.526989
chr11:65601149-65602150	ARL2	enh_target	0.949662	0.861762
chr11:65601149-65602150	ATG2A	enh_target	0.126873	-1.29262
chr11:65601149-65602150	B3GNT1	enh_target	0.268654	1.18033
chr11:65601149-65602150	BAD	enh_target	0.528517	0.737892
chr11:65601149-65602150	BANF1	enh_target	0.991061	1.63967
chr11:65601149-65602150	BATF2	enh_target	0.895105	-0.122919
chr11:65601149-65602150	BBS1	enh_target	0.110323	-1.29473
chr11:65601149-65602150	BRMS1	enh_target	0.212787	1.18216
chr11:65601149-65602150	C11orf68	enh_target	0.326465	1.0664
chr11:65601149-65602150	C11orf80	enh_target	0.757213	-0.299691
chr11:65601149-65602150	CAPN1	enh_target	0.844765	0.341266
chr11:65601149-65602150	CATSPER1	enh_target	0.160088	1.79499
chr11:65601149-65602150	CCDC85B	enh_target	0.637039	-1.36631
chr11:65601149-65602150	CCDC88B	enh_target	0.749786	-0.454275
chr11:65601149-65602150	CCS	enh_target	0.960446	-0.099158
chr11:65601149-65602150	CDC42BPG	enh_target	0.319737	-0.816223
chr11:65601149-65602150	CDC42EP2	enh_target	0.935308	-0.0724815
chr11:65601149-65602150	CDCA5	enh_target	0.288287	-0.933653
chr11:65601149-65602150	CDK2AP2	enh_target	0.605395	1.65347
chr11:65601149-65602150	CFL1	enh_target	0.999652	0.28136
chr11:65601149-65602150	CLCF1	enh_target	0.476523	-0.700203
chr11:65601149-65602150	CNIH2	enh_target	0.636332	0.767096
chr11:65601149-65602150	CORO1B	enh_target	0.401137	1.21868
chr11:65601149-65602150	COX8A	enh_target	0.698218	1.71091
chr11:65601149-65602150	CST6	enh_target	0.387982	-0.91816
chr11:65601149-65602150	CTD-3074O7.12	enh_target	0.0657126	-1.60112
chr11:65601149-65602150	CTD-3074O7.5	enh_target	0.667481	0.495454
chr11:65601149-65602150	CTSF	enh_target	0.463536	-1.02594
chr11:65601149-65602150	CTSW	enh_target	0.432613	0.698743
chr11:65601149-65602150	DNAJC4	enh_target	0.580586	0.727801
chr11:65601149-65602150	DPF2	enh_target	0.356643	-1.30934
chr11:65601149-65602150	DPP3	enh_target	0.752729	-0.41167
chr11:65601149-65602150	DRAP1	enh_target	0.155285	1.76279
chr11:65601149-65602150	EFEMP2	enh_target	0.254927	-1.75406
chr11:65601149-65602150	EHBP1L1	enh_target	0.865594	-0.148729
chr11:65601149-65602150	EHD1	enh_target	0.138471	-1.51746
chr11:65601149-65602150	EIF1AD	enh_target	0.491758	-0.903761
chr11:65601149-65602150	ESRRA	enh_target	0.39785	0.883302
chr11:65601149-65602150	FAM86C2P	enh_target	0.404361	-0.785994
chr11:65601149-65602150	FAM89B	enh_target	0.483213	0.827453
chr11:65601149-65602150	FAU	enh_target	0.510944	1.22091
chr11:65601149-65602150	FERMT3	enh_target	0.353552	-0.777194
chr11:65601149-65602150	FIBP	enh_target	0.917736	-1.00722
chr11:65601149-65602150	FKBP2	enh_target	0.28802	-0.897341
chr11:65601149-65602150	FLRT1	enh_target	0.211882	1.07571
chr11:65601149-65602150	FOSL1	enh_target	0.552021	1.0355
chr11:65601149-65602150	FRMD8	enh_target	0.155382	1.26065
chr11:65601149-65602150	GPR137	enh_target	0.535587	1.23449
chr11:65601149-65602150	GSTP1	enh_target	0.460832	1.84165
chr11:65601149-65602150	KAT5	enh_target	0.678685	0.467026
chr11:65601149-65602150	KDM2A	enh_target	0.0344833	-2.03032
chr11:65601149-65602150	KLC2	enh_target	0.206966	-1.19678
chr11:65601149-65602150	LRFN4	enh_target	0.835968	-0.177089
chr11:65601149-65602150	LTBP3	enh_target	0.418135	0.705585
chr11:65601149-65602150	MACROD1	enh_target	0.65241	-0.451204
chr11:65601149-65602150	MALAT1	enh_target	0.026973	-5.36109
chr11:65601149-65602150	MAP3K11	enh_target	0.0828096	-1.3988
chr11:65601149-65602150	MAP4K2	enh_target	0.697662	-0.515043
chr11:65601149-65602150	MARK2	enh_target	0.564435	-0.511985
chr11:65601149-65602150	MEN1	enh_target	0.493475	0.581508
chr11:65601149-65602150	MRPL11	enh_target	0.864767	1.03916
chr11:65601149-65602150	MRPL49	enh_target	0.635365	-0.686396
chr11:65601149-65602150	MUS81	enh_target	0.437871	-0.863826
chr11:65601149-65602150	NAA40	enh_target	0.776323	0.248521
chr11:65601149-65602150	NDUFV1	enh_target	0.0543208	2.13504
chr11:65601149-65602150	NEAT1	enh_target	0.174326	-3.50904
chr11:65601149-65602150	NRXN2	enh_target	0.0591216	-1.61122
chr11:65601149-65602150	NUDT22	enh_target	0.454851	1.01251
chr11:65601149-65602150	NUDT8	enh_target	0.564555	0.688469
chr11:65601149-65602150	OTUB1	enh_target	0.85582	0.511071
chr11:65601149-65602150	PACS1	enh_target	0.0141484	-2.09234
chr11:65601149-65602150	PC	enh_target	0.3285	-0.840042
chr11:65601149-65602150	PCNXL3	enh_target	0.229926	-1.00156
chr11:65601149-65602150	PELI3	enh_target	0.756081	0.289958
chr11:65601149-65602150	PITPNM1	enh_target	0.95582	0.0469685
chr11:65601149-65602150	PLCB3	enh_target	0.61235	-0.427091
chr11:65601149-65602150	POLA2	enh_target	0.8554	-0.288097
chr11:65601149-65602150	POLD4	enh_target	0.498684	0.748659
chr11:65601149-65602150	PPP1CA	enh_target	0.984254	0.110912
chr11:65601149-65602150	PPP1R14B	enh_target	0.991571	0.185897
chr11:65601149-65602150	PPP2R5B	enh_target	0.504306	0.613739
chr11:65601149-65602150	PRDX5	enh_target	0.925306	1.08975
chr11:65601149-65602150	PYGM	enh_target	0.889625	0.112904
chr11:65601149-65602150	RAB1B	enh_target	0.730623	0.293331
chr11:65601149-65602150	RAD9A	enh_target	0.00963364	-2.44247
chr11:65601149-65602150	RASGRP2	enh_target	0.0468347	1.9567
chr11:65601149-65602150	RBM14	enh_target	0.83139	-0.341588
chr11:65601149-65602150	RBM4	enh_target	0.97271	-0.0343065
chr11:65601149-65602150	RBM4B	enh_target	0.863137	0.412854
chr11:65601149-65602150	RCE1	enh_target	0.250025	1.96459
chr11:65601149-65602150	RCOR2	enh_target	0.148032	1.30227
chr11:65601149-65602150	RELA	enh_target	0.496627	-0.626706
chr11:65601149-65602150	RHOD	enh_target	0.350603	1.43577
chr11:65601149-65602150	RIN1	enh_target	0.816157	-0.243037
chr11:65601149-65602150	RNASEH2C	enh_target	0.985329	0.0983316
chr11:65601149-65602150	RP11-21A7A.3	enh_target	0.193889	1.10639
chr11:65601149-65602150	RP11-658F2.8	enh_target	0.739771	0.263447
chr11:65601149-65602150	RP11-665N17.4	enh_target	0.353878	0.844531
chr11:65601149-65602150	RP11-755F10.1	enh_target	0.423576	-0.637072
chr11:65601149-65602150	RP11-783K16.5	enh_target	0.134534	1.4339
chr11:65601149-65602150	RP11-867G23.10	enh_target	0.317215	0.955879
chr11:65601149-65602150	RP11-867G23.8	enh_target	0.0802013	-1.66299
chr11:65601149-65602150	RP11-869B15.1	enh_target	0.0805867	1.44827
chr11:65601149-65602150	RPL37P2	enh_target	0.100547	-1.41599
chr11:65601149-65602150	RPS6KA4	enh_target	0.900286	-0.167752
chr11:65601149-65602150	RPS6KB2	enh_target	0.501705	0.994721
chr11:65601149-65602150	SAC3D1	enh_target	0.453405	0.999254
chr11:65601149-65602150	SART1	enh_target	0.620211	-0.496161
chr11:65601149-65602150	SCYL1	enh_target	0.503497	0.548872
chr11:65601149-65602150	SF1	enh_target	0.857163	0.250532
chr11:65601149-65602150	SF3B2	enh_target	0.206371	-1.61832
chr11:65601149-65602150	SIPA1	enh_target	0.876951	-0.148353
chr11:65601149-65602150	SLC25A45	enh_target	0.724546	-0.300843
chr11:65601149-65602150	SLC29A2	enh_target	0.795249	-0.277082
chr11:65601149-65602150	SNX15	enh_target	0.959994	-0.0439771
chr11:65601149-65602150	SSH3	enh_target	0.805886	-0.330734
chr11:65601149-65602150	SSSCA1	enh_target	0.589267	0.790222
chr11:65601149-65602150	SSSCA1-AS1	enh_target	0.394719	0.760133
chr11:65601149-65602150	STIP1	enh_target	0.971029	-0.673948
chr11:65601149-65602150	SYVN1	enh_target	0.818605	-0.224887
chr11:65601149-65602150	TIGD3	enh_target	0.803259	0.209237
chr11:65601149-65602150	TM7SF2	enh_target	0.266733	-1.92558
chr11:65601149-65602150	TMEM134	enh_target	0.918826	0.161811
chr11:65601149-65602150	TMEM151A	enh_target	0.258709	-1.0467
chr11:65601149-65602150	TRMT112	enh_target	0.986011	1.87622
chr11:65601149-65602150	TRPT1	enh_target	0.605783	0.625462
chr11:65601149-65602150	U3.71	enh_target	0.422577	-0.735455
chr11:65601149-65602150	VEGFB	enh_target	0.620996	1.14443
chr11:65601149-65602150	VPS51	enh_target	0.765887	-0.28495
chr11:65601149-65602150	YIF1A	enh_target	0.95048	-0.823155
chr11:65601149-65602150	ZDHHC24	enh_target	0.716763	0.656314
chr11:65601149-65602150	ZFPL1	enh_target	0.633567	0.680984
chr11:65601149-65602150	ZNHIT2	enh_target	0.635219	0.752037
chr11:69323381-69324382	ALDH3B1	enh_target	0.771409	-0.260646
chr11:69323381-69324382	ANO10	enh_target	0.411474	-0.699412
chr11:69323381-69324382	AP000487.5	enh_target	0.880143	-0.134583
chr11:69323381-69324382	C11orf24	enh_target	0.798202	0.608185
chr11:69323381-69324382	CCND1	enh_target	0.807927	-0.245892
chr11:69323381-69324382	CHKA	enh_target	0.958902	0.0439796
chr11:69323381-69324382	CPT1A	enh_target	0.267836	-0.962047
chr11:69323381-69324382	CTTN	enh_target	0.193806	1.2672
chr11:69323381-69324382	DHCR7	enh_target	0.216337	-1.22772
chr11:69323381-69324382	FADD	enh_target	0.204795	1.28945
chr11:69323381-69324382	FAM86C2P	enh_target	0.902355	0.113285
chr11:69323381-69324382	GAL	enh_target	0.650896	-0.523833
chr11:69323381-69324382	GSTP1	enh_target	0.800564	0.733943
chr11:69323381-69324382	IGHMBP2	enh_target	0.982455	0.018625
chr11:69323381-69324382	LRP5	enh_target	0.338406	0.828652
chr11:69323381-69324382	MRPL21	enh_target	0.545783	1.07041
chr11:69323381-69324382	MTL5	enh_target	0.230651	1.40913
chr11:69323381-69324382	MYEOV	enh_target	0.396439	0.813934
chr11:69323381-69324382	NADSYN1	enh_target	0.471133	0.6618
chr11:69323381-69324382	NDUFS8	enh_target	0.837185	-0.310857
chr11:69323381-69324382	NDUFV1	enh_target	0.194429	-1.50146
chr11:69323381-69324382	NUDT8	enh_target	0.67718	0.429995
chr11:69323381-69324382	ORAOV1	enh_target	0.608556	0.493033
chr11:69323381-69324382	PPFIA1	enh_target	0.392054	0.698988
chr11:69323381-69324382	PPP6R3	enh_target	0.915118	-0.128632
chr11:69323381-69324382	RP11-660L16.2	enh_target	0.479312	0.752873
chr11:69323381-69324382	RP11-802E16.3	enh_target	0.867956	-0.146638
chr11:69323381-69324382	RP5-903G2.2	enh_target	0.138574	1.32614
chr11:69323381-69324382	RPL37P2	enh_target	0.151316	1.25543
chr11:69323381-69324382	SHANK2	enh_target	0.696722	0.324488
chr11:69323381-69324382	SUV420H1	enh_target	0.593654	0.439587
chr11:69323381-69324382	TCIRG1	enh_target	0.568759	0.49768
chr11:69323381-69324382	TPCN2	enh_target	0.44124	-0.694283
chr11:69323381-69324382	UNC93B1	enh_target	0.708142	0.344542
chr11:69323381-69324382	ALDH3B1	enh_target	0.771409	-0.260646
chr11:69323381-69324382	ANO10	enh_target	0.411474	-0.699412
chr11:69323381-69324382	AP000487.5	enh_target	0.880143	-0.134583
chr11:69323381-69324382	C11orf24	enh_target	0.798202	0.608185
chr11:69323381-69324382	CCND1	enh_target	0.807927	-0.245892
chr11:69323381-69324382	CHKA	enh_target	0.958902	0.0439796
chr11:69323381-69324382	CPT1A	enh_target	0.267836	-0.962047
chr11:69323381-69324382	CTTN	enh_target	0.193806	1.2672
chr11:69323381-69324382	DHCR7	enh_target	0.216337	-1.22772
chr11:69323381-69324382	FADD	enh_target	0.204795	1.28945
chr11:69323381-69324382	FAM86C2P	enh_target	0.902355	0.113285
chr11:69323381-69324382	GAL	enh_target	0.650896	-0.523833
chr11:69323381-69324382	GSTP1	enh_target	0.800564	0.733943
chr11:69323381-69324382	IGHMBP2	enh_target	0.982455	0.018625
chr11:69323381-69324382	LRP5	enh_target	0.338406	0.828652
chr11:69323381-69324382	MRPL21	enh_target	0.545783	1.07041
chr11:69323381-69324382	MTL5	enh_target	0.230651	1.40913
chr11:69323381-69324382	MYEOV	enh_target	0.396439	0.813934
chr11:69323381-69324382	NADSYN1	enh_target	0.471133	0.6618
chr11:69323381-69324382	NDUFS8	enh_target	0.837185	-0.310857
chr11:69323381-69324382	NDUFV1	enh_target	0.194429	-1.50146
chr11:69323381-69324382	NUDT8	enh_target	0.67718	0.429995
chr11:69323381-69324382	ORAOV1	enh_target	0.608556	0.493033
chr11:69323381-69324382	PPFIA1	enh_target	0.392054	0.698988
chr11:69323381-69324382	PPP6R3	enh_target	0.915118	-0.128632
chr11:69323381-69324382	RP11-660L16.2	enh_target	0.479312	0.752873
chr11:69323381-69324382	RP11-802E16.3	enh_target	0.867956	-0.146638
chr11:69323381-69324382	RP5-903G2.2	enh_target	0.138574	1.32614
chr11:69323381-69324382	RPL37P2	enh_target	0.151316	1.25543
chr11:69323381-69324382	SHANK2	enh_target	0.696722	0.324488
chr11:69323381-69324382	SUV420H1	enh_target	0.593654	0.439587
chr11:69323381-69324382	TCIRG1	enh_target	0.568759	0.49768
chr11:69323381-69324382	TPCN2	enh_target	0.44124	-0.694283
chr11:69323381-69324382	UNC93B1	enh_target	0.708142	0.344542
chr11:69327629-69328630	ALDH3B1	enh_target	0.100847	-1.48948
chr11:69327629-69328630	ANO10	enh_target	0.760501	0.258059
chr11:69327629-69328630	AP000487.5	enh_target	0.651843	-0.398935
chr11:69327629-69328630	C11orf24	enh_target	0.954997	0.216081
chr11:69327629-69328630	CCND1	enh_target	0.0459065	-2.16029
chr11:69327629-69328630	CHKA	enh_target	0.0719281	1.50512
chr11:69327629-69328630	CPT1A	enh_target	0.437639	-0.66856
chr11:69327629-69328630	CTTN	enh_target	0.5872	-0.593268
chr11:69327629-69328630	DHCR7	enh_target	0.496337	-0.746683
chr11:69327629-69328630	FADD	enh_target	0.710876	-0.413075
chr11:69327629-69328630	FAM86C2P	enh_target	0.0916382	1.54034
chr11:69327629-69328630	GAL	enh_target	0.158869	1.63475
chr11:69327629-69328630	GSTP1	enh_target	0.103334	2.63765
chr11:69327629-69328630	IGHMBP2	enh_target	0.784669	-0.227444
chr11:69327629-69328630	LRP5	enh_target	0.185988	-1.15194
chr11:69327629-69328630	MRPL21	enh_target	0.158841	-2.21208
chr11:69327629-69328630	MTL5	enh_target	0.516073	0.814938
chr11:69327629-69328630	MYEOV	enh_target	0.555651	-0.545565
chr11:69327629-69328630	NADSYN1	enh_target	0.909359	0.105937
chr11:69327629-69328630	NDUFS8	enh_target	0.953205	0.0953765
chr11:69327629-69328630	NDUFV1	enh_target	0.659341	0.589652
chr11:69327629-69328630	NUDT8	enh_target	0.0275947	2.20991
chr11:69327629-69328630	ORAOV1	enh_target	0.240759	1.1531
chr11:69327629-69328630	PPFIA1	enh_target	0.618654	-0.430884
chr11:69327629-69328630	PPP6R3	enh_target	0.260418	-1.30931
chr11:69327629-69328630	RP11-660L16.2	enh_target	0.872088	-0.185821
chr11:69327629-69328630	RP11-802E16.3	enh_target	0.0392726	1.78707
chr11:69327629-69328630	RP5-903G2.2	enh_target	0.03996	1.83194
chr11:69327629-69328630	RPL37P2	enh_target	0.374625	0.75819
chr11:69327629-69328630	SHANK2	enh_target	0.534306	-0.517714
chr11:69327629-69328630	SUV420H1	enh_target	0.113908	-1.355
chr11:69327629-69328630	TCIRG1	enh_target	0.269531	0.95882
chr11:69327629-69328630	TPCN2	enh_target	0.990705	-0.010739
chr11:69327629-69328630	UNC93B1	enh_target	0.543591	-0.557815
chr11:69327629-69328630	ALDH3B1	enh_target	0.100847	-1.48948
chr11:69327629-69328630	ANO10	enh_target	0.760501	0.258059
chr11:69327629-69328630	AP000487.5	enh_target	0.651843	-0.398935
chr11:69327629-69328630	C11orf24	enh_target	0.954997	0.216081
chr11:69327629-69328630	CCND1	enh_target	0.0459065	-2.16029
chr11:69327629-69328630	CHKA	enh_target	0.0719281	1.50512
chr11:69327629-69328630	CPT1A	enh_target	0.437639	-0.66856
chr11:69327629-69328630	CTTN	enh_target	0.5872	-0.593268
chr11:69327629-69328630	DHCR7	enh_target	0.496337	-0.746683
chr11:69327629-69328630	FADD	enh_target	0.710876	-0.413075
chr11:69327629-69328630	FAM86C2P	enh_target	0.0916382	1.54034
chr11:69327629-69328630	GAL	enh_target	0.158869	1.63475
chr11:69327629-69328630	GSTP1	enh_target	0.103334	2.63765
chr11:69327629-69328630	IGHMBP2	enh_target	0.784669	-0.227444
chr11:69327629-69328630	LRP5	enh_target	0.185988	-1.15194
chr11:69327629-69328630	MRPL21	enh_target	0.158841	-2.21208
chr11:69327629-69328630	MTL5	enh_target	0.516073	0.814938
chr11:69327629-69328630	MYEOV	enh_target	0.555651	-0.545565
chr11:69327629-69328630	NADSYN1	enh_target	0.909359	0.105937
chr11:69327629-69328630	NDUFS8	enh_target	0.953205	0.0953765
chr11:69327629-69328630	NDUFV1	enh_target	0.659341	0.589652
chr11:69327629-69328630	NUDT8	enh_target	0.0275947	2.20991
chr11:69327629-69328630	ORAOV1	enh_target	0.240759	1.1531
chr11:69327629-69328630	PPFIA1	enh_target	0.618654	-0.430884
chr11:69327629-69328630	PPP6R3	enh_target	0.260418	-1.30931
chr11:69327629-69328630	RP11-660L16.2	enh_target	0.872088	-0.185821
chr11:69327629-69328630	RP11-802E16.3	enh_target	0.0392726	1.78707
chr11:69327629-69328630	RP5-903G2.2	enh_target	0.03996	1.83194
chr11:69327629-69328630	RPL37P2	enh_target	0.374625	0.75819
chr11:69327629-69328630	SHANK2	enh_target	0.534306	-0.517714
chr11:69327629-69328630	SUV420H1	enh_target	0.113908	-1.355
chr11:69327629-69328630	TCIRG1	enh_target	0.269531	0.95882
chr11:69327629-69328630	TPCN2	enh_target	0.990705	-0.010739
chr11:69327629-69328630	UNC93B1	enh_target	0.543591	-0.557815
chr11:69329002-69330284	ALDH3B1	enh_target	0.360829	0.8436
chr11:69329002-69330284	ANO10	enh_target	0.000409355	-3.24471
chr11:69329002-69330284	AP000487.5	enh_target	0.417709	-0.733115
chr11:69329002-69330284	C11orf24	enh_target	0.921678	0.222094
chr11:69329002-69330284	CCND1	enh_target	0.575356	-0.601388
chr11:69329002-69330284	CHKA	enh_target	0.388611	-0.749236
chr11:69329002-69330284	CPT1A	enh_target	0.986254	-0.0150551
chr11:69329002-69330284	CTTN	enh_target	0.999743	-0.00032031
chr11:69329002-69330284	DHCR7	enh_target	0.436829	-0.783244
chr11:69329002-69330284	FADD	enh_target	0.445679	0.788395
chr11:69329002-69330284	FAM86C2P	enh_target	0.752546	-0.285618
chr11:69329002-69330284	GAL	enh_target	0.854455	0.203639
chr11:69329002-69330284	GSTP1	enh_target	0.450491	1.3368
chr11:69329002-69330284	IGHMBP2	enh_target	0.677585	-0.346684
chr11:69329002-69330284	LRP5	enh_target	0.00593976	-2.51217
chr11:69329002-69330284	MRPL21	enh_target	0.76024	0.552222
chr11:69329002-69330284	MTL5	enh_target	0.230958	1.33382
chr11:69329002-69330284	MYEOV	enh_target	0.692909	0.376556
chr11:69329002-69330284	NADSYN1	enh_target	0.691475	0.366057
chr11:69329002-69330284	NDUFS8	enh_target	0.223886	1.50972
chr11:69329002-69330284	NDUFV1	enh_target	0.356989	1.02825
chr11:69329002-69330284	NUDT8	enh_target	0.711323	0.360757
chr11:69329002-69330284	ORAOV1	enh_target	0.273247	1.01784
chr11:69329002-69330284	PPFIA1	enh_target	0.852668	0.157745
chr11:69329002-69330284	PPP6R3	enh_target	0.987469	-0.0177748
chr11:69329002-69330284	RP11-660L16.2	enh_target	0.367274	0.972348
chr11:69329002-69330284	RP11-802E16.3	enh_target	0.803869	-0.22168
chr11:69329002-69330284	RP5-903G2.2	enh_target	0.238993	1.07189
chr11:69329002-69330284	RPL37P2	enh_target	0.361049	0.79525
chr11:69329002-69330284	SHANK2	enh_target	0.346653	-0.80658
chr11:69329002-69330284	SUV420H1	enh_target	0.432681	0.662909
chr11:69329002-69330284	TCIRG1	enh_target	0.712158	0.320736
chr11:69329002-69330284	TPCN2	enh_target	0.217352	-1.13062
chr11:69329002-69330284	UNC93B1	enh_target	0.877349	0.139407
chr11:69329002-69330284	ALDH3B1	enh_target	0.360829	0.8436
chr11:69329002-69330284	ANO10	enh_target	0.000409355	-3.24471
chr11:69329002-69330284	AP000487.5	enh_target	0.417709	-0.733115
chr11:69329002-69330284	C11orf24	enh_target	0.921678	0.222094
chr11:69329002-69330284	CCND1	enh_target	0.575356	-0.601388
chr11:69329002-69330284	CHKA	enh_target	0.388611	-0.749236
chr11:69329002-69330284	CPT1A	enh_target	0.986254	-0.0150551
chr11:69329002-69330284	CTTN	enh_target	0.999743	-0.00032031
chr11:69329002-69330284	DHCR7	enh_target	0.436829	-0.783244
chr11:69329002-69330284	FADD	enh_target	0.445679	0.788395
chr11:69329002-69330284	FAM86C2P	enh_target	0.752546	-0.285618
chr11:69329002-69330284	GAL	enh_target	0.854455	0.203639
chr11:69329002-69330284	GSTP1	enh_target	0.450491	1.3368
chr11:69329002-69330284	IGHMBP2	enh_target	0.677585	-0.346684
chr11:69329002-69330284	LRP5	enh_target	0.00593976	-2.51217
chr11:69329002-69330284	MRPL21	enh_target	0.76024	0.552222
chr11:69329002-69330284	MTL5	enh_target	0.230958	1.33382
chr11:69329002-69330284	MYEOV	enh_target	0.692909	0.376556
chr11:69329002-69330284	NADSYN1	enh_target	0.691475	0.366057
chr11:69329002-69330284	NDUFS8	enh_target	0.223886	1.50972
chr11:69329002-69330284	NDUFV1	enh_target	0.356989	1.02825
chr11:69329002-69330284	NUDT8	enh_target	0.711323	0.360757
chr11:69329002-69330284	ORAOV1	enh_target	0.273247	1.01784
chr11:69329002-69330284	PPFIA1	enh_target	0.852668	0.157745
chr11:69329002-69330284	PPP6R3	enh_target	0.987469	-0.0177748
chr11:69329002-69330284	RP11-660L16.2	enh_target	0.367274	0.972348
chr11:69329002-69330284	RP11-802E16.3	enh_target	0.803869	-0.22168
chr11:69329002-69330284	RP5-903G2.2	enh_target	0.238993	1.07189
chr11:69329002-69330284	RPL37P2	enh_target	0.361049	0.79525
chr11:69329002-69330284	SHANK2	enh_target	0.346653	-0.80658
chr11:69329002-69330284	SUV420H1	enh_target	0.432681	0.662909
chr11:69329002-69330284	TCIRG1	enh_target	0.712158	0.320736
chr11:69329002-69330284	TPCN2	enh_target	0.217352	-1.13062
chr11:69329002-69330284	UNC93B1	enh_target	0.877349	0.139407
chr11:69331629-69334015	ALDH3B1	enh_target	0.578487	-0.460501
chr11:69331629-69334015	ANO10	enh_target	0.126836	-1.24328
chr11:69331629-69334015	AP000487.5	enh_target	0.967907	0.0330589
chr11:69331629-69334015	C11orf24	enh_target	0.695686	-0.984948
chr11:69331629-69334015	CCND1	enh_target	0.301016	-1.40998
chr11:69331629-69334015	CHKA	enh_target	0.646998	-0.405082
chr11:69331629-69334015	CPT1A	enh_target	0.245529	-0.964281
chr11:69331629-69334015	CTTN	enh_target	0.462066	0.906787
chr11:69331629-69334015	DHCR7	enh_target	0.645502	0.494542
chr11:69331629-69334015	FADD	enh_target	0.531469	-0.625045
chr11:69331629-69334015	FAM86C2P	enh_target	0.816871	0.21572
chr11:69331629-69334015	GAL	enh_target	0.619721	-0.726176
chr11:69331629-69334015	GSTP1	enh_target	0.1942	2.24785
chr11:69331629-69334015	IGHMBP2	enh_target	0.185351	-1.11138
chr11:69331629-69334015	LRP5	enh_target	0.564248	-0.488214
chr11:69331629-69334015	MRPL21	enh_target	0.87016	0.653929
chr11:69331629-69334015	MTL5	enh_target	0.663487	-0.490354
chr11:69331629-69334015	MYEOV	enh_target	0.244662	1.05839
chr11:69331629-69334015	NADSYN1	enh_target	0.217854	1.10381
chr11:69331629-69334015	NDUFS8	enh_target	0.103998	2.06579
chr11:69331629-69334015	NDUFV1	enh_target	0.318246	1.26224
chr11:69331629-69334015	NUDT8	enh_target	0.0161712	2.18823
chr11:69331629-69334015	ORAOV1	enh_target	0.486794	0.68901
chr11:69331629-69334015	PPFIA1	enh_target	0.125495	-1.3586
chr11:69331629-69334015	PPP6R3	enh_target	0.18255	-1.52772
chr11:69331629-69334015	RP11-660L16.2	enh_target	0.470141	0.765669
chr11:69331629-69334015	RP11-802E16.3	enh_target	0.264878	-0.891714
chr11:69331629-69334015	RP5-903G2.2	enh_target	0.176269	1.18384
chr11:69331629-69334015	RPL37P2	enh_target	0.667825	0.346001
chr11:69331629-69334015	SHANK2	enh_target	0.430712	-0.671062
chr11:69331629-69334015	SUV420H1	enh_target	0.329066	-0.852985
chr11:69331629-69334015	TCIRG1	enh_target	0.70713	-0.304847
chr11:69331629-69334015	TPCN2	enh_target	0.422871	-0.710908
chr11:69331629-69334015	UNC93B1	enh_target	0.0577289	-1.60516
chr11:69331629-69334015	ALDH3B1	enh_target	0.578487	-0.460501
chr11:69331629-69334015	ANO10	enh_target	0.126836	-1.24328
chr11:69331629-69334015	AP000487.5	enh_target	0.967907	0.0330589
chr11:69331629-69334015	C11orf24	enh_target	0.695686	-0.984948
chr11:69331629-69334015	CCND1	enh_target	0.301016	-1.40998
chr11:69331629-69334015	CHKA	enh_target	0.646998	-0.405082
chr11:69331629-69334015	CPT1A	enh_target	0.245529	-0.964281
chr11:69331629-69334015	CTTN	enh_target	0.462066	0.906787
chr11:69331629-69334015	DHCR7	enh_target	0.645502	0.494542
chr11:69331629-69334015	FADD	enh_target	0.531469	-0.625045
chr11:69331629-69334015	FAM86C2P	enh_target	0.816871	0.21572
chr11:69331629-69334015	GAL	enh_target	0.619721	-0.726176
chr11:69331629-69334015	GSTP1	enh_target	0.1942	2.24785
chr11:69331629-69334015	IGHMBP2	enh_target	0.185351	-1.11138
chr11:69331629-69334015	LRP5	enh_target	0.564248	-0.488214
chr11:69331629-69334015	MRPL21	enh_target	0.87016	0.653929
chr11:69331629-69334015	MTL5	enh_target	0.663487	-0.490354
chr11:69331629-69334015	MYEOV	enh_target	0.244662	1.05839
chr11:69331629-69334015	NADSYN1	enh_target	0.217854	1.10381
chr11:69331629-69334015	NDUFS8	enh_target	0.103998	2.06579
chr11:69331629-69334015	NDUFV1	enh_target	0.318246	1.26224
chr11:69331629-69334015	NUDT8	enh_target	0.0161712	2.18823
chr11:69331629-69334015	ORAOV1	enh_target	0.486794	0.68901
chr11:69331629-69334015	PPFIA1	enh_target	0.125495	-1.3586
chr11:69331629-69334015	PPP6R3	enh_target	0.18255	-1.52772
chr11:69331629-69334015	RP11-660L16.2	enh_target	0.470141	0.765669
chr11:69331629-69334015	RP11-802E16.3	enh_target	0.264878	-0.891714
chr11:69331629-69334015	RP5-903G2.2	enh_target	0.176269	1.18384
chr11:69331629-69334015	RPL37P2	enh_target	0.667825	0.346001
chr11:69331629-69334015	SHANK2	enh_target	0.430712	-0.671062
chr11:69331629-69334015	SUV420H1	enh_target	0.329066	-0.852985
chr11:69331629-69334015	TCIRG1	enh_target	0.70713	-0.304847
chr11:69331629-69334015	TPCN2	enh_target	0.422871	-0.710908
chr11:69331629-69334015	UNC93B1	enh_target	0.0577289	-1.60516
chr12:14405013-14406856	APOLD1	enh_target	0.581212	0.469399
chr12:14405013-14406856	ARHGDIB	enh_target	0.228154	2.00599
chr12:14405013-14406856	ATF7IP	enh_target	0.118396	-1.3952
chr12:14405013-14406856	C12orf60	enh_target	0.571896	-0.482783
chr12:14405013-14406856	CDKN1B	enh_target	0.962298	0.0442932
chr12:14405013-14406856	CREBL2	enh_target	0.913999	0.109481
chr12:14405013-14406856	DDX47	enh_target	0.96149	-0.0461885
chr12:14405013-14406856	DERA	enh_target	0.86766	0.4778
chr12:14405013-14406856	DUSP16	enh_target	0.332471	-0.797156
chr12:14405013-14406856	EMP1	enh_target	0.490645	-0.725233
chr12:14405013-14406856	EPS8	enh_target	0.852126	-0.198763
chr12:14405013-14406856	GPR19	enh_target	0.865308	-0.183913
chr12:14405013-14406856	GPRC5A	enh_target	0.982552	-0.0484422
chr12:14405013-14406856	H2AFJ	enh_target	0.56466	1.85337
chr12:14405013-14406856	HEBP1	enh_target	0.790078	0.550274
chr12:14405013-14406856	HIST4H4	enh_target	0.922121	-0.090963
chr12:14405013-14406856	KIAA1467	enh_target	0.6197	-0.421837
chr12:14405013-14406856	LOH12CR1	enh_target	0.244085	1.43491
chr12:14405013-14406856	LOH12CR2	enh_target	0.704806	0.306664
chr12:14405013-14406856	LRP6	enh_target	0.235127	-1.04994
chr12:14405013-14406856	MANSC1	enh_target	0.303129	-0.956359
chr12:14405013-14406856	RP11-392P7.6	enh_target	0.0724275	1.82448
chr12:14405013-14406856	RPL13AP20	enh_target	0.0355144	1.89834
chr12:14405013-14406856	STRAP	enh_target	0.542039	1.56619
chr12:14405013-14406856	WBP11	enh_target	0.411719	-1.05574
chr12:14405013-14406856	APOLD1	enh_target	0.581212	0.469399
chr12:14405013-14406856	ARHGDIB	enh_target	0.228154	2.00599
chr12:14405013-14406856	ATF7IP	enh_target	0.118396	-1.3952
chr12:14405013-14406856	C12orf60	enh_target	0.571896	-0.482783
chr12:14405013-14406856	CDKN1B	enh_target	0.962298	0.0442932
chr12:14405013-14406856	CREBL2	enh_target	0.913999	0.109481
chr12:14405013-14406856	DDX47	enh_target	0.96149	-0.0461885
chr12:14405013-14406856	DERA	enh_target	0.86766	0.4778
chr12:14405013-14406856	DUSP16	enh_target	0.332471	-0.797156
chr12:14405013-14406856	EMP1	enh_target	0.490645	-0.725233
chr12:14405013-14406856	EPS8	enh_target	0.852126	-0.198763
chr12:14405013-14406856	GPR19	enh_target	0.865308	-0.183913
chr12:14405013-14406856	GPRC5A	enh_target	0.982552	-0.0484422
chr12:14405013-14406856	H2AFJ	enh_target	0.56466	1.85337
chr12:14405013-14406856	HEBP1	enh_target	0.790078	0.550274
chr12:14405013-14406856	HIST4H4	enh_target	0.922121	-0.090963
chr12:14405013-14406856	KIAA1467	enh_target	0.6197	-0.421837
chr12:14405013-14406856	LOH12CR1	enh_target	0.244085	1.43491
chr12:14405013-14406856	LOH12CR2	enh_target	0.704806	0.306664
chr12:14405013-14406856	LRP6	enh_target	0.235127	-1.04994
chr12:14405013-14406856	MANSC1	enh_target	0.303129	-0.956359
chr12:14405013-14406856	RP11-392P7.6	enh_target	0.0724275	1.82448
chr12:14405013-14406856	RPL13AP20	enh_target	0.0355144	1.89834
chr12:14405013-14406856	STRAP	enh_target	0.542039	1.56619
chr12:14405013-14406856	WBP11	enh_target	0.411719	-1.05574
chr12:14408053-14409198	APOLD1	enh_target	0.816099	-0.199454
chr12:14408053-14409198	ARHGDIB	enh_target	0.279993	1.46034
chr12:14408053-14409198	ATF7IP	enh_target	0.0697186	-1.65939
chr12:14408053-14409198	C12orf60	enh_target	0.397602	0.749131
chr12:14408053-14409198	CDKN1B	enh_target	0.381684	0.845094
chr12:14408053-14409198	CREBL2	enh_target	0.40925	-0.905358
chr12:14408053-14409198	DDX47	enh_target	0.763496	-0.298539
chr12:14408053-14409198	DERA	enh_target	0.966116	0.205927
chr12:14408053-14409198	DUSP16	enh_target	0.101759	-1.40389
chr12:14408053-14409198	EMP1	enh_target	0.451424	0.866191
chr12:14408053-14409198	EPS8	enh_target	0.923059	0.117491
chr12:14408053-14409198	GPR19	enh_target	0.554446	0.66311
chr12:14408053-14409198	GPRC5A	enh_target	0.261193	1.86868
chr12:14408053-14409198	H2AFJ	enh_target	0.745255	1.3508
chr12:14408053-14409198	HEBP1	enh_target	0.916039	0.323146
chr12:14408053-14409198	HIST4H4	enh_target	0.629011	-0.424094
chr12:14408053-14409198	KIAA1467	enh_target	0.734297	-0.340328
chr12:14408053-14409198	LOH12CR1	enh_target	0.803573	-0.411452
chr12:14408053-14409198	LOH12CR2	enh_target	0.890203	0.11862
chr12:14408053-14409198	LRP6	enh_target	0.770556	0.288933
chr12:14408053-14409198	MANSC1	enh_target	0.0793764	1.68338
chr12:14408053-14409198	RP11-392P7.6	enh_target	0.182967	1.51819
chr12:14408053-14409198	RPL13AP20	enh_target	0.421842	-0.717382
chr12:14408053-14409198	STRAP	enh_target	0.6004	1.89464
chr12:14408053-14409198	WBP11	enh_target	0.709291	0.697832
chr12:14408053-14409198	APOLD1	enh_target	0.816099	-0.199454
chr12:14408053-14409198	ARHGDIB	enh_target	0.279993	1.46034
chr12:14408053-14409198	ATF7IP	enh_target	0.0697186	-1.65939
chr12:14408053-14409198	C12orf60	enh_target	0.397602	0.749131
chr12:14408053-14409198	CDKN1B	enh_target	0.381684	0.845094
chr12:14408053-14409198	CREBL2	enh_target	0.40925	-0.905358
chr12:14408053-14409198	DDX47	enh_target	0.763496	-0.298539
chr12:14408053-14409198	DERA	enh_target	0.966116	0.205927
chr12:14408053-14409198	DUSP16	enh_target	0.101759	-1.40389
chr12:14408053-14409198	EMP1	enh_target	0.451424	0.866191
chr12:14408053-14409198	EPS8	enh_target	0.923059	0.117491
chr12:14408053-14409198	GPR19	enh_target	0.554446	0.66311
chr12:14408053-14409198	GPRC5A	enh_target	0.261193	1.86868
chr12:14408053-14409198	H2AFJ	enh_target	0.745255	1.3508
chr12:14408053-14409198	HEBP1	enh_target	0.916039	0.323146
chr12:14408053-14409198	HIST4H4	enh_target	0.629011	-0.424094
chr12:14408053-14409198	KIAA1467	enh_target	0.734297	-0.340328
chr12:14408053-14409198	LOH12CR1	enh_target	0.803573	-0.411452
chr12:14408053-14409198	LOH12CR2	enh_target	0.890203	0.11862
chr12:14408053-14409198	LRP6	enh_target	0.770556	0.288933
chr12:14408053-14409198	MANSC1	enh_target	0.0793764	1.68338
chr12:14408053-14409198	RP11-392P7.6	enh_target	0.182967	1.51819
chr12:14408053-14409198	RPL13AP20	enh_target	0.421842	-0.717382
chr12:14408053-14409198	STRAP	enh_target	0.6004	1.89464
chr12:14408053-14409198	WBP11	enh_target	0.709291	0.697832
chr12:14409798-14411134	APOLD1	enh_target	0.535242	-0.523463
chr12:14409798-14411134	ARHGDIB	enh_target	0.42957	-1.09509
chr12:14409798-14411134	ATF7IP	enh_target	0.0018465	-2.91957
chr12:14409798-14411134	C12orf60	enh_target	0.161529	-1.17583
chr12:14409798-14411134	CDKN1B	enh_target	0.243548	-1.14932
chr12:14409798-14411134	CREBL2	enh_target	0.658627	-0.485386
chr12:14409798-14411134	DDX47	enh_target	0.576227	0.549697
chr12:14409798-14411134	DERA	enh_target	0.839197	0.732708
chr12:14409798-14411134	DUSP16	enh_target	0.789038	-0.224195
chr12:14409798-14411134	EMP1	enh_target	0.356127	-1.03597
chr12:14409798-14411134	EPS8	enh_target	0.0325226	-2.16621
chr12:14409798-14411134	GPR19	enh_target	0.801884	0.280257
chr12:14409798-14411134	GPRC5A	enh_target	0.739717	-0.915242
chr12:14409798-14411134	H2AFJ	enh_target	0.994999	0.0992926
chr12:14409798-14411134	HEBP1	enh_target	0.680558	1.05977
chr12:14409798-14411134	HIST4H4	enh_target	0.230955	-1.04838
chr12:14409798-14411134	KIAA1467	enh_target	0.657152	0.402099
chr12:14409798-14411134	LOH12CR1	enh_target	0.903097	-0.188111
chr12:14409798-14411134	LOH12CR2	enh_target	0.897234	-0.107646
chr12:14409798-14411134	LRP6	enh_target	0.282976	-0.992405
chr12:14409798-14411134	MANSC1	enh_target	0.424052	-0.730738
chr12:14409798-14411134	RP11-392P7.6	enh_target	0.373246	0.986466
chr12:14409798-14411134	RPL13AP20	enh_target	0.0231064	-1.96098
chr12:14409798-14411134	STRAP	enh_target	0.930292	0.86853
chr12:14409798-14411134	WBP11	enh_target	0.433651	-1.39534
chr12:14409798-14411134	APOLD1	enh_target	0.535242	-0.523463
chr12:14409798-14411134	ARHGDIB	enh_target	0.42957	-1.09509
chr12:14409798-14411134	ATF7IP	enh_target	0.0018465	-2.91957
chr12:14409798-14411134	C12orf60	enh_target	0.161529	-1.17583
chr12:14409798-14411134	CDKN1B	enh_target	0.243548	-1.14932
chr12:14409798-14411134	CREBL2	enh_target	0.658627	-0.485386
chr12:14409798-14411134	DDX47	enh_target	0.576227	0.549697
chr12:14409798-14411134	DERA	enh_target	0.839197	0.732708
chr12:14409798-14411134	DUSP16	enh_target	0.789038	-0.224195
chr12:14409798-14411134	EMP1	enh_target	0.356127	-1.03597
chr12:14409798-14411134	EPS8	enh_target	0.0325226	-2.16621
chr12:14409798-14411134	GPR19	enh_target	0.801884	0.280257
chr12:14409798-14411134	GPRC5A	enh_target	0.739717	-0.915242
chr12:14409798-14411134	H2AFJ	enh_target	0.994999	0.0992926
chr12:14409798-14411134	HEBP1	enh_target	0.680558	1.05977
chr12:14409798-14411134	HIST4H4	enh_target	0.230955	-1.04838
chr12:14409798-14411134	KIAA1467	enh_target	0.657152	0.402099
chr12:14409798-14411134	LOH12CR1	enh_target	0.903097	-0.188111
chr12:14409798-14411134	LOH12CR2	enh_target	0.897234	-0.107646
chr12:14409798-14411134	LRP6	enh_target	0.282976	-0.992405
chr12:14409798-14411134	MANSC1	enh_target	0.424052	-0.730738
chr12:14409798-14411134	RP11-392P7.6	enh_target	0.373246	0.986466
chr12:14409798-14411134	RPL13AP20	enh_target	0.0231064	-1.96098
chr12:14409798-14411134	STRAP	enh_target	0.930292	0.86853
chr12:14409798-14411134	WBP11	enh_target	0.433651	-1.39534
chr12:14411878-14413306	APOLD1	enh_target	0.004995	2.36811
chr12:14411878-14413306	ARHGDIB	enh_target	0.0248781	2.48613
chr12:14411878-14413306	ATF7IP	enh_target	0.0485036	-1.68541
chr12:14411878-14413306	C12orf60	enh_target	0.966214	-0.0357915
chr12:14411878-14413306	CDKN1B	enh_target	0.883696	0.132555
chr12:14411878-14413306	CREBL2	enh_target	0.656863	0.455183
chr12:14411878-14413306	DDX47	enh_target	0.668577	-0.407643
chr12:14411878-14413306	DERA	enh_target	0.946048	0.211685
chr12:14411878-14413306	DUSP16	enh_target	0.139746	-1.20133
chr12:14411878-14413306	EMP1	enh_target	0.498797	-0.672133
chr12:14411878-14413306	EPS8	enh_target	0.0917679	-1.61939
chr12:14411878-14413306	GPR19	enh_target	0.904328	-0.128473
chr12:14411878-14413306	GPRC5A	enh_target	0.618557	-0.898659
chr12:14411878-14413306	H2AFJ	enh_target	0.910538	0.487548
chr12:14411878-14413306	HEBP1	enh_target	0.787572	0.548827
chr12:14411878-14413306	HIST4H4	enh_target	0.494691	-0.616412
chr12:14411878-14413306	KIAA1467	enh_target	0.90789	0.102223
chr12:14411878-14413306	LOH12CR1	enh_target	0.667048	0.582341
chr12:14411878-14413306	LOH12CR2	enh_target	0.254415	-0.923111
chr12:14411878-14413306	LRP6	enh_target	0.322092	-0.895325
chr12:14411878-14413306	MANSC1	enh_target	0.149181	1.31612
chr12:14411878-14413306	RP11-392P7.6	enh_target	0.989708	-0.0138638
chr12:14411878-14413306	RPL13AP20	enh_target	0.197853	1.10738
chr12:14411878-14413306	STRAP	enh_target	0.89608	0.754921
chr12:14411878-14413306	WBP11	enh_target	0.986463	0.0255732
chr12:14411878-14413306	APOLD1	enh_target	0.00499501	2.36811
chr12:14411878-14413306	ARHGDIB	enh_target	0.0248781	2.48613
chr12:14411878-14413306	ATF7IP	enh_target	0.0485036	-1.68541
chr12:14411878-14413306	C12orf60	enh_target	0.966214	-0.0357915
chr12:14411878-14413306	CDKN1B	enh_target	0.883696	0.132555
chr12:14411878-14413306	CREBL2	enh_target	0.656863	0.455183
chr12:14411878-14413306	DDX47	enh_target	0.668577	-0.407643
chr12:14411878-14413306	DERA	enh_target	0.946048	0.211685
chr12:14411878-14413306	DUSP16	enh_target	0.139746	-1.20133
chr12:14411878-14413306	EMP1	enh_target	0.498797	-0.672133
chr12:14411878-14413306	EPS8	enh_target	0.0917679	-1.61939
chr12:14411878-14413306	GPR19	enh_target	0.904328	-0.128473
chr12:14411878-14413306	GPRC5A	enh_target	0.618557	-0.898659
chr12:14411878-14413306	H2AFJ	enh_target	0.910538	0.487548
chr12:14411878-14413306	HEBP1	enh_target	0.787572	0.548827
chr12:14411878-14413306	HIST4H4	enh_target	0.494691	-0.616412
chr12:14411878-14413306	KIAA1467	enh_target	0.90789	0.102223
chr12:14411878-14413306	LOH12CR1	enh_target	0.667048	0.582341
chr12:14411878-14413306	LOH12CR2	enh_target	0.254415	-0.923111
chr12:14411878-14413306	LRP6	enh_target	0.322092	-0.895325
chr12:14411878-14413306	MANSC1	enh_target	0.149181	1.31612
chr12:14411878-14413306	RP11-392P7.6	enh_target	0.989708	-0.0138638
chr12:14411878-14413306	RPL13AP20	enh_target	0.197853	1.10738
chr12:14411878-14413306	STRAP	enh_target	0.89608	0.754921
chr12:14411878-14413306	WBP11	enh_target	0.986463	0.0255732
chr12:14413430-14414431	APOLD1	enh_target	0.577423	-0.490475
chr12:14413430-14414431	ARHGDIB	enh_target	0.222567	1.64338
chr12:14413430-14414431	ATF7IP	enh_target	0.707593	-0.343537
chr12:14413430-14414431	C12orf60	enh_target	0.169431	1.21299
chr12:14413430-14414431	CDKN1B	enh_target	0.66016	-0.421679
chr12:14413430-14414431	CREBL2	enh_target	0.56109	-0.615658
chr12:14413430-14414431	DDX47	enh_target	0.513725	0.657186
chr12:14413430-14414431	DERA	enh_target	0.83766	0.708837
chr12:14413430-14414431	DUSP16	enh_target	0.796503	-0.220575
chr12:14413430-14414431	EMP1	enh_target	0.193047	1.36367
chr12:14413430-14414431	EPS8	enh_target	0.975394	-0.0338426
chr12:14413430-14414431	GPR19	enh_target	0.798074	0.299395
chr12:14413430-14414431	GPRC5A	enh_target	0.10496	-2.24312
chr12:14413430-14414431	H2AFJ	enh_target	0.978997	-0.150491
chr12:14413430-14414431	HEBP1	enh_target	0.724745	0.864151
chr12:14413430-14414431	HIST4H4	enh_target	0.440116	-0.682329
chr12:14413430-14414431	KIAA1467	enh_target	0.99175	0.010093
chr12:14413430-14414431	LOH12CR1	enh_target	0.159879	1.84702
chr12:14413430-14414431	LOH12CR2	enh_target	0.936827	0.0685971
chr12:14413430-14414431	LRP6	enh_target	0.832168	0.215028
chr12:14413430-14414431	MANSC1	enh_target	0.917083	-0.122194
chr12:14413430-14414431	RP11-392P7.6	enh_target	0.411809	0.987801
chr12:14413430-14414431	RPL13AP20	enh_target	0.669353	-0.387923
chr12:14413430-14414431	STRAP	enh_target	0.888636	1.01999
chr12:14413430-14414431	WBP11	enh_target	0.982924	-0.0371681
chr12:14413430-14414431	APOLD1	enh_target	0.577423	-0.490475
chr12:14413430-14414431	ARHGDIB	enh_target	0.222567	1.64338
chr12:14413430-14414431	ATF7IP	enh_target	0.707593	-0.343537
chr12:14413430-14414431	C12orf60	enh_target	0.169431	1.21299
chr12:14413430-14414431	CDKN1B	enh_target	0.66016	-0.421679
chr12:14413430-14414431	CREBL2	enh_target	0.56109	-0.615658
chr12:14413430-14414431	DDX47	enh_target	0.513725	0.657186
chr12:14413430-14414431	DERA	enh_target	0.83766	0.708837
chr12:14413430-14414431	DUSP16	enh_target	0.796503	-0.220575
chr12:14413430-14414431	EMP1	enh_target	0.193047	1.36367
chr12:14413430-14414431	EPS8	enh_target	0.975394	-0.0338426
chr12:14413430-14414431	GPR19	enh_target	0.798074	0.299395
chr12:14413430-14414431	GPRC5A	enh_target	0.10496	-2.24312
chr12:14413430-14414431	H2AFJ	enh_target	0.978997	-0.150491
chr12:14413430-14414431	HEBP1	enh_target	0.724745	0.864151
chr12:14413430-14414431	HIST4H4	enh_target	0.440116	-0.682329
chr12:14413430-14414431	KIAA1467	enh_target	0.99175	0.010093
chr12:14413430-14414431	LOH12CR1	enh_target	0.159879	1.84702
chr12:14413430-14414431	LOH12CR2	enh_target	0.936827	0.0685971
chr12:14413430-14414431	LRP6	enh_target	0.832168	0.215028
chr12:14413430-14414431	MANSC1	enh_target	0.917083	-0.122194
chr12:14413430-14414431	RP11-392P7.6	enh_target	0.411809	0.987801
chr12:14413430-14414431	RPL13AP20	enh_target	0.669353	-0.387923
chr12:14413430-14414431	STRAP	enh_target	0.888636	1.01999
chr12:14413430-14414431	WBP11	enh_target	0.982924	-0.0371681
chr12:14414881-14415882	APOLD1	enh_target	0.666981	-0.375847
chr12:14414881-14415882	ARHGDIB	enh_target	0.429588	-1.12686
chr12:14414881-14415882	ATF7IP	enh_target	0.472127	-0.663888
chr12:14414881-14415882	C12orf60	enh_target	0.339958	0.828274
chr12:14414881-14415882	CDKN1B	enh_target	0.450774	0.703361
chr12:14414881-14415882	CREBL2	enh_target	0.784654	-0.294239
chr12:14414881-14415882	DDX47	enh_target	0.33026	-0.975289
chr12:14414881-14415882	DERA	enh_target	0.986988	0.0656188
chr12:14414881-14415882	DUSP16	enh_target	0.352871	-0.823387
chr12:14414881-14415882	EMP1	enh_target	0.279436	1.14512
chr12:14414881-14415882	EPS8	enh_target	0.753247	0.366707
chr12:14414881-14415882	GPR19	enh_target	0.992865	0.0104406
chr12:14414881-14415882	GPRC5A	enh_target	0.55533	0.984439
chr12:14414881-14415882	H2AFJ	enh_target	0.602975	1.44754
chr12:14414881-14415882	HEBP1	enh_target	0.937809	0.227091
chr12:14414881-14415882	HIST4H4	enh_target	0.651559	-0.406512
chr12:14414881-14415882	KIAA1467	enh_target	0.400528	0.816177
chr12:14414881-14415882	LOH12CR1	enh_target	0.630393	-0.73978
chr12:14414881-14415882	LOH12CR2	enh_target	0.632948	0.416697
chr12:14414881-14415882	LRP6	enh_target	0.425051	0.715083
chr12:14414881-14415882	MANSC1	enh_target	0.398601	-0.847883
chr12:14414881-14415882	RP11-392P7.6	enh_target	0.618819	0.605175
chr12:14414881-14415882	RPL13AP20	enh_target	0.433233	-0.724145
chr12:14414881-14415882	STRAP	enh_target	0.803242	1.29988
chr12:14414881-14415882	WBP11	enh_target	0.935787	0.135525
chr12:14414881-14415882	APOLD1	enh_target	0.666981	-0.375847
chr12:14414881-14415882	ARHGDIB	enh_target	0.429588	-1.12686
chr12:14414881-14415882	ATF7IP	enh_target	0.472127	-0.663888
chr12:14414881-14415882	C12orf60	enh_target	0.339958	0.828274
chr12:14414881-14415882	CDKN1B	enh_target	0.450774	0.703361
chr12:14414881-14415882	CREBL2	enh_target	0.784654	-0.294239
chr12:14414881-14415882	DDX47	enh_target	0.33026	-0.975289
chr12:14414881-14415882	DERA	enh_target	0.986988	0.0656188
chr12:14414881-14415882	DUSP16	enh_target	0.352871	-0.823387
chr12:14414881-14415882	EMP1	enh_target	0.279436	1.14512
chr12:14414881-14415882	EPS8	enh_target	0.753247	0.366707
chr12:14414881-14415882	GPR19	enh_target	0.992865	0.0104406
chr12:14414881-14415882	GPRC5A	enh_target	0.55533	0.984439
chr12:14414881-14415882	H2AFJ	enh_target	0.602975	1.44754
chr12:14414881-14415882	HEBP1	enh_target	0.937809	0.227091
chr12:14414881-14415882	HIST4H4	enh_target	0.651559	-0.406512
chr12:14414881-14415882	KIAA1467	enh_target	0.400528	0.816177
chr12:14414881-14415882	LOH12CR1	enh_target	0.630393	-0.73978
chr12:14414881-14415882	LOH12CR2	enh_target	0.632948	0.416697
chr12:14414881-14415882	LRP6	enh_target	0.425051	0.715083
chr12:14414881-14415882	MANSC1	enh_target	0.398601	-0.847883
chr12:14414881-14415882	RP11-392P7.6	enh_target	0.618819	0.605175
chr12:14414881-14415882	RPL13AP20	enh_target	0.433233	-0.724145
chr12:14414881-14415882	STRAP	enh_target	0.803242	1.29988
chr12:14414881-14415882	WBP11	enh_target	0.935787	0.135525
chr12:14415998-14418314	APOLD1	enh_target	0.0767341	-1.42991
chr12:14415998-14418314	ARHGDIB	enh_target	0.457844	-0.925166
chr12:14415998-14418314	ATF7IP	enh_target	0.0525663	-1.6408
chr12:14415998-14418314	C12orf60	enh_target	0.319715	-0.770276
chr12:14415998-14418314	CDKN1B	enh_target	0.10568	-1.42417
chr12:14415998-14418314	CREBL2	enh_target	0.448686	-0.713224
chr12:14415998-14418314	DDX47	enh_target	0.154612	1.27026
chr12:14415998-14418314	DERA	enh_target	0.944056	-0.203405
chr12:14415998-14418314	DUSP16	enh_target	0.381183	-0.696967
chr12:14415998-14418314	EMP1	enh_target	0.672762	-0.433908
chr12:14415998-14418314	EPS8	enh_target	0.350155	-0.878188
chr12:14415998-14418314	GPR19	enh_target	0.245403	-1.09514
chr12:14415998-14418314	GPRC5A	enh_target	0.88847	-0.337403
chr12:14415998-14418314	H2AFJ	enh_target	0.986069	0.114515
chr12:14415998-14418314	HEBP1	enh_target	0.980595	-0.0653182
chr12:14415998-14418314	HIST4H4	enh_target	0.940473	0.065296
chr12:14415998-14418314	KIAA1467	enh_target	0.876767	0.133893
chr12:14415998-14418314	LOH12CR1	enh_target	0.938002	0.111335
chr12:14415998-14418314	LOH12CR2	enh_target	0.581014	0.42895
chr12:14415998-14418314	LRP6	enh_target	0.775743	-0.242967
chr12:14415998-14418314	MANSC1	enh_target	0.0176352	-2.06881
chr12:14415998-14418314	RP11-392P7.6	enh_target	0.453562	-0.745386
chr12:14415998-14418314	RPL13AP20	enh_target	0.0381482	1.67774
chr12:14415998-14418314	STRAP	enh_target	0.735366	1.24684
chr12:14415998-14418314	WBP11	enh_target	0.876212	-0.271456
chr12:14415998-14418314	APOLD1	enh_target	0.0767341	-1.42991
chr12:14415998-14418314	ARHGDIB	enh_target	0.457844	-0.925166
chr12:14415998-14418314	ATF7IP	enh_target	0.0525663	-1.6408
chr12:14415998-14418314	C12orf60	enh_target	0.319715	-0.770276
chr12:14415998-14418314	CDKN1B	enh_target	0.10568	-1.42417
chr12:14415998-14418314	CREBL2	enh_target	0.448686	-0.713224
chr12:14415998-14418314	DDX47	enh_target	0.154612	1.27026
chr12:14415998-14418314	DERA	enh_target	0.944056	-0.203405
chr12:14415998-14418314	DUSP16	enh_target	0.381183	-0.696967
chr12:14415998-14418314	EMP1	enh_target	0.672762	-0.433908
chr12:14415998-14418314	EPS8	enh_target	0.350155	-0.878188
chr12:14415998-14418314	GPR19	enh_target	0.245403	-1.09514
chr12:14415998-14418314	GPRC5A	enh_target	0.88847	-0.337403
chr12:14415998-14418314	H2AFJ	enh_target	0.986069	0.114515
chr12:14415998-14418314	HEBP1	enh_target	0.980595	-0.0653182
chr12:14415998-14418314	HIST4H4	enh_target	0.940473	0.065296
chr12:14415998-14418314	KIAA1467	enh_target	0.876767	0.133893
chr12:14415998-14418314	LOH12CR1	enh_target	0.938002	0.111335
chr12:14415998-14418314	LOH12CR2	enh_target	0.581014	0.42895
chr12:14415998-14418314	LRP6	enh_target	0.775743	-0.242967
chr12:14415998-14418314	MANSC1	enh_target	0.0176352	-2.06881
chr12:14415998-14418314	RP11-392P7.6	enh_target	0.453562	-0.745386
chr12:14415998-14418314	RPL13AP20	enh_target	0.0381482	1.67774
chr12:14415998-14418314	STRAP	enh_target	0.735366	1.24684
chr12:14415998-14418314	WBP11	enh_target	0.876212	-0.271456
chr12:14418325-14419326	APOLD1	enh_target	0.843933	0.164951
chr12:14418325-14419326	ARHGDIB	enh_target	0.687195	0.557594
chr12:14418325-14419326	ATF7IP	enh_target	0.365327	-0.781656
chr12:14418325-14419326	C12orf60	enh_target	0.22968	1.02518
chr12:14418325-14419326	CDKN1B	enh_target	0.892135	-0.121031
chr12:14418325-14419326	CREBL2	enh_target	0.880889	-0.153484
chr12:14418325-14419326	DDX47	enh_target	0.84319	-0.193824
chr12:14418325-14419326	DERA	enh_target	0.860847	-0.583361
chr12:14418325-14419326	DUSP16	enh_target	0.364123	0.743643
chr12:14418325-14419326	EMP1	enh_target	0.928823	0.0883759
chr12:14418325-14419326	EPS8	enh_target	0.869655	-0.1651
chr12:14418325-14419326	GPR19	enh_target	0.464912	0.754855
chr12:14418325-14419326	GPRC5A	enh_target	0.677323	0.736692
chr12:14418325-14419326	H2AFJ	enh_target	0.978297	-0.136183
chr12:14418325-14419326	HEBP1	enh_target	0.666473	-0.931775
chr12:14418325-14419326	HIST4H4	enh_target	0.197346	1.15598
chr12:14418325-14419326	KIAA1467	enh_target	0.489411	-0.620272
chr12:14418325-14419326	LOH12CR1	enh_target	0.682679	0.59476
chr12:14418325-14419326	LOH12CR2	enh_target	0.58673	-0.442797
chr12:14418325-14419326	LRP6	enh_target	0.182183	1.19366
chr12:14418325-14419326	MANSC1	enh_target	0.978503	-0.025935
chr12:14418325-14419326	RP11-392P7.6	enh_target	0.618536	-0.542653
chr12:14418325-14419326	RPL13AP20	enh_target	0.046953	1.65364
chr12:14418325-14419326	STRAP	enh_target	0.934238	-0.686854
chr12:14418325-14419326	WBP11	enh_target	0.969272	-0.0591894
chr12:14418325-14419326	APOLD1	enh_target	0.843933	0.164951
chr12:14418325-14419326	ARHGDIB	enh_target	0.687195	0.557594
chr12:14418325-14419326	ATF7IP	enh_target	0.365327	-0.781656
chr12:14418325-14419326	C12orf60	enh_target	0.22968	1.02518
chr12:14418325-14419326	CDKN1B	enh_target	0.892135	-0.121031
chr12:14418325-14419326	CREBL2	enh_target	0.880889	-0.153484
chr12:14418325-14419326	DDX47	enh_target	0.84319	-0.193824
chr12:14418325-14419326	DERA	enh_target	0.860847	-0.583361
chr12:14418325-14419326	DUSP16	enh_target	0.364123	0.743643
chr12:14418325-14419326	EMP1	enh_target	0.928823	0.0883759
chr12:14418325-14419326	EPS8	enh_target	0.869655	-0.1651
chr12:14418325-14419326	GPR19	enh_target	0.464912	0.754855
chr12:14418325-14419326	GPRC5A	enh_target	0.677323	0.736692
chr12:14418325-14419326	H2AFJ	enh_target	0.978297	-0.136183
chr12:14418325-14419326	HEBP1	enh_target	0.666473	-0.931775
chr12:14418325-14419326	HIST4H4	enh_target	0.197346	1.15598
chr12:14418325-14419326	KIAA1467	enh_target	0.489411	-0.620272
chr12:14418325-14419326	LOH12CR1	enh_target	0.682679	0.59476
chr12:14418325-14419326	LOH12CR2	enh_target	0.58673	-0.442797
chr12:14418325-14419326	LRP6	enh_target	0.182183	1.19366
chr12:14418325-14419326	MANSC1	enh_target	0.978503	-0.025935
chr12:14418325-14419326	RP11-392P7.6	enh_target	0.618536	-0.542653
chr12:14418325-14419326	RPL13AP20	enh_target	0.046953	1.65364
chr12:14418325-14419326	STRAP	enh_target	0.934238	-0.686854
chr12:14418325-14419326	WBP11	enh_target	0.969272	-0.0591894
chr12:14421974-14422975	APOLD1	enh_target	0.821584	-0.194927
chr12:14421974-14422975	ARHGDIB	enh_target	0.823733	0.367571
chr12:14421974-14422975	ATF7IP	enh_target	0.0272124	-2.00918
chr12:14421974-14422975	C12orf60	enh_target	0.48113	-0.626201
chr12:14421974-14422975	CDKN1B	enh_target	0.894823	-0.126918
chr12:14421974-14422975	CREBL2	enh_target	0.918406	-0.111099
chr12:14421974-14422975	DDX47	enh_target	0.172605	-1.36755
chr12:14421974-14422975	DERA	enh_target	0.750728	1.02727
chr12:14421974-14422975	DUSP16	enh_target	0.973009	0.0304031
chr12:14421974-14422975	EMP1	enh_target	0.660634	-0.479827
chr12:14421974-14422975	EPS8	enh_target	0.562438	-0.624749
chr12:14421974-14422975	GPR19	enh_target	0.517791	0.756684
chr12:14421974-14422975	GPRC5A	enh_target	0.415584	1.33055
chr12:14421974-14422975	H2AFJ	enh_target	0.593973	1.52509
chr12:14421974-14422975	HEBP1	enh_target	0.733821	0.899996
chr12:14421974-14422975	HIST4H4	enh_target	0.100025	-1.47579
chr12:14421974-14422975	KIAA1467	enh_target	0.743139	0.322423
chr12:14421974-14422975	LOH12CR1	enh_target	0.622378	-0.785264
chr12:14421974-14422975	LOH12CR2	enh_target	0.333335	-0.835538
chr12:14421974-14422975	MANSC1	enh_target	0.794417	0.268629
chr12:14421974-14422975	RP11-392P7.6	enh_target	0.726684	-0.447893
chr12:14421974-14422975	RPL13AP20	enh_target	0.848533	0.175873
chr12:14421974-14422975	STRAP	enh_target	0.992689	0.155839
chr12:14421974-14422975	WBP11	enh_target	0.772877	0.482366
chr12:14421974-14422975	APOLD1	enh_target	0.821584	-0.194927
chr12:14421974-14422975	ARHGDIB	enh_target	0.823733	0.367571
chr12:14421974-14422975	ATF7IP	enh_target	0.0272124	-2.00918
chr12:14421974-14422975	C12orf60	enh_target	0.48113	-0.626201
chr12:14421974-14422975	CDKN1B	enh_target	0.894823	-0.126918
chr12:14421974-14422975	CREBL2	enh_target	0.918406	-0.111099
chr12:14421974-14422975	DDX47	enh_target	0.172605	-1.36755
chr12:14421974-14422975	DERA	enh_target	0.750728	1.02727
chr12:14421974-14422975	DUSP16	enh_target	0.973009	0.0304031
chr12:14421974-14422975	EMP1	enh_target	0.660634	-0.479827
chr12:14421974-14422975	EPS8	enh_target	0.562438	-0.624749
chr12:14421974-14422975	GPR19	enh_target	0.517791	0.756684
chr12:14421974-14422975	GPRC5A	enh_target	0.415584	1.33055
chr12:14421974-14422975	H2AFJ	enh_target	0.593973	1.52509
chr12:14421974-14422975	HEBP1	enh_target	0.733821	0.899996
chr12:14421974-14422975	HIST4H4	enh_target	0.100025	-1.47579
chr12:14421974-14422975	KIAA1467	enh_target	0.743139	0.322423
chr12:14421974-14422975	LOH12CR1	enh_target	0.622378	-0.785264
chr12:14421974-14422975	LOH12CR2	enh_target	0.333335	-0.835538
chr12:14421974-14422975	MANSC1	enh_target	0.794417	0.268629
chr12:14421974-14422975	RP11-392P7.6	enh_target	0.726684	-0.447893
chr12:14421974-14422975	RPL13AP20	enh_target	0.848533	0.175873
chr12:14421974-14422975	STRAP	enh_target	0.992689	0.155839
chr12:14421974-14422975	WBP11	enh_target	0.772877	0.482366
chr16:3994730-3995731	ABCA17P	enh_target	0.941732	0.0649986
chr16:3994730-3995731	ABCA3	enh_target	0.144067	1.27464
chr16:3994730-3995731	AC006111.1	enh_target	0.988945	0.0124788
chr16:3994730-3995731	AC141586.5	enh_target	0.0846963	1.55363
chr16:3994730-3995731	ADCY9	enh_target	0.746332	-0.287036
chr16:3994730-3995731	ALG1	enh_target	0.553014	0.941757
chr16:3994730-3995731	AMDHD2	enh_target	0.114498	1.52126
chr16:3994730-3995731	ANKS3	enh_target	0.341937	0.882688
chr16:3994730-3995731	ATP6V0C	enh_target	0.496517	-0.584452
chr16:3994730-3995731	BRICD5	enh_target	0.393728	0.789649
chr16:3994730-3995731	C16orf59	enh_target	0.254785	1.12604
chr16:3994730-3995731	CASKIN1	enh_target	0.237762	1.01678
chr16:3994730-3995731	CCNF	enh_target	0.731281	0.321817
chr16:3994730-3995731	CDIP1	enh_target	0.101626	1.84875
chr16:3994730-3995731	CLUAP1	enh_target	0.943246	-0.138148
chr16:3994730-3995731	CORO7	enh_target	0.0430263	1.87611
chr16:3994730-3995731	CREBBP	enh_target	0.116205	-1.44928
chr16:3994730-3995731	DNAJA3	enh_target	0.749741	-0.395243
chr16:3994730-3995731	DNASE1	enh_target	0.0741863	-1.62735
chr16:3994730-3995731	E4F1	enh_target	0.879995	0.140111
chr16:3994730-3995731	ECI1	enh_target	0.697485	0.484161
chr16:3994730-3995731	ERVK13-1	enh_target	0.503041	-0.60837
chr16:3994730-3995731	FAM86A	enh_target	0.794986	0.420639
chr16:3994730-3995731	FLYWCH1	enh_target	0.525669	-0.538722
chr16:3994730-3995731	FLYWCH2	enh_target	0.14548	2.32983
chr16:3994730-3995731	GFER	enh_target	0.0182398	2.16664
chr16:3994730-3995731	GLIS2	enh_target	0.0983825	1.48313
chr16:3994730-3995731	GLYR1	enh_target	0.0893152	-1.51892
chr16:3994730-3995731	HCFC1R1	enh_target	0.920514	0.474803
chr16:3994730-3995731	HMOX2	enh_target	0.818182	0.818795
chr16:3994730-3995731	IL32	enh_target	0.98332	-0.0353757
chr16:3994730-3995731	KCTD5	enh_target	0.999158	0.000965342
chr16:3994730-3995731	KREMEN2	enh_target	0.515135	0.601653
chr16:3994730-3995731	LA16c-380H5.5	enh_target	0.188524	-1.20865
chr16:3994730-3995731	MGRN1	enh_target	0.518977	-0.584818
chr16:3994730-3995731	MIR940	enh_target	0.467556	-0.662104
chr16:3994730-3995731	MLST8	enh_target	0.562097	0.586594
chr16:3994730-3995731	MMP25	enh_target	0.265555	1.05014
chr16:3994730-3995731	NAA60.1	enh_target	0.203983	1.11479
chr16:3994730-3995731	NAGPA	enh_target	0.247205	1.58791
chr16:3994730-3995731	NDUFB10	enh_target	0.326778	1.15555
chr16:3994730-3995731	NMRAL1	enh_target	0.626242	1.13506
chr16:3994730-3995731	NPW	enh_target	0.973325	-0.0489362
chr16:3994730-3995731	NTHL1	enh_target	0.614757	0.729041
chr16:3994730-3995731	NUDT16L1	enh_target	0.701978	0.573582
chr16:3994730-3995731	PAM16	enh_target	0.565868	-0.514469
chr16:3994730-3995731	PAQR4	enh_target	0.747809	-0.28331
chr16:3994730-3995731	PDPK1	enh_target	0.14985	1.21872
chr16:3994730-3995731	PGP	enh_target	0.525732	0.704109
chr16:3994730-3995731	PKD1	enh_target	0.477756	0.617935
chr16:3994730-3995731	PKMYT1	enh_target	0.758311	-0.515258
chr16:3994730-3995731	PPL	enh_target	0.880575	0.154344
chr16:3994730-3995731	PRSS21	enh_target	0.404049	1.29497
chr16:3994730-3995731	RAB26	enh_target	0.652328	0.423723
chr16:3994730-3995731	RNPS1	enh_target	0.146609	1.51819
chr16:3994730-3995731	ROGDI	enh_target	0.995711	-0.00686514
chr16:3994730-3995731	RP11-20I23.6	enh_target	0.0591439	1.55463
chr16:3994730-3995731	RP11-304L19.5	enh_target	0.238152	-1.09348
chr16:3994730-3995731	RP11-462G12.1	enh_target	0.0417173	-1.87111
chr16:3994730-3995731	RP11-462G12.2	enh_target	0.0549045	-1.57949
chr16:3994730-3995731	RP11-473M20.14	enh_target	0.593651	-0.604653
chr16:3994730-3995731	RP11-473M20.16	enh_target	0.387323	-0.788538
chr16:3994730-3995731	RP11-473M20.7	enh_target	0.928443	0.0776805
chr16:3994730-3995731	RP11-715J22.1	enh_target	0.04995	1.86001
chr16:3994730-3995731	RP11-95P2.1	enh_target	0.196355	-1.3767
chr16:3994730-3995731	RP11-95P2.3	enh_target	0.394159	0.885018
chr16:3994730-3995731	RPS2	enh_target	0.962068	-0.66165
chr16:3994730-3995731	SLC9A3R2	enh_target	0.367183	0.932321
chr16:3994730-3995731	SLX4	enh_target	0.582785	0.477316
chr16:3994730-3995731	SNHG9	enh_target	0.79968	0.283598
chr16:3994730-3995731	SRRM2	enh_target	0.674259	0.424158
chr16:3994730-3995731	SRRM2-AS1	enh_target	0.743257	0.249947
chr16:3994730-3995731	SUB1P3	enh_target	0.376075	-0.863774
chr16:3994730-3995731	SYNGR3	enh_target	0.57283	0.51867
chr16:3994730-3995731	TBC1D24	enh_target	0.393532	-0.74644
chr16:3994730-3995731	TBL3	enh_target	0.427457	0.717772
chr16:3994730-3995731	TCEB2	enh_target	0.226276	1.26533
chr16:3994730-3995731	TFAP4	enh_target	0.802947	0.241934
chr16:3994730-3995731	THOC6	enh_target	0.987238	-0.0479022
chr16:3994730-3995731	TIGD7	enh_target	0.554815	-0.524632
chr16:3994730-3995731	TNFRSF12A	enh_target	0.745885	1.92672
chr16:3994730-3995731	TRAF7	enh_target	0.29407	1.1504
chr16:3994730-3995731	TRAP1	enh_target	0.111045	1.85825
chr16:3994730-3995731	TSC2	enh_target	0.371458	0.790481
chr16:3994730-3995731	UBALD1	enh_target	0.612125	0.522219
chr16:3994730-3995731	UBN1	enh_target	0.412863	0.831287
chr16:3994730-3995731	VASN	enh_target	0.571232	0.636329
chr16:3994730-3995731	ZNF174	enh_target	0.819416	-0.232062
chr16:3994730-3995731	ZNF200	enh_target	0.446823	-0.696001
chr16:3994730-3995731	ZNF205	enh_target	0.804016	0.352015
chr16:3994730-3995731	ZNF205-AS1	enh_target	0.677369	0.407372
chr16:3994730-3995731	ZNF213	enh_target	0.89116	0.129395
chr16:3994730-3995731	ZNF263	enh_target	0.792401	-0.260544
chr16:3994730-3995731	ZNF500	enh_target	0.581873	0.530429
chr16:3994730-3995731	ZNF597	enh_target	0.243492	0.990153
chr16:3994730-3995731	ZNF598	enh_target	0.622824	-0.453157
chr16:3994730-3995731	ZNF75A	enh_target	0.0054747	-2.43436
chr16:3994730-3995731	ZSCAN32	enh_target	0.365878	0.810135
chr16:3994730-3995731	ABCA17P	enh_target	0.941732	0.0649986
chr16:3994730-3995731	ABCA3	enh_target	0.144067	1.27464
chr16:3994730-3995731	AC006111.1	enh_target	0.988945	0.0124788
chr16:3994730-3995731	AC141586.5	enh_target	0.0846963	1.55363
chr16:3994730-3995731	ADCY9	enh_target	0.746332	-0.287036
chr16:3994730-3995731	ALG1	enh_target	0.553014	0.941757
chr16:3994730-3995731	AMDHD2	enh_target	0.114498	1.52126
chr16:3994730-3995731	ANKS3	enh_target	0.341937	0.882688
chr16:3994730-3995731	ATP6V0C	enh_target	0.496517	-0.584452
chr16:3994730-3995731	BRICD5	enh_target	0.393728	0.789649
chr16:3994730-3995731	C16orf59	enh_target	0.254785	1.12604
chr16:3994730-3995731	CASKIN1	enh_target	0.237762	1.01678
chr16:3994730-3995731	CCNF	enh_target	0.731281	0.321817
chr16:3994730-3995731	CDIP1	enh_target	0.101626	1.84875
chr16:3994730-3995731	CLUAP1	enh_target	0.943246	-0.138148
chr16:3994730-3995731	CORO7	enh_target	0.0430263	1.87611
chr16:3994730-3995731	CREBBP	enh_target	0.116205	-1.44928
chr16:3994730-3995731	DNAJA3	enh_target	0.749741	-0.395243
chr16:3994730-3995731	DNASE1	enh_target	0.0741863	-1.62735
chr16:3994730-3995731	E4F1	enh_target	0.879995	0.140111
chr16:3994730-3995731	ECI1	enh_target	0.697485	0.484161
chr16:3994730-3995731	ERVK13-1	enh_target	0.503041	-0.60837
chr16:3994730-3995731	FAM86A	enh_target	0.794986	0.420639
chr16:3994730-3995731	FLYWCH1	enh_target	0.525669	-0.538722
chr16:3994730-3995731	FLYWCH2	enh_target	0.14548	2.32983
chr16:3994730-3995731	GFER	enh_target	0.0182398	2.16664
chr16:3994730-3995731	GLIS2	enh_target	0.0983825	1.48313
chr16:3994730-3995731	GLYR1	enh_target	0.0893152	-1.51892
chr16:3994730-3995731	HCFC1R1	enh_target	0.920514	0.474803
chr16:3994730-3995731	HMOX2	enh_target	0.818182	0.818795
chr16:3994730-3995731	IL32	enh_target	0.98332	-0.0353757
chr16:3994730-3995731	KCTD5	enh_target	0.999158	0.000965342
chr16:3994730-3995731	KREMEN2	enh_target	0.515135	0.601653
chr16:3994730-3995731	LA16c-380H5.5	enh_target	0.188524	-1.20865
chr16:3994730-3995731	MGRN1	enh_target	0.518977	-0.584818
chr16:3994730-3995731	MIR940	enh_target	0.467556	-0.662104
chr16:3994730-3995731	MLST8	enh_target	0.562097	0.586594
chr16:3994730-3995731	MMP25	enh_target	0.265555	1.05014
chr16:3994730-3995731	NAA60.1	enh_target	0.203983	1.11479
chr16:3994730-3995731	NAGPA	enh_target	0.247205	1.58791
chr16:3994730-3995731	NDUFB10	enh_target	0.326778	1.15555
chr16:3994730-3995731	NMRAL1	enh_target	0.626242	1.13506
chr16:3994730-3995731	NPW	enh_target	0.973325	-0.0489362
chr16:3994730-3995731	NTHL1	enh_target	0.614757	0.729041
chr16:3994730-3995731	NUDT16L1	enh_target	0.701978	0.573582
chr16:3994730-3995731	PAM16	enh_target	0.565868	-0.514469
chr16:3994730-3995731	PAQR4	enh_target	0.747809	-0.28331
chr16:3994730-3995731	PDPK1	enh_target	0.14985	1.21872
chr16:3994730-3995731	PGP	enh_target	0.525732	0.704109
chr16:3994730-3995731	PKD1	enh_target	0.477756	0.617935
chr16:3994730-3995731	PKMYT1	enh_target	0.758311	-0.515258
chr16:3994730-3995731	PPL	enh_target	0.880575	0.154344
chr16:3994730-3995731	PRSS21	enh_target	0.404049	1.29497
chr16:3994730-3995731	RAB26	enh_target	0.652328	0.423723
chr16:3994730-3995731	RNPS1	enh_target	0.146609	1.51819
chr16:3994730-3995731	ROGDI	enh_target	0.995711	-0.00686513
chr16:3994730-3995731	RP11-20I23.6	enh_target	0.0591439	1.55463
chr16:3994730-3995731	RP11-304L19.5	enh_target	0.238152	-1.09348
chr16:3994730-3995731	RP11-462G12.1	enh_target	0.0417173	-1.87111
chr16:3994730-3995731	RP11-462G12.2	enh_target	0.0549045	-1.57949
chr16:3994730-3995731	RP11-473M20.14	enh_target	0.593651	-0.604653
chr16:3994730-3995731	RP11-473M20.16	enh_target	0.387323	-0.788538
chr16:3994730-3995731	RP11-473M20.7	enh_target	0.928443	0.0776805
chr16:3994730-3995731	RP11-715J22.1	enh_target	0.0499501	1.86001
chr16:3994730-3995731	RP11-95P2.1	enh_target	0.196355	-1.3767
chr16:3994730-3995731	RP11-95P2.3	enh_target	0.394159	0.885018
chr16:3994730-3995731	RPS2	enh_target	0.962068	-0.66165
chr16:3994730-3995731	SLC9A3R2	enh_target	0.367183	0.932321
chr16:3994730-3995731	SLX4	enh_target	0.582785	0.477316
chr16:3994730-3995731	SNHG9	enh_target	0.79968	0.283598
chr16:3994730-3995731	SRRM2	enh_target	0.674259	0.424158
chr16:3994730-3995731	SRRM2-AS1	enh_target	0.743257	0.249947
chr16:3994730-3995731	SUB1P3	enh_target	0.376075	-0.863774
chr16:3994730-3995731	SYNGR3	enh_target	0.57283	0.51867
chr16:3994730-3995731	TBC1D24	enh_target	0.393532	-0.74644
chr16:3994730-3995731	TBL3	enh_target	0.427457	0.717772
chr16:3994730-3995731	TCEB2	enh_target	0.226276	1.26533
chr16:3994730-3995731	TFAP4	enh_target	0.802947	0.241934
chr16:3994730-3995731	THOC6	enh_target	0.987238	-0.0479022
chr16:3994730-3995731	TIGD7	enh_target	0.554815	-0.524632
chr16:3994730-3995731	TNFRSF12A	enh_target	0.745885	1.92672
chr16:3994730-3995731	TRAF7	enh_target	0.29407	1.1504
chr16:3994730-3995731	TRAP1	enh_target	0.111045	1.85825
chr16:3994730-3995731	TSC2	enh_target	0.371458	0.790481
chr16:3994730-3995731	UBALD1	enh_target	0.612125	0.522219
chr16:3994730-3995731	UBN1	enh_target	0.412863	0.831287
chr16:3994730-3995731	VASN	enh_target	0.571232	0.636329
chr16:3994730-3995731	ZNF174	enh_target	0.819416	-0.232062
chr16:3994730-3995731	ZNF200	enh_target	0.446823	-0.696001
chr16:3994730-3995731	ZNF205	enh_target	0.804016	0.352015
chr16:3994730-3995731	ZNF205-AS1	enh_target	0.677369	0.407372
chr16:3994730-3995731	ZNF213	enh_target	0.89116	0.129395
chr16:3994730-3995731	ZNF263	enh_target	0.792401	-0.260544
chr16:3994730-3995731	ZNF500	enh_target	0.581873	0.530429
chr16:3994730-3995731	ZNF597	enh_target	0.243492	0.990153
chr16:3994730-3995731	ZNF598	enh_target	0.622824	-0.453157
chr16:3994730-3995731	ZNF75A	enh_target	0.0054747	-2.43436
chr16:3994730-3995731	ZSCAN32	enh_target	0.365878	0.810135
chr16:3996914-3997915	ABCA17P	enh_target	0.231256	-1.09583
chr16:3996914-3997915	ABCA3	enh_target	0.544833	-0.533713
chr16:3996914-3997915	AC006111.1	enh_target	0.170463	1.23628
chr16:3996914-3997915	AC141586.5	enh_target	0.742258	-0.285501
chr16:3996914-3997915	ADCY9	enh_target	0.149349	-1.31377
chr16:3996914-3997915	ALG1	enh_target	0.904197	0.188074
chr16:3996914-3997915	AMDHD2	enh_target	0.0571889	1.93131
chr16:3996914-3997915	ANKS3	enh_target	0.142857	1.38221
chr16:3996914-3997915	ATP6V0C	enh_target	0.35838	0.802168
chr16:3996914-3997915	BRICD5	enh_target	0.790715	0.252671
chr16:3996914-3997915	C16orf59	enh_target	0.488436	0.712466
chr16:3996914-3997915	CASKIN1	enh_target	0.015984	2.21101
chr16:3996914-3997915	CCNF	enh_target	0.532149	-0.609739
chr16:3996914-3997915	CDIP1	enh_target	0.542009	0.731478
chr16:3996914-3997915	CLUAP1	enh_target	0.6656	0.73245
chr16:3996914-3997915	CORO7	enh_target	0.977647	0.0261615
chr16:3996914-3997915	CREBBP	enh_target	0.0264518	-2.07175
chr16:3996914-3997915	DNAJA3	enh_target	0.550496	-0.669263
chr16:3996914-3997915	DNASE1	enh_target	0.110654	-1.41581
chr16:3996914-3997915	E4F1	enh_target	0.505232	-0.663678
chr16:3996914-3997915	ECI1	enh_target	0.886721	-0.185903
chr16:3996914-3997915	ERVK13-1	enh_target	0.146853	-1.38324
chr16:3996914-3997915	FAM86A	enh_target	0.786859	0.413495
chr16:3996914-3997915	FLYWCH1	enh_target	0.321042	-0.901914
chr16:3996914-3997915	FLYWCH2	enh_target	0.607393	1.20608
chr16:3996914-3997915	GFER	enh_target	0.177211	-1.311
chr16:3996914-3997915	GLIS2	enh_target	0.141706	-1.33771
chr16:3996914-3997915	GLYR1	enh_target	0.0763766	-1.63459
chr16:3996914-3997915	HCFC1R1	enh_target	0.70349	-1.21493
chr16:3996914-3997915	HMOX2	enh_target	0.523823	1.54193
chr16:3996914-3997915	IL32	enh_target	0.22421	2.06553
chr16:3996914-3997915	KCTD5	enh_target	0.904477	0.113953
chr16:3996914-3997915	KREMEN2	enh_target	0.337403	0.907288
chr16:3996914-3997915	LA16c-380H5.5	enh_target	0.899496	0.117945
chr16:3996914-3997915	MGRN1	enh_target	0.351828	-0.862654
chr16:3996914-3997915	MIR940	enh_target	0.89679	0.116265
chr16:3996914-3997915	MLST8	enh_target	0.174825	-1.39328
chr16:3996914-3997915	MMP25	enh_target	0.133862	-1.47151
chr16:3996914-3997915	NAA60.1	enh_target	0.502415	0.594755
chr16:3996914-3997915	NAGPA	enh_target	0.664958	0.683347
chr16:3996914-3997915	NDUFB10	enh_target	0.761464	-0.385633
chr16:3996914-3997915	NMRAL1	enh_target	0.922161	-0.266619
chr16:3996914-3997915	NPW	enh_target	0.77023	-0.424891
chr16:3996914-3997915	NTHL1	enh_target	0.618822	0.687322
chr16:3996914-3997915	NUDT16L1	enh_target	0.531469	0.907332
chr16:3996914-3997915	PAM16	enh_target	0.896967	-0.117109
chr16:3996914-3997915	PAQR4	enh_target	0.613369	-0.454116
chr16:3996914-3997915	PDPK1	enh_target	0.496667	-0.606617
chr16:3996914-3997915	PGP	enh_target	0.970764	0.0399154
chr16:3996914-3997915	PKD1	enh_target	0.101898	1.46022
chr16:3996914-3997915	PKMYT1	enh_target	0.757189	0.500411
chr16:3996914-3997915	PPL	enh_target	0.0072175	-2.69724
chr16:3996914-3997915	PRSS21	enh_target	0.678386	0.674963
chr16:3996914-3997915	RAB26	enh_target	0.245024	-1.10528
chr16:3996914-3997915	RNPS1	enh_target	0.567529	0.636094
chr16:3996914-3997915	ROGDI	enh_target	0.500501	0.859424
chr16:3996914-3997915	RP11-20I23.6	enh_target	0.15268	1.22969
chr16:3996914-3997915	RP11-304L19.5	enh_target	0.20806	-1.22356
chr16:3996914-3997915	RP11-462G12.1	enh_target	0.149527	-1.36324
chr16:3996914-3997915	RP11-462G12.2	enh_target	0.0187647	-2.0543
chr16:3996914-3997915	RP11-473M20.14	enh_target	0.977197	-0.0316001
chr16:3996914-3997915	RP11-473M20.16	enh_target	0.897103	-0.138765
chr16:3996914-3997915	RP11-473M20.7	enh_target	0.585184	0.470937
chr16:3996914-3997915	RP11-715J22.1	enh_target	0.663181	-0.431788
chr16:3996914-3997915	RP11-95P2.1	enh_target	0.766507	-0.342248
chr16:3996914-3997915	RP11-95P2.3	enh_target	0.888906	-0.148751
chr16:3996914-3997915	RPS2	enh_target	0.996886	-0.124457
chr16:3996914-3997915	SLC9A3R2	enh_target	0.133866	1.52584
chr16:3996914-3997915	SLX4	enh_target	0.0615735	-1.69691
chr16:3996914-3997915	SNHG9	enh_target	0.215934	-1.36092
chr16:3996914-3997915	SRRM2	enh_target	0.177511	-1.31209
chr16:3996914-3997915	SRRM2-AS1	enh_target	0.232467	1.06428
chr16:3996914-3997915	SUB1P3	enh_target	0.734287	-0.333816
chr16:3996914-3997915	SYNGR3	enh_target	0.710621	-0.36428
chr16:3996914-3997915	TBC1D24	enh_target	0.432938	0.739437
chr16:3996914-3997915	TBL3	enh_target	0.765607	0.28907
chr16:3996914-3997915	TCEB2	enh_target	0.463411	0.912747
chr16:3996914-3997915	TFAP4	enh_target	0.230488	1.13841
chr16:3996914-3997915	THOC6	enh_target	0.295086	1.97959
chr16:3996914-3997915	TIGD7	enh_target	0.623692	-0.445705
chr16:3996914-3997915	TNFRSF12A	enh_target	0.70579	1.9799
chr16:3996914-3997915	TRAF7	enh_target	0.686991	0.453183
chr16:3996914-3997915	TRAP1	enh_target	0.559346	-0.763505
chr16:3996914-3997915	TSC2	enh_target	0.44326	0.702168
chr16:3996914-3997915	UBALD1	enh_target	0.704255	-0.397447
chr16:3996914-3997915	UBN1	enh_target	0.647972	-0.45824
chr16:3996914-3997915	VASN	enh_target	0.231221	-1.26474
chr16:3996914-3997915	ZNF174	enh_target	0.559188	0.618985
chr16:3996914-3997915	ZNF200	enh_target	0.168967	-1.26306
chr16:3996914-3997915	ZNF205	enh_target	0.685519	0.56122
chr16:3996914-3997915	ZNF205-AS1	enh_target	0.590615	-0.554359
chr16:3996914-3997915	ZNF213	enh_target	0.607274	-0.492637
chr16:3996914-3997915	ZNF263	enh_target	0.916084	0.0979065
chr16:3996914-3997915	ZNF500	enh_target	0.86859	0.161043
chr16:3996914-3997915	ZNF597	enh_target	0.94585	0.0591849
chr16:3996914-3997915	ZNF598	enh_target	0.204552	-1.173
chr16:3996914-3997915	ZNF75A	enh_target	0.198686	-1.13769
chr16:3996914-3997915	ZSCAN32	enh_target	0.241203	-1.07437
chr16:3996914-3997915	ABCA17P	enh_target	0.231256	-1.09583
chr16:3996914-3997915	ABCA3	enh_target	0.544833	-0.533713
chr16:3996914-3997915	AC006111.1	enh_target	0.170463	1.23628
chr16:3996914-3997915	AC141586.5	enh_target	0.742258	-0.285501
chr16:3996914-3997915	ADCY9	enh_target	0.149349	-1.31377
chr16:3996914-3997915	ALG1	enh_target	0.904197	0.188074
chr16:3996914-3997915	AMDHD2	enh_target	0.0571889	1.93131
chr16:3996914-3997915	ANKS3	enh_target	0.142857	1.38221
chr16:3996914-3997915	ATP6V0C	enh_target	0.35838	0.802168
chr16:3996914-3997915	BRICD5	enh_target	0.790715	0.252671
chr16:3996914-3997915	C16orf59	enh_target	0.488436	0.712466
chr16:3996914-3997915	CASKIN1	enh_target	0.015984	2.21101
chr16:3996914-3997915	CCNF	enh_target	0.532149	-0.609739
chr16:3996914-3997915	CDIP1	enh_target	0.542009	0.731478
chr16:3996914-3997915	CLUAP1	enh_target	0.6656	0.73245
chr16:3996914-3997915	CORO7	enh_target	0.977647	0.0261615
chr16:3996914-3997915	CREBBP	enh_target	0.0264518	-2.07175
chr16:3996914-3997915	DNAJA3	enh_target	0.550496	-0.669263
chr16:3996914-3997915	DNASE1	enh_target	0.110654	-1.41581
chr16:3996914-3997915	E4F1	enh_target	0.505232	-0.663678
chr16:3996914-3997915	ECI1	enh_target	0.886721	-0.185903
chr16:3996914-3997915	ERVK13-1	enh_target	0.146853	-1.38324
chr16:3996914-3997915	FAM86A	enh_target	0.786859	0.413495
chr16:3996914-3997915	FLYWCH1	enh_target	0.321042	-0.901914
chr16:3996914-3997915	FLYWCH2	enh_target	0.607393	1.20608
chr16:3996914-3997915	GFER	enh_target	0.177211	-1.311
chr16:3996914-3997915	GLIS2	enh_target	0.141706	-1.33771
chr16:3996914-3997915	GLYR1	enh_target	0.0763766	-1.63459
chr16:3996914-3997915	HCFC1R1	enh_target	0.70349	-1.21493
chr16:3996914-3997915	HMOX2	enh_target	0.523823	1.54193
chr16:3996914-3997915	IL32	enh_target	0.22421	2.06553
chr16:3996914-3997915	KCTD5	enh_target	0.904477	0.113953
chr16:3996914-3997915	KREMEN2	enh_target	0.337403	0.907288
chr16:3996914-3997915	LA16c-380H5.5	enh_target	0.899496	0.117945
chr16:3996914-3997915	MGRN1	enh_target	0.351828	-0.862654
chr16:3996914-3997915	MIR940	enh_target	0.89679	0.116265
chr16:3996914-3997915	MLST8	enh_target	0.174825	-1.39328
chr16:3996914-3997915	MMP25	enh_target	0.133862	-1.47151
chr16:3996914-3997915	NAA60.1	enh_target	0.502415	0.594755
chr16:3996914-3997915	NAGPA	enh_target	0.664958	0.683347
chr16:3996914-3997915	NDUFB10	enh_target	0.761464	-0.385633
chr16:3996914-3997915	NMRAL1	enh_target	0.922161	-0.266619
chr16:3996914-3997915	NPW	enh_target	0.77023	-0.424891
chr16:3996914-3997915	NTHL1	enh_target	0.618822	0.687322
chr16:3996914-3997915	NUDT16L1	enh_target	0.531469	0.907332
chr16:3996914-3997915	PAM16	enh_target	0.896967	-0.117109
chr16:3996914-3997915	PAQR4	enh_target	0.613369	-0.454116
chr16:3996914-3997915	PDPK1	enh_target	0.496667	-0.606617
chr16:3996914-3997915	PGP	enh_target	0.970764	0.0399154
chr16:3996914-3997915	PKD1	enh_target	0.101898	1.46022
chr16:3996914-3997915	PKMYT1	enh_target	0.757189	0.500411
chr16:3996914-3997915	PPL	enh_target	0.0072175	-2.69724
chr16:3996914-3997915	PRSS21	enh_target	0.678386	0.674963
chr16:3996914-3997915	RAB26	enh_target	0.245024	-1.10528
chr16:3996914-3997915	RNPS1	enh_target	0.567529	0.636094
chr16:3996914-3997915	ROGDI	enh_target	0.500501	0.859424
chr16:3996914-3997915	RP11-20I23.6	enh_target	0.15268	1.22969
chr16:3996914-3997915	RP11-304L19.5	enh_target	0.20806	-1.22356
chr16:3996914-3997915	RP11-462G12.1	enh_target	0.149527	-1.36324
chr16:3996914-3997915	RP11-462G12.2	enh_target	0.0187647	-2.0543
chr16:3996914-3997915	RP11-473M20.14	enh_target	0.977197	-0.0316001
chr16:3996914-3997915	RP11-473M20.16	enh_target	0.897103	-0.138765
chr16:3996914-3997915	RP11-473M20.7	enh_target	0.585184	0.470937
chr16:3996914-3997915	RP11-715J22.1	enh_target	0.663181	-0.431788
chr16:3996914-3997915	RP11-95P2.1	enh_target	0.766507	-0.342248
chr16:3996914-3997915	RP11-95P2.3	enh_target	0.888906	-0.148751
chr16:3996914-3997915	RPS2	enh_target	0.996886	-0.124457
chr16:3996914-3997915	SLC9A3R2	enh_target	0.133866	1.52584
chr16:3996914-3997915	SLX4	enh_target	0.0615735	-1.69691
chr16:3996914-3997915	SNHG9	enh_target	0.215934	-1.36092
chr16:3996914-3997915	SRRM2	enh_target	0.177511	-1.31209
chr16:3996914-3997915	SRRM2-AS1	enh_target	0.232467	1.06428
chr16:3996914-3997915	SUB1P3	enh_target	0.734287	-0.333816
chr16:3996914-3997915	SYNGR3	enh_target	0.710621	-0.36428
chr16:3996914-3997915	TBC1D24	enh_target	0.432938	0.739437
chr16:3996914-3997915	TBL3	enh_target	0.765607	0.28907
chr16:3996914-3997915	TCEB2	enh_target	0.463411	0.912747
chr16:3996914-3997915	TFAP4	enh_target	0.230488	1.13841
chr16:3996914-3997915	THOC6	enh_target	0.295086	1.97959
chr16:3996914-3997915	TIGD7	enh_target	0.623692	-0.445705
chr16:3996914-3997915	TNFRSF12A	enh_target	0.70579	1.9799
chr16:3996914-3997915	TRAF7	enh_target	0.686991	0.453183
chr16:3996914-3997915	TRAP1	enh_target	0.559346	-0.763505
chr16:3996914-3997915	TSC2	enh_target	0.44326	0.702168
chr16:3996914-3997915	UBALD1	enh_target	0.704255	-0.397447
chr16:3996914-3997915	UBN1	enh_target	0.647972	-0.45824
chr16:3996914-3997915	VASN	enh_target	0.231221	-1.26474
chr16:3996914-3997915	ZNF174	enh_target	0.559188	0.618985
chr16:3996914-3997915	ZNF200	enh_target	0.168967	-1.26306
chr16:3996914-3997915	ZNF205	enh_target	0.685519	0.56122
chr16:3996914-3997915	ZNF205-AS1	enh_target	0.590615	-0.554359
chr16:3996914-3997915	ZNF213	enh_target	0.607274	-0.492637
chr16:3996914-3997915	ZNF263	enh_target	0.916084	0.0979065
chr16:3996914-3997915	ZNF500	enh_target	0.86859	0.161043
chr16:3996914-3997915	ZNF597	enh_target	0.94585	0.0591849
chr16:3996914-3997915	ZNF598	enh_target	0.204552	-1.173
chr16:3996914-3997915	ZNF75A	enh_target	0.198686	-1.13769
chr16:3996914-3997915	ZSCAN32	enh_target	0.241203	-1.07437
chr19:19373188-19374189	ABHD8	enh_target	0.856809	0.216843
chr19:19373188-19374189	AC004447.2	enh_target	0.515485	-0.583143
chr19:19373188-19374189	AC005253.2	enh_target	0.864941	-0.153219
chr19:19373188-19374189	AC005932.1	enh_target	0.575853	-0.511176
chr19:19373188-19374189	ANO8	enh_target	0.0358955	-1.84414
chr19:19373188-19374189	ARMC6	enh_target	0.297052	1.0571
chr19:19373188-19374189	ARRDC2	enh_target	0.55041	-0.515762
chr19:19373188-19374189	ATP13A1	enh_target	0.536901	0.575672
chr19:19373188-19374189	BABAM1	enh_target	0.983847	0.176871
chr19:19373188-19374189	BST2	enh_target	0.766234	0.768604
chr19:19373188-19374189	C19orf60	enh_target	0.940411	-0.175406
chr19:19373188-19374189	CCDC124	enh_target	0.731321	1.19176
chr19:19373188-19374189	CERS1	enh_target	0.018981	2.13909
chr19:19373188-19374189	CILP2	enh_target	0.630433	0.443451
chr19:19373188-19374189	COLGALT1	enh_target	0.454299	0.697839
chr19:19373188-19374189	COPE	enh_target	0.877942	0.598581
chr19:19373188-19374189	CRLF1	enh_target	0.830711	-0.195188
chr19:19373188-19374189	CRTC1	enh_target	0.882717	0.135745
chr19:19373188-19374189	CTC-260E6.6	enh_target	0.12797	-1.38422
chr19:19373188-19374189	CTC-559E9.6	enh_target	0.92198	-0.0867746
chr19:19373188-19374189	CTD-2521M24.9	enh_target	0.310207	-0.944779
chr19:19373188-19374189	CTD-3131K8.2	enh_target	0.607503	0.492196
chr19:19373188-19374189	DDA1	enh_target	0.474525	-1.16243
chr19:19373188-19374189	DDX49	enh_target	0.751243	-0.459222
chr19:19373188-19374189	ELL	enh_target	0.46135	-0.668253
chr19:19373188-19374189	FCHO1	enh_target	0.756696	-0.288305
chr19:19373188-19374189	FKBP8	enh_target	0.123832	3.22773
chr19:19373188-19374189	GATAD2A	enh_target	0.00246671	-2.75061
chr19:19373188-19374189	GDF11	enh_target	0.288684	1.10536
chr19:19373188-19374189	GDF15	enh_target	0.497907	-2.36834
chr19:19373188-19374189	GMIP	enh_target	0.996453	-0.00394775
chr19:19373188-19374189	GTPBP3	enh_target	0.481586	-0.956952
chr19:19373188-19374189	HOMER3	enh_target	0.658212	0.676247
chr19:19373188-19374189	ISYNA1	enh_target	0.929439	0.360333
chr19:19373188-19374189	JUND	enh_target	0.962271	0.669829
chr19:19373188-19374189	KLHL26	enh_target	0.44949	-0.654736
chr19:19373188-19374189	KXD1	enh_target	0.920612	-0.318042
chr19:19373188-19374189	LINC00663	enh_target	0.552566	0.554719
chr19:19373188-19374189	LPAR2	enh_target	0.177833	1.30088
chr19:19373188-19374189	LSM4	enh_target	0.971427	-1.12962
chr19:19373188-19374189	MAP1S	enh_target	0.953671	0.0537505
chr19:19373188-19374189	MAST3	enh_target	0.940739	-0.0697549
chr19:19373188-19374189	MAU2	enh_target	0.00828383	-2.32659
chr19:19373188-19374189	MEF2BNB	enh_target	0.841741	-0.670035
chr19:19373188-19374189	MPV17L2	enh_target	0.573811	0.770399
chr19:19373188-19374189	MRPL34	enh_target	0.999699	-0.017722
chr19:19373188-19374189	MVB12A	enh_target	0.219648	1.76513
chr19:19373188-19374189	NDUFA13	enh_target	0.977023	-0.0546974
chr19:19373188-19374189	NR2C2AP	enh_target	0.805926	0.272549
chr19:19373188-19374189	PBX4	enh_target	0.723111	0.349086
chr19:19373188-19374189	PGLS	enh_target	0.767136	-0.634616
chr19:19373188-19374189	PGPEP1	enh_target	0.00734846	-2.36938
chr19:19373188-19374189	PIK3R2	enh_target	0.542062	0.528987
chr19:19373188-19374189	RAB3A	enh_target	0.503913	0.631481
chr19:19373188-19374189	RFXANK	enh_target	0.957128	-0.0850329
chr19:19373188-19374189	RPL18A	enh_target	0.726341	1.20973
chr19:19373188-19374189	SLC25A42	enh_target	0.231419	1.07707
chr19:19373188-19374189	SLC27A1	enh_target	0.227334	-1.06728
chr19:19373188-19374189	SSBP4	enh_target	0.970053	-0.242473
chr19:19373188-19374189	SUGP1	enh_target	0.787153	-0.253147
chr19:19373188-19374189	SUGP2	enh_target	0.0241096	-2.31167
chr19:19373188-19374189	TM6SF2	enh_target	0.615576	-0.48129
chr19:19373188-19374189	TMEM161A	enh_target	0.794632	0.514583
chr19:19373188-19374189	TMEM221	enh_target	0.508917	-0.599183
chr19:19373188-19374189	TMEM59L	enh_target	0.383368	-0.763375
chr19:19373188-19374189	UBA52	enh_target	0.916084	1.17628
chr19:19373188-19374189	UNC13A	enh_target	0.77675	0.246367
chr19:19373188-19374189	UPF1	enh_target	0.0865743	-1.51293
chr19:19373188-19374189	YJEFN3	enh_target	0.213489	-1.18627
chr19:19373188-19374189	ZNF101	enh_target	0.599141	-0.465309
chr19:19373188-19374189	ZNF14	enh_target	0.841498	-0.17868
chr19:19373188-19374189	ZNF253	enh_target	0.758014	0.262342
chr19:19373188-19374189	ZNF430	enh_target	0.042957	-1.86055
chr19:19373188-19374189	ZNF431	enh_target	0.123194	-1.48574
chr19:19373188-19374189	ZNF486	enh_target	0.530083	-0.560153
chr19:19373188-19374189	ZNF506	enh_target	0.0818396	-1.55471
chr19:19373188-19374189	ZNF626	enh_target	0.486998	0.758332
chr19:19373188-19374189	ZNF66	enh_target	0.372286	0.844932
chr19:19373188-19374189	ZNF682	enh_target	0.850499	0.187935
chr19:19373188-19374189	ZNF714	enh_target	0.581458	0.640621
chr19:19373188-19374189	ZNF737	enh_target	0.693158	0.332393
chr19:19373188-19374189	ZNF826P	enh_target	0.845739	-0.502538
chr19:19373188-19374189	ZNF85	enh_target	0.721406	0.582876
chr19:19373188-19374189	ZNF90	enh_target	0.873127	0.134153
chr19:19373188-19374189	ZNF93	enh_target	0.705146	-0.328622
chr19:19373188-19374189	ABHD8	enh_target	0.856809	0.216843
chr19:19373188-19374189	AC004447.2	enh_target	0.515485	-0.583143
chr19:19373188-19374189	AC005253.2	enh_target	0.864941	-0.153219
chr19:19373188-19374189	AC005932.1	enh_target	0.575853	-0.511176
chr19:19373188-19374189	ANO8	enh_target	0.0358955	-1.84414
chr19:19373188-19374189	ARMC6	enh_target	0.297052	1.0571
chr19:19373188-19374189	ARRDC2	enh_target	0.55041	-0.515762
chr19:19373188-19374189	ATP13A1	enh_target	0.536901	0.575672
chr19:19373188-19374189	BABAM1	enh_target	0.983847	0.176871
chr19:19373188-19374189	BST2	enh_target	0.766234	0.768604
chr19:19373188-19374189	C19orf60	enh_target	0.940411	-0.175406
chr19:19373188-19374189	CCDC124	enh_target	0.731321	1.19176
chr19:19373188-19374189	CERS1	enh_target	0.018981	2.13909
chr19:19373188-19374189	CILP2	enh_target	0.630433	0.443451
chr19:19373188-19374189	COLGALT1	enh_target	0.454299	0.697839
chr19:19373188-19374189	COPE	enh_target	0.877942	0.598581
chr19:19373188-19374189	CRLF1	enh_target	0.830711	-0.195188
chr19:19373188-19374189	CRTC1	enh_target	0.882717	0.135745
chr19:19373188-19374189	CTC-260E6.6	enh_target	0.12797	-1.38422
chr19:19373188-19374189	CTC-559E9.6	enh_target	0.92198	-0.0867746
chr19:19373188-19374189	CTD-2521M24.9	enh_target	0.310207	-0.944779
chr19:19373188-19374189	CTD-3131K8.2	enh_target	0.607503	0.492196
chr19:19373188-19374189	DDA1	enh_target	0.474525	-1.16243
chr19:19373188-19374189	DDX49	enh_target	0.751243	-0.459222
chr19:19373188-19374189	ELL	enh_target	0.46135	-0.668253
chr19:19373188-19374189	FCHO1	enh_target	0.756696	-0.288305
chr19:19373188-19374189	FKBP8	enh_target	0.123832	3.22773
chr19:19373188-19374189	GATAD2A	enh_target	0.00246671	-2.75061
chr19:19373188-19374189	GDF11	enh_target	0.288684	1.10536
chr19:19373188-19374189	GDF15	enh_target	0.497907	-2.36834
chr19:19373188-19374189	GMIP	enh_target	0.996453	-0.00394775
chr19:19373188-19374189	GTPBP3	enh_target	0.481586	-0.956952
chr19:19373188-19374189	HOMER3	enh_target	0.658212	0.676247
chr19:19373188-19374189	ISYNA1	enh_target	0.929439	0.360333
chr19:19373188-19374189	JUND	enh_target	0.962271	0.669829
chr19:19373188-19374189	KLHL26	enh_target	0.44949	-0.654736
chr19:19373188-19374189	KXD1	enh_target	0.920612	-0.318042
chr19:19373188-19374189	LINC00663	enh_target	0.552566	0.554719
chr19:19373188-19374189	LPAR2	enh_target	0.177833	1.30088
chr19:19373188-19374189	LSM4	enh_target	0.971427	-1.12962
chr19:19373188-19374189	MAP1S	enh_target	0.953671	0.0537505
chr19:19373188-19374189	MAST3	enh_target	0.940739	-0.0697549
chr19:19373188-19374189	MAU2	enh_target	0.00828383	-2.32659
chr19:19373188-19374189	MEF2BNB	enh_target	0.841741	-0.670035
chr19:19373188-19374189	MPV17L2	enh_target	0.573811	0.770399
chr19:19373188-19374189	MRPL34	enh_target	0.999699	-0.017722
chr19:19373188-19374189	MVB12A	enh_target	0.219648	1.76513
chr19:19373188-19374189	NDUFA13	enh_target	0.977023	-0.0546974
chr19:19373188-19374189	NR2C2AP	enh_target	0.805926	0.272549
chr19:19373188-19374189	PBX4	enh_target	0.723111	0.349086
chr19:19373188-19374189	PGLS	enh_target	0.767136	-0.634616
chr19:19373188-19374189	PGPEP1	enh_target	0.00734846	-2.36938
chr19:19373188-19374189	PIK3R2	enh_target	0.542062	0.528987
chr19:19373188-19374189	RAB3A	enh_target	0.503913	0.631481
chr19:19373188-19374189	RFXANK	enh_target	0.957128	-0.0850329
chr19:19373188-19374189	RPL18A	enh_target	0.726341	1.20973
chr19:19373188-19374189	SLC25A42	enh_target	0.231419	1.07707
chr19:19373188-19374189	SLC27A1	enh_target	0.227334	-1.06728
chr19:19373188-19374189	SSBP4	enh_target	0.970053	-0.242473
chr19:19373188-19374189	SUGP1	enh_target	0.787153	-0.253147
chr19:19373188-19374189	SUGP2	enh_target	0.0241096	-2.31167
chr19:19373188-19374189	TM6SF2	enh_target	0.615576	-0.48129
chr19:19373188-19374189	TMEM161A	enh_target	0.794632	0.514583
chr19:19373188-19374189	TMEM221	enh_target	0.508917	-0.599183
chr19:19373188-19374189	TMEM59L	enh_target	0.383368	-0.763375
chr19:19373188-19374189	UBA52	enh_target	0.916084	1.17628
chr19:19373188-19374189	UNC13A	enh_target	0.77675	0.246367
chr19:19373188-19374189	UPF1	enh_target	0.0865743	-1.51293
chr19:19373188-19374189	YJEFN3	enh_target	0.213489	-1.18627
chr19:19373188-19374189	ZNF101	enh_target	0.599141	-0.465309
chr19:19373188-19374189	ZNF14	enh_target	0.841498	-0.17868
chr19:19373188-19374189	ZNF253	enh_target	0.758014	0.262342
chr19:19373188-19374189	ZNF430	enh_target	0.042957	-1.86055
chr19:19373188-19374189	ZNF431	enh_target	0.123194	-1.48574
chr19:19373188-19374189	ZNF486	enh_target	0.530083	-0.560153
chr19:19373188-19374189	ZNF506	enh_target	0.0818396	-1.55471
chr19:19373188-19374189	ZNF626	enh_target	0.486998	0.758332
chr19:19373188-19374189	ZNF66	enh_target	0.372286	0.844932
[truncated: 36,289 more rows]

## Sheet: Enh-Gene-sgRNA-summ-table
Fine_mapped_region	INQ_1	INQ_2	CRISPR_Screen_Hit	Targted_enhancer	Gene_Target	p_Value	Z_Score
chr1:10043820-11066215	CASZ1,PEX14	CENPS,CENPS-CORT,C1orf127,DFFA,MASP2,RP4-635E18.8,RP4-736L20.3,SRM,TARDBP	CASZ1	chr1:10568499-10569758	AGTRAP	0.86014	0.431991
					APITD1	0.949311	0.118985
					CASZ1	0.874396	-0.138809
					CLCN6	0.437948	-0.692695
					CLSTN1	0.957559	0.0516427
					CTNNBIP1	0.959037	-0.0921883
					DFFA	0.90604	-0.668107
					DRAXIN	0.938887	-0.154915
					ENO1	0.988998	-0.34146
					ENO1-AS1	0.783833	-0.25019
					EXOSC10	0.148943	-1.25485
					FBXO2	0.926074	0.377213
					FBXO44	0.893564	0.122163
					FBXO6	0.89147	-0.182524
					GPR157	0.0030066	-2.68137
					H6PD	0.533413	-0.541647
					KIAA2013	0.912073	-0.108584
					KIF1B	0.249998	-1.11337
					LZIC	0.65608	-0.419339
					MAD2L2	0.726817	0.543399
					MFN2	0.0473856	-1.72739
					MIIP	0.663776	0.497171
					MTHFR	0.812905	0.227854
					MTOR	0.263323	-0.922121
					NMNAT1	0.264424	-0.999703
					NPPA-AS1	0.378584	0.770821
					NPPB	0.97192	-0.017344
					PEX14	0.831221	0.190948
					PGD	0.854628	0.259205
					PIK3CD	0.311929	-0.87991
					PLOD1	0.557443	0.520557
					RBP7	0.285765	-1.57049
					RERE	0.928371	-0.080737
					RP11-558F24.4	0.0331903	2.36451
					RP3-510D11.2	0.959041	-0.0443896
					RP4-635E18.6	0.158723	1.47106
					RP4-635E18.8	0.523477	-0.536498
					SLC25A33	0.828236	-0.63666
					SPSB1	0.403894	0.729409
					SRM	0.994975	0.0290533
					TARDBP	0.0673107	-1.64187
					TMEM201	0.405791	-0.740731
					TNFRSF1B	0.414544	-0.719486
					UBE4B	0.0723722	-1.59616
					UBIAD1	0.548822	-0.767724
					VPS13D	0.108127	-1.42093
chr11:107845515-108857137	ATM,C11orf65,KDELC2	EXPH5,KDELC2,ACAT1,DDX10,EXPH5,NPAT	ATM	chr11:108087346-108088347	ACAT1	0.577101	1.04579
					ALKBH8	0.185572	-1.16289
					ATM	0.180819	-1.27847
					C11orf65	0.0997053	-1.4577
					CUL5	0.283821	-0.983841
					CWF19L2	0.443556	-0.651084
					DDX10	0.93007	-0.0652076
					EXPH5	0.502962	0.579373
					KDELC2	0.826913	0.185931
					NPAT	0.0540034	-1.71874
					RAB39A	0.707293	0.31886
					RDX	0.905482	0.109482
					RP11-144G7.2	0.104644	1.40813
					RP11-819C21.1	0.0995758	-1.41017
					RP11-832N8.1	0.786658	-0.247817
					SLC35F2	0.822159	-0.210657
					ZC3H12C	0.819526	-0.197543
				chr11:108097959-108098961	ACAT1	0.984679	-0.0457097
					ALKBH8	0.503497	0.606864
					ATM	0.0825438	-1.71875
					C11orf65	0.278589	1.02769
					CUL5	0.75934	-0.282961
					CWF19L2	0.59953	0.46633
					DDX10	0.253358	-1.03735
					EXPH5	0.284993	0.958655
					KDELC2	0.386877	-0.796608
					NPAT	0.961364	-0.0428146
					RAB39A	0.586414	-0.459462
					RDX	0.425934	-0.734691
					RP11-144G7.2	0.675325	0.344146
					RP11-819C21.1	0.172685	-1.2063
					RP11-832N8.1	0.010989	2.28695
					SLC35F2	0.695567	-0.37992
					ZC3H12C	0.460316	0.648496
				chr11:108105092-108106093	ACAT1	0.579428	1.18913
					ALKBH8	0.46043	-0.653763
					ATM	0.147891	-1.37321
					C11orf65	0.294999	0.898766
					CUL5	0.228821	-1.10513
					CWF19L2	0.684987	0.356009
					DDX10	0.435605	-0.664773
					EXPH5	0.92405	0.0785014
					KDELC2	0.241684	-1.01581
					NPAT	0.795542	-0.226277
					RAB39A	0.904529	-0.105444
					RDX	0.0178069	-2.14028
					RP11-144G7.2	0.274725	-0.927615
					RP11-819C21.1	0.237647	0.995766
					RP11-832N8.1	0.73627	-0.308627
					SLC35F2	0.288682	-0.993889
					ZC3H12C	0.73027	-0.281295
				chr11:108303804-108304806	ACAT1	0.859386	-0.529054
					ALKBH8	0.178767	1.1548
					ATM	0.958042	0.0437967
					C11orf65	0.832168	-0.164681
					CUL5	0.66768	0.383989
					CWF19L2	0.288496	0.887272
					DDX10	0.0163989	-2.05562
					EXPH5	0.310544	-0.808606
					FDX1	0.225002	2.08575
					KDELC2	0.00799201	-2.25377
					NPAT	0.010701	-2.2457
					RAB39A	0.461538	0.640092
					RDX	0.0539461	-1.69981
					RP11-144G7.2	0.563437	-0.47765
					RP11-819C21.1	0.322595	-0.828947
					RP11-832N8.1	0.529382	0.552631
					SLC35F2	0.756985	-0.274381
					ZC3H12C	0.620687	-0.401677
				chr11:108336406-108337407	ACAT1	0.749507	0.780606
					ALKBH8	0.532283	0.554693
					ATM	0.3996	-0.768516
					C11orf65	0.0736304	-1.53115
					CUL5	0.402058	-0.758129
					CWF19L2	0.571281	-0.487327
					DDX10	0.400593	0.715014
					EXPH5	0.748365	-0.264584
					FDX1	0.930752	-0.24069
					KDELC2	0.254745	-0.932774
					NPAT	0.262701	-0.984773
					RAB39A	0.727273	-0.318895
					RDX	0.0505536	-1.79828
					RP11-144G7.2	0.409905	0.698318
					RP11-819C21.1	0.131249	-1.27211
					RP11-832N8.1	0.0281642	-1.97372
					SLC35F2	0.710897	0.333506
					ZC3H12C	0.414021	-0.707486
				chr11:108341053-108342364	ACAT1	0.785775	-0.892813
					ALKBH8	0.325548	0.853807
					ATM	0.150953	-1.42612
					C11orf65	0.984336	0.0164736
					CUL5	0.0709291	-1.74753
					CWF19L2	0.254072	-0.951485
					DDX10	0.0154886	-2.07518
					EXPH5	0.283257	-0.848244
					FDX1	0.553133	-1.43113
					KDELC2	0.0813044	-1.62061
					NPAT	0.00799201	-2.35346
					RAB39A	0.85015	-0.164183
					RDX	0.349927	-0.831534
					RP11-144G7.2	0.924076	0.0691844
					RP11-819C21.1	0.456126	0.618324
					RP11-832N8.1	0.783313	0.236967
					SLC35F2	0.595784	0.506871
					ZC3H12C	0.359117	-0.739721
				chr11:108362304-108363306	ACAT1	0.616418	-0.977953
					ALKBH8	0.47749	0.627662
					ATM	0.921079	0.0938037
					C11orf65	0.0574222	1.6671
					CUL5	0.307783	0.899469
					CWF19L2	0.825476	0.18405
					DDX10	0.00799201	-2.38146
					EXPH5	0.0575276	1.63577
					FDX1	0.673187	0.90891
					KDELC2	0.066806	-1.4831
					NPAT	0.703653	0.330319
					RAB39A	0.529471	0.528075
					RDX	0.296703	1.02406
					RP11-144G7.2	0.348697	-0.789433
					RP11-819C21.1	0.109611	1.36351
					RP11-832N8.1	0.520086	-0.575039
					SLC35F2	0.156843	1.2622
					ZC3H12C	0.926818	0.0790875
				chr11:108364681-108365682	ACAT1	0.983055	-0.0613034
					ALKBH8	0.580129	-0.495356
					ATM	0.0956794	-1.54424
					C11orf65	0.779489	0.245416
					CUL5	0.508627	-0.606752
					CWF19L2	0.73404	-0.288783
					DDX10	0.576822	-0.476758
					EXPH5	0.752557	0.264962
					FDX1	0.9543	0.156321
					KDELC2	0.0214006	-1.95935
					NPAT	0.412369	-0.707169
					RAB39A	0.863658	0.152164
					RDX	0.143511	-1.35734
					RP11-144G7.2	0.507158	-0.572777
					RP11-819C21.1	0.610317	-0.42618
					RP11-832N8.1	0.82908	-0.196264
					SLC35F2	0.233766	-1.11842
					ZC3H12C	0.0706654	1.559
				chr11:108365948-108366949	ACAT1	0.591655	-1.08458
					ALKBH8	0.847064	-0.173666
					ATM	0.528172	-0.572694
					C11orf65	0.884053	0.132625
					CUL5	0.830784	0.196027
					CWF19L2	0.0796609	1.51944
					DDX10	0.173822	-1.19194
					EXPH5	0.857538	-0.158352
					FDX1	0.521479	1.24664
					KDELC2	0.562204	-0.484838
					NPAT	0.449765	-0.660015
					RAB39A	0.683344	-0.358834
					RDX	0.671187	-0.405693
					RP11-144G7.2	0.247858	1.00285
					RP11-819C21.1	0.02356	1.9932
					RP11-832N8.1	0.865698	0.156144
					SLC35F2	0.409458	-0.734011
					ZC3H12C	0.197316	1.11099
				chr11:108430665-108431666	ACAT1	0.957512	-0.151652
					ALKBH8	0.314657	-0.885394
					ATM	0.0270169	-2.02175
					C11orf65	0.655134	-0.380428
					CUL5	0.0372505	-1.90038
					CWF19L2	0.186934	-1.11519
					DDX10	0.730967	0.290423
					EXPH5	0.899417	0.101785
					FDX1	0.78335	0.691563
					KDELC2	0.14985	1.25697
					NPAT	0.0262456	-1.97853
					RAB39A	0.218338	1.07238
					RDX	0.00864395	-2.37651
					RP11-144G7.2	0.807193	0.196759
					RP11-819C21.1	0.75616	-0.259769
					RP11-832N8.1	0.973347	0.0298935
					SLC35F2	0.657789	0.403552
					ZC3H12C	0.911074	0.0929108
chr11:65043827-66083066	AP5B1,CFL1,KAT5,OVOL1,RNASEH2C	BANF1,CST6,EHBP1L1,EIF1AD,FIBP,KCNK7,MAP3K11,MUS81,PACS1,PCNX3,RELA,RP11-1167A19.2,RP11-770G2.5,SART1,SIPA1,SNX32	CFL1,RNASEH2C	chr11:65601149-65602150	ADRBK1	0.55702	-0.517057
					AIP	0.394143	1.06266
					ANKRD13D	0.0697424	1.95288
					AP000769.1	0.487512	-0.587111
					AP001462.6	0.418381	0.666495
					AP5B1	0.485551	-0.526989
					ARL2	0.949662	0.861762
					ATG2A	0.126873	-1.29262
					B3GNT1	0.268654	1.18033
					BAD	0.528517	0.737892
					BANF1	0.991061	1.63967
					BATF2	0.895105	-0.122919
					BBS1	0.110323	-1.29473
					BRMS1	0.212787	1.18216
					C11orf68	0.326465	1.0664
					C11orf80	0.757213	-0.299691
					CAPN1	0.844765	0.341266
					CATSPER1	0.160088	1.79499
					CCDC85B	0.637039	-1.36631
					CCDC88B	0.749786	-0.454275
					CCS	0.960446	-0.099158
					CDC42BPG	0.319737	-0.816223
					CDC42EP2	0.935308	-0.0724815
					CDCA5	0.288287	-0.933653
					CDK2AP2	0.605395	1.65347
					CFL1	0.999652	0.28136
					CLCF1	0.476523	-0.700203
					CNIH2	0.636332	0.767096
					CORO1B	0.401137	1.21868
					COX8A	0.698218	1.71091
					CST6	0.387982	-0.91816
					CTD-3074O7.12	0.0657126	-1.60112
					CTD-3074O7.5	0.667481	0.495454
					CTSF	0.463536	-1.02594
					CTSW	0.432613	0.698743
					DNAJC4	0.580586	0.727801
					DPF2	0.356643	-1.30934
					DPP3	0.752729	-0.41167
					DRAP1	0.155285	1.76279
					EFEMP2	0.254927	-1.75406
					EHBP1L1	0.865594	-0.148729
					EHD1	0.138471	-1.51746
					EIF1AD	0.491758	-0.903761
					ESRRA	0.39785	0.883302
					FAM86C2P	0.404361	-0.785994
					FAM89B	0.483213	0.827453
					FAU	0.510944	1.22091
					FERMT3	0.353552	-0.777194
					FIBP	0.917736	-1.00722
					FKBP2	0.28802	-0.897341
					FLRT1	0.211882	1.07571
					FOSL1	0.552021	1.0355
					FRMD8	0.155382	1.26065
					GPR137	0.535587	1.23449
					GSTP1	0.460832	1.84165
					KAT5	0.678685	0.467026
					KDM2A	0.0344833	-2.03032
					KLC2	0.206966	-1.19678
					LRFN4	0.835968	-0.177089
					LTBP3	0.418135	0.705585
					MACROD1	0.65241	-0.451204
					MALAT1	0.026973	-5.36109
					MAP3K11	0.0828096	-1.3988
					MAP4K2	0.697662	-0.515043
					MARK2	0.564435	-0.511985
					MEN1	0.493475	0.581508
					MRPL11	0.864767	1.03916
					MRPL49	0.635365	-0.686396
					MUS81	0.437871	-0.863826
					NAA40	0.776323	0.248521
					NDUFV1	0.0543208	2.13504
					NEAT1	0.174326	-3.50904
					NRXN2	0.0591216	-1.61122
					NUDT22	0.454851	1.01251
					NUDT8	0.564555	0.688469
					OTUB1	0.85582	0.511071
					PACS1	0.0141484	-2.09234
					PC	0.3285	-0.840042
					PCNXL3	0.229926	-1.00156
					PELI3	0.756081	0.289958
					PITPNM1	0.95582	0.0469685
					PLCB3	0.61235	-0.427091
					POLA2	0.8554	-0.288097
					POLD4	0.498684	0.748659
					PPP1CA	0.984254	0.110912
					PPP1R14B	0.991571	0.185897
					PPP2R5B	0.504306	0.613739
					PRDX5	0.925306	1.08975
					PYGM	0.889625	0.112904
					RAB1B	0.730623	0.293331
					RAD9A	0.00963364	-2.44247
					RASGRP2	0.0468347	1.9567
					RBM14	0.83139	-0.341588
					RBM4	0.97271	-0.0343065
					RBM4B	0.863137	0.412854
					RCE1	0.250025	1.96459
					RCOR2	0.148032	1.30227
					RELA	0.496627	-0.626706
					RHOD	0.350603	1.43577
					RIN1	0.816157	-0.243037
					RNASEH2C	0.985329	0.0983316
					RP11-21A7A.3	0.193889	1.10639
					RP11-658F2.8	0.739771	0.263447
					RP11-665N17.4	0.353878	0.844531
					RP11-755F10.1	0.423576	-0.637072
					RP11-783K16.5	0.134534	1.4339
					RP11-867G23.10	0.317215	0.955879
					RP11-867G23.8	0.0802013	-1.66299
					RP11-869B15.1	0.0805867	1.44827
					RPL37P2	0.100547	-1.41599
					RPS6KA4	0.900286	-0.167752
					RPS6KB2	0.501705	0.994721
					SAC3D1	0.453405	0.999254
					SART1	0.620211	-0.496161
					SCYL1	0.503497	0.548872
					SF1	0.857163	0.250532
					SF3B2	0.206371	-1.61832
					SIPA1	0.876951	-0.148353
					SLC25A45	0.724546	-0.300843
					SLC29A2	0.795249	-0.277082
					SNX15	0.959994	-0.0439771
					SSH3	0.805886	-0.330734
					SSSCA1	0.589267	0.790222
					SSSCA1-AS1	0.394719	0.760133
					STIP1	0.971029	-0.673948
					SYVN1	0.818605	-0.224887
					TIGD3	0.803259	0.209237
					TM7SF2	0.266733	-1.92558
					TMEM134	0.918826	0.161811
					TMEM151A	0.258709	-1.0467
					TRMT112	0.986011	1.87622
					TRPT1	0.605783	0.625462
					U3.71	0.422577	-0.735455
					VEGFB	0.620996	1.14443
					VPS51	0.765887	-0.28495
					YIF1A	0.95048	-0.823155
					ZDHHC24	0.716763	0.656314
					ZFPL1	0.633567	0.680984
					ZNHIT2	0.635219	0.752037
chr11:68831418-69879161	CCND1,MYEOV	AP000439.3,ORAOV1	CCND1	chr11:69323381-69324382	ALDH3B1	0.771409	-0.260646
					ANO10	0.411474	-0.699412
					AP000487.5	0.880143	-0.134583
					C11orf24	0.798202	0.608185
					CCND1	0.807927	-0.245892
					CHKA	0.958902	0.0439796
					CPT1A	0.267836	-0.962047
					CTTN	0.193806	1.2672
					DHCR7	0.216337	-1.22772
					FADD	0.204795	1.28945
					FAM86C2P	0.902355	0.113285
					GAL	0.650896	-0.523833
					GSTP1	0.800564	0.733943
					IGHMBP2	0.982455	0.018625
					LRP5	0.338406	0.828652
					MRPL21	0.545783	1.07041
					MTL5	0.230651	1.40913
					MYEOV	0.396439	0.813934
					NADSYN1	0.471133	0.6618
					NDUFS8	0.837185	-0.310857
					NDUFV1	0.194429	-1.50146
					NUDT8	0.67718	0.429995
					ORAOV1	0.608556	0.493033
					PPFIA1	0.392054	0.698988
					PPP6R3	0.915118	-0.128632
					RP11-660L16.2	0.479312	0.752873
					RP11-802E16.3	0.867956	-0.146638
					RP5-903G2.2	0.138574	1.32614
					RPL37P2	0.151316	1.25543
					SHANK2	0.696722	0.324488
					SUV420H1	0.593654	0.439587
					TCIRG1	0.568759	0.49768
					TPCN2	0.44124	-0.694283
					UNC93B1	0.708142	0.344542
				chr11:69327629-69328630	ALDH3B1	0.100847	-1.48948
					ANO10	0.760501	0.258059
					AP000487.5	0.651843	-0.398935
					C11orf24	0.954997	0.216081
					CCND1	0.0459065	-2.16029
					CHKA	0.0719281	1.50512
					CPT1A	0.437639	-0.66856
					CTTN	0.5872	-0.593268
					DHCR7	0.496337	-0.746683
					FADD	0.710876	-0.413075
					FAM86C2P	0.0916382	1.54034
					GAL	0.158869	1.63475
					GSTP1	0.103334	2.63765
					IGHMBP2	0.784669	-0.227444
					LRP5	0.185988	-1.15194
					MRPL21	0.158841	-2.21208
					MTL5	0.516073	0.814938
					MYEOV	0.555651	-0.545565
					NADSYN1	0.909359	0.105937
					NDUFS8	0.953205	0.0953765
					NDUFV1	0.659341	0.589652
					NUDT8	0.0275947	2.20991
					ORAOV1	0.240759	1.1531
					PPFIA1	0.618654	-0.430884
					PPP6R3	0.260418	-1.30931
					RP11-660L16.2	0.872088	-0.185821
					RP11-802E16.3	0.0392726	1.78707
					RP5-903G2.2	0.03996	1.83194
					RPL37P2	0.374625	0.75819
					SHANK2	0.534306	-0.517714
					SUV420H1	0.113908	-1.355
					TCIRG1	0.269531	0.95882
					TPCN2	0.990705	-0.010739
					UNC93B1	0.543591	-0.557815
				chr11:69329002-69330284	ALDH3B1	0.360829	0.8436
					ANO10	0.000409355	-3.24471
					AP000487.5	0.417709	-0.733115
					C11orf24	0.921678	0.222094
					CCND1	0.575356	-0.601388
					CHKA	0.388611	-0.749236
					CPT1A	0.986254	-0.0150551
					CTTN	0.999743	-0.00032031
					DHCR7	0.436829	-0.783244
					FADD	0.445679	0.788395
					FAM86C2P	0.752546	-0.285618
					GAL	0.854455	0.203639
					GSTP1	0.450491	1.3368
					IGHMBP2	0.677585	-0.346684
					LRP5	0.00593976	-2.51217
					MRPL21	0.76024	0.552222
					MTL5	0.230958	1.33382
					MYEOV	0.692909	0.376556
					NADSYN1	0.691475	0.366057
					NDUFS8	0.223886	1.50972
					NDUFV1	0.356989	1.02825
					NUDT8	0.711323	0.360757
					ORAOV1	0.273247	1.01784
					PPFIA1	0.852668	0.157745
					PPP6R3	0.987469	-0.0177748
					RP11-660L16.2	0.367274	0.972348
					RP11-802E16.3	0.803869	-0.22168
					RP5-903G2.2	0.238993	1.07189
					RPL37P2	0.361049	0.79525
					SHANK2	0.346653	-0.80658
					SUV420H1	0.432681	0.662909
					TCIRG1	0.712158	0.320736
					TPCN2	0.217352	-1.13062
					UNC93B1	0.877349	0.139407
				chr11:69331629-69334015	ALDH3B1	0.578487	-0.460501
					ANO10	0.126836	-1.24328
					AP000487.5	0.967907	0.0330589
					C11orf24	0.695686	-0.984948
					CCND1	0.301016	-1.40998
					CHKA	0.646998	-0.405082
					CPT1A	0.245529	-0.964281
					CTTN	0.462066	0.906787
					DHCR7	0.645502	0.494542
					FADD	0.531469	-0.625045
					FAM86C2P	0.816871	0.21572
					GAL	0.619721	-0.726176
					GSTP1	0.1942	2.24785
					IGHMBP2	0.185351	-1.11138
					LRP5	0.564248	-0.488214
					MRPL21	0.87016	0.653929
					MTL5	0.663487	-0.490354
					MYEOV	0.244662	1.05839
					NADSYN1	0.217854	1.10381
					NDUFS8	0.103998	2.06579
					NDUFV1	0.318246	1.26224
					NUDT8	0.0161712	2.18823
					ORAOV1	0.486794	0.68901
					PPFIA1	0.125495	-1.3586
					PPP6R3	0.18255	-1.52772
					RP11-660L16.2	0.470141	0.765669
					RP11-802E16.3	0.264878	-0.891714
					RP5-903G2.2	0.176269	1.18384
					RPL37P2	0.667825	0.346001
					SHANK2	0.430712	-0.671062
					SUV420H1	0.329066	-0.852985
					TCIRG1	0.70713	-0.304847
					TPCN2	0.422871	-0.710908
					UNC93B1	0.0577289	-1.60516
chr12:13913931-14913931	ATF7IP	NA	ATF7IP	chr12:14405013-14406856	APOLD1	0.581212	0.469399
					ARHGDIB	0.228154	2.00599
					ATF7IP	0.118396	-1.3952
					C12orf60	0.571896	-0.482783
					CDKN1B	0.962298	0.0442932
					CREBL2	0.913999	0.109481
					DDX47	0.96149	-0.0461885
					DERA	0.86766	0.4778
					DUSP16	0.332471	-0.797156
					EMP1	0.490645	-0.725233
					EPS8	0.852126	-0.198763
					GPR19	0.865308	-0.183913
					GPRC5A	0.982552	-0.0484422
					H2AFJ	0.56466	1.85337
					HEBP1	0.790078	0.550274
					HIST4H4	0.922121	-0.090963
					KIAA1467	0.6197	-0.421837
					LOH12CR1	0.244085	1.43491
					LOH12CR2	0.704806	0.306664
					LRP6	0.235127	-1.04994
					MANSC1	0.303129	-0.956359
					RP11-392P7.6	0.0724275	1.82448
					RPL13AP20	0.0355144	1.89834
					STRAP	0.542039	1.56619
					WBP11	0.411719	-1.05574
				chr12:14408053-14409198	APOLD1	0.816099	-0.199454
					ARHGDIB	0.279993	1.46034
					ATF7IP	0.0697186	-1.65939
					C12orf60	0.397602	0.749131
					CDKN1B	0.381684	0.845094
					CREBL2	0.40925	-0.905358
					DDX47	0.763496	-0.298539
					DERA	0.966116	0.205927
					DUSP16	0.101759	-1.40389
					EMP1	0.451424	0.866191
					EPS8	0.923059	0.117491
					GPR19	0.554446	0.66311
					GPRC5A	0.261193	1.86868
					H2AFJ	0.745255	1.3508
					HEBP1	0.916039	0.323146
					HIST4H4	0.629011	-0.424094
					KIAA1467	0.734297	-0.340328
					LOH12CR1	0.803573	-0.411452
					LOH12CR2	0.890203	0.11862
					LRP6	0.770556	0.288933
					MANSC1	0.0793764	1.68338
					RP11-392P7.6	0.182967	1.51819
					RPL13AP20	0.421842	-0.717382
					STRAP	0.6004	1.89464
					WBP11	0.709291	0.697832
				chr12:14409798-14411134	APOLD1	0.535242	-0.523463
					ARHGDIB	0.42957	-1.09509
					ATF7IP	0.0018465	-2.91957
					C12orf60	0.161529	-1.17583
					CDKN1B	0.243548	-1.14932
					CREBL2	0.658627	-0.485386
					DDX47	0.576227	0.549697
					DERA	0.839197	0.732708
					DUSP16	0.789038	-0.224195
					EMP1	0.356127	-1.03597
					EPS8	0.0325226	-2.16621
					GPR19	0.801884	0.280257
					GPRC5A	0.739717	-0.915242
					H2AFJ	0.994999	0.0992926
					HEBP1	0.680558	1.05977
					HIST4H4	0.230955	-1.04838
					KIAA1467	0.657152	0.402099
					LOH12CR1	0.903097	-0.188111
					LOH12CR2	0.897234	-0.107646
					LRP6	0.282976	-0.992405
					MANSC1	0.424052	-0.730738
					RP11-392P7.6	0.373246	0.986466
					RPL13AP20	0.0231064	-1.96098
					STRAP	0.930292	0.86853
					WBP11	0.433651	-1.39534
				chr12:14411878-14413306	APOLD1	0.00499501	2.36811
					ARHGDIB	0.0248781	2.48613
					ATF7IP	0.0485036	-1.68541
					C12orf60	0.966214	-0.0357915
					CDKN1B	0.883696	0.132555
					CREBL2	0.656863	0.455183
					DDX47	0.668577	-0.407643
					DERA	0.946048	0.211685
					DUSP16	0.139746	-1.20133
					EMP1	0.498797	-0.672133
					EPS8	0.0917679	-1.61939
					GPR19	0.904328	-0.128473
					GPRC5A	0.618557	-0.898659
					H2AFJ	0.910538	0.487548
					HEBP1	0.787572	0.548827
					HIST4H4	0.494691	-0.616412
					KIAA1467	0.90789	0.102223
					LOH12CR1	0.667048	0.582341
					LOH12CR2	0.254415	-0.923111
					LRP6	0.322092	-0.895325
					MANSC1	0.149181	1.31612
					RP11-392P7.6	0.989708	-0.0138638
					RPL13AP20	0.197853	1.10738
					STRAP	0.89608	0.754921
					WBP11	0.986463	0.0255732
				chr12:14413430-14414431	APOLD1	0.577423	-0.490475
					ARHGDIB	0.222567	1.64338
					ATF7IP	0.707593	-0.343537
					C12orf60	0.169431	1.21299
					CDKN1B	0.66016	-0.421679
					CREBL2	0.56109	-0.615658
					DDX47	0.513725	0.657186
					DERA	0.83766	0.708837
					DUSP16	0.796503	-0.220575
					EMP1	0.193047	1.36367
					EPS8	0.975394	-0.0338426
					GPR19	0.798074	0.299395
					GPRC5A	0.10496	-2.24312
					H2AFJ	0.978997	-0.150491
					HEBP1	0.724745	0.864151
					HIST4H4	0.440116	-0.682329
					KIAA1467	0.99175	0.010093
					LOH12CR1	0.159879	1.84702
					LOH12CR2	0.936827	0.0685971
					LRP6	0.832168	0.215028
					MANSC1	0.917083	-0.122194
					RP11-392P7.6	0.411809	0.987801
					RPL13AP20	0.669353	-0.387923
					STRAP	0.888636	1.01999
					WBP11	0.982924	-0.0371681
				chr12:14414881-14415882	APOLD1	0.666981	-0.375847
					ARHGDIB	0.429588	-1.12686
					ATF7IP	0.472127	-0.663888
					C12orf60	0.339958	0.828274
					CDKN1B	0.450774	0.703361
					CREBL2	0.784654	-0.294239
					DDX47	0.33026	-0.975289
					DERA	0.986988	0.0656188
					DUSP16	0.352871	-0.823387
					EMP1	0.279436	1.14512
					EPS8	0.753247	0.366707
					GPR19	0.992865	0.0104406
					GPRC5A	0.55533	0.984439
					H2AFJ	0.602975	1.44754
					HEBP1	0.937809	0.227091
					HIST4H4	0.651559	-0.406512
					KIAA1467	0.400528	0.816177
					LOH12CR1	0.630393	-0.73978
					LOH12CR2	0.632948	0.416697
					LRP6	0.425051	0.715083
					MANSC1	0.398601	-0.847883
					RP11-392P7.6	0.618819	0.605175
					RPL13AP20	0.433233	-0.724145
					STRAP	0.803242	1.29988
					WBP11	0.935787	0.135525
				chr12:14415998-14418314	APOLD1	0.0767341	-1.42991
					ARHGDIB	0.457844	-0.925166
					ATF7IP	0.0525663	-1.6408
					C12orf60	0.319715	-0.770276
					CDKN1B	0.10568	-1.42417
					CREBL2	0.448686	-0.713224
					DDX47	0.154612	1.27026
					DERA	0.944056	-0.203405
					DUSP16	0.381183	-0.696967
					EMP1	0.672762	-0.433908
					EPS8	0.350155	-0.878188
					GPR19	0.245403	-1.09514
					GPRC5A	0.88847	-0.337403
					H2AFJ	0.986069	0.114515
					HEBP1	0.980595	-0.0653182
					HIST4H4	0.940473	0.065296
					KIAA1467	0.876767	0.133893
					LOH12CR1	0.938002	0.111335
					LOH12CR2	0.581014	0.42895
					LRP6	0.775743	-0.242967
					MANSC1	0.0176352	-2.06881
					RP11-392P7.6	0.453562	-0.745386
					RPL13AP20	0.0381482	1.67774
					STRAP	0.735366	1.24684
					WBP11	0.876212	-0.271456
				chr12:14418325-14419326	APOLD1	0.843933	0.164951
					ARHGDIB	0.687195	0.557594
					ATF7IP	0.365327	-0.781656
					C12orf60	0.22968	1.02518
					CDKN1B	0.892135	-0.121031
					CREBL2	0.880889	-0.153484
					DDX47	0.84319	-0.193824
					DERA	0.860847	-0.583361
					DUSP16	0.364123	0.743643
					EMP1	0.928823	0.0883759
					EPS8	0.869655	-0.1651
					GPR19	0.464912	0.754855
					GPRC5A	0.677323	0.736692
					H2AFJ	0.978297	-0.136183
					HEBP1	0.666473	-0.931775
					HIST4H4	0.197346	1.15598
					KIAA1467	0.489411	-0.620272
					LOH12CR1	0.682679	0.59476
					LOH12CR2	0.58673	-0.442797
					LRP6	0.182183	1.19366
					MANSC1	0.978503	-0.025935
					RP11-392P7.6	0.618536	-0.542653
					RPL13AP20	0.046953	1.65364
					STRAP	0.934238	-0.686854
					WBP11	0.969272	-0.0591894
				chr12:14421974-14422975	APOLD1	0.821584	-0.194927
					ARHGDIB	0.823733	0.367571
					ATF7IP	0.0272124	-2.00918
					C12orf60	0.48113	-0.626201
					CDKN1B	0.894823	-0.126918
					CREBL2	0.918406	-0.111099
					DDX47	0.172605	-1.36755
					DERA	0.750728	1.02727
					DUSP16	0.973009	0.0304031
					EMP1	0.660634	-0.479827
					EPS8	0.562438	-0.624749
					GPR19	0.517791	0.756684
					GPRC5A	0.415584	1.33055
					H2AFJ	0.593973	1.52509
					HEBP1	0.733821	0.899996
					HIST4H4	0.100025	-1.47579
					KIAA1467	0.743139	0.322423
					LOH12CR1	0.622378	-0.785264
					LOH12CR2	0.333335	-0.835538
					MANSC1	0.794417	0.268629
					RP11-392P7.6	0.726684	-0.447893
					RPL13AP20	0.848533	0.175873
					STRAP	0.992689	0.155839
					WBP11	0.772877	0.482366
chr16:3606788-4606788	ADCY9,CREBBP	CORO7,CORO7-PAM16,DNAJA3,GLIS2,PAM16,RP11-95P2.3,SLX4,SRL,TFAP4,TRAP1,VASN,ZNF500	CREBBP	chr16:3994730-3995731	ABCA17P	0.941732	0.0649986
					ABCA3	0.144067	1.27464
					AC006111.1	0.988945	0.0124788
					AC141586.5	0.0846963	1.55363
					ADCY9	0.746332	-0.287036
					ALG1	0.553014	0.941757
					AMDHD2	0.114498	1.52126
					ANKS3	0.341937	0.882688
					ATP6V0C	0.496517	-0.584452
					BRICD5	0.393728	0.789649
					C16orf59	0.254785	1.12604
					CASKIN1	0.237762	1.01678
					CCNF	0.731281	0.321817
					CDIP1	0.101626	1.84875
					CLUAP1	0.943246	-0.138148
					CORO7	0.0430263	1.87611
					CREBBP	0.116205	-1.44928
					DNAJA3	0.749741	-0.395243
					DNASE1	0.0741863	-1.62735
					E4F1	0.879995	0.140111
					ECI1	0.697485	0.484161
					ERVK13-1	0.503041	-0.60837
					FAM86A	0.794986	0.420639
					FLYWCH1	0.525669	-0.538722
					FLYWCH2	0.14548	2.32983
					GFER	0.0182398	2.16664
					GLIS2	0.0983825	1.48313
					GLYR1	0.0893152	-1.51892
					HCFC1R1	0.920514	0.474803
					HMOX2	0.818182	0.818795
					IL32	0.98332	-0.0353757
					KCTD5	0.999158	0.000965342
					KREMEN2	0.515135	0.601653
					LA16c-380H5.5	0.188524	-1.20865
					MGRN1	0.518977	-0.584818
					MIR940	0.467556	-0.662104
					MLST8	0.562097	0.586594
					MMP25	0.265555	1.05014
					NAA60.1	0.203983	1.11479
					NAGPA	0.247205	1.58791
					NDUFB10	0.326778	1.15555
					NMRAL1	0.626242	1.13506
					NPW	0.973325	-0.0489362
					NTHL1	0.614757	0.729041
					NUDT16L1	0.701978	0.573582
					PAM16	0.565868	-0.514469
					PAQR4	0.747809	-0.28331
					PDPK1	0.14985	1.21872
					PGP	0.525732	0.704109
					PKD1	0.477756	0.617935
					PKMYT1	0.758311	-0.515258
					PPL	0.880575	0.154344
					PRSS21	0.404049	1.29497
					RAB26	0.652328	0.423723
					RNPS1	0.146609	1.51819
					ROGDI	0.995711	-0.00686513
					RP11-20I23.6	0.0591439	1.55463
					RP11-304L19.5	0.238152	-1.09348
					RP11-462G12.1	0.0417173	-1.87111
					RP11-462G12.2	0.0549045	-1.57949
					RP11-473M20.14	0.593651	-0.604653
					RP11-473M20.16	0.387323	-0.788538
					RP11-473M20.7	0.928443	0.0776805
					RP11-715J22.1	0.0499501	1.86001
					RP11-95P2.1	0.196355	-1.3767
					RP11-95P2.3	0.394159	0.885018
					RPS2	0.962068	-0.66165
					SLC9A3R2	0.367183	0.932321
					SLX4	0.582785	0.477316
					SNHG9	0.79968	0.283598
					SRRM2	0.674259	0.424158
					SRRM2-AS1	0.743257	0.249947
					SUB1P3	0.376075	-0.863774
					SYNGR3	0.57283	0.51867
					TBC1D24	0.393532	-0.74644
					TBL3	0.427457	0.717772
					TCEB2	0.226276	1.26533
					TFAP4	0.802947	0.241934
					THOC6	0.987238	-0.0479022
					TIGD7	0.554815	-0.524632
					TNFRSF12A	0.745885	1.92672
					TRAF7	0.29407	1.1504
					TRAP1	0.111045	1.85825
					TSC2	0.371458	0.790481
					UBALD1	0.612125	0.522219
					UBN1	0.412863	0.831287
					VASN	0.571232	0.636329
					ZNF174	0.819416	-0.232062
					ZNF200	0.446823	-0.696001
					ZNF205	0.804016	0.352015
					ZNF205-AS1	0.677369	0.407372
					ZNF213	0.89116	0.129395
					ZNF263	0.792401	-0.260544
					ZNF500	0.581873	0.530429
					ZNF597	0.243492	0.990153
					ZNF598	0.622824	-0.453157
					ZNF75A	0.0054747	-2.43436
					ZSCAN32	0.365878	0.810135
				chr16:3996914-3997915	ABCA17P	0.231256	-1.09583
					ABCA3	0.544833	-0.533713
					AC006111.1	0.170463	1.23628
					AC141586.5	0.742258	-0.285501
					ADCY9	0.149349	-1.31377
					ALG1	0.904197	0.188074
					AMDHD2	0.0571889	1.93131
					ANKS3	0.142857	1.38221
					ATP6V0C	0.35838	0.802168
					BRICD5	0.790715	0.252671
					C16orf59	0.488436	0.712466
					CASKIN1	0.015984	2.21101
					CCNF	0.532149	-0.609739
					CDIP1	0.542009	0.731478
					CLUAP1	0.6656	0.73245
					CORO7	0.977647	0.0261615
					CREBBP	0.0264518	-2.07175
					DNAJA3	0.550496	-0.669263
					DNASE1	0.110654	-1.41581
					E4F1	0.505232	-0.663678
					ECI1	0.886721	-0.185903
					ERVK13-1	0.146853	-1.38324
					FAM86A	0.786859	0.413495
					FLYWCH1	0.321042	-0.901914
					FLYWCH2	0.607393	1.20608
					GFER	0.177211	-1.311
					GLIS2	0.141706	-1.33771
					GLYR1	0.0763766	-1.63459
					HCFC1R1	0.70349	-1.21493
					HMOX2	0.523823	1.54193
					IL32	0.22421	2.06553
					KCTD5	0.904477	0.113953
					KREMEN2	0.337403	0.907288
					LA16c-380H5.5	0.899496	0.117945
					MGRN1	0.351828	-0.862654
					MIR940	0.89679	0.116265
					MLST8	0.174825	-1.39328
					MMP25	0.133862	-1.47151
					NAA60.1	0.502415	0.594755
					NAGPA	0.664958	0.683347
					NDUFB10	0.761464	-0.385633
					NMRAL1	0.922161	-0.266619
					NPW	0.77023	-0.424891
					NTHL1	0.618822	0.687322
					NUDT16L1	0.531469	0.907332
					PAM16	0.896967	-0.117109
					PAQR4	0.613369	-0.454116
					PDPK1	0.496667	-0.606617
					PGP	0.970764	0.0399154
					PKD1	0.101898	1.46022
					PKMYT1	0.757189	0.500411
					PPL	0.0072175	-2.69724
					PRSS21	0.678386	0.674963
					RAB26	0.245024	-1.10528
					RNPS1	0.567529	0.636094
					ROGDI	0.500501	0.859424
					RP11-20I23.6	0.15268	1.22969
					RP11-304L19.5	0.20806	-1.22356
					RP11-462G12.1	0.149527	-1.36324
					RP11-462G12.2	0.0187647	-2.0543
					RP11-473M20.14	0.977197	-0.0316001
					RP11-473M20.16	0.897103	-0.138765
					RP11-473M20.7	0.585184	0.470937
					RP11-715J22.1	0.663181	-0.431788
					RP11-95P2.1	0.766507	-0.342248
					RP11-95P2.3	0.888906	-0.148751
					RPS2	0.996886	-0.124457
					SLC9A3R2	0.133866	1.52584
					SLX4	0.0615735	-1.69691
					SNHG9	0.215934	-1.36092
					SRRM2	0.177511	-1.31209
					SRRM2-AS1	0.232467	1.06428
					SUB1P3	0.734287	-0.333816
					SYNGR3	0.710621	-0.36428
					TBC1D24	0.432938	0.739437
					TBL3	0.765607	0.28907
					TCEB2	0.463411	0.912747
					TFAP4	0.230488	1.13841
					THOC6	0.295086	1.97959
					TIGD7	0.623692	-0.445705
					TNFRSF12A	0.70579	1.9799
					TRAF7	0.686991	0.453183
					TRAP1	0.559346	-0.763505
					TSC2	0.44326	0.702168
					UBALD1	0.704255	-0.397447
					UBN1	0.647972	-0.45824
					VASN	0.231221	-1.26474
					ZNF174	0.559188	0.618985
					ZNF200	0.168967	-1.26306
					ZNF205	0.685519	0.56122
					ZNF205-AS1	0.590615	-0.554359
					ZNF213	0.607274	-0.492637
					ZNF263	0.916084	0.0979065
					ZNF500	0.86859	0.161043
					ZNF597	0.94585	0.0591849
					ZNF598	0.204552	-1.173
					ZNF75A	0.198686	-1.13769
					ZSCAN32	0.241203	-1.07437
chr19:19048246-20048246	ATP13A1,GATAD2A,LPAR2,MAU2,MEF2B,BORCS8,NDUFA13,PBX4,RFXANK,SUGP1	AC138430.4,ARMC6,CILP2,CTC-260F20.3,GMIP,HAPLN4,BORCS8-MEF2B,NCAN,NR2C2AP,SLC25A42,SUGP2,TM6SF2,TMEM161A,TSSK6,YJEFN3,ZNF101,ZNF823	MAU2,LPAR2	chr19:19373188-19374189	ABHD8	0.856809	0.216843
					AC004447.2	0.515485	-0.583143
					AC005253.2	0.864941	-0.153219
					AC005932.1	0.575853	-0.511176
					ANO8	0.0358955	-1.84414
					ARMC6	0.297052	1.0571
					ARRDC2	0.55041	-0.515762
					ATP13A1	0.536901	0.575672
					BABAM1	0.983847	0.176871
					BST2	0.766234	0.768604
					C19orf60	0.940411	-0.175406
					CCDC124	0.731321	1.19176
					CERS1	0.018981	2.13909
					CILP2	0.630433	0.443451
					COLGALT1	0.454299	0.697839
					COPE	0.877942	0.598581
					CRLF1	0.830711	-0.195188
					CRTC1	0.882717	0.135745
					CTC-260E6.6	0.12797	-1.38422
					CTC-559E9.6	0.92198	-0.0867746
					CTD-2521M24.9	0.310207	-0.944779
					CTD-3131K8.2	0.607503	0.492196
					DDA1	0.474525	-1.16243
					DDX49	0.751243	-0.459222
					ELL	0.46135	-0.668253
					FCHO1	0.756696	-0.288305
					FKBP8	0.123832	3.22773
					GATAD2A	0.00246671	-2.75061
					GDF11	0.288684	1.10536
					GDF15	0.497907	-2.36834
					GMIP	0.996453	-0.00394775
					GTPBP3	0.481586	-0.956952
					HOMER3	0.658212	0.676247
					ISYNA1	0.929439	0.360333
					JUND	0.962271	0.669829
					KLHL26	0.44949	-0.654736
					KXD1	0.920612	-0.318042
					LINC00663	0.552566	0.554719
					LPAR2	0.177833	1.30088
					LSM4	0.971427	-1.12962
					MAP1S	0.953671	0.0537505
					MAST3	0.940739	-0.0697549
					MAU2	0.00828383	-2.32659
					MEF2BNB	0.841741	-0.670035
					MPV17L2	0.573811	0.770399
					MRPL34	0.999699	-0.017722
					MVB12A	0.219648	1.76513
					NDUFA13	0.977023	-0.0546974
					NR2C2AP	0.805926	0.272549
					PBX4	0.723111	0.349086
					PGLS	0.767136	-0.634616
					PGPEP1	0.00734846	-2.36938
					PIK3R2	0.542062	0.528987
					RAB3A	0.503913	0.631481
					RFXANK	0.957128	-0.0850329
					RPL18A	0.726341	1.20973
					SLC25A42	0.231419	1.07707
					SLC27A1	0.227334	-1.06728
					SSBP4	0.970053	-0.242473
					SUGP1	0.787153	-0.253147
					SUGP2	0.0241096	-2.31167
					TM6SF2	0.615576	-0.48129
					TMEM161A	0.794632	0.514583
					TMEM221	0.508917	-0.599183
					TMEM59L	0.383368	-0.763375
					UBA52	0.916084	1.17628
					UNC13A	0.77675	0.246367
					UPF1	0.0865743	-1.51293
					YJEFN3	0.213489	-1.18627
					ZNF101	0.599141	-0.465309
					ZNF14	0.841498	-0.17868
					ZNF253	0.758014	0.262342
					ZNF430	0.042957	-1.86055
					ZNF431	0.123194	-1.48574
					ZNF486	0.530083	-0.560153
					ZNF506	0.0818396	-1.55471
					ZNF626	0.486998	0.758332
					ZNF66	0.372286	0.844932
					ZNF682	0.850499	0.187935
					ZNF714	0.581458	0.640621
					ZNF737	0.693158	0.332393
					ZNF826P	0.845739	-0.502538
					ZNF85	0.721406	0.582876
					ZNF90	0.873127	0.134153
					ZNF93	0.705146	-0.328622
				chr19:19381806-19382808	ABHD8	0.252154	1.27891
					AC004447.2	0.111104	-1.42861
					AC005253.2	0.66898	0.388417
					AC005932.1	0.570219	0.519869
					ANO8	0.0840963	1.52059
					ARMC6	0.666834	0.441652
					ARRDC2	0.424575	0.67937
					ATP13A1	0.244422	1.07232
					BABAM1	0.904548	0.655523
					BST2	0.423895	1.88275
					C19orf60	0.721279	0.677484
					CCDC124	0.572511	1.47296
					CERS1	0.802219	-0.229296
					CILP2	0.0264409	-2.06391
					COLGALT1	0.199518	-1.17711
					COPE	0.907093	-0.449664
					CRLF1	0.543827	0.557456
					CRTC1	0.110877	-1.45283
					CTC-260E6.6	0.268539	-1.0039
					CTC-559E9.6	0.43578	-0.690208
					CTD-2521M24.9	0.570113	-0.524486
					CTD-3131K8.2	0.608524	-0.487199
					DDA1	0.574426	-0.929987
					DDX49	0.714714	0.501393
					ELL	0.833167	0.218284
					FCHO1	0.397311	0.77888
					FKBP8	0.950426	0.632993
					GATAD2A	0.518556	-0.545523
					GDF11	0.0660589	-1.85544
					GDF15	0.608831	-1.83303
					GMIP	0.693669	-0.356538
					GTPBP3	0.538792	0.796419
					HOMER3	0.862068	-0.278414
					ISYNA1	0.475665	1.66261
					JUND	0.97323	0.364472
					KLHL26	0.831169	0.181471
					KXD1	0.858909	-0.469644
					LINC00663	0.731515	0.320419
					LPAR2	0.18781	-1.26713
					LSM4	0.990982	0.69881
					MAP1S	0.341	-0.854798
					MAST3	0.286839	0.979904
					MAU2	0.69608	0.341323
					MEF2BNB	0.942497	0.249737
					MPV17L2	0.560635	0.76481
					MRPL34	0.902237	1.17888
					MVB12A	0.715487	0.632474
					NDUFA13	0.975135	0.0665183
					NR2C2AP	0.664336	0.48456
					PBX4	0.210608	1.203
					PGLS	0.884891	0.299814
					PGPEP1	0.586305	-0.487299
					PIK3R2	0.512811	-0.562458
					RAB3A	0.528512	-0.590628
					RFXANK	0.868457	0.256138
					RPL18A	0.744539	-1.10188
					SLC25A42	0.311836	0.906414
					SLC27A1	0.527536	0.570429
					SSBP4	0.982335	0.121378
					SUGP1	0.663608	0.41213
					SUGP2	0.554446	0.624845
					TM6SF2	0.291832	-1.00062
					TMEM161A	0.800747	0.455847
					TMEM221	0.0139141	-2.21859
					TMEM59L	0.511524	0.578566
					UBA52	0.858381	-1.37149
					UNC13A	0.47228	0.633489
					UPF1	0.178712	-1.17044
					YJEFN3	0.306293	-0.971204
					ZNF101	0.138861	-1.32497
					ZNF14	0.714295	0.317195
					ZNF253	0.335052	0.819891
					ZNF430	0.280695	-0.972279
					ZNF431	0.197629	-1.24276
					ZNF486	0.165556	-1.26294
					ZNF506	0.0135762	2.19292
					ZNF626	0.372627	-0.949879
					ZNF66	0.342937	-0.889154
					ZNF682	0.765043	0.298283
					ZNF714	0.343867	-1.04188
					ZNF737	0.333504	-0.822068
					ZNF826P	0.353646	1.59907
					ZNF85	0.735265	0.533273
					ZNF90	0.47511	-0.608776
					ZNF93	0.667333	0.385806
				chr19:19383254-19384255	ABHD8	0.0930005	-1.82927
					AC004447.2	0.129825	-1.36047
					AC005253.2	0.160882	1.28354
					AC005932.1	0.521317	-0.571437
					ANO8	0.180498	-1.16479
					ARMC6	0.728716	0.355149
					ARRDC2	0.11988	1.34107
					ATP13A1	0.995083	-0.00581983
					BABAM1	0.97287	-0.241974
					BST2	0.912636	0.269073
					C19orf60	0.730062	-0.640743
					CCDC124	0.954896	-0.347767
					CERS1	0.879908	0.139217
					CILP2	0.31108	0.935037
					COLGALT1	0.00210798	-2.72141
					COPE	0.627373	1.22717
					CRLF1	0.530034	-0.567797
					CRTC1	0.0686391	-1.65479
					CTC-260E6.6	0.910598	0.102168
					CTC-559E9.6	0.726915	0.305903
					CTD-2521M24.9	0.685223	-0.383215
					CTD-3131K8.2	0.252359	1.08375
					DDA1	0.965026	0.081039
					DDX49	0.671329	-0.573725
					ELL	0.397879	0.759246
					FCHO1	0.898851	-0.119102
					FKBP8	0.931082	0.818512
					GATAD2A	0.0804215	-1.499
					GDF11	0.256238	-1.14616
					GDF15	0.272651	-3.54723
					GMIP	0.78357	-0.254158
					GTPBP3	0.820805	-0.299435
					HOMER3	0.923204	0.143855
					ISYNA1	0.997325	0.0137241
					JUND	0.965301	-0.519913
					KLHL26	0.109094	-1.40318
					KXD1	0.928751	0.251889
					LINC00663	0.371322	-0.814288
					LPAR2	0.692951	0.382963
					LSM4	0.971735	-0.975075
					MAP1S	0.562162	-0.516139
					MAST3	0.171793	-1.27147
					MAU2	0.121878	-1.39867
					MEF2BNB	0.964036	-0.158828
					MPV17L2	0.97702	-0.0397994
					MRPL34	0.996095	0.14825
					MVB12A	0.585535	0.896893
					NDUFA13	0.72762	0.644982
					NR2C2AP	0.626562	-0.532839
					PBX4	0.582583	0.525482
					PGLS	0.601549	-0.967314
					PGPEP1	0.417299	-0.702724
					PIK3R2	0.00473154	-2.44939
					RAB3A	0.465518	-0.694576
					RFXANK	0.390827	1.11931
					RPL18A	0.87918	0.482703
					SLC25A42	0.58735	-0.49704
					SLC27A1	0.327996	0.859017
					SSBP4	0.843246	0.840348
					SUGP1	0.700289	0.35131
					SUGP2	0.942337	0.0721844
					TM6SF2	0.000762633	-3.0672
					TMEM161A	0.47952	1.17018
					TMEM221	0.105205	1.46371
					TMEM59L	0.419857	0.697661
					UBA52	0.804311	1.4229
					UNC13A	0.786563	0.235317
					UPF1	0.000741879	-3.02478
					YJEFN3	0.749716	-0.306931
					ZNF101	0.380882	-0.774167
					ZNF14	0.329503	0.854439
					ZNF253	0.00878545	-2.35704
					ZNF430	0.124919	-1.3588
					ZNF431	0.959007	-0.0487079
					ZNF486	0.497783	-0.616326
					ZNF506	0.325134	0.888171
					ZNF626	0.812362	0.257324
					ZNF66	0.775868	-0.269712
					ZNF682	0.392607	0.87911
					ZNF714	0.156964	-1.52038
					ZNF737	0.909854	-0.0959487
					ZNF826P	0.465248	1.38394
					ZNF85	0.955179	-0.0894749
					ZNF90	0.151087	-1.22553
					ZNF93	0.104806	-1.43426
				chr19:19384910-19385911	ABHD8	0.366685	-0.909686
					AC004447.2	0.467258	-0.627311
					AC005253.2	0.784308	-0.233863
					AC005932.1	0.77684	-0.236769
					ANO8	0.427953	-0.651139
					ARMC6	0.308434	0.909727
					ARRDC2	0.43626	0.65223
					ATP13A1	0.828521	-0.180302
					BABAM1	0.860441	-0.637164
					BST2	0.966964	0.0917979
					C19orf60	0.733267	-0.617372
					CCDC124	0.961655	-0.199428
					CERS1	0.176823	-1.14932
					CILP2	0.053	1.77061
					COLGALT1	0.870965	-0.140621
					COPE	0.946978	-0.184856
					CRLF1	0.88257	0.131086
					CRTC1	0.131098	-1.26164
					CTC-260E6.6	0.799794	-0.219426
					CTC-559E9.6	0.080322	-1.52931
					CTD-2521M24.9	0.123078	-1.36029
					CTD-3131K8.2	0.0790536	-1.48746
					DDA1	0.69031	-0.539966
					DDX49	0.0569431	-2.0084
					ELL	0.0581203	-1.6683
					FCHO1	0.253709	-1.01096
					FKBP8	0.961876	-0.3828
					GATAD2A	0.784507	-0.220043
					GDF11	0.001505	2.87018
					GDF15	0.243941	-3.91344
					GMIP	0.785331	0.243001
					GTPBP3	0.725338	0.42289
					HOMER3	0.410484	-1.03986
					ISYNA1	0.284035	-2.02748
					JUND	0.962338	0.415184
					KLHL26	0.540763	0.500404
					KXD1	0.426514	-1.23692
					LINC00663	0.149362	1.24862
					LPAR2	0.383968	0.791683
					LSM4	0.994409	0.310494
					MAP1S	0.100641	1.37386
					MAST3	0.797481	-0.21141
					MAU2	0.446434	-0.643189
					MEF2BNB	0.757727	-0.676531
					MPV17L2	0.884551	-0.170244
					MRPL34	0.802878	-1.40986
					MVB12A	0.248751	-1.6303
					NDUFA13	0.320537	1.3033
					NR2C2AP	0.7177	0.381456
					PBX4	0.245634	1.04497
					PGLS	0.879121	-0.276007
					PGPEP1	0.826711	0.186708
					PIK3R2	0.711262	0.30416
					RAB3A	0.594074	-0.467629
					RFXANK	0.990899	0.0151763
					RPL18A	0.510658	1.27947
					SLC25A42	0.756244	-0.248934
					SLC27A1	0.963859	-0.0367356
					SSBP4	0.724276	1.03136
					SUGP1	0.509132	-0.583564
					SUGP2	0.797512	-0.243573
					TM6SF2	0.0466074	-1.76727
					TMEM161A	0.466202	-1.02814
					TMEM221	0.64909	-0.399485
					TMEM59L	0.348303	-0.809135
					UBA52	0.979755	0.2267
					UNC13A	0.918498	-0.0847457
					UPF1	0.785216	-0.219268
					YJEFN3	0.999795	0.000229949
					ZNF101	0.229781	-0.989816
					ZNF14	0.425826	-0.646293
					ZNF253	0.233984	-1.02244
					ZNF430	0.267732	-0.949312
					ZNF431	0.0448924	1.82751
					ZNF486	0.00221958	2.66846
					ZNF506	0.511351	-0.554177
					ZNF626	0.076893	-1.72986
					ZNF66	0.432826	0.702841
					ZNF682	0.248753	-1.06937
					ZNF714	0.664352	0.436681
					ZNF737	0.864113	-0.138889
					ZNF826P	0.783966	0.533376
					ZNF85	0.841716	-0.259588
					ZNF90	0.747783	0.263478
					ZNF93	0.279757	0.938857
				chr19:19402909-19403910	ABHD8	0.605647	0.543314
					AC004447.2	0.651599	-0.398764
					AC005253.2	0.610537	0.439087
					AC005932.1	0.466485	0.626664
					ANO8	0.0335629	1.78445
					ARMC6	0.0649351	-1.73918
					ARRDC2	0.0439261	-1.71046
					ATP13A1	0.24396	1.00433
					BST2	0.16957	2.99962
					C19orf60	0.981953	-0.0516498
					CCDC124	0.976076	0.134328
					CERS1	0.570206	-0.484783
					CILP2	0.4503	-0.676961
					COLGALT1	0.714643	-0.335475
					COPE	0.609103	1.20804
					CRLF1	0.26686	0.977794
					CRTC1	0.28921	-0.901564
					CTC-260E6.6	0.00990206	-2.29782
					CTC-559E9.6	0.0670242	-1.617
					CTD-2521M24.9	0.235029	-1.05445
					CTD-3131K8.2	0.222788	-1.0818
					DDA1	0.729303	-0.589301
					DDX49	0.649673	0.592589
					ELL	0.713094	-0.322658
					FCHO1	0.49693	0.60451
					FKBP8	0.802795	1.19599
					GATAD2A	0.256743	-0.973189
					GDF11	0.155824	1.38514
					GDF15	0.0188511	7.05345
					GMIP	0.0568754	-1.69563
					GTPBP3	0.55433	-0.775671
					HOMER3	0.676324	0.585353
					ISYNA1	0.832335	0.648138
					JUND	0.955269	0.600815
					KLHL26	0.461992	-0.62118
					KXD1	0.832008	-0.481034
					LINC00663	0.654459	-0.395056
					LPAR2	0.439752	0.71056
					LSM4	0.997003	0.484783
					MAP1S	0.741004	-0.286322
					MAST3	0.277928	0.928307
					MAU2	0.310582	-0.871679
					MEF2BNB	0.726739	0.860839
					MPV17L2	0.990324	0.0155731
					MRPL34	0.952109	-0.892709
					MVB12A	0.633693	0.787019
					NDUFA13	0.446537	1.15186
					NR2C2AP	0.555965	-0.641825
					PBX4	0.703024	0.354
					PGLS	0.942711	-0.141336
					PGPEP1	0.620498	0.426943
					PIK3R2	0.825196	0.186087
					RAB3A	0.293989	-0.93831
					RFXANK	0.348504	-1.2153
					RPL18A	0.89961	-0.456905
					SLC25A42	0.787864	0.224741
					SLC27A1	0.639325	-0.372964
					SSBP4	0.900433	0.550973
					SUGP1	0.987131	-0.0150515
					SUGP2	0.675658	0.447455
					TM6SF2	0.0245868	1.9939
					TMEM161A	0.98437	0.0348966
					TMEM221	0.477322	0.624106
					TMEM59L	0.208105	1.10011
					UBA52	0.9805	0.417615
					UNC13A	0.68277	0.339036
					UPF1	0.365933	-0.786149
					YJEFN3	0.73027	0.310493
					ZNF101	0.823198	0.185606
					ZNF14	0.815865	-0.189316
					ZNF253	0.708984	-0.322562
					ZNF430	0.314796	-0.874128
					ZNF431	0.953396	-0.0563335
					ZNF486	0.367462	0.771778
					ZNF506	0.931664	-0.0729806
					ZNF626	0.800289	-0.254813
					ZNF66	0.892501	0.121115
					ZNF682	0.455978	-0.721209
					ZNF714	0.73823	-0.358117
					ZNF737	0.7114	-0.308356
					ZNF826P	0.00975802	3.12067
					ZNF85	0.66693	-0.575435
					ZNF90	0.400786	-0.694207
					ZNF93	0.778848	-0.246925
				chr19:19415544-19416545	ABHD8	0.821813	0.273237
					AC004447.2	0.306097	-0.916678
					AC005253.2	0.734266	-0.296919
					AC005932.1	0.954999	-0.0503413
					ANO8	0.268985	-0.96828
					ARMC6	0.880689	0.155062
					ARRDC2	0.0537426	-1.65873
					ATP13A1	0.246177	-1.09082
					BST2	0.448551	1.81003
					C19orf60	0.945426	-0.187495
					CCDC124	0.918493	-0.559054
					CERS1	0.43374	0.712564
					CILP2	0.105729	1.49772
					COLGALT1	0.708133	-0.359697
					COPE	0.953688	0.236915
					CRLF1	0.660283	0.40298
					CRTC1	0.8521	0.170965
					CTC-260E6.6	0.782212	0.250289
					CTC-559E9.6	0.895996	-0.114983
					CTD-2521M24.9	0.289818	0.985071
					CTD-3131K8.2	0.903101	-0.116602
					DDA1	0.55862	-0.992109
					DDX49	0.914082	-0.157696
					ELL	0.416124	0.745994
					FCHO1	0.986933	-0.0151914
					FKBP8	0.983817	-0.309637
					GATAD2A	0.0372927	-1.85649
					GDF11	0.436563	-0.818642
					GDF15	0.0707015	-5.41435
					GMIP	0.184377	-1.24294
					GTPBP3	0.528246	-0.880734
					HOMER3	0.767193	-0.446582
					ISYNA1	0.791025	-0.879901
					JUND	0.897594	-1.32501
					KLHL26	0.431361	-0.687824
					KXD1	0.960649	-0.160133
					LINC00663	0.517195	-0.608396
					LPAR2	0.756038	0.29928
					LSM4	0.992678	0.749028
					MAP1S	0.290747	-0.968016
					MAST3	0.270741	-1.0412
					MAU2	0.174701	-1.20292
					MEF2BNB	0.708292	-1.07644
					MPV17L2	0.725275	-0.515497
					MRPL34	0.993741	0.380656
					MVB12A	0.768166	-0.526814
					NDUFA13	0.599776	-0.978579
					NR2C2AP	0.405286	-0.893633
					PBX4	0.507493	-0.640311
					PGLS	0.966568	0.0989732
					PGPEP1	0.931069	0.0776392
					PIK3R2	0.615823	-0.431993
					RAB3A	0.608441	0.48053
					RFXANK	0.206674	1.61699
					RPL18A	0.748286	-1.14429
					SLC25A42	0.433835	-0.702904
					SLC27A1	0.273453	-0.971743
					SSBP4	0.986988	0.122015
					SUGP1	0.328685	-0.903747
					SUGP2	0.604396	-0.607272
					TM6SF2	0.333689	0.928061
					TMEM161A	0.200388	-1.81514
					TMEM221	0.278034	0.978831
					TMEM59L	0.232863	1.03885
					UBA52	0.987787	-0.425323
					UNC13A	0.100095	1.43645
					UPF1	0.873312	-0.141251
					YJEFN3	0.654695	-0.424687
					ZNF101	0.156182	1.24721
					ZNF14	0.254277	-1.01025
					ZNF253	0.260896	-0.9389
					ZNF430	0.431667	0.725135
					ZNF431	0.386324	0.844834
					ZNF486	0.581395	-0.490118
					ZNF506	0.557753	-0.52333
					ZNF626	0.944988	-0.0750062
					ZNF66	0.445355	-0.718464
					ZNF682	0.603712	-0.530858
					ZNF714	0.776078	0.346492
					ZNF737	0.621311	0.418321
					ZNF826P	0.84386	-0.508089
					ZNF85	0.103145	2.02507
					ZNF90	0.0466265	1.6812
					ZNF93	0.328371	-0.852046
					AC004447.2	0.863168	-0.149454
					AC005253.2	0.44591	0.65291
					AC005932.1	0.936734	-0.0668142
					ANO8	0.737101	0.278077
					ARMC6	0.645257	-0.417197
					ARRDC2	0.796363	-0.219342
					ATP13A1	0.751356	-0.270174
					BST2	0.196393	-2.71629
					C19orf60	0.994109	-0.0163244
					CCDC124	0.34314	1.76279
					CERS1	0.344759	-0.786684
					CILP2	0.456493	0.666247
					COLGALT1	0.154574	-1.2616
					COPE	0.506861	1.3036
					CRLF1	0.0274456	1.89597
					CRTC1	0.00781766	2.25454
					CTC-260E6.6	0.0437138	-1.75001
					CTC-559E9.6	0.696087	0.342918
					CTD-2521M24.9	0.366548	-0.801401
					CTD-3131K8.2	0.0777749	1.48226
					DDA1	0.719137	-0.544191
					DDX49	0.179163	1.45121
					ELL	0.359323	-0.81113
					FCHO1	0.135134	1.30757
					FKBP8	0.934611	0.548436
					GATAD2A	0.373135	0.747812
					GDF11	0.0562367	-1.79824
					GDF15	0.514965	-2.33617
					GMIP	0.226735	1.07146
					GTPBP3	0.771745	0.375302
					HOMER3	0.632447	0.62762
					ISYNA1	0.208046	2.23586
					JUND	0.947741	0.631214
					KLHL26	0.768232	-0.230288
					KXD1	0.294986	1.54868
					LINC00663	0.0176868	-2.03706
					LPAR2	0.920469	0.090462
					LSM4	0.799913	1.62676
					MAP1S	0.711289	-0.32515
					MAST3	0.829112	0.180415
					MAU2	0.721536	-0.304778
					MEF2BNB	0.753943	0.720969
					MPV17L2	0.037962	2.21031
					MVB12A	0.467431	1.07398
					NDUFA13	0.997252	-0.00566571
					NR2C2AP	0.638763	-0.49781
					PBX4	0.388338	0.787276
					PGLS	0.485811	-1.10805
					PGPEP1	0.584393	-0.46537
					PIK3R2	0.204785	-1.0573
					RAB3A	0.617539	0.438737
					RFXANK	0.772228	-0.401422
					RPL18A	0.982843	0.0631199
					SLC25A42	0.256667	0.943022
					SLC27A1	0.607198	-0.411952
					SSBP4	0.792193	0.852869
					SUGP1	0.45332	0.678905
					SUGP2	0.836258	-0.218705
					TM6SF2	0.286699	0.966709
					TMEM161A	0.559191	0.871915
					TMEM221	0.738896	-0.288088
					TMEM59L	0.426857	-0.689432
					UBA52	0.977104	0.346618
					UNC13A	0.382468	-0.719538
					UPF1	0.490551	0.585651
					YJEFN3	0.601399	-0.474577
					ZNF101	0.84391	-0.161261
					ZNF14	0.880255	0.12012
					ZNF253	0.660131	0.37432
					ZNF430	0.326396	-0.854749
					ZNF431	0.521832	0.599274
					ZNF486	0.720096	0.30364
					ZNF506	0.65417	0.376752
					ZNF626	0.952313	0.0584208
					ZNF66	0.551449	-0.510651
					ZNF682	0.0914153	-1.56123
					ZNF714	0.971187	-0.0373844
					ZNF737	0.410937	0.684865
					ZNF826P	0.922483	0.193125
					ZNF85	0.534466	0.788449
					ZNF90	0.350649	0.788959
					ZNF93	0.279334	-0.951261
				chr19:19424453-19425457	AC004447.2	0.659312	-0.397953
					AC005253.2	0.458007	-0.681349
					AC005932.1	0.212769	-1.18051
					ANO8	0.795205	0.228587
					ARMC6	0.822272	0.243919
					ARRDC2	0.557619	-0.517932
					ATP13A1	0.975075	0.0299068
					BST2	0.779221	-0.713473
					C19orf60	0.458629	1.23033
					CCDC124	0.522369	1.57302
					CERS1	0.25332	1.09867
					CILP2	0.234871	-1.07083
					COLGALT1	0.0557327	-1.74905
					COPE	0.666342	1.16614
					CRLF1	0.896689	-0.120539
					CRTC1	0.771367	0.27373
					CTC-260E6.6	0.0796758	-1.629
					CTC-559E9.6	0.426781	-0.723355
					CTD-2521M24.9	0.306123	-0.959154
					CTD-3131K8.2	0.784633	-0.273182
					DDA1	0.822178	-0.423181
					DDX49	0.458718	-0.95696
					ELL	0.0321541	-1.98394
					FCHO1	0.446985	-0.725188
					FKBP8	0.296654	2.57752
					GATAD2A	0.086511	-1.52482
					GDF11	0.419305	-0.859476
					GDF15	0.969402	0.139534
					GMIP	0.33488	0.905308
					GTPBP3	0.615879	-0.667117
					HOMER3	0.435564	1.0744
					ISYNA1	0.855155	0.607691
					JUND	0.989264	0.174936
					KLHL26	0.670676	-0.390215
					KXD1	0.385586	1.56667
					LINC00663	0.512653	-0.6077
					LPAR2	0.988037	0.0148624
					LSM4	0.946054	1.21701
					MAP1S	0.133239	-1.36014
					MAST3	0.985841	0.0167755
					MAU2	0.531469	0.569498
					MEF2BNB	0.855176	0.556072
					MPV17L2	0.770028	0.411932
					MVB12A	0.09893	2.17867
					NDUFA13	0.52048	1.12138
					NR2C2AP	0.807294	0.265686
					PBX4	0.0907377	1.70703
					PGLS	0.507493	1.15452
					PGPEP1	0.969944	-0.0340681
					PIK3R2	0.609472	-0.450081
					RAB3A	0.21255	1.19653
					RFXANK	0.7412	-0.471295
					RPL18A	0.913716	0.414936
					SLC25A42	0.796417	0.235132
					SLC27A1	0.802568	-0.225574
					SSBP4	0.853809	0.770424
					SUGP1	0.685969	-0.387577
					SUGP2	0.786214	-0.281405
					TM6SF2	0.0334235	1.96463
					TMEM161A	0.0171202	2.9302
					TMEM221	0.713039	-0.336961
					TMEM59L	0.998773	0.00135298
					UBA52	0.913531	1.04725
					UNC13A	0.39544	-0.765256
					UPF1	0.063749	-1.62525
					YJEFN3	0.144914	1.42868
					ZNF101	0.100083	-1.4786
					ZNF14	0.918283	0.090918
					ZNF253	0.277722	-0.950613
					ZNF430	0.052189	-1.75761
					ZNF431	0.455544	0.745323
					ZNF486	0.818314	-0.213872
					ZNF506	0.226017	-1.12017
					ZNF626	0.888667	0.154019
					ZNF66	0.922984	-0.0948545
					ZNF682	0.439859	0.778907
					ZNF714	0.96457	-0.0521176
					ZNF737	0.933995	0.0712757
					ZNF826P	0.379056	1.59717
					ZNF85	0.614796	0.752973
					ZNF90	0.548548	0.524197
					ZNF93	0.929211	0.0815351
				chr19:19430922-19432463	AC004447.2	0.198801	-1.15174
					AC005253.2	0.979015	-0.0227997
					AC005932.1	0.440233	-0.633278
					ANO8	0.776224	0.219619
					ARMC6	0.423896	-0.760093
					ARRDC2	0.575291	-0.462423
					ATP13A1	0.0139818	2.16103
					BST2	0.0670158	3.90134
					C19orf60	0.797949	-0.679922
					CCDC124	0.830237	0.77317
					CERS1	0.943269	-0.0600048
					CILP2	0.242658	0.990948
					COLGALT1	0.00290099	-2.85632
					COPE	0.89451	0.482482
					CRLF1	0.998307	-0.00184627
					CRTC1	0.596617	-0.456057
					CTC-260E6.6	0.706203	0.320683
					CTC-559E9.6	0.154487	1.24374
					CTD-2521M24.9	0.112674	1.42446
					CTD-3131K8.2	0.904308	-0.101788
					DDA1	0.913033	0.236751
					DDX49	0.198033	-1.53135
					ELL	0.577659	-0.53991
					FCHO1	0.683799	-0.349017
					FKBP8	0.570464	1.78768
					GATAD2A	0.0143303	-2.10729
					GDF11	0.601519	0.527898
					GDF15	0.993585	-0.0288692
					GMIP	0.63037	0.453773
					GTPBP3	0.927917	0.139497
					HOMER3	0.225556	1.57066
					ISYNA1	0.952408	0.226503
					JUND	0.8625	1.55651
					KLHL26	0.115743	-1.32737
					KXD1	0.793009	0.603985
					LINC00663	0.559261	-0.495913
					LPAR2	0.889122	0.123862
					LSM4	0.961039	1.35893
					MAP1S	0.286358	-0.946827
					MAST3	0.42115	0.679541
					MAU2	0.000999001	-4.33209
					MEF2BNB	0.93987	0.274147
					MPV17L2	0.650186	0.605448
					MVB12A	0.640659	0.804586
					NDUFA13	0.10302	2.10621
					NR2C2AP	0.975671	0.032046
					PBX4	0.223077	-1.08478
					PGLS	0.636289	0.943479
					PGPEP1	0.812092	-0.204368
					PIK3R2	0.438698	-0.645601
					RAB3A	0.988366	-0.012602
					RFXANK	0.813995	-0.380632
					RPL18A	0.805816	1.08423
					SLC25A42	0.602866	-0.435631
					SLC27A1	0.17706	-1.0994
					SSBP4	0.516358	1.61414
					SUGP1	0.51777	-0.60599
					SUGP2	0.602635	0.669451
					TM6SF2	0.790956	-0.244617
					TMEM161A	0.919267	-0.177082
					TMEM221	0.381021	-0.721284
					TMEM59L	0.607695	0.445339
					UBA52	0.96178	0.974356
					UNC13A	0.780796	-0.226224
					UPF1	0.540179	-0.57145
					YJEFN3	0.29476	0.905708
					ZNF101	0.863925	-0.140023
					ZNF14	0.294436	0.82777
					ZNF253	0.899567	-0.103047
					ZNF430	0.753068	0.282077
					ZNF431	0.36752	0.901799
					ZNF486	0.36172	0.764584
					ZNF506	0.0458701	-1.63522
					ZNF626	0.384615	0.884378
					ZNF66	0.600765	-0.446723
					ZNF682	0.140432	-1.39527
					ZNF714	0.244974	1.25729
					ZNF737	0.086607	-1.42275
					ZNF826P	0.436449	1.28649
					ZNF85	0.397914	1.04368
					ZNF90	0.22977	-0.961614
					ZNF93	0.0887183	-1.43205
				chr19:19432604-19433605	AC004447.2	0.307753	-0.918934
					AC005253.2	0.144027	-1.33687
					AC005932.1	0.103495	1.53753
					ANO8	0.0538185	-1.71869
					ARMC6	0.261764	-1.1609
					ARRDC2	0.0648877	-1.65704
					ATP13A1	0.991804	0.00990648
					BST2	0.268245	2.56866
					C19orf60	0.70874	0.730961
					CCDC124	0.940787	-0.379248
					CERS1	0.962308	0.0454704
					CILP2	0.429888	0.710546
					COLGALT1	0.810766	0.231968
					COPE	0.480737	1.59692
					CRLF1	0.218868	-1.12298
					CRTC1	0.718164	-0.34215
					CTC-260E6.6	0.967672	-0.0377421
					CTC-559E9.6	0.835009	0.191936
					CTD-2521M24.9	0.763201	0.285061
					CTD-3131K8.2	0.671251	0.426763
					DDA1	0.703219	-0.662717
					DDX49	0.56662	0.758627
					ELL	0.498501	0.594031
					FCHO1	0.856673	-0.172242
					FKBP8	0.936085	0.675479
					GATAD2A	0.977005	-0.026034
					GDF11	0.746262	0.353377
					GDF15	0.287902	-3.34891
					GMIP	0.778984	0.266857
					GTPBP3	0.701299	0.491894
					HOMER3	0.177341	1.71699
					ISYNA1	0.462934	1.67975
					JUND	0.991553	0.145663
					KLHL26	0.535954	-0.572042
					KXD1	0.994271	-0.0217619
					LINC00663	0.497502	-0.626521
					LPAR2	0.580094	0.544819
					LSM4	0.999498	-0.0877992
					MAP1S	0.0889111	-1.52589
					MAST3	0.594371	-0.502376
					MAU2	0.0431162	-1.78774
					MEF2BNB	0.880826	-0.485021
					MPV17L2	0.94587	-0.0978388
					MVB12A	0.713474	-0.604461
					NDUFA13	0.298707	1.56113
					NR2C2AP	0.412897	-0.887082
					PBX4	0.417754	0.819215
					PGLS	0.886636	-0.30716
					PGPEP1	0.462537	0.652433
					PIK3R2	0.386481	-0.765551
					RAB3A	0.917343	0.100682
					RFXANK	0.672882	0.595293
					RPL18A	0.727888	1.11191
					SLC25A42	0.55677	-0.532157
					SLC27A1	0.421212	-0.730369
					SSBP4	0.860688	0.779086
					SUGP1	0.521505	0.619368
					SUGP2	0.860459	-0.193332
					TM6SF2	0.91861	0.100039
					TMEM161A	0.939891	0.140957
					TMEM221	0.0423592	1.85037
					TMEM59L	0.274754	-0.974093
					UBA52	0.902678	1.13892
					UNC13A	0.852683	0.167221
					UPF1	0.51251	0.573316
					YJEFN3	0.185817	1.30012
					ZNF101	0.509328	0.581541
					ZNF14	0.44554	-0.686924
					ZNF253	0.0529375	1.72902
					ZNF430	0.553232	-0.547945
					ZNF431	0.419275	0.799282
					ZNF486	0.311273	-0.94286
					ZNF506	0.791219	-0.243724
					ZNF626	0.944672	-0.0765668
					ZNF66	0.00424246	2.76564
					ZNF682	0.668948	0.438171
					ZNF714	0.245367	1.34567
					ZNF737	0.227265	1.03951
					ZNF826P	0.99001	-0.0325844
					ZNF85	0.970193	-0.0598366
					ZNF90	0.889942	0.120396
					ZNF93	0.618556	0.455093
				chr19:19436353-19437354	AC004447.2	0.190599	1.19916
					AC005253.2	0.575903	0.514876
					AC005932.1	0.807897	0.225148
					ANO8	0.721392	-0.321316
					ARMC6	0.765524	-0.29548
					ARRDC2	0.167123	-1.22613
					ATP13A1	0.666802	0.412668
					BST2	0.418479	1.74003
					C19orf60	0.911745	-0.222987
					CCDC124	0.910702	0.372059
					CERS1	0.485514	0.649622
					CILP2	0.0612176	1.72347
					COLGALT1	0.779224	-0.259675
					COPE	0.670267	0.910045
					CRLF1	0.344884	0.876087
					CRTC1	0.104429	-1.49268
					CTC-260E6.6	0.022191	-2.12715
					CTC-559E9.6	0.492187	-0.623483
					CTD-2521M24.9	0.750086	0.298114
					CTD-3131K8.2	0.011988	2.35657
					DDX49	0.289807	-1.1827
					ELL	0.945198	0.0639243
					FCHO1	0.765241	-0.283243
					FKBP8	0.975025	-0.242937
					GATAD2A	0.605051	0.457376
					GDF11	0.0646849	1.84308
					GDF15	0.81244	-0.846486
					GMIP	0.681235	0.380013
					GTPBP3	0.21896	1.44431
					HOMER3	0.116626	1.80084
					ISYNA1	0.555357	1.30074
					JUND	0.936408	0.681333
					KLHL26	0.667851	-0.38513
					KXD1	0.863695	0.377604
					LINC00663	0.157771	-1.32094
					LPAR2	0.816042	0.225519
					LSM4	0.994664	0.276526
					MAP1S	0.187688	1.20739
					MAST3	0.6995	-0.373014
					MAU2	0.72028	0.308101
					MEF2BNB	0.364554	-1.56415
					MPV17L2	0.674533	-0.518128
					MVB12A	0.593924	-0.754932
					NDUFA13	0.232121	1.5574
					NR2C2AP	0.830074	-0.225253
					PBX4	0.466802	0.694444
					PGLS	0.413856	1.23265
					PGPEP1	0.525768	-0.56985
					PIK3R2	0.492668	-0.605644
					RAB3A	0.0088833	2.47948
					RFXANK	0.975965	0.0380844
					RPL18A	0.746428	-0.794299
					SLC25A42	0.366826	-0.812554
					SLC27A1	0.351203	-0.855692
					SSBP4	0.844675	0.674276
					SUGP1	0.967391	0.0372905
					SUGP2	0.404226	-0.90665
					TM6SF2	0.709041	0.35348
					TMEM161A	0.76425	0.483713
					TMEM221	0.296477	0.962198
					TMEM59L	0.785979	-0.236193
					UBA52	0.855864	1.01368
					UNC13A	0.479795	-0.635699
					UPF1	0.668282	-0.369471
					YJEFN3	0.536209	-0.596621
					ZNF101	0.307041	-0.916259
					ZNF14	0.629371	0.395674
					ZNF253	0.0565208	-1.68084
					ZNF430	0.406431	0.765002
					ZNF431	0.910874	0.105257
					ZNF486	0.660287	0.408562
					ZNF506	0.471219	-0.657492
					ZNF626	0.0111894	2.56898
					ZNF66	0.526301	0.606373
					ZNF682	0.743679	0.316251
					ZNF714	0.461833	0.838435
					ZNF737	0.15009	-1.25606
					ZNF826P	0.16389	1.97271
					ZNF85	0.323656	1.27065
					ZNF90	0.246942	-1.00265
					ZNF93	0.955903	-0.049121
				chr19:19441933-19443966	AC004447.2	0.154254	-1.24279
					AC005253.2	0.21619	1.04625
					AC005932.1	0.463799	0.583997
					ANO8	0.0501291	-1.57821
					ARMC6	0.011988	-2.12673
					ARRDC2	0.588793	-0.417205
					ATP13A1	0.439627	-0.611153
					BST2	0.202677	2.56332
					C19orf60	0.938015	0.256397
					CCDC124	0.79021	0.77828
					CERS1	0.949051	0.0476332
					CILP2	0.748113	0.265212
					COLGALT1	0.759115	-0.328493
					COPE	0.346572	1.65198
					CRLF1	0.555094	0.495394
					CRTC1	0.508892	-0.554119
					CTC-260E6.6	0.832988	0.187726
					CTC-559E9.6	0.0131806	-2.15049
					CTD-2521M24.9	0.83102	0.18324
					CTD-3131K8.2	0.947552	0.0538418
					DDX49	0.508512	-0.842302
					ELL	0.837116	0.203091
					FCHO1	0.0821605	1.38908
					FKBP8	0.437711	1.76686
					GATAD2A	0.0888957	-1.53369
					GDF11	0.747659	-0.312294
					GDF15	0.0560778	-5.78776
					GMIP	0.980543	0.0219522
					GTPBP3	0.273954	1.41471
					HOMER3	0.729418	-0.532937
					ISYNA1	0.96005	0.139221
					JUND	0.911103	1.14588
					KLHL26	0.78297	-0.246193
					KXD1	0.791948	0.525586
					LINC00663	0.140723	-1.18096
					LPAR2	0.702129	0.327814
					LSM4	0.960079	1.27839
					MAP1S	0.415535	-0.736
					MAST3	0.101101	1.35495
					MAU2	0.014985	-2.08694
					MEF2BNB	0.860881	0.523533
					MPV17L2	0.63776	0.581468
					MVB12A	0.292763	1.42207
					NDUFA13	0.681116	0.766933
					NR2C2AP	0.752639	0.307384
					PBX4	0.294898	-0.890133
					PGLS	0.848177	0.401417
					PGPEP1	0.0403863	-1.68134
					PIK3R2	0.183846	1.07055
					RAB3A	0.0905525	-1.43213
					RFXANK	0.704731	-0.614589
					RPL18A	0.779033	1.29562
					SLC25A42	0.723277	0.268711
					SLC27A1	0.466533	-0.572149
					SSBP4	0.546422	1.35884
					SUGP1	0.370276	0.840498
					SUGP2	0.845202	-0.28455
					TM6SF2	0.0365679	1.76357
					TMEM161A	0.912841	0.17337
					TMEM221	0.368631	-0.747231
					TMEM59L	0.0114142	-2.03877
					UBA52	0.97003	0.942924
					UNC13A	0.6004	-0.40673
					UPF1	0.00108042	-2.96269
					YJEFN3	0.0280292	1.85068
					ZNF101	0.375317	-0.710455
					ZNF14	0.140859	-1.10162
					ZNF253	0.393367	0.695421
					ZNF430	0.0719574	-1.61335
					ZNF431	0.710545	-0.368701
					ZNF486	0.0286337	-1.78739
					ZNF506	0.393606	-0.70343
					ZNF626	0.901585	-0.113951
					ZNF66	0.807652	0.207923
					ZNF682	0.549064	-0.580552
					ZNF714	0.444555	-0.805864
					ZNF737	0.704103	-0.309539
					ZNF826P	0.157885	1.76896
					ZNF85	0.104457	1.70621
					ZNF90	0.241456	-0.913149
					ZNF93	0.36916	-0.750554
				chr19:19454327-19455328	AC004447.2	0.496756	0.603843
					AC005253.2	0.542586	0.542518
					AC005932.1	0.559776	0.512975
					ARMC6	0.448749	-0.739237
					ARRDC2	0.240926	0.991414
					ATP13A1	0.721134	0.322841
					BST2	0.515136	1.51592
					C19orf60	0.586729	0.997214
					CCDC124	0.602008	1.38968
					CERS1	0.588385	-0.476888
					CILP2	0.375293	0.824262
					COLGALT1	0.245553	-1.07038
					COPE	0.705693	1.04613
					CRLF1	0.841727	0.181519
					CRTC1	0.00705298	-2.35528
					CTC-260E6.6	0.49929	-0.614872
					CTC-559E9.6	0.457869	-0.661484
					CTD-2521M24.9	0.23387	-1.09137
					CTD-3131K8.2	0.967532	-0.0383293
					DDX49	0.740915	0.448335
					ELL	0.815717	-0.20773
					FCHO1	0.596709	-0.476609
					FKBP8	0.468248	2.11485
					GATAD2A	0.444555	-0.660564
					GDF11	0.688369	0.41867
					GDF15	0.923162	0.365888
					GMIP	0.928549	-0.0800193
					HOMER3	0.918777	-0.151132
					ISYNA1	0.970754	-0.140088
					JUND	0.974747	0.426231
					KLHL26	0.995	-0.0054176
					KXD1	0.979865	0.071054
					LINC00663	0.120792	1.41298
					LPAR2	0.238054	1.11745
					LSM4	0.811027	1.72801
					MAP1S	0.351619	-0.844588
					MAST3	0.661428	0.396698
					MAU2	0.805632	0.208808
					MEF2BNB	0.509839	1.39242
					MPV17L2	0.974291	-0.0427856
					MVB12A	0.921715	0.182113
					NDUFA13	0.964562	-0.0910684
					NR2C2AP	0.397136	-0.917359
					PBX4	0.479374	0.665591
					PGLS	0.495144	1.16748
					PGPEP1	0.6876	0.352845
					PIK3R2	0.506203	0.567177
					RAB3A	0.634344	0.43245
					RFXANK	0.282415	1.3712
					RPL18A	0.964022	-0.19668
					SLC25A42	0.0542186	-1.68189
					SLC27A1	0.125842	-1.30776
					SSBP4	0.886114	0.689099
					SUGP1	0.596432	0.48305
					SUGP2	0.806627	-0.252548
					TM6SF2	0.0806123	1.61842
					TMEM161A	0.457818	1.16297
					TMEM221	0.148013	-1.29491
					TMEM59L	0.791137	-0.231833
					UBA52	0.878122	1.20423
					UNC13A	0.303416	-0.89621
					UPF1	0.517144	-0.548423
					YJEFN3	0.69579	-0.366026
					ZNF101	0.707211	-0.324652
					ZNF14	0.0506934	1.67646
					ZNF253	0.520324	-0.550201
					ZNF430	0.497672	-0.605362
					ZNF431	0.00113935	2.9901
					ZNF486	0.0822663	-1.54798
					ZNF506	0.770349	0.255278
					ZNF626	0.346455	-0.997019
					ZNF66	0.155736	-1.30873
					ZNF682	0.118596	1.47215
					ZNF714	0.424332	0.869378
					ZNF737	0.901226	-0.103461
					ZNF826P	0.645654	0.942361
					ZNF85	0.695218	0.603015
					ZNF90	0.16879	-1.16226
					ZNF93	0.0574913	-1.67411
				chr19:19472529-19473945	AC004447.2	0.115505	-1.39232
					AC005253.2	0.908092	0.0892382
					AC005932.1	0.237612	0.986604
					ARMC6	0.558343	0.559709
[truncated: 1,390 more rows]

## Sheet: Overlap_CRISPRqtl_INQUISIT
Fine_mapped_region	INQ_1	CRISPR_Screen_Hit	CRISPRqtl_Hits
chr1:10043820-11066215	CASZ1,PEX14	CASZ1	GPR157,UBE4B,TARDBP,MFN2
chr2:24687599-25687599	ADCY3,DNMT3A	ADCY3	ADCY3,DNAJC27-AS1
chr3:171785237-172785237	TNFSF10	TNFSF10	FNDC3B,NCEH1
chr3:30175880-31175880	TGFBR2	TGFBR2	RBMS3
chr3:63441697-64467900	ATXN7,PSMD6,PSMD6-AS2,THOC7	ATXN7	THOC7,ATXN7,RP11-129B22.1,PSMD6,PTPRG,PRICKLE2,U3.71
chr8:127424659-130041931	MYC	MYC	FAM84B,MYC,TRIB1,ASAP1,PVT1,RP11-89M16.1
chr8:29009616-30009616	DUSP4	DUSP4	ESCO2,KIF13B,FZD3,EXTL3,RBPMS
chr11:107845515-108857137	ATM,C11orf65,KDELC2	ATM	DDX10,NPAT,KDELC2,RDX,ATM,RP11-832N8.1,CUL5,C11orf65,RP11-819C21.1
chr11:65043827-66083066	AP5B1,CFL1,KAT5,OVOL1,RNASEH2C	CFL1,RNASEH2C	RAD9A,PACS1,MALAT1,KDM2A,NRXN2,CTD-3074O7.12,RP11-867G23.8,MAP3K11
chr11:68831418-69879161	CCND1,MYEOV	CCND1	ANO10,LRP5,CCND1,UNC93B1,
chr12:13913931-14913931	ATF7IP	ATF7IP	ATF7IP,MANSC1,RPL13AP20,EPS8,APOLD1,HIST4H4
chr16:3606788-4606788	ADCY9,CREBBP	CREBBP	ZNF75A,PPL,RP11-462G12.2,CREBBP,RP11-462G12.1,SLX4,DNASE1,GLYR1
chr19:19048246-20048246	ATP13A1,GATAD2A,LPAR2,MAU2,MEF2B,BORCS8,NDUFA13,PBX4,RFXANK,SUGP1	MAU2,LPAR2	CILP2,GATAD2A,NDUFA13,UPF1,TM6SF2,MAU2,COLGALT1,PGPEP1,PIK3R2,CTC-260E6.6,CRTC1,ZNF430,ZNF253,TMEM59L,ARMC6,ZNF682,CTC-559E9.6,TMEM221,LINC00663,ZNF708,SUGP2,ARRDC2,ZNF486,ELL,ANO8,GDF11,YJEFN3,ZNF506,ZNF737,SLC25A42,ZNF101,GDF15,GMIP,DDX49,ZNF93,ZNF714,KLHL26,AC005253.2,ZNF626,CTD-3131K8.2,MAP1S,RAB3A,ABHD8
chr19:29777729-30777729	CCNE1	CCNE1	NA
chr21:16073983-17073983	NRIP1	NRIP1	NRIP1,AF127936.7,USP25
